# Supplementary material for: Dissecting the complex regulation of lodging resistance in Brassica napus
Source: Mol Breed. 2018 Feb 21;38(3):30. doi: 10.1007/s11032-018-0781-6 (PMC5842258; doi:10.1007/s11032-018-0781-6)
Supplement: Supplementary file 1 — (XLS 41 kb). [file 11032_2018_781_MOESM1_ESM.xls]

## Sheet: Sheet1
Supplementary Data File 1. List of accessions included across field trials
Sequence name	Accession name	Crop Type	KWS	KWS	JIC
			2010	2011	2012
-	Aberdeenshire Prize	Swede		x	x
IB02_AbuN	Abukuma Natane	Winter OSR	x	x	x
D3_ALT	Altasweet	Swede			x
D4_AMBxCOM	Amber x Commanche	Winter OSR			x
D6_APE	Apex	Winter OSR			x
D7_APExGIN	Apex-93_5 X Ginyou_3 line	Winter OSR	x
D10_BAL	Baltia	Winter OSR			x
A11_Bie	Bienvenu	Winter OSR		x	x
D14_Bol	Bolko	Winter OSR			x
IB15_BraS	Brauner Schnittkohl	Siberian Kale	x	x	x
IB16_Bra	Bravour	Winter OSR	x		x
A18_Bro	Bronowski	Spring OSR			x
IB21_Cab	Cabernet	Winter OSR			x
IB22_Cab	Cabriolet	Winter OSR			x
IB23_Can	Canard	Winter Fodder Rape	x	x	x
IB24_CanxCou	Canberra x Courage	Winter OSR	x	x	x
A25_Cap	Capitol	Winter OSR			x
IB28_Cas	Castille	Winter OSR			x
D31_CES	Ceska	Spring OSR			x
A34_Chu	Chuanyou 2	Chinese OSR (semi-winter)			x
IB37_ColxNic	Columbus X Nickel	Winter OSR	x	x
D39_COR	Coriander	Winter OSR			x
R_IB40_CouN	Couve nabica	Winter Fodder Rape		x	x
A42_Dar	Darmor	Winter OSR		x	x
-	Devon Champion		x	x
IB45_Dim	Dimension	Winter OSR			x
D46_DIP	Dippes	Winter OSR			x
R_A48_Dra	Drakkar	Spring OSR		x	x
IB49_Dup	Duplo	Spring OSR	x	x	x
IB50_DwaE	Dwarf Essex	Winter Fodder Rape	x	x	x
IB52_EngG	English Giant	Winter Fodder Rape		x	x
IB53_Erg	Erglu	Spring OSR		x	x
IB57_Exc	Excalibur	Winter OSR			x
IB58_Exp	Expert	Winter OSR			x
IB60_Fla	Flash	Winter OSR			x
-	Fortin Family	Swede	x	x
-	Grizzly	-	x
IB65_GroGS	Groene Groninger Snijmoes	Winter Fodder Rape	x	x	x
-	Guelzower	Spring OSR		x
D69_HAN	Hanna	Spring OSR			x
IB70_HanxGas	Hansen x Gaspard	Winter OSR	x	x	x
IB73_Hug	Huguenot	Swede	x	x	x
D74_HURxNAV	Huron X Navajo	Winter OSR			x
R_IB78_JauC	Jaune a Collet Vert	Swede		x	x
D79_JETN	Jet Neuf	Winter OSR			x
-	Judzae	Swede	x	x	x
IB86_LemM	Lembkes Malchower	Winter OSR			x
A87_Les	Lesira	Winter OSR	x
IB91_LicxExp	Licrown x Express	Winter OSR	x	x	x
IB99_MadxRec	Madrigal x Recital	Winter OSR	x	x	x
IB100_Maj	Major	Winter OSR	x	x	x
-	Mestnij	Winter OSR	x
-	Michinoko	Winter OSR		x
IB106_MoaR	Moana, Moana Rape	Winter Fodder Rape			x
D108_MON	Monty-028	Spring OSR			x
IB110_N01D_1330	N01D-1330	Spring OSR	x	x	x
IB111_N02D_1952	N02D-1952	Spring OSR	x	x	x
NIN	Ningyou 7	Chinese OSR (semi-winter)	x	x	x
D117_NOR	Norin	Winter OSR			x
IB120_Palm	Palmedor	Winter OSR			x
IB125_POH285B	POH 285, Bolko	Winter OSR	x	x
D127_PRI	Primor	Winter OSR			x
D128_Q10	Q100	Synthetic (Winter OSR)			x
IB130_Qui	Quinta	Winter OSR	x	x	x
D131_Raf	Rafal	Winter OSR	x		x
D132_RAGJ	Ragged Jack	Siberian Kale			x
IB133_Ram	Ramses	Winter OSR	x	x	x
D134_RAPCR	Rapid Cycling Rape	Spring OSR			x
A135_Reg	Regent	Spring OSR			x
A136_Roc	Rocket	Winter OSR			x
D137_ROCxLIZ	Rocket (pst) x Lizard	Winter OSR			x
IB139_Sam	Samourai	Winter OSR			x
-	Sarepta	Winter OSR	x	x
IB141_SenNZ	Sensation NZ	Swede	x	x	x
-	Shang-you	Winter OSR	x	x
A144_She	Shengliyoucai	Chinese OSR (semi-winter)			x
-	Shen-Li Jutsaj	Winter OSR	x
D146_SIBB	Siberische Boerenkool	Siberian Kale			x
IB150_SlaS	Slapska Slapy	Winter OSR	x	x	x
IB151_SloK	Slovenska Krajova	Winter OSR	x	x	x
A155_Ste	Stellar	Spring OSR	x		x
IB164_Tai	Taisetsu	Japanese Kale	x	x	x
TAP	Tapidor	Winter OSR	x	x	x
A168_TEM	Temple	Winter OSR	x		x
IB169_TeqxA	Tequila x Aragon	Swede	x	x	x
D170_TIN	Tina	Swede			x
-	TN145		x
-	TN145		x
IB175_Tri	Tribune	Spring OSR	x
R_IB177_Vic	Victor	Winter OSR	x	x
IB178_Vig	Vige	Swede			x
D181_WESD	Westar 10	Spring OSR			x
D182_WILR	Wilhelmsburger; Reform	Swede			x
A187_Xia	Xiangyou 15	Chinese OSR (semi-winter)	x	x	x
IB184_Yor	York	Swede			x
-	Yudal	Spring OSR	x	x	x
A188_Zho	Zhongshuang II	Chinese OSR (semi-winter)			x
