# Supplementary material for: Dissecting the complex regulation of lodging resistance in Brassica napus
Source: Mol Breed. 2018 Feb 21;38(3):30. doi: 10.1007/s11032-018-0781-6 (PMC5842258; doi:10.1007/s11032-018-0781-6)
Supplement: Supplementary file 2 — (XLS 23241 kb). [file 11032_2018_781_MOESM2_ESM.xls]

## Sheet: Sheet1
Supplementary data file 2
V4 pseudomolecule (an updated version of the pseudomolecule published by Harper et al (2012)
unigene	sort A	sort C	A Chr	Start	Stop	%id	s	C Chr	Start	Stop	%id	s	v1 scaffolds	Start	Stop	%id	s	v1 scaffolds	Start	Stop	%id	s	AGI	Start	Stop	%id	s
CN727990	1	17	A1	4703	5083	73.28	-	C1	82146	82376	91.85	-	A_scaffold000011	4365605	4365985	73.28	+	C_scaffold000500	82146	82376	91.85	-	AT4G38360.2	31	615	90.02	+
ES265498	2	50131	A1	5336	5526	96.34	-	C7	50788011	50788219	89.52	-	A_scaffold000011	4365162	4365352	96.34	+	C_scaffold000490	60374	60582	89.52	+	AT4G38360.2	23	473	89.06	+
JCVI_7716	3	50139	A1	7142	8144	99.2	-	C7	50811670	50812093	79.91	-	A_scaffold000011	4362544	4363546	99.2	+	C_scaffold000490	36500	36923	79.91	+	AT4G38250.1	72	656	73.1	+
JCVI_971	4	15	A1	8303	8532	97.39	-	C1	79447	79676	98.7	+	A_scaffold000011	4362156	4362385	97.39	+	C_scaffold000500	79447	79676	98.7	+	AT4G38220.1	503	1293	76.6	+
JCVI_21108	5	13	A1	9482	10049	97.54	-	C1	77932	78499	97.89	+	A_scaffold000011	4360639	4361206	97.54	+	C_scaffold000500	77932	78499	97.89	+	AT4G38220.2	3	1296	81.96	+
JCVI_33880	6	12	A1	10784	11527	100	+	C1	76380	77124	99.6	-	A_scaffold000011	4359161	4359904	100	-	C_scaffold000500	76380	77124	99.6	-	AT4G38210.1	1	771	90.58	+
JCVI_9277	7	10	A1	19181	19676	92.54	-	C1	49200	49692	93.54	+	A_scaffold000011	4351012	4351507	92.54	+	C_scaffold000500	49200	49692	93.54	+	AT4G38400.1	11	798	85.45	+
JCVI_2864	8	9	A1	21972	22312	97.95	+	C1	47001	47412	87.5	-	A_scaffold000011	4348376	4348716	97.95	-	C_scaffold000500	46558	46898	97.95	-	AT4G38460.1	19	694	81.2	+
JCVI_36001	9	8	A1	22366	22814	87.97	+	C1	46058	46504	87.72	-	A_scaffold000011	4347874	4348322	87.97	-	C_scaffold000500	46058	46504	87.72	-	AT4G38460.1	827	981	78.21	+
JCVI_37860	10	4	A1	30408	30598	92.15	+	C1	36951	37369	85.48	-	A_scaffold000011	4340090	4340280	92.15	-	C_scaffold000500	36951	37369	85.48	-	AT4G38470.1	1341	1728	86.7	+
JCVI_11713	11	3	A1	31219	31520	89.8	-	C1	36742	36934	95.34	+	A_scaffold000011	4339168	4339469	89.8	+	C_scaffold000500	36742	36934	95.34	+	AT4G38495.1	5	375	70.74	+
JCVI_13631	12	2	A1	33736	34472	97.97	-	C1	16226	16990	95.57	+	A_scaffold000011	4336216	4336952	97.97	+	C_scaffold000500	16226	16990	95.57	+	AT4G38670.1	8	832	86.44	+
EV063032	13	1	A1	34237	34944	95.76	-	C1	16000	16481	86.14	+	A_scaffold000011	4335744	4336451	95.76	+	C_scaffold000500	16000	16481	86.14	+	AT4G38670.1	51	262	84.43	+
JCVI_34462	14	18	A1	43234	43838	95.04	-	C1	98023	98624	91.69	-	A_scaffold000011	4326850	4327454	95.04	+	C_scaffold000068	10878	11479	91.69	-	AT4G38700.1	20	553	74.26	+
JCVI_26779	15	38347	A1	49116	49527	79.23	-	C6	8654247	8654751	78.4	+	A_scaffold000066	574913	575350	77.73	-	C_scaffold000029	1286503	1286934	77.75	-	AT3G15610.1	681	1025	67.71	+
JCVI_4409	16	19	A1	54668	55386	84.44	-	C1	101446	102458	91.91	-	A_scaffold000011	4315302	4316020	84.44	+	C_scaffold000068	14301	15313	91.91	-	AT4G38770.1	1	919	69.33	+
JCVI_24992	17	20	A1	57151	57691	89.69	-	C1	107576	108118	90.24	-	A_scaffold000011	4312997	4313537	90.61	+	C_scaffold000068	20431	20973	90.24	-	AT4G38840.1	1	300	87.33	+
JCVI_35198	18	21841	A1	61022	61630	90.39	+	C3	59243236	59243855	91.2	+	A_scaffold000011	4309058	4309666	90.39	-	C_scaffold000063	1745852	1746471	91.2	-	.	.	.	.	.
JCVI_14925	19	21	A1	65970	66704	94.97	+	C1	119401	120138	91.89	+	A_scaffold000011	4303984	4304718	94.97	-	C_scaffold000068	32256	32993	91.89	+	AT4G38860.1	1	318	93.71	+
JCVI_21195	20	24	A1	73597	73894	91	-	C1	126192	126504	89.52	-	A_scaffold000011	4296794	4297091	91	+	C_scaffold000068	39047	39359	89.52	-	AT4G38890.1	1376	2103	86.87	+
JCVI_31294	21	25	A1	73597	73967	87.87	-	C1	126192	126502	95.18	-	A_scaffold000011	4296721	4297091	87.87	+	C_scaffold000068	39047	39357	95.18	-	AT4G38890.1	779	1809	87.84	+
EE410133	22	27	A1	76161	76505	99.71	-	C1	129392	129717	92.05	-	A_scaffold000011	4294183	4294527	99.71	+	C_scaffold000068	42247	42572	92.05	-	AT2G21240.1	626	891	81.2	+
JCVI_4474	23	26	A1	76528	77529	94.61	-	C1	129244	130241	85.43	-	A_scaffold000011	4293159	4294160	94.71	+	C_scaffold000068	42099	43096	85.43	-	AT2G21240.1	398	891	76.69	+
JCVI_14643	24	28	A1	78798	79248	99.34	-	C1	132656	133046	93.43	-	A_scaffold000011	4291440	4291890	99.34	+	C_scaffold000068	45511	45901	93.43	-	AT4G38950.1	1865	2511	83.97	+
JCVI_27884	25	29	A1	80438	80816	94.74	-	C1	134306	134661	95.22	-	A_scaffold000011	4289872	4290250	94.74	+	C_scaffold000068	47161	47516	95.22	-	AT4G38950.1	394	1200	90.95	+
JCVI_31731	26	30	A1	83734	84048	96.84	-	C1	138339	138686	93.71	-	A_scaffold000011	4286640	4286947	97.09	+	C_scaffold000068	51194	51541	93.71	-	AT1G03340.1	1	410	72.46	+
JCVI_31415	27	31	A1	83741	84167	90.11	-	C1	138377	138747	99.19	-	A_scaffold000011	4286521	4286947	90.11	+	C_scaffold000068	51232	51602	99.19	-	AT4G38970.1	930	1197	80.44	+
EE481053	28	32	A1	89492	89891	99.5	-	C1	143628	144024	94	-	A_scaffold000011	4280797	4281196	99.5	+	C_scaffold000068	56483	56879	94	-	AT4G39000.1	1138	1482	83.86	+
EV115930	29	33	A1	95569	95986	89.79	+	C1	149819	150556	83.38	+	A_scaffold000011	4274702	4275119	89.79	-	C_scaffold000068	62674	63411	83.38	+	.	.	.	.	.
EV144874	30	34	A1	106531	106823	100	-	C1	159407	159696	97.61	-	A_scaffold000011	4263865	4264157	100	+	C_scaffold000068	72262	72551	97.61	-	.	.	.	.	.
JCVI_41170	31	35	A1	114724	114959	84.02	+	C1	173288	173528	98.35	+	A_scaffold000011	4255729	4255964	84.02	-	C_scaffold000068	86143	86383	98.35	+	AT4G39080.1	1	1012	88.77	+
EE465280	32	36	A1	115840	116016	97.19	+	C1	174332	174691	72.39	+	A_scaffold000011	4254672	4254848	97.19	-	C_scaffold000068	87187	87546	72.39	+	AT4G39080.1	145	733	86.44	+
JCVI_17454	33	38	A1	119295	119820	94.11	+	C1	177878	178402	92.23	+	A_scaffold000011	4250868	4251393	94.11	-	C_scaffold000068	90733	91257	92.23	+	AT4G39080.1	1732	2466	92.11	+
JCVI_41499	34	39	A1	120322	120660	94.71	-	C1	178914	179252	91.5	-	A_scaffold000011	4250028	4250366	94.71	+	C_scaffold000068	91769	92107	91.5	-	AT4G39090.1	896	1107	86.85	+
JCVI_25374	35	21539	A1	120408	120988	95.04	-	C3	56784432	56784974	88.03	-	A_scaffold000011	4249700	4250280	95.04	+	C_scaffold000158	250225	250767	88.03	+	AT4G39090.1	78	1106	88.28	+
EV075546	36		A1	122759	123331	79.62	+	.	.	.	.	.	A_scaffold000011	4247357	4247929	79.62	-	C_scaffold000198	375838	376524	100	+	.	.	.	.	.
CV432070	37	40	A1	125009	125379	88.17	-	C1	181004	181378	85.19	-	A_scaffold000011	4245309	4245679	88.17	+	C_scaffold000068	93859	94233	85.19	-	.	.	.	.	.
JCVI_22378	38	41	A1	126295	127012	93.08	-	C1	182292	182723	96.53	-	A_scaffold000011	4243676	4244393	93.08	+	C_scaffold000068	95147	95578	96.53	-	AT4G39110.1	2225	2603	76.68	+
JCVI_41232	39	42	A1	127446	128187	69.62	-	C1	183482	183772	98.28	-	A_scaffold000011	4242501	4243242	75.07	+	C_scaffold000068	96337	96627	98.28	-	AT4G39110.1	1501	1790	90	+
JCVI_32947	40	43	A1	130071	130458	86.73	-	C1	186954	187389	95.88	-	A_scaffold000011	4240230	4240617	86.73	+	C_scaffold000068	99809	100244	95.88	-	AT4G39130.1	1	451	80.13	+
JCVI_28932	41	44	A1	131558	132604	86.42	-	C1	188509	189451	83.58	-	A_scaffold000011	4238084	4238728	98.3	+	C_scaffold000068	101364	102306	83.58	-	AT4G39140.1	88	962	73.47	+
JCVI_1030	42	46	A1	135456	135622	100	-	C1	192378	192575	90.45	-	A_scaffold000011	4235066	4235232	100	+	C_scaffold000068	105233	105430	90.45	-	AT4G39150.1	1	556	85.64	+
JCVI_1606	43	49	A1	141142	141637	68.97	-	C1	200962	201473	76.98	-	A_scaffold000011	4229051	4229546	68.77	+	C_scaffold000068	113817	114328	76.98	-	AT4G39260.1	2	500	63.14	+
JCVI_22632	44	50	A1	141698	142073	100	-	C1	201541	201915	94.24	-	A_scaffold000011	4228615	4228990	100	+	C_scaffold000068	114396	114770	94.24	-	AT4G39260.1	5	153	76.82	+
JCVI_21754	45	51	A1	142505	142754	89.29	+	C1	202389	202606	95.89	+	A_scaffold000011	4227934	4228183	89.29	-	C_scaffold000068	115244	115461	95.89	+	AT4G39300.1	1	291	86.24	+
JCVI_28714	46	52	A1	143816	144142	86.27	+	C1	203669	204000	93.41	+	A_scaffold000011	4226546	4226872	86.27	-	C_scaffold000068	116524	116855	93.41	+	AT4G39300.2	1	291	85.57	+
EV159792	47	53	A1	151852	152208	95.8	+	C1	212994	213350	95.24	+	A_scaffold000011	4218480	4218836	95.8	-	C_scaffold000068	125849	126205	95.24	+	AT4G39350.1	949	1681	91.28	+
JCVI_33490	48	54	A1	153871	154537	91.49	+	C1	215009	215675	89.25	+	A_scaffold000011	4216151	4216817	91.49	-	C_scaffold000068	127864	128530	89.25	+	AT4G39350.1	2007	2986	84.09	+
CV432635	49	56	A1	154030	154495	78.39	+	C1	215168	215644	77.64	+	A_scaffold000011	4216193	4216658	78.39	-	C_scaffold000068	128023	128499	77.64	+	AT5G64740.1	2480	2953	87.89	+
ES990457	50	57	A1	154621	154967	89.97	+	C1	215759	216104	92.8	+	A_scaffold000011	4215721	4216067	89.97	-	C_scaffold000068	128614	128959	92.8	+	AT4G39350.1	3068	3254	88.24	+
JCVI_15734	51		A1	160123	160689	75.17	+	.	.	.	.	.	A_scaffold000011	4209999	4210565	75.17	-	.	.	.	.	.	.	.	.	.	.
EE534878	52	58	A1	160424	160786	84.82	+	C1	219399	219793	96.97	+	A_scaffold000011	4209902	4210264	84.82	-	C_scaffold000068	132254	132648	96.97	+	.	.	.	.	.
EV044511	53		A1	160745	161164	100	+	.	.	.	.	.	A_scaffold000011	4209524	4209943	100	-	.	.	.	.	.	.	.	.	.	.
EE536766	54	59	A1	163447	163639	95.9	+	C1	222317	222728	97.09	+	A_scaffold000011	4207049	4207241	95.9	-	C_scaffold000068	135172	135583	97.09	+	AT4G39390.1	8	147	87.32	+
CD836978	55	60	A1	163683	163843	97.52	+	C1	222594	222754	98.14	+	A_scaffold000011	4206845	4207005	97.52	-	C_scaffold000068	135449	135609	98.14	+	AT4G39390.1	8	305	87.33	+
JCVI_26808	56	61	A1	164382	165055	89.19	+	C1	223286	223909	87.14	+	A_scaffold000011	4205633	4206306	88.44	-	C_scaffold000068	136141	136764	87.14	+	AT4G39390.1	56	980	81.3	+
CD825163	57	62	A1	172600	173218	86.74	+	C1	233417	234035	90.73	+	A_scaffold000011	4197470	4198088	86.58	-	C_scaffold000068	146272	146890	90.73	+	AT4G39400.1	1960	2578	79.78	+
JCVI_24875	58	63	A1	172778	174208	94.21	+	C1	233595	235025	88.63	+	A_scaffold000011	4196480	4197910	94.14	-	C_scaffold000068	146450	147880	88.63	+	AT4G39400.1	2138	3568	80.85	+
EV018157	59	64	A1	192009	192640	99.53	+	C1	291334	291826	96.16	+	A_scaffold000011	4178048	4178679	99.53	-	C_scaffold000068	204189	204681	96.16	+	AT4G39420.1	911	1368	84.5	+
JCVI_36789	60	65	A1	203161	203895	98.5	+	C1	302317	303051	97.01	+	A_scaffold000011	4166793	4167527	98.5	-	C_scaffold000068	215172	215906	97.01	+	AT4G39450.1	2197	3458	91.05	+
JCVI_34701	61	66	A1	205470	206494	98.63	+	C1	304575	305445	85.73	+	A_scaffold000011	4164194	4165218	98.63	-	C_scaffold000068	217430	218300	85.73	+	AT4G39450.1	4026	4662	92.46	+
JCVI_40341	62	67	A1	205611	206110	98.2	+	C1	304716	305286	98.07	+	A_scaffold000011	4164578	4165077	98.2	-	C_scaffold000068	217571	218141	98.07	+	AT4G39450.1	4167	4662	90.93	+
JCVI_32691	63	68	A1	208135	208994	95.25	-	C1	308314	309580	99.05	-	A_scaffold000011	4161694	4162553	95.25	+	C_scaffold000068	221169	222435	99.05	-	AT4G39510.1	1	1250	76.06	+
JCVI_817	64	69	A1	209558	209831	100	-	C1	310125	310400	96.74	-	A_scaffold000011	4160857	4161130	100	+	C_scaffold000068	222980	223255	96.74	-	AT4G39520.1	665	1110	92.6	+
JCVI_8832	65	70	A1	210559	210912	88.76	-	C1	311132	311522	84.17	-	A_scaffold000011	4159776	4160129	88.76	+	C_scaffold000068	223987	224377	84.17	-	AT4G39520.1	57	850	89.17	+
EE565735	66		A1	213046	213450	98.02	+	.	.	.	.	.	A_scaffold000011	4157238	4157642	83.7	-	.	.	.	.	.	.	.	.	.	.
JCVI_39256	67	71	A1	213766	214035	91.27	+	C1	316704	316956	91.41	+	A_scaffold000011	4156653	4156922	91.27	-	C_scaffold000068	229559	229811	91.41	+	AT4G39540.1	27	903	85.28	+
JCVI_40762	68	72	A1	213766	214163	96.25	+	C1	316704	317104	91.83	+	A_scaffold000011	4156525	4156922	96.25	-	C_scaffold000068	229559	229959	91.83	+	AT4G39540.1	195	737	85.74	+
JCVI_23442	69	76	A1	216251	216849	99.5	-	C1	328110	328612	83.83	-	A_scaffold000011	4153839	4154437	99.5	+	C_scaffold000068	240965	241467	83.83	-	AT1G19930.1	31	812	67.37	+
JCVI_18036	70	73	A1	217250	218021	91.34	-	C1	324545	325313	89.94	-	A_scaffold000011	4152667	4153438	91.34	+	C_scaffold000068	237400	238168	89.94	-	AT4G39590.1	712	1209	64.37	+
EX055842	71	74	A1	218103	218540	100	-	C1	325382	325748	90.24	-	A_scaffold000011	4152148	4152585	100	+	C_scaffold000068	238237	238603	90.24	-	AT4G39600.1	31	468	65.7	+
JCVI_24203	72	75	A1	219341	220784	92.12	-	C1	327285	328583	89.89	-	A_scaffold000011	4149904	4151347	92.12	+	C_scaffold000068	240140	241438	89.89	-	AT4G39600.1	10	602	69.82	+
EV084731	73	50605	A1	224874	225346	91.08	+	C8	5886475	5887053	99.83	-	A_scaffold000011	4145342	4145814	91.08	-	C_scaffold000043	1761625	1762203	99.83	-	.	.	.	.	.
EE521944	74	77	A1	236246	236487	96.72	+	C1	341828	342063	93.25	+	A_scaffold000011	4134201	4134442	96.72	-	C_scaffold000068	254683	254918	93.25	+	AT2G21390.1	1	366	88.25	+
EV080484	75	78	A1	237857	238154	97.99	+	C1	343503	343800	98.32	+	A_scaffold000011	4132534	4132831	97.99	-	C_scaffold000068	256358	256655	98.32	+	AT1G62020.1	1199	1503	93.44	+
AM062389	76	63330	A1	243555	244042	81.05	+	C9	60062779	60063390	98.86	+	A_scaffold000011	4126646	4127133	81.05	-	C_scaffold000004	2360616	2361227	98.86	+	AT1G62020.1	2099	2539	83.33	+
JCVI_13543	77	79	A1	243573	245140	92.01	+	C1	344421	346232	92.86	+	A_scaffold000011	4125548	4127115	92.01	-	C_scaffold000068	257276	259087	92.86	+	AT2G21390.1	2117	3657	81.88	+
DY001985	78		A1	246432	246698	98.13	+	.	.	.	.	.	A_scaffold000011	4128788	4129054	98.13	-	.	.	.	.	.	.	.	.	.	.
CX192439	79	80	A1	251278	251739	95.45	+	C1	350789	351285	96.59	+	A_scaffold000011	4118949	4119410	95.45	-	C_scaffold000068	263644	264140	96.59	+	AT4G39640.1	1	708	86.24	+
ES984885	80	81	A1	253806	254088	81.66	+	C1	353391	353600	95.71	+	A_scaffold000011	4116600	4116882	81.66	-	C_scaffold000068	266246	266455	95.71	+	AT4G39640.1	1325	1688	80.27	+
JCVI_19920	81	56865	A1	257276	257927	87.76	+	C9	2722301	2723056	82.57	+	A_scaffold000011	4112761	4113412	87.76	-	C_scaffold000049	1115313	1116068	82.57	+	AT4G39640.1	1	1074	84.82	+
JCVI_21058	82	82	A1	258744	259084	97.65	+	C1	357745	358106	87.43	+	A_scaffold000011	4111604	4111944	97.65	-	C_scaffold000068	270600	270961	87.43	+	AT4G39640.1	1079	1719	85.69	+
JCVI_856	83	83	A1	264430	264699	99.26	+	C1	360247	360605	81.84	+	A_scaffold000011	4105989	4106258	99.26	-	C_scaffold000068	273102	273460	81.84	+	AT4G39660.1	20	781	85.56	+
ES913991	84		A1	270006	270369	86.26	+	.	.	.	.	.	A_scaffold000011	4100319	4100744	88.26	-	.	.	.	.	.	.	.	.	.	.
JCVI_17353	85	84	A1	271702	272124	97.89	-	C1	371445	371725	92.53	-	A_scaffold000011	4098564	4098986	97.89	+	C_scaffold000068	284300	284580	92.53	-	AT4G39680.1	749	1744	75	+
L37977	86		A1	277000	277285	93.36	+	.	.	.	.	.	A_scaffold000011	4093403	4093688	93.36	-	.	.	.	.	.	AT4G39700.1	1	170	90.59	+
EV186236	87	85	A1	279766	280198	84.06	-	C1	381701	382133	85.45	-	A_scaffold000011	4090490	4090896	83.29	+	C_scaffold000068	294556	294988	85.45	-	AT4G39710.1	135	350	87.04	+
JCVI_10691	88	86	A1	279807	280179	84.72	-	C1	381742	382114	82.57	-	A_scaffold000011	4090509	4090881	83.91	+	C_scaffold000068	294597	294969	82.57	-	AT4G39710.1	124	654	90.58	+
JCVI_26502	89	87	A1	301228	301474	93.93	-	C1	421692	421938	93.52	-	A_scaffold000011	4069214	4069460	93.93	+	C_scaffold000068	334547	334793	93.52	-	AT4G39770.1	473	1050	86.43	+
JCVI_40259	90	88	A1	303154	303420	88.56	-	C1	423583	423889	84.35	-	A_scaffold000011	4067268	4067534	88.56	+	C_scaffold000068	336438	336744	84.35	-	AT4G39770.1	1	515	88.37	+
JCVI_916	91	34846	A1	310619	311426	89.52	-	C5	28409453	28410256	87.45	-	A_scaffold000011	4059262	4060069	89.64	+	C_scaffold000021	150787	151590	87.45	-	.	.	.	.	.
EV104013	92	34847	A1	311203	311539	93.62	+	C5	28410020	28410547	93.84	+	A_scaffold000011	4059149	4059485	93.62	-	C_scaffold000021	151354	151881	93.84	+	.	.	.	.	.
JCVI_33367	93	50005	A1	315941	316556	82.1	-	C7	50417551	50418283	83.31	+	A_scaffold000011	4054132	4054747	82.1	+	C_scaffold000138	327151	327883	83.31	-	AT4G39780.1	233	808	82.24	+
JCVI_29732	94	89	A1	315954	316876	97.29	-	C1	441787	442639	98.36	-	A_scaffold000011	4053812	4054734	97.29	+	C_scaffold000068	354642	355494	98.36	-	AT4G39780.1	1	809	86.44	+
JCVI_35496	95	90	A1	315998	316769	84.53	-	C1	441831	442602	84.8	-	A_scaffold000011	4053919	4054690	84.53	+	C_scaffold000068	354686	355457	84.8	-	AT4G39780.1	32	765	81.26	+
JCVI_26851	96		A1	319715	320367	74.85	+	.	.	.	.	.	A_scaffold000011	4050321	4050973	74.85	-	.	.	.	.	.	.	.	.	.	.
JCVI_35927	97	91	A1	322913	323458	96.34	-	C1	446468	447013	97.25	-	A_scaffold000011	4047230	4047775	96.34	+	C_scaffold000068	359323	359868	97.25	-	AT4G39790.1	1225	1942	84.63	+
CV650808	98	92	A1	325108	325598	89.86	-	C1	448665	449086	82.78	-	A_scaffold000011	4045090	4045580	89.86	+	C_scaffold000068	361520	361941	82.78	-	AT4G39790.1	1	209	83.8	+
JCVI_12874	99	93	A1	328478	328800	87.65	+	C1	453064	453385	86.73	+	A_scaffold000011	4041330	4041575	99.59	-	C_scaffold000068	365919	366240	86.73	+	AT4G39795.1	150	381	79.67	+
EV204752	100	94	A1	330595	331079	74.75	-	C1	455552	456030	88.94	-	A_scaffold000011	4039609	4040093	74.75	+	C_scaffold000068	368407	368885	88.94	-	AT4G39800.1	1229	1536	83.44	+
JCVI_6880	101	95	A1	330613	331079	93.62	-	C1	455610	456030	82.09	-	A_scaffold000011	4039609	4040075	93.62	+	C_scaffold000068	368465	368885	82.09	-	AT4G39800.1	1101	1536	89.55	+
JCVI_32459	102	96	A1	331923	332310	95.12	-	C1	456889	457280	93.65	-	A_scaffold000011	4038378	4038765	95.12	+	C_scaffold000068	369744	370135	93.65	-	AT4G39800.1	539	1402	90.86	+
ES945136	103	34836	A1	335061	335395	89.77	+	C5	28310904	28311312	91.93	+	A_scaffold000011	4035293	4035627	89.77	-	C_scaffold000021	52238	52646	91.93	+	AT5G47520.1	1	118	80.67	+
ES968869	104		A1	336433	336883	99.33	+	.	.	.	.	.	A_scaffold000011	4033805	4034255	87.36	-	C_scaffold000126	1268555	1268933	91.49	+	.	.	.	.	.
EE462033	105	59921	A1	337670	337805	88.32	-	C9	28493082	28493237	96.79	+	A_scaffold000011	4032883	4033018	88.32	+	C_scaffold000126	1269740	1269895	96.79	-	.	.	.	.	.
JCVI_23420	106		A1	337674	337964	80.07	-	.	.	.	.	.	A_scaffold000011	4032724	4033014	80.07	+	.	.	.	.	.	.	.	.	.	.
JCVI_9470	107		A1	338044	338353	98.71	+	.	.	.	.	.	A_scaffold000011	4032335	4032644	98.71	-	.	.	.	.	.	.	.	.	.	.
EX083379	108	97	A1	340373	340825	99.78	-	C1	462122	462574	97.13	-	A_scaffold000011	4029863	4030315	99.78	+	C_scaffold000068	374977	375429	97.13	-	AT4G39810.1	1	679	90.28	+
EE548076	109	21628	A1	341907	342546	98.13	-	C3	57251351	57251964	74.48	-	A_scaffold000011	4028142	4028781	98.13	+	C_scaffold000047	1250433	1251046	74.48	+	AT4G39820.1	155	737	70.76	+
JCVI_33291	110	99	A1	345523	346432	92.42	+	C1	467386	467872	94.26	+	A_scaffold000011	4024256	4025165	93.96	-	C_scaffold000068	380241	380727	94.26	+	AT4G39840.1	327	878	71.12	+
JCVI_21714	111	100	A1	346692	346916	99.56	+	C1	468501	468725	97.78	+	A_scaffold000011	4023776	4023996	99.55	-	C_scaffold000068	381356	381580	97.78	+	AT4G39840.1	1138	1356	90.41	+
JCVI_3843	112	101	A1	349149	349512	75.2	+	C1	470652	471038	74.74	+	A_scaffold000011	4021176	4021539	75.2	-	C_scaffold000068	383507	383893	74.74	+	AT4G39860.1	296	731	75.5	+
JCVI_21866	113	102	A1	349588	350095	99.61	+	C1	471110	471576	90.23	+	A_scaffold000011	4020593	4021100	99.61	-	C_scaffold000068	383965	384431	90.23	+	AT4G39860.1	631	900	84.07	+
EV123711	114		A1	352128	352453	95.41	+	.	.	.	.	.	A_scaffold000011	4018235	4018560	95.41	-	.	.	.	.	.	AT4G39870.1	846	1185	73.76	+
JCVI_14025	115	104	A1	352128	352430	96.7	+	C1	473845	474135	81.36	+	A_scaffold000011	4018258	4018560	96.7	-	C_scaffold000068	386700	386990	81.36	+	AT4G39870.1	665	1185	87.33	+
JCVI_3287	116	105	A1	352862	353459	95.84	+	C1	474600	475300	93.19	+	A_scaffold000011	4017229	4017826	95.84	-	C_scaffold000068	387455	388155	93.19	+	AT4G39880.1	1	536	86.35	+
EE443968	117		A1	353081	353412	82.69	+	.	.	.	.	.	A_scaffold000011	4017276	4017607	82.69	-	.	.	.	.	.	AT4G39880.1	200	528	77.18	+
JCVI_3876	118	109	A1	355203	355460	92.72	-	C1	478240	478509	98.52	-	A_scaffold000011	4015228	4015500	90.58	+	C_scaffold000068	391095	391364	98.52	-	AT4G39900.1	74	446	77.51	+
JCVI_6036	119	110	A1	355953	356266	100	-	C1	478252	478509	93.02	-	A_scaffold000011	4014422	4014735	100	+	C_scaffold000068	391107	391364	93.02	-	AT4G39900.1	5	540	69.71	+
JCVI_19908	120	51937	A1	356990	358041	87.57	-	C8	18620263	18620938	83.04	-	A_scaffold000011	4012647	4013698	87.57	+	C_scaffold000067	569112	569787	83.04	-	.	.	.	.	.
JCVI_41905	121	63630	A1	361688	361968	98.58	+	C9	60942125	60942402	91.13	-	A_scaffold000011	4008720	4009000	98.58	-	C_scaffold000004	3239962	3240239	91.13	-	AT4G39940.1	1	459	85.65	+
JCVI_16379	122	112	A1	374058	375020	99.27	+	C1	495015	495977	97.82	+	A_scaffold000011	3995668	3996630	99.27	-	C_scaffold000068	407870	408832	97.82	+	AT4G39950.1	1	956	87.25	+
EV217091	123	113	A1	375528	376049	78.05	+	C1	496500	497021	79.47	+	A_scaffold000011	3994634	3995160	78.07	-	C_scaffold000068	409355	409876	79.47	+	AT4G39950.1	1280	1624	70.7	+
EV060125	124	115	A1	378347	378971	96.96	+	C1	500449	501057	91.82	+	A_scaffold000011	3991717	3992341	96.96	-	C_scaffold000068	413304	413912	91.82	+	AT4G39952.1	1644	2180	85.19	+
JCVI_10154	125	39314	A1	380093	380282	83.94	+	C6	21255726	21256491	97.91	+	A_scaffold000011	3990406	3990595	83.94	-	C_scaffold000029	2583184	2583949	97.91	-	AT4G39960.1	1	235	67.76	+
JCVI_23614	126	116	A1	381407	382526	88.15	+	C1	503454	504308	90.42	+	A_scaffold000011	3988162	3989281	87.79	-	C_scaffold000068	416309	417163	90.42	+	AT4G39960.1	1	1344	76.36	+
EX118440	127		A1	382089	382526	88.61	+	.	.	.	.	.	A_scaffold000011	3988162	3988599	88.61	-	.	.	.	.	.	AT4G39960.1	1175	1344	81.18	+
JCVI_14169	128	117	A1	386170	386741	93.04	+	C1	509068	509634	97.71	+	A_scaffold000011	3983947	3984518	93.04	-	C_scaffold000068	421923	422489	97.71	+	AT4G39980.1	55	836	77.9	+
JCVI_8614	129	118	A1	387907	388322	99.28	+	C1	510761	511181	95.73	+	A_scaffold000011	3982366	3982781	99.28	-	C_scaffold000068	423616	424036	95.73	+	AT4G39980.1	1019	1578	90.18	+
JCVI_4552	130	119	A1	389720	390223	92.77	+	C1	513161	513673	90.54	+	A_scaffold000011	3980465	3980968	92.77	-	C_scaffold000068	426016	426528	90.54	+	AT4G39990.1	1	675	84.14	+
EE563914	131	120	A1	392248	392477	95.74	-	C1	515872	516287	99.28	-	A_scaffold000011	3978211	3978440	95.74	+	C_scaffold000068	428727	429142	99.28	-	.	.	.	.	.
ES967567	132	64163	A1	393089	393582	97.57	-	C9	63085146	63085592	99.33	-	A_scaffold000011	3977106	3977599	97.57	+	C_scaffold000226	646341	646787	99.33	-	.	.	.	.	.
JCVI_8446	133	121	A1	395294	395737	95.96	-	C1	529391	529840	79.22	-	A_scaffold000011	3974951	3975394	95.96	+	C_scaffold000068	442246	442695	79.22	-	AT4G40000.1	1581	2352	79.42	+
ES908723	134	122	A1	397817	398059	97.13	-	C1	532021	532268	88.35	-	A_scaffold000011	3972629	3972871	97.13	+	C_scaffold000068	444876	445123	88.35	-	AT4G40000.1	8	686	84.6	+
JCVI_27852	135	123	A1	398568	399118	69.15	-	C1	534191	534745	70.44	-	A_scaffold000011	3971570	3972120	68.62	+	C_scaffold000068	447046	447600	70.44	-	AT4G40010.1	466	1053	59.93	+
JCVI_4490	136	124	A1	401066	401240	94.86	-	C1	536684	536952	95.19	-	A_scaffold000011	3969448	3969622	94.86	+	C_scaffold000068	449539	449807	95.19	-	AT4G40010.1	1	588	83.56	+
JCVI_37535	137	125	A1	402914	403773	89.88	-	C1	538664	539413	86.28	-	A_scaffold000011	3966915	3967774	89.65	+	C_scaffold000068	451519	452268	86.28	-	AT4G40020.1	1316	1848	71.2	+
ES981121	138	126	A1	404302	404800	99.8	-	C1	539942	540440	96.2	-	A_scaffold000011	3965888	3966386	99.8	+	C_scaffold000068	452797	453295	96.2	-	AT4G40020.1	376	590	70.78	+
EV093427	139	127	A1	407303	407686	83.98	+	C1	542979	543359	88.19	+	A_scaffold000011	3963002	3963385	83.98	-	C_scaffold000068	455834	456214	88.19	+	AT4G40042.1	169	468	73.09	+
JCVI_19836	140	24452	A1	407303	407744	90.77	+	C4	5845071	5845509	92.1	-	A_scaffold000011	3962944	3963385	92.34	-	C_scaffold000157	942484	942922	92.1	-	AT2G39460.1	1	465	89.06	+
EV111121	141	128	A1	407315	407683	90.32	+	C1	542991	543356	95.36	+	A_scaffold000011	3963005	3963373	90.32	-	C_scaffold000068	455846	456211	95.36	+	AT4G40042.1	194	468	81.82	+
JCVI_15965	142	129	A1	407730	408367	96.08	-	C1	543403	543956	71.99	-	A_scaffold000011	3962321	3962958	96.08	+	C_scaffold000068	456258	456811	71.99	-	AT4G40045.1	34	423	82.05	+
EV041280	143	130	A1	407749	408081	84.41	-	C1	543425	543864	99.77	-	A_scaffold000011	3962607	3962939	84.41	+	C_scaffold000068	456280	456719	99.77	-	AT4G40045.1	220	423	88.73	+
JCVI_16475	144	131	A1	411123	411736	95.79	-	C1	546778	547337	94.88	-	A_scaffold000011	3958952	3959565	95.79	+	C_scaffold000068	459633	460192	94.88	-	AT4G40050.1	1	1800	82.1	+
JCVI_20212	145	132	A1	412369	413029	100	+	C1	547972	548629	91.59	+	A_scaffold000011	3957659	3958319	100	-	C_scaffold000068	460827	461484	91.59	+	.	.	.	.	.
JCVI_12981	146	133	A1	414463	415627	99.23	+	C1	550238	550721	82.57	+	A_scaffold000011	3955061	3956225	99.23	-	C_scaffold000068	463093	463576	82.57	+	AT4G39580.1	10	784	56.84	+
JCVI_20907	147	134	A1	416164	416549	95.85	-	C1	551957	552324	92.66	-	A_scaffold000011	3954139	3954524	95.85	+	C_scaffold000068	464812	465179	92.66	-	.	.	.	.	.
JCVI_880	148	6323	A1	416473	416958	95.06	+	C1	49927338	49927595	83.78	+	A_scaffold000011	3953730	3954215	91.98	-	.	.	.	.	.	AT3G06700.1	1	186	92.47	+
JCVI_35596	149		A1	416865	417207	97.08	+	.	.	.	.	.	A_scaffold000011	3953481	3953823	97.08	-	.	.	.	.	.	.	.	.	.	.
JCVI_4880	150	135	A1	420585	421238	90.69	-	C1	559603	560261	87.99	-	A_scaffold000011	3949450	3950103	90.69	+	C_scaffold000068	472458	473116	87.99	-	AT4G40060.1	2	885	76.62	+
EE475943	151	11325	A1	424045	424286	91.74	-	C2	39685458	39685870	79.34	-	A_scaffold000011	3946402	3946643	91.74	+	C_scaffold000170	465884	466296	79.34	+	AT5G36290.1	179	394	83.33	+
EX119769	152		A1	426435	426866	94.21	+	.	.	.	.	.	A_scaffold000011	3943822	3944253	94.21	-	.	.	.	.	.	AT4G40080.1	689	1057	74.47	+
JCVI_12477	153	137	A1	427298	427929	95.27	-	C1	565870	566528	99.24	-	A_scaffold000011	3942759	3943390	95.27	+	C_scaffold000068	478725	479383	99.24	-	AT4G40090.1	4	259	70.3	+
JCVI_19966	154	138	A1	431121	431576	96.72	+	C1	570906	571363	97.82	+	A_scaffold000011	3939112	3939567	96.72	-	C_scaffold000068	483761	484218	97.82	+	AT4G38060.2	1	411	76.5	+
JCVI_34563	155	139	A1	432036	432504	98.51	-	C1	571815	572277	94.83	-	A_scaffold000011	3938182	3938652	98.3	+	C_scaffold000068	484670	485132	94.83	-	.	.	.	.	.
DY030672	156	140	A1	433074	433603	86.25	+	C1	574558	575178	99.04	+	A_scaffold000011	3937085	3937614	86.25	-	C_scaffold000068	487413	488033	99.04	+	AT4G38050.1	64	619	74.91	+
EE438686	157	141	A1	434297	434970	94.67	+	C1	575816	576536	69.08	+	A_scaffold000011	3935718	3936391	94.67	-	C_scaffold000068	488671	489391	69.08	+	AT4G38050.1	776	1062	90.94	+
JCVI_36534	158	142	A1	435403	436232	86.57	+	C1	577398	577816	82.49	+	A_scaffold000011	3934456	3935285	86.57	-	C_scaffold000068	490253	490671	82.49	+	AT4G38050.1	794	2129	81.4	+
JCVI_21263	159	144	A1	436580	436750	95.32	-	C1	578161	578335	92.05	-	A_scaffold000011	3933938	3934108	95.32	+	C_scaffold000068	491016	491190	92.05	-	AT4G38040.1	1006	1278	86.81	+
JCVI_6992	160	143	A1	436799	437010	92.96	-	C1	577829	578095	86.67	-	A_scaffold000011	3933678	3933889	92.96	+	C_scaffold000068	490684	490950	86.67	-	AT4G38040.1	815	1278	85.78	+
JCVI_1828	161	145	A1	437497	438037	98.52	-	C1	579039	579577	94.65	-	A_scaffold000011	3932651	3933191	98.52	+	C_scaffold000068	491894	492432	94.65	-	AT4G38040.1	72	734	71.07	+
EE556515	162	146	A1	443942	444243	95.1	-	C1	591492	591891	98.75	-	A_scaffold000011	3926445	3926746	95.1	+	C_scaffold000068	504347	504746	98.75	-	AT4G38020.1	746	1049	84.21	+
EX063757	163	147	A1	444248	444828	99.14	-	C1	591812	592114	94.74	-	A_scaffold000011	3925860	3926440	99.14	+	C_scaffold000068	504667	504969	94.74	-	AT4G38020.1	334	694	84.74	+
JCVI_13181	164	148	A1	444462	444850	91.77	-	C1	592330	592636	98.7	-	A_scaffold000011	3925838	3926226	91.77	+	C_scaffold000068	505185	505491	98.7	-	AT4G38020.1	73	833	83.99	+
JCVI_31138	165	149	A1	446301	446978	97.64	-	C1	594896	595573	94.7	-	A_scaffold000011	3923710	3924387	97.64	+	C_scaffold000068	507751	508428	94.7	-	AT4G38000.1	1	602	72.49	+
JCVI_12814	166	150	A1	450699	451031	97.3	-	C1	602340	602672	97	-	A_scaffold000011	3919657	3919989	97.3	+	C_scaffold000068	515195	515527	97	-	AT4G37980.1	1	530	85.09	+
EX074178	167	151	A1	459168	459864	96.41	-	C1	606276	606965	76.54	-	A_scaffold000011	3910824	3911520	96.41	+	C_scaffold000068	519131	519820	76.54	-	AT4G37970.1	213	525	87.86	+
EV087479	168	157	A1	472352	472896	99.82	+	C1	644699	645144	91.52	+	A_scaffold000011	3897792	3898336	99.82	-	C_scaffold000068	557554	557999	91.52	+	AT4G37930.1	309	549	73.98	+
JCVI_35045	169	158	A1	476444	476774	87.35	+	C1	648763	649311	76.15	+	A_scaffold000011	3893914	3894244	87.35	-	C_scaffold000068	561618	562166	76.15	+	AT4G37920.1	541	1263	87.02	+
JCVI_17022	170	159	A1	477404	478661	93.65	+	C1	650021	651212	95.05	+	A_scaffold000011	3892027	3893284	93.65	-	C_scaffold000068	562876	564067	95.05	+	AT4G37910.1	1	1429	85.46	+
JCVI_7967	171	160	A1	478773	479574	94.41	+	C1	651315	652111	95.98	+	A_scaffold000011	3891114	3891915	94.41	-	C_scaffold000068	564170	564966	95.98	+	AT4G37910.1	1438	2049	87.11	+
JCVI_9820	172	161	A1	479794	480438	78.7	-	C1	652291	653155	77.87	-	A_scaffold000011	3890250	3890894	78.7	+	C_scaffold000068	565146	566010	77.87	-	AT4G37880.1	528	1106	61.02	+
EV185340	173	162	A1	479968	480446	73.76	-	C1	652395	652957	81.37	-	A_scaffold000011	3890242	3890720	73.76	+	C_scaffold000068	565250	565812	81.37	-	AT4G37880.1	892	1167	75.81	+
JCVI_4417	174	163	A1	480512	481154	94.87	-	C1	653023	653697	97.48	-	A_scaffold000011	3889534	3890176	94.87	+	C_scaffold000068	565878	566552	97.48	-	AT4G37880.1	157	660	79.01	+
JCVI_1785	175	164	A1	485684	486039	97.47	+	C1	661692	662048	95.8	+	A_scaffold000011	3884649	3885004	97.47	-	C_scaffold000068	574547	574903	95.8	+	AT4G37870.1	1	904	87.07	+
JCVI_1078	176	165	A1	487351	487901	92.81	+	C1	663406	663956	90.81	+	A_scaffold000011	3882787	3883337	92.81	-	C_scaffold000068	576261	576811	90.81	+	AT4G37870.1	777	1841	91.74	+
JCVI_2624	177	166	A1	487437	487998	92.09	+	C1	663493	664027	92.36	+	A_scaffold000011	3882690	3883251	92.09	-	C_scaffold000068	576348	576882	92.36	+	AT4G37870.1	1378	2015	90.91	+
EV168416	178	167	A1	487483	487971	91.67	+	C1	663535	664028	90.14	+	A_scaffold000011	3882717	3883205	91.67	-	C_scaffold000068	576390	576883	90.14	+	AT4G37870.1	1420	2004	82.94	+
EV219332	179	168	A1	487497	487998	74.76	+	C1	663538	664051	77.26	+	A_scaffold000011	3882690	3883191	74.76	-	C_scaffold000068	576393	576906	77.26	+	AT4G37870.1	1438	2015	77.26	+
EV159252	180	169	A1	510303	510641	86.92	+	C1	680081	680426	91.43	+	A_scaffold000011	3860047	3860385	86.92	-	C_scaffold000068	592936	593281	91.43	+	AT4G37840.1	1	672	67.54	+
JCVI_41651	181	170	A1	510320	510641	88.92	+	C1	680094	680426	93.15	+	A_scaffold000011	3860047	3860368	88.92	-	C_scaffold000068	592949	593281	93.15	+	AT4G37840.1	1	703	75.39	+
EV156168	182	21680	A1	512169	512567	95.25	+	C3	57716711	57717083	88.56	+	A_scaffold000011	3858121	3858519	95.25	-	C_scaffold000047	785314	785686	88.56	-	AT4G37840.1	843	1478	85.16	+
JCVI_12193	183		A1	513255	513396	90.97	+	.	.	.	.	.	A_scaffold000011	3857292	3857433	90.97	-	.	.	.	.	.	AT4G37830.1	1	309	84.84	+
EV094067	184		A1	513271	513396	92.91	+	.	.	.	.	.	A_scaffold000011	3857292	3857417	92.91	-	.	.	.	.	.	AT4G37830.1	1	309	84.52	+
ES999509	185		A1	513621	513827	92.27	+	.	.	.	.	.	A_scaffold000011	3856861	3857067	92.27	-	.	.	.	.	.	AT4G37830.1	1	190	78.87	+
JCVI_19272	186		A1	513843	514259	97.61	+	.	.	.	.	.	A_scaffold000011	3856429	3856845	97.61	-	.	.	.	.	.	AT4G37830.1	1	156	82.8	+
EE562142	187	172	A1	515118	515678	81.13	-	C1	686681	687101	86.73	-	A_scaffold000011	3855010	3855570	81.48	+	C_scaffold000068	599536	599956	86.73	-	.	.	.	.	.
EV127044	188		A1	523528	524169	93.46	+	.	.	.	.	.	A_scaffold000013	1425834	1426475	93.46	-	.	.	.	.	.	AT5G66210.3	107	315	79.05	+
ES988225	189	173	A1	533893	534363	95.56	-	C1	715490	715961	97.46	-	A_scaffold000011	3836325	3836795	95.56	+	C_scaffold000068	628345	628816	97.46	-	AT4G37790.1	715	836	85.25	+
JCVI_14478	190	174	A1	534803	535275	100	-	C1	716401	716873	97.25	-	A_scaffold000011	3835413	3835885	100	+	C_scaffold000068	629256	629728	97.25	-	AT4G37790.1	1	713	81.53	+
JCVI_25745	191	175	A1	552734	553629	76.21	-	C1	752212	753107	77	-	A_scaffold000011	3817059	3817954	76.21	+	C_scaffold000068	665067	665962	77	-	AT4G37770.1	703	1406	67.92	+
JCVI_21407	192	176	A1	562854	563926	92.23	-	C1	762677	763654	97.46	-	A_scaffold000011	3806762	3807834	92.23	+	C_scaffold000068	675532	676509	97.46	-	AT4G37760.1	40	1566	85.84	+
JCVI_21920	193	178	A1	568295	568712	98.33	-	C1	766569	766986	97.37	-	A_scaffold000011	3801976	3802393	98.33	+	C_scaffold000068	679424	679841	97.37	-	AT4G37750.1	1462	1668	83.57	+
EV120958	194	21691	A1	570498	571062	90.3	-	C3	57826470	57826861	80.87	-	A_scaffold000011	3799626	3800190	90.3	+	C_scaffold000047	675536	675927	80.87	+	AT4G37750.1	24	563	74.29	+
JCVI_31578	195	6079	A1	581683	582586	91.45	-	C1	48864810	48865688	91.86	+	A_scaffold000011	3788102	3789005	91.45	+	C_scaffold000102	754959	755837	91.86	-	.	.	.	.	.
DY028347	196	179	A1	585280	585796	94	+	C1	786192	786673	99.59	+	A_scaffold000011	3784892	3785408	94	-	C_scaffold000068	699047	699528	99.59	+	AT4G37740.1	38	490	68.18	+
JCVI_34174	197	180	A1	587840	588575	99.86	-	C1	789252	789986	97.15	-	A_scaffold000011	3782113	3782848	99.86	+	C_scaffold000068	702107	702841	97.15	-	AT4G37730.1	319	918	82.2	+
JCVI_18288	198	181	A1	592548	593309	93.33	-	C1	794485	795162	94.29	-	A_scaffold000011	3777379	3778140	93.33	+	C_scaffold000068	707340	708017	94.29	-	AT4G37680.1	68	1158	84.73	+
ES264702	199	49967	A1	593753	594011	90.35	-	C7	50170589	50170951	80.37	+	A_scaffold000011	3776677	3776935	90.35	+	C_scaffold000138	574483	574845	80.37	-	AT4G37680.1	74	723	87.69	+
JCVI_40441	200	182	A1	595895	596450	97.31	+	C1	797746	798224	84.8	+	A_scaffold000011	3774238	3774793	97.31	-	C_scaffold000068	710601	711079	84.8	+	AT4G37670.2	1	386	80.51	+
EV098185	201	183	A1	597156	597483	87.83	+	C1	798729	799273	74.11	+	A_scaffold000011	3773205	3773532	87.83	-	C_scaffold000068	711584	712128	74.11	+	AT4G37670.2	447	1119	87.32	+
EX055899	202		A1	597350	597618	96.3	+	.	.	.	.	.	A_scaffold000011	3773070	3773338	96.3	-	.	.	.	.	.	AT4G37670.2	1004	1450	85.4	+
JCVI_36823	203	184	A1	598269	598496	99.56	+	C1	800048	800275	96.51	+	A_scaffold000011	3772191	3772419	99.57	-	C_scaffold000068	712903	713130	96.51	+	AT4G37670.2	1427	1842	87.5	+
JCVI_17690	204	187	A1	601575	602291	99.02	-	C1	804530	805243	99.72	-	A_scaffold000011	3768397	3769113	99.02	+	C_scaffold000068	717385	718098	99.72	-	AT4G37650.1	14	520	82.01	+
CD840477	205	188	A1	607974	608504	77.68	+	C1	811333	811864	77.86	+	A_scaffold000011	3762184	3762714	77.68	-	C_scaffold000068	724188	724719	77.86	+	AT4G37610.1	89	299	87.2	+
JCVI_13314	206	189	A1	609135	609514	93.98	+	C1	812529	812885	93.87	+	A_scaffold000011	3761174	3761553	93.98	-	C_scaffold000068	725384	725740	93.87	+	AT4G37610.1	89	990	87.58	+
EX049892	207	190	A1	613154	614016	99.88	-	C1	817182	817882	95.58	-	A_scaffold000011	3756672	3757534	99.88	+	C_scaffold000068	730037	730737	95.58	-	AT4G37580.1	599	1212	84.88	+
JCVI_33348	208	192	A1	621842	622115	100	-	C1	832259	832589	83.28	-	A_scaffold000011	3748573	3748846	100	+	C_scaffold000068	745114	745444	83.28	-	AT4G37560.1	1	1358	82.92	+
JCVI_36969	209	191	A1	621856	622115	80.08	-	C1	830010	830305	94.93	-	A_scaffold000011	3748573	3748832	80.08	+	C_scaffold000068	742865	743160	94.93	-	AT4G37560.1	981	1358	88.62	+
JCVI_2158	210	193	A1	624609	624902	94.59	-	C1	833264	833614	83.79	-	A_scaffold000011	3745786	3746079	94.59	+	C_scaffold000068	746119	746469	83.79	-	AT4G37550.1	1	1359	87.01	+
EE415192	211	194	A1	626264	626797	96.64	-	C1	834381	834951	98.95	-	A_scaffold000011	3743891	3744424	96.64	+	C_scaffold000068	747236	747806	98.95	-	AT4G37550.1	221	503	89.79	+
CK991367	212	195	A1	631763	632021	90.91	+	C1	839071	839343	89.49	+	A_scaffold000011	3738667	3738925	90.91	-	C_scaffold000068	751926	752198	89.49	+	AT4G37540.1	1	391	91.07	+
ES997131	213	57552	A1	631763	632097	95.52	+	C9	5978082	5978416	99.1	-	A_scaffold000011	3738591	3738925	95.52	-	C_scaffold000133	252789	253123	99.1	+	AT4G37540.1	1	391	89.8	+
JCVI_2394	214	57551	A1	631763	632218	99.56	+	C9	5977962	5978416	94.95	-	A_scaffold000011	3738470	3738925	99.56	-	C_scaffold000133	252789	253243	94.95	+	AT4G37540.1	1	640	81.05	+
JCVI_27410	215	197	A1	637509	638081	92.37	-	C1	847820	848422	99.67	-	A_scaffold000011	3732607	3733179	92.37	+	C_scaffold000068	760675	761277	99.67	-	AT4G37520.1	434	990	88.89	+
EV206863	216	198	A1	637636	638011	91.84	-	C1	847977	848345	95.96	-	A_scaffold000011	3732677	3733052	91.84	+	C_scaffold000068	760832	761200	95.96	-	AT4G37520.1	608	990	85.45	+
JCVI_590	217	199	A1	637760	638081	95.65	-	C1	848101	848422	91.3	-	A_scaffold000011	3732607	3732928	95.65	+	C_scaffold000068	760956	761277	91.3	-	AT4G37520.1	19	932	84.39	+
JCVI_6700	218	201	A1	642662	643443	98.85	+	C1	853407	854118	92.44	+	A_scaffold000011	3727245	3728026	90.8	-	C_scaffold000068	766262	766973	92.44	+	AT4G37510.1	25	736	76.86	+
JCVI_28329	219	200	A1	642735	643075	88.44	+	C1	853335	853750	98.8	+	A_scaffold000011	3727613	3727953	88.44	-	C_scaffold000068	766190	766605	98.8	+	AT4G37510.1	12	368	73.08	+
JCVI_9778	220	202	A1	644574	645261	66	+	C1	855144	855678	65.26	+	A_scaffold000011	3725427	3726114	66	-	C_scaffold000068	767999	768533	65.26	+	AT4G37510.1	902	1611	71.47	+
JCVI_19282	221	399	A1	646339	646539	91.54	+	C1	1565237	1565458	87.44	-	A_scaffold000011	3724149	3724349	91.54	-	C_scaffold000068	1478092	1478313	87.44	-	AT4G37490.1	1	506	67.12	+
EV076037	222	35210	A1	653568	653994	96.74	-	C5	32566000	32566507	90.16	+	A_scaffold000011	3716694	3717120	96.74	+	C_scaffold000551	37547	38064	98.07	-	.	.	.	.	.
EV072877	223	204	A1	656789	657158	94.93	+	C1	861367	861562	92.46	+	A_scaffold000011	3713530	3713899	94.93	-	C_scaffold000068	774222	774417	92.46	+	AT4G37460.1	1	517	78.63	+
JCVI_26189	224	2412	A1	659097	659316	87.22	+	C1	12171841	12172106	92.86	-	A_scaffold000011	3711372	3711591	87.22	-	C_scaffold000231	161900	162165	92.86	+	AT4G37460.1	1216	1496	82.75	+
AM388606	225	205	A1	659615	659734	89.17	+	C1	864834	865048	90.23	+	A_scaffold000011	3710126	3710340	90.23	-	C_scaffold000068	777689	777903	90.23	+	AT4G37460.1	1543	2040	90.96	+
EV042239	226	49940	A1	659730	660055	78.21	+	C7	50066511	50066762	99.6	-	A_scaffold000011	3710633	3710958	78.21	-	C_scaffold000138	678672	678923	99.6	+	AT4G37460.1	1480	1740	92.37	+
JCVI_18987	227	206	A1	662229	662616	81.11	+	C1	866684	867078	80.45	+	A_scaffold000011	3708070	3708459	81.2	-	C_scaffold000068	779539	779933	80.45	+	.	.	.	.	.
JCVI_3592	228	208	A1	664920	665177	94.59	+	C1	869355	869613	94.23	+	A_scaffold000011	3705511	3705768	94.59	-	C_scaffold000068	782210	782468	94.23	+	AT4G37450.1	492	630	75.52	+
JCVI_39865	229	209	A1	667472	668014	78.44	+	C1	872036	872583	76.26	+	A_scaffold000011	3702665	3703216	78.43	-	C_scaffold000068	784891	785438	76.26	+	AT4G37445.1	1	485	90.31	+
JCVI_24185	230	400	A1	669759	670229	76.06	+	C1	1569723	1570133	81.27	+	A_scaffold000011	3700459	3700929	77.97	-	C_scaffold000068	1482578	1482988	81.27	+	.	.	.	.	.
JCVI_38546	231	402	A1	672832	673378	96.16	+	C1	1601050	1601593	96.88	+	A_scaffold000011	3697310	3697856	96.16	-	C_scaffold000068	1513905	1514448	96.88	+	AT1G01350.1	1082	1670	58.85	+
ES942231	232	210	A1	677942	678330	78.68	-	C1	873950	874336	80.1	-	A_scaffold000011	3692358	3692746	78.68	+	C_scaffold000068	786805	787191	80.1	-	AT4G37440.2	205	567	71.43	+
JCVI_41808	233	211	A1	688581	688908	94.86	-	C1	886919	887524	96.53	-	A_scaffold000011	3681780	3682107	94.86	+	C_scaffold000068	799774	800379	96.53	-	AT4G37430.1	1390	1502	82.3	+
JCVI_38093	234		A1	688780	689109	91.84	-	.	.	.	.	.	A_scaffold000011	3681579	3681908	91.84	+	.	.	.	.	.	.	.	.	.	.
JCVI_12930	235	212	A1	689808	690546	95.4	-	C1	888439	889183	96.25	-	A_scaffold000011	3680142	3680880	95.4	+	C_scaffold000068	801294	802038	96.25	-	AT4G37430.1	152	1502	81.67	+
EX045408	236	213	A1	693718	694320	99.83	-	C1	892322	892924	96.68	-	A_scaffold000011	3676368	3676970	99.83	+	C_scaffold000068	805177	805779	96.68	-	AT4G37420.1	1210	1767	86.02	+
JCVI_14975	237	215	A1	697998	698641	91.96	-	C1	909676	910319	90.57	-	A_scaffold000011	3672047	3672688	92.09	+	C_scaffold000068	822531	823174	90.57	-	AT4G37410.1	874	1504	76.96	+
EV175932	238	216	A1	698423	698638	95.54	-	C1	910101	910316	92.86	-	A_scaffold000011	3672050	3672265	95.54	+	C_scaffold000068	822956	823171	92.86	-	AT4G37410.1	877	1092	79.56	+
EV125432	239	217	A1	698944	699660	82.15	-	C1	910591	911316	80.97	-	A_scaffold000011	3671028	3671744	82.15	+	C_scaffold000068	823446	824171	80.97	-	AT4G37410.1	133	819	72.59	+
JCVI_7218	240	218	A1	699116	699780	99.1	-	C1	910763	911418	96.05	-	A_scaffold000011	3670908	3671572	99.1	+	C_scaffold000068	823618	824273	96.05	-	AT4G37410.1	1	643	84.63	+
JCVI_41257	241	222	A1	705299	705657	93.7	-	C1	926798	927160	98.08	-	A_scaffold000011	3665031	3665389	93.7	+	C_scaffold000068	839653	840015	98.08	-	AT4G37400.1	1396	1503	86.11	+
JCVI_40877	242	223	A1	706877	707617	86.46	-	C1	928610	929400	82.81	-	A_scaffold000011	3663071	3663811	86.46	+	C_scaffold000068	841465	842255	82.81	-	AT4G37400.1	11	748	81.34	+
EV211246	243	230	A1	713967	714351	88.49	+	C1	957146	957530	93.09	+	A_scaffold000011	3656337	3656721	88.49	-	C_scaffold000068	870001	870385	93.09	+	AT4G37340.1	235	907	77.21	+
JCVI_12612	244	231	A1	714473	715204	91.86	+	C1	957654	958385	94.03	+	A_scaffold000011	3655484	3656215	93.08	-	C_scaffold000068	870509	871240	94.03	+	AT4G37340.1	655	1503	77.61	+
EV110073	245	232	A1	714863	715227	88.86	+	C1	958044	958407	94.55	+	A_scaffold000011	3655461	3655825	88.86	-	C_scaffold000068	870899	871262	94.55	+	AT1G66540.1	937	1161	82.1	+
JCVI_32341	246	234	A1	722973	723587	94.17	+	C1	964993	965586	90.2	+	A_scaffold000011	3647101	3647715	94.17	-	C_scaffold000068	877848	878441	90.2	+	AT4G37310.1	1	742	84.95	+
JCVI_19692	247	235	A1	725241	725729	94.33	+	C1	968566	969009	97.3	+	A_scaffold000011	3644959	3645447	94.33	-	C_scaffold000068	881421	881864	97.3	+	AT4G37310.1	1192	1536	86.67	+
JCVI_2637	248	236	A1	725901	726237	99.41	-	C1	980209	980546	96.15	-	A_scaffold000011	3644451	3644787	99.41	+	C_scaffold000068	893064	893401	96.15	-	AT4G37300.1	1	522	86.42	+
JCVI_36277	249	238	A1	731571	731858	98.26	+	C1	986170	986457	98.96	+	A_scaffold000011	3638814	3639117	98.03	-	C_scaffold000068	899025	899312	98.96	+	AT4G37290.1	1	255	82.76	+
JCVI_20005	250	239	A1	732342	732566	98.67	+	C1	986905	987121	96.77	+	A_scaffold000011	3638122	3638346	98.67	-	C_scaffold000068	899760	899976	96.77	+	AT4G37280.1	1	945	88.54	+
JCVI_9831	251	240	A1	736998	737390	81.34	+	C1	991684	992071	81.31	+	A_scaffold000011	3633298	3633690	81.34	-	C_scaffold000068	904539	904926	81.31	+	AT4G37270.1	265	1756	87.42	+
JCVI_11955	252	241	A1	738885	739272	94.33	+	C1	993572	993962	86.18	+	A_scaffold000011	3631416	3631803	94.33	-	C_scaffold000068	906427	906817	86.18	+	AT4G37270.1	1633	2456	91.14	+
JCVI_25594	253	242	A1	738905	739267	97.8	+	C1	993592	993957	86.06	+	A_scaffold000011	3631421	3631783	97.8	-	C_scaffold000068	906447	906812	86.06	+	AT4G37270.1	2304	2456	88.89	+
JCVI_1626	254		A1	739466	740026	68.67	-	.	.	.	.	.	A_scaffold000011	3630662	3631222	68.85	+	.	.	.	.	.	AT4G37260.1	427	838	65.41	+
JCVI_1841	255	243	A1	739709	740388	84.28	-	C1	994387	995068	84.45	-	A_scaffold000011	3630298	3630979	84.33	+	C_scaffold000068	907242	907923	84.45	-	AT4G37260.1	64	550	66.6	+
CV432092	256	244	A1	739753	740133	91.3	-	C1	994433	994813	87.98	-	A_scaffold000011	3630555	3630935	91.3	+	C_scaffold000068	907288	907668	87.98	-	AT4G37260.1	345	547	78.26	+
CD826703	257	245	A1	758229	758851	87.68	+	C1	1021524	1022145	91	+	A_scaffold000011	3611837	3612459	86.24	-	C_scaffold000068	934379	935000	91	+	AT4G37250.1	1	425	78.75	+
CV544657	258	246	A1	760384	760748	99.18	+	C1	1023647	1024011	94.82	+	A_scaffold000011	3609940	3610304	99.18	-	C_scaffold000068	936502	936866	94.82	+	AT4G37250.1	1897	2261	80.93	+
JCVI_6964	259	248	A1	761471	761751	77.7	-	C1	1024767	1025051	80.77	-	A_scaffold000011	3608937	3609216	77.62	+	C_scaffold000068	937622	937906	80.77	-	AT4G36880.1	565	1111	70.83	+
EX120322	260	249	A1	765989	766401	99.52	-	C1	1029305	1029704	86.45	-	A_scaffold000011	3604287	3604699	99.52	+	C_scaffold000068	942160	942559	86.45	-	.	.	.	.	.
JCVI_17829	261	250	A1	767811	768700	88.7	-	C1	1030125	1030755	95.12	-	A_scaffold000011	3601988	3602877	95.86	+	C_scaffold000068	942980	943610	95.12	-	AT4G36890.1	33	1446	77.24	+
EV160125	262	251	A1	767811	768348	85.4	-	C1	1031158	1031699	88.79	-	A_scaffold000011	3602340	3602877	85.4	+	C_scaffold000068	944013	944554	88.79	-	AT4G36890.1	340	1009	79.88	+
EX096464	263		A1	775768	776119	100	+	.	.	.	.	.	A_scaffold000011	3594569	3594920	100	-	.	.	.	.	.	AT4G36900.1	1	142	84.51	+
JCVI_4446	264	252	A1	776128	776922	82.88	+	C1	1041325	1042113	88.1	+	A_scaffold000011	3593766	3594558	81.83	-	C_scaffold000068	954180	954968	88.1	+	AT4G36900.1	152	590	62	+
DN237933	265	48063	A1	782463	782734	97.79	+	C7	41428779	41429050	98.16	+	A_scaffold000011	3587954	3588225	97.79	-	C_scaffold000395	11013	11284	98.16	-	.	.	.	.	.
JCVI_5626	266	253	A1	793601	794192	98.15	+	C1	1054684	1055263	95.52	+	A_scaffold000011	3576496	3577087	98.15	-	C_scaffold000068	967539	968118	95.52	+	AT4G36920.1	217	1240	79.44	+
EE475364	267	254	A1	795102	795668	87.19	+	C1	1056188	1056750	85.87	+	A_scaffold000011	3575020	3575438	93.36	-	C_scaffold000068	969043	969605	85.87	+	AT4G36920.1	832	977	78.08	+
JCVI_20639	268	255	A1	795636	795979	99.42	+	C1	1056718	1056988	89.09	+	A_scaffold000011	3574709	3575052	99.42	-	C_scaffold000068	969573	969843	89.09	+	AT4G36920.1	892	1299	90.95	+
JCVI_28865	269	258	A1	808320	808812	94.96	+	C1	1070605	1071093	94.55	+	A_scaffold000011	3561876	3562368	94.96	-	C_scaffold000068	983460	983948	94.55	+	AT4G36930.1	36	551	63.4	+
ES928078	270	21721	A1	808331	808794	76.67	+	C3	58301808	58302273	99.36	+	A_scaffold000011	3561894	3562357	76.67	-	C_scaffold000047	200124	200589	99.36	-	AT4G36930.1	307	566	77.15	+
DY020422	271	259	A1	809984	810231	100	+	C1	1072231	1072479	94.8	+	A_scaffold000011	3560457	3560704	100	-	C_scaffold000068	985086	985334	94.8	+	AT4G36930.1	678	1047	85.11	+
EV026197	272	261	A1	816604	817174	75.89	-	C1	1087585	1088109	83.9	-	A_scaffold000011	3553514	3554084	75.89	+	C_scaffold000068	1000440	1000964	83.9	-	AT4G36970.1	773	1282	82.82	+
EE415886	273	262	A1	816681	817306	85.53	-	C1	1087617	1088183	77.87	-	A_scaffold000011	3553382	3554007	85.53	+	C_scaffold000068	1000472	1001038	77.87	-	AT4G36970.1	773	952	73.4	+
JCVI_9014	274	263	A1	817331	818115	93.89	-	C1	1088330	1089012	93.94	-	A_scaffold000011	3552573	3553357	93.89	+	C_scaffold000068	1001185	1001867	93.94	-	AT4G36970.1	84	478	68.47	+
EE440776	275	264	A1	817631	818006	94.49	-	C1	1088532	1088902	97.07	-	A_scaffold000011	3552682	3553057	94.49	+	C_scaffold000068	1001387	1001757	97.07	-	AT4G36970.1	84	260	75.41	+
JCVI_37175	276	265	A1	820120	820384	83.75	-	C1	1090989	1091269	82.69	-	A_scaffold000011	3550304	3550568	83.75	+	C_scaffold000068	1003844	1004124	82.69	-	AT4G36980.1	1350	1676	84.59	+
JCVI_27841	277	266	A1	820145	820568	70.71	-	C1	1093014	1093194	98.34	-	A_scaffold000011	3550120	3550543	70.71	+	C_scaffold000068	1005869	1006049	98.34	-	AT4G36980.1	577	1678	79.8	+
JCVI_17047	278	267	A1	823047	823347	99.67	-	C1	1093909	1094204	93.38	-	A_scaffold000011	3547341	3547641	99.67	+	C_scaffold000068	1006764	1007059	93.38	-	AT4G36980.1	1	638	78.21	+
JCVI_24890	279	269	A1	828289	829156	94.6	+	C1	1102168	1103032	93.11	+	A_scaffold000011	3541532	3542399	94.6	-	C_scaffold000068	1015023	1015887	93.11	+	AT4G36990.1	5	732	67.52	+
AM059823	280	270	A1	828827	829156	88.32	+	C1	1102700	1103032	89.32	+	A_scaffold000011	3541532	3541861	88.32	-	C_scaffold000068	1015555	1015887	89.32	+	AT4G36990.1	740	855	86.21	+
JCVI_22673	281	271	A1	830654	831392	97.97	+	C1	1104633	1105302	92.7	+	A_scaffold000011	3539296	3540034	90.8	-	C_scaffold000068	1017488	1018157	92.7	+	AT4G37000.1	1	960	83.85	+
JCVI_40751	282	272	A1	830816	831321	74.08	+	C1	1104814	1105369	83.21	+	.	.	.	.	.	C_scaffold000068	1017669	1018224	83.21	+	AT4G37000.1	499	960	68.94	+
JCVI_3351	283	273	A1	832248	832687	67.4	+	C1	1106657	1106975	87.88	+	A_scaffold000011	3538001	3538440	67.4	-	C_scaffold000068	1019512	1019830	87.88	+	AT4G37010.2	1	515	88.74	+
JCVI_28586	284	275	A1	836390	836751	81.47	+	C1	1118736	1119105	82.89	+	A_scaffold000011	3533937	3534298	81.47	-	C_scaffold000068	1031591	1031960	82.89	+	AT4G37040.1	1	659	83.56	+
CD841599	285		A1	840978	841223	96.34	-	.	.	.	.	.	A_scaffold000011	3529465	3529710	96.34	+	.	.	.	.	.	AT4G37070.2	1092	1238	82.12	+
JCVI_13411	286	277	A1	841294	841856	95.4	-	C1	1127013	1127577	95.58	-	A_scaffold000011	3528832	3529394	95.4	+	C_scaffold000068	1039868	1040432	95.58	-	AT4G37070.2	11	1157	78.28	+
EE392263	287	278	A1	843540	843753	93.95	-	C1	1129337	1129544	98.56	-	A_scaffold000011	3526935	3527148	93.95	+	C_scaffold000068	1042192	1042399	98.56	-	AT4G37070.2	11	230	84.09	+
EE450062	288	279	A1	854032	854177	98.63	+	C1	1140043	1140190	93.24	+	A_scaffold000011	3516511	3516656	98.63	-	C_scaffold000068	1052898	1053045	93.24	+	AT4G37080.1	26	364	83.43	+
EV196589	289	280	A1	854931	855410	93.8	+	C1	1140931	1141413	97.11	+	A_scaffold000011	3515278	3515757	93.8	-	C_scaffold000068	1053786	1054268	97.11	+	AT4G37080.1	21	695	76.34	+
EV196502	290	282	A1	856215	856840	88.99	+	C1	1142205	1142858	85.58	+	A_scaffold000011	3513848	3514473	88.99	-	C_scaffold000068	1055060	1055713	85.58	+	AT4G37080.2	1267	1833	90.02	+
JCVI_6121	291	284	A1	858409	858732	82.32	+	C1	1144244	1144569	86.24	+	A_scaffold000011	3511956	3512278	82.26	-	C_scaffold000068	1057099	1057424	86.24	+	AT4G37090.1	3	561	69.06	+
EV002319	292		A1	864995	865420	98.36	-	.	.	.	.	.	A_scaffold000011	3505268	3505693	98.36	+	.	.	.	.	.	AT4G37110.1	951	1126	77.05	+
EX053499	293	285	A1	866046	866308	95.44	-	C1	1151039	1151285	92.71	-	A_scaffold000011	3504380	3504642	95.44	+	C_scaffold000068	1063894	1064140	92.71	-	AT4G37110.1	313	722	78.54	+
CD814040	294	286	A1	870824	871301	79.63	+	C1	1158693	1159180	81.51	+	A_scaffold000011	3499387	3499864	79.63	-	C_scaffold000068	1071548	1072035	81.51	+	AT4G37130.1	87	710	74.33	+
JCVI_31994	295	287	A1	871666	872488	94.78	+	C1	1159229	1160375	91.3	+	A_scaffold000011	3498200	3499022	94.78	-	C_scaffold000068	1072084	1073230	91.3	+	AT4G37130.1	87	1542	73.63	+
EE407084	296	21730	A1	871865	872505	74.24	+	C3	58396753	58397224	94.76	+	A_scaffold000011	3498183	3498823	74.24	-	C_scaffold000047	105173	105644	94.76	-	AT4G37130.1	836	1437	73.06	+
JCVI_18106	297	288	A1	873941	874331	92.09	-	C1	1161770	1162161	90.08	-	A_scaffold000011	3496390	3496747	96.94	+	C_scaffold000068	1074625	1075016	90.08	-	AT4G37150.1	2	771	73.14	+
EV008363	298	289	A1	880600	881319	92.51	-	C1	1167628	1168347	99.03	-	A_scaffold000011	3489369	3490088	92.51	+	C_scaffold000068	1080483	1081202	99.03	-	AT4G37170.1	673	1391	83.36	+
EE568594	299	291	A1	886683	887162	96.88	+	C1	1177070	1177532	95.46	+	A_scaffold000011	3483526	3484005	96.88	-	C_scaffold000068	1089925	1090387	95.46	+	AT4G37180.2	1	319	76.71	+
JCVI_18818	300	292	A1	886707	886931	93.78	+	C1	1178056	1178526	91.53	+	A_scaffold000011	3483757	3483981	93.78	-	C_scaffold000068	1090911	1091381	91.53	+	AT4G37180.1	4	456	75.92	+
JCVI_30551	301		A1	887683	888243	92.92	+	.	.	.	.	.	A_scaffold000011	3482445	3483005	92.92	-	.	.	.	.	.	AT4G37180.2	724	1063	80.29	+
JCVI_2487	302	290	A1	887760	888050	96.56	+	C1	1177046	1177298	89.33	+	A_scaffold000011	3482638	3482926	96.89	-	C_scaffold000068	1089901	1090153	89.33	+	AT4G37180.1	1	456	79.87	+
JCVI_4602	303	293	A1	900551	900850	86.14	-	C1	1182394	1182678	93.81	-	A_scaffold000011	3469838	3470137	86.14	+	C_scaffold000068	1095249	1095533	93.81	-	AT4G37200.1	245	681	85.84	+
ES942645	304	295	A1	901068	901370	87.99	+	C1	1183161	1183355	93.03	+	A_scaffold000011	3469318	3469620	87.99	-	C_scaffold000068	1096016	1096210	93.03	+	AT4G37210.1	214	688	75.26	+
JCVI_32203	305	297	A1	901483	901866	77.22	+	C1	1183977	1184190	95.33	+	A_scaffold000011	3468822	3469205	77.22	-	C_scaffold000068	1096832	1097045	95.33	+	AT4G37210.1	338	1037	76.59	+
JCVI_39944	306	294	A1	901870	902069	95.5	+	C1	1182812	1183078	98.51	+	A_scaffold000011	3468619	3468818	95.5	-	C_scaffold000068	1095667	1095933	98.51	+	AT4G37210.1	214	715	71.73	+
JCVI_19052	307	298	A1	902260	902542	85.12	+	C1	1184255	1184678	93.19	+	A_scaffold000011	3468146	3468428	85.12	-	C_scaffold000068	1097110	1097533	93.19	+	AT4G37210.1	1030	1353	76.13	+
JCVI_7950	308	37563	A1	910815	911167	76.39	+	C5	44857985	44858341	91.6	+	A_scaffold000399	10028	10384	90.76	-	C_scaffold000542	16160	16479	97.19	+	.	.	.	.	.
JCVI_2822	309	299	A1	911386	912048	93.71	+	C1	1192225	1192946	96.95	+	A_scaffold000011	3458640	3459302	93.71	-	C_scaffold000068	1105080	1105801	96.95	+	AT4G37240.1	1	498	75.83	+
JCVI_22363	310	300	A1	915346	915657	80.63	+	C1	1195444	1195765	80.43	+	A_scaffold000011	3455031	3455342	80.63	-	C_scaffold000068	1108299	1108620	80.43	+	AT4G35910.1	4	360	70.68	+
JCVI_18215	311	301	A1	916077	916440	96.16	+	C1	1196168	1196532	94.79	+	A_scaffold000011	3454248	3454611	96.16	-	C_scaffold000068	1109023	1109387	94.79	+	AT4G35910.1	19	1152	85.04	+
EE454202	312	302	A1	916837	917241	96.32	+	C1	1196774	1197175	96.31	+	A_scaffold000011	3453447	3453851	96.32	-	C_scaffold000068	1109629	1110030	96.31	+	AT4G35910.1	731	854	91.94	+
AM386441	313	303	A1	917209	917594	93.78	+	C1	1197143	1197528	99.74	+	A_scaffold000011	3453094	3453479	93.78	-	C_scaffold000068	1109998	1110383	99.74	+	AT4G35910.1	913	1152	87.55	+
EE419503	314	304	A1	917301	917673	91.73	+	C1	1197235	1197599	96.22	+	A_scaffold000011	3453015	3453387	91.73	-	C_scaffold000068	1110090	1110454	96.22	+	AT4G35910.1	1172	1348	82.42	+
JCVI_24724	315	305	A1	917685	917888	96.57	+	C1	1197606	1197814	91.98	+	A_scaffold000011	3452800	3453003	96.57	-	C_scaffold000068	1110461	1110669	91.98	+	AT4G35910.1	600	1148	65.19	+
EV194720	316	306	A1	917834	918373	95.82	-	C1	1197761	1198303	98.17	-	A_scaffold000011	3452291	3452854	95.99	+	C_scaffold000068	1110616	1111158	98.17	-	AT4G36870.1	1555	1682	92.97	+
JCVI_25441	317	307	A1	921401	922077	100	-	C1	1201267	1201949	96.34	-	A_scaffold000011	3448611	3449287	100	+	C_scaffold000068	1114122	1114804	96.34	-	AT4G36870.1	1050	1695	89.21	+
JCVI_28033	318	308	A1	932668	933048	84.78	+	C1	1211749	1212056	95.79	+	A_scaffold000011	3438899	3439202	98.37	-	C_scaffold000068	1124604	1124911	95.79	+	AT4G36860.2	270	646	82.86	+
JCVI_12652	319	309	A1	934582	935089	82.19	+	C1	1214950	1215440	79.43	+	A_scaffold000011	3435599	3436106	82.19	-	C_scaffold000068	1127805	1128295	79.43	+	AT4G36860.2	699	1439	89.91	+
JCVI_16593	320	310	A1	938187	938474	93.79	+	C1	1222551	1222836	90.69	+	A_scaffold000011	3432214	3432501	93.79	-	C_scaffold000068	1135406	1135691	90.69	+	AT4G36850.1	1	660	88.22	+
JCVI_35201	321	312	A1	941990	942418	89.53	-	C1	1228388	1228812	92.29	-	A_scaffold000011	3428270	3428687	90.21	+	C_scaffold000068	1141243	1141667	92.29	-	AT4G36820.1	5	193	76.72	+
ES939591	322	313	A1	943380	943711	91.07	+	C1	1229803	1230213	95.86	+	A_scaffold000011	3426977	3427308	91.07	-	C_scaffold000068	1142658	1143068	95.86	+	.	.	.	.	.
JCVI_4351	323	314	A1	944491	945515	86.82	-	C1	1231319	1232325	88.92	-	A_scaffold000011	3425173	3426197	86.82	+	C_scaffold000068	1144174	1145180	88.92	-	AT4G36810.1	186	1116	76.6	+
EV115622	324	316	A1	947942	948679	92.88	-	C1	1235444	1236194	93.91	-	A_scaffold000011	3422009	3422746	92.88	+	C_scaffold000068	1148299	1149049	93.91	-	AT4G36790.1	817	1470	83.79	+
JCVI_15969	325	317	A1	948940	949247	95.13	-	C1	1237119	1237421	99.34	-	A_scaffold000011	3421441	3421748	95.13	+	C_scaffold000068	1149974	1150276	99.34	-	AT4G36790.1	1	719	87.76	+
AM388206	326	318	A1	952660	953204	83.36	+	C1	1240186	1240782	86.93	+	A_scaffold000011	3417484	3418028	91.41	-	C_scaffold000068	1153041	1153637	86.93	+	AT4G36780.1	9	247	71.67	+
JCVI_5493	327	319	A1	953356	954122	93.9	+	C1	1240923	1241769	87.27	+	A_scaffold000011	3416467	3417332	81.38	-	C_scaffold000068	1153778	1154624	87.27	+	AT3G50750.1	1	431	65.53	+
JCVI_32073	328	320	A1	953460	954284	82.37	+	C1	1241107	1241932	85.02	+	A_scaffold000011	3416404	3417228	88.89	-	C_scaffold000068	1153962	1154787	85.02	+	.	.	.	.	.
JCVI_25558	329	323	A1	957552	958477	77.67	+	C1	1246213	1247052	92.87	+	A_scaffold000011	3412211	3413136	77.7	-	C_scaffold000068	1159068	1159907	92.87	+	AT5G08335.1	10	131	81.89	+
JCVI_21512	330	322	A1	958695	958874	86.34	+	C1	1246207	1246435	93.89	+	A_scaffold000011	3411814	3411993	86.34	-	C_scaffold000068	1159062	1159290	93.89	+	AT4G36770.1	869	1166	79.02	+
JCVI_39675	331	325	A1	958858	959365	88.91	-	C1	1247149	1247631	90.06	-	A_scaffold000011	3411323	3411783	91.83	+	C_scaffold000068	1160004	1160486	90.06	-	AT4G36760.1	1149	1892	88.86	+
EX037169	332	326	A1	961941	962263	97.21	-	C1	1249591	1249907	94.01	-	A_scaffold000011	3408425	3408747	97.21	+	C_scaffold000068	1162446	1162762	94.01	-	AT4G36760.1	1	566	87.81	+
JCVI_23174	333	327	A1	971857	972398	96.86	+	C1	1267309	1267701	94.95	+	A_scaffold000011	3398059	3398831	84.73	-	C_scaffold000068	1180164	1180556	94.95	+	.	.	.	.	.
JCVI_32969	334	328	A1	974297	974693	91.5	+	C1	1268913	1269307	95.2	+	A_scaffold000011	3395995	3396391	91.5	-	C_scaffold000068	1181768	1182162	95.2	+	AT4G36740.1	1	651	87.92	+
JCVI_4823	335	21749	A1	977172	977394	99.1	+	C3	58536950	58537210	87.88	+	A_scaffold000011	3393294	3393516	99.1	-	C_scaffold000156	724553	724813	87.88	+	AT4G36730.1	1	948	84.28	+
EE446602	336	329	A1	978168	978259	97.83	+	C1	1271959	1272086	90.91	+	A_scaffold000011	3392429	3392520	97.83	-	C_scaffold000068	1184814	1184941	90.91	+	AT4G36730.1	6	297	82.03	+
EL591333	337	330	A1	979625	979938	89.13	-	C1	1274502	1274777	92.53	-	A_scaffold000011	3390750	3391063	89.13	+	C_scaffold000068	1187357	1187632	92.53	-	AT4G36720.1	125	542	83.61	+
EX135764	338	331	A1	981998	982917	100	-	C1	1276916	1277838	96.1	-	A_scaffold000011	3387771	3388690	100	+	C_scaffold000068	1189771	1190693	96.1	-	AT4G36710.1	1	914	77.15	+
JCVI_31456	339	332	A1	994112	995396	91.87	+	C1	1288854	1290142	97.21	+	A_scaffold000011	3375292	3376576	91.87	-	C_scaffold000068	1201709	1202997	97.21	+	AT4G36670.1	303	1481	86.63	+
JCVI_33703	340	333	A1	995626	995866	88.8	+	C1	1290299	1290592	99.66	+	A_scaffold000011	3374822	3375062	88.8	-	C_scaffold000068	1203154	1203447	99.66	+	AT4G36660.1	63	423	84.62	+
JCVI_16413	341	334	A1	996630	996976	99.14	+	C1	1290675	1290927	91.76	+	A_scaffold000011	3373712	3374058	99.14	-	C_scaffold000068	1203530	1203782	91.76	+	AT4G36660.1	56	504	83.91	+
JCVI_17949	342	337	A1	998609	999284	91.59	+	C1	1294419	1295059	87.58	+	A_scaffold000011	3371400	3372079	91.64	-	C_scaffold000068	1207274	1207914	87.58	+	AT3G50690.1	1	457	69.41	+
JCVI_6906	343	339	A1	999394	1000635	78.92	-	C1	1295168	1296228	81.55	-	A_scaffold000011	3370053	3371284	82.19	+	C_scaffold000068	1208023	1209083	81.55	-	AT1G62760.1	15	504	61.28	+
JCVI_12044	344	342	A1	1007899	1008305	82.37	-	C1	1299130	1299421	89.56	-	A_scaffold000011	3362383	3362789	82.37	+	C_scaffold000068	1211985	1212276	89.56	-	.	.	.	.	.
JCVI_17194	345	340	A1	1008402	1008814	77.96	+	C1	1298850	1299304	92.01	+	A_scaffold000011	3361874	3362286	77.96	-	C_scaffold000068	1211705	1212159	92.01	+	.	.	.	.	.
JCVI_12859	346	344	A1	1012414	1012730	80.62	+	C1	1317454	1317761	81.99	+	A_scaffold000011	3357958	3358274	80.62	-	C_scaffold000068	1230309	1230616	81.99	+	AT4G36640.1	1	739	85.96	+
ES912473	347	345	A1	1017843	1018309	96.37	+	C1	1327648	1328121	94.3	+	A_scaffold000011	3352297	3352845	86.26	-	C_scaffold000068	1240503	1240976	94.3	+	AT4G36620.1	12	454	72.28	+
EX057003	348	346	A1	1021018	1021486	90.59	+	C1	1332747	1333135	96.92	+	A_scaffold000011	3349202	3349670	90.59	-	C_scaffold000068	1245602	1245990	96.92	+	AT4G36610.1	265	788	89.12	+
JCVI_12932	349	347	A1	1024157	1024802	97.53	+	C1	1336363	1337008	95.83	+	A_scaffold000011	3345886	3346531	97.53	-	C_scaffold000068	1249218	1249863	95.83	+	AT4G36610.1	171	644	66.53	+
JCVI_21958	350	350	A1	1027381	1028026	87.8	-	C1	1340010	1340655	85.37	-	A_scaffold000011	3342662	3343307	87.8	+	C_scaffold000068	1252865	1253510	85.37	-	AT4G36580.1	64	868	82.03	+
JCVI_31446	351	351	A1	1031579	1032269	86.16	-	C1	1344151	1344812	87.63	-	A_scaffold000011	3338419	3339109	86.16	+	C_scaffold000068	1257006	1257667	87.63	-	AT2G18328.1	1	222	77.88	+
CD834957	352	352	A1	1037660	1038407	90.93	-	C1	1351873	1352623	86.84	-	A_scaffold000011	3332281	3333028	90.93	+	C_scaffold000068	1264728	1265478	86.84	-	.	.	.	.	.
JCVI_22932	353	353	A1	1038465	1038888	96.01	+	C1	1352051	1352529	87.68	+	A_scaffold000011	3331800	3332258	91.56	-	C_scaffold000068	1264906	1265384	87.68	+	.	.	.	.	.
JCVI_21271	354	354	A1	1040164	1041153	94.76	+	C1	1354430	1355147	95.54	+	A_scaffold000011	3329535	3330524	94.76	-	C_scaffold000068	1267285	1268002	95.54	+	AT4G36550.1	1072	1734	77.99	+
CX270530	355	355	A1	1042303	1042655	98.31	+	C1	1356756	1357016	81.11	+	A_scaffold000011	3328033	3328385	98.31	-	C_scaffold000068	1269611	1269871	81.11	+	.	.	.	.	.
JCVI_21702	356	356	A1	1043734	1044292	97.5	+	C1	1358060	1358658	91.99	+	A_scaffold000011	3326396	3326954	97.5	-	C_scaffold000068	1270915	1271513	91.99	+	AT4G36530.2	26	1137	85.19	+
EX123269	357	357	A1	1044172	1044762	98.48	+	C1	1358538	1358888	90.62	+	A_scaffold000011	3325926	3326516	98.48	-	C_scaffold000068	1271393	1271743	90.62	+	AT4G36530.2	850	1035	90.32	+
JCVI_38196	358	358	A1	1051831	1052366	84.09	+	C1	1364128	1364673	79.24	+	A_scaffold000011	3318322	3318857	84.09	-	C_scaffold000068	1276983	1277528	79.24	+	AT4G36520.1	27	386	73.63	+
JCVI_37750	359	359	A1	1052060	1052417	98.04	+	C1	1364367	1364718	95.81	+	A_scaffold000011	3318271	3318627	98.04	-	C_scaffold000068	1277222	1277573	95.81	+	AT4G36520.1	88	471	70.53	+
EV057054	360	360	A1	1052737	1053316	97.41	+	C1	1365014	1365247	91.98	+	A_scaffold000011	3317372	3317951	97.41	-	C_scaffold000068	1277869	1278102	91.98	+	AT4G36520.1	724	1032	76.36	+
JCVI_20425	361	361	A1	1053608	1054048	89.71	+	C1	1365873	1366320	98.21	+	A_scaffold000011	3316635	3317080	89.82	-	C_scaffold000068	1278728	1279175	98.21	+	AT4G36520.1	1871	2159	67.54	+
JCVI_10485	362	362	A1	1054734	1055447	83.82	+	C1	1366996	1367704	91.11	+	A_scaffold000011	3315241	3315954	83.82	-	C_scaffold000068	1279851	1280559	91.11	+	AT4G36520.1	3592	3765	80	+
JCVI_34442	363	363	A1	1058134	1058753	88.46	+	C1	1370374	1370987	92.03	+	A_scaffold000011	3311935	3312554	88.46	-	C_scaffold000068	1283229	1283842	92.03	+	AT4G36500.1	1	369	78.88	+
EV174253	364	364	A1	1064780	1064954	95.43	+	C1	1377445	1377686	86.85	+	A_scaffold000011	3305734	3305908	95.43	-	C_scaffold000068	1290300	1290541	86.85	+	AT4G36480.1	526	1164	82.55	+
EV174220	365	365	A1	1065993	1066397	76.46	+	C1	1377445	1377689	93.09	+	A_scaffold000011	3304291	3304695	72.09	-	C_scaffold000068	1290300	1290544	93.09	+	AT4G36480.1	749	1164	76.48	+
EX088236	366	366	A1	1072682	1073165	88.16	+	C1	1384335	1384566	92.27	+	A_scaffold000011	3297523	3298006	88.16	-	C_scaffold000068	1297190	1297421	92.27	+	AT4G36440.1	17	314	84.11	+
JCVI_11863	367	367	A1	1074412	1074627	92.63	+	C1	1385919	1386225	81.15	+	A_scaffold000011	3296061	3296276	92.63	-	C_scaffold000068	1298774	1299080	81.15	+	AT4G36440.1	337	1139	91.41	+
JCVI_11646	368	368	A1	1076871	1077153	96.48	+	C1	1388326	1388606	91.9	+	A_scaffold000011	3293535	3293817	96.48	-	C_scaffold000068	1301181	1301461	91.9	+	AT4G36430.1	1	838	88.1	+
JCVI_36068	369	369	A1	1078029	1078346	90.88	+	C1	1389478	1389789	90.42	+	.	.	.	.	.	C_scaffold000068	1302333	1302644	90.42	+	AT4G36430.1	886	996	78.38	+
JCVI_38983	370	370	A1	1079915	1080134	93.27	-	C1	1393300	1393507	93.84	-	A_scaffold000011	3290554	3290773	93.27	+	C_scaffold000068	1306155	1306362	93.84	-	AT4G36410.1	1	486	91.77	+
JCVI_7760	371	371	A1	1084188	1085267	99.44	+	C1	1397957	1398854	87.93	+	A_scaffold000011	3285421	3286500	99.44	-	C_scaffold000068	1310812	1311709	87.93	+	AT4G36390.1	1063	1923	86.19	+
ES945445	372	372	A1	1091454	1091730	90.25	+	C1	1406899	1407175	97.47	+	A_scaffold000011	3278958	3279234	90.25	-	C_scaffold000068	1319754	1320030	97.47	+	AT4G36380.1	726	902	82.51	+
DY004155	373		A1	1093524	1094131	89.84	+	.	.	.	.	.	A_scaffold000011	3276557	3277164	89.51	-	.	.	.	.	.	.	.	.	.	.
JCVI_28545	374	373	A1	1103653	1103927	95.27	+	C1	1418108	1418383	85.41	+	A_scaffold000011	3266761	3267035	95.27	-	C_scaffold000068	1330963	1331238	85.41	+	AT4G36360.1	1	420	85.27	+
JCVI_27288	375	374	A1	1103653	1103927	85.05	+	C1	1418108	1418383	92.39	+	A_scaffold000011	3266761	3266949	97.35	-	C_scaffold000068	1330963	1331238	92.39	+	AT4G36360.1	2	688	90.32	+
EX089378	376		A1	1109883	1110197	90.16	+	.	.	.	.	.	A_scaffold000011	3260491	3260805	90.16	-	.	.	.	.	.	AT4G36290.1	97	292	79.4	+
JCVI_313	377	375	A1	1111665	1111822	97.47	+	C1	1426372	1426529	95.57	+	A_scaffold000011	3258866	3259023	97.47	-	C_scaffold000068	1339227	1339384	95.57	+	AT4G36290.1	526	1376	86.65	+
JCVI_935	378	377	A1	1112603	1113158	86.48	+	C1	1431090	1431820	74.67	+	A_scaffold000011	3257530	3258085	86.48	-	C_scaffold000068	1343945	1344675	74.67	+	AT4G36270.1	1532	1831	78.41	+
JCVI_18519	379	379	A1	1116845	1117261	83.37	+	C1	1435300	1435711	82.9	+	A_scaffold000011	3253427	3253843	83.37	-	C_scaffold000068	1348155	1348566	82.9	+	AT4G36280.1	394	1525	82.03	+
EV099397	380	380	A1	1126880	1127592	83.97	-	C1	1450835	1451527	80.06	-	A_scaffold000011	3243096	3243808	83.97	+	C_scaffold000068	1363690	1364382	80.06	-	AT4G36250.1	1194	1455	88.64	+
EV099464	381	381	A1	1127645	1128467	83.75	-	C1	1451611	1452407	96.28	-	A_scaffold000011	3242221	3243043	83.75	+	C_scaffold000068	1364466	1365262	96.28	-	AT4G36250.1	800	1002	81.46	+
EV099355	382	382	A1	1127720	1128467	85.01	-	C1	1451653	1452407	95.42	-	A_scaffold000011	3242221	3242968	85.01	+	C_scaffold000068	1364508	1365262	95.42	-	AT4G36250.1	800	1002	81.46	+
EV000633	383	63432	A1	1128112	1128470	71.66	-	C9	60379658	60379991	97.31	-	A_scaffold000011	3242218	3242576	71.66	+	C_scaffold000004	2677495	2677828	97.31	-	AT4G36250.1	574	961	83.55	+
JCVI_6182	384	383	A1	1129457	1129817	90.63	-	C1	1453394	1453766	90.69	-	A_scaffold000011	3240871	3241231	90.63	+	C_scaffold000068	1366249	1366621	90.69	-	AT4G36250.1	4	649	89.69	+
JCVI_19515	385		A1	1133607	1133960	90.14	-	.	.	.	.	.	A_scaffold000011	3236715	3237081	88.04	+	.	.	.	.	.	.	.	.	.	.
JCVI_326	386	385	A1	1140582	1141176	81.54	+	C1	1476473	1476937	92.51	+	A_scaffold000011	3229512	3230106	84.4	-	C_scaffold000068	1389328	1389792	92.51	+	AT4G36220.1	2	963	84.04	+
JCVI_8948	387	387	A1	1142366	1142884	99.42	+	C1	1477856	1478553	96.29	+	A_scaffold000011	3227804	3228322	99.42	-	C_scaffold000068	1390711	1391408	96.29	+	AT4G36220.1	1051	1563	88.33	+
JCVI_21825	388	388	A1	1146560	1146856	88.41	-	C1	1483868	1484262	79.01	-	A_scaffold000011	3223832	3224128	88.41	+	C_scaffold000068	1396723	1397117	79.01	-	AT4G36210.1	1076	1653	90.48	+
JCVI_35372	389	389	A1	1149101	1149277	97.18	-	C1	1486101	1486566	67.58	-	A_scaffold000011	3221411	3221587	97.18	+	C_scaffold000068	1398956	1399421	67.58	-	AT4G36210.1	318	891	89.55	+
ES911218	390	390	A1	1149507	1150008	97.61	-	C1	1486763	1487264	94.82	-	A_scaffold000011	3220680	3221181	97.61	+	C_scaffold000068	1399618	1400119	94.82	-	AT4G36210.1	1	452	84.29	+
JCVI_15519	391	391	A1	1150951	1151355	78.64	-	C1	1488461	1488793	86.98	-	A_scaffold000011	3219333	3219737	78.64	+	C_scaffold000068	1401316	1401648	86.98	-	AT4G36195.1	36	1466	87.73	+
CD836959	392	392	A1	1152812	1153008	95.98	-	C1	1490794	1490972	96.09	-	A_scaffold000011	3217680	3217876	95.98	+	C_scaffold000068	1403649	1403827	96.09	-	AT4G36195.1	307	558	89.29	+
CD833617	393	393	A1	1153263	1153441	93.89	-	C1	1490794	1490972	92.22	-	A_scaffold000011	3217247	3217425	93.89	+	C_scaffold000068	1403649	1403827	92.22	-	AT4G36195.1	37	548	84.88	+
JCVI_28250	394	394	A1	1153701	1154375	79.59	+	C1	1491314	1491916	73.88	+	A_scaffold000011	3216313	3216987	79.59	-	C_scaffold000068	1404169	1404771	73.88	+	AT4G36180.1	9	582	65.05	+
BG543242	395	395	A1	1153786	1154216	91.57	+	C1	1491315	1491734	93.59	+	A_scaffold000011	3216472	3216902	91.57	-	C_scaffold000068	1404170	1404589	93.59	+	AT4G36180.1	9	409	79.51	+
EX021033	396	396	A1	1154942	1155295	99.44	+	C1	1492478	1492831	94.07	+	A_scaffold000011	3215393	3215746	99.44	-	C_scaffold000068	1405333	1405686	94.07	+	AT4G36180.1	1074	1427	82.35	+
JCVI_30721	397	397	A1	1157327	1157810	98.55	+	C1	1494772	1495250	97.7	+	A_scaffold000011	3212878	3213361	98.55	-	C_scaffold000068	1407627	1408105	97.7	+	AT4G36180.1	3063	3405	88.05	+
EE568446	398	398	A1	1177238	1177863	98.09	-	C1	1512434	1512834	74.82	-	A_scaffold000011	3192825	3193450	98.09	+	C_scaffold000068	1425289	1425689	74.82	-	.	.	.	.	.
AM062116	399	49843	A1	1178272	1178769	84.14	-	C7	49658655	49659203	99.09	+	A_scaffold000011	3191919	3192416	84.14	+	C_scaffold000138	1086231	1086779	99.09	-	AT4G36150.1	3234	3527	79.26	+
ES911900	400	49841	A1	1187843	1188067	78.76	+	C7	49650602	49650941	96.2	-	A_scaffold000011	3182621	3182845	78.76	-	C_scaffold000138	1094493	1094832	96.2	+	AT5G46470.1	423	677	63.85	+
JCVI_37568	401		A1	1188131	1188570	97.95	+	.	.	.	.	.	A_scaffold000011	3182118	3182557	97.95	-	.	.	.	.	.	.	.	.	.	.
JCVI_1820	402	403	A1	1190284	1190768	97.12	-	C1	1612485	1612969	97.53	-	A_scaffold000011	3179920	3180404	97.12	+	C_scaffold000068	1525340	1525824	97.53	-	AT2G18020.1	1	776	89.18	+
ES944600	403	404	A1	1192150	1192339	95.26	+	C1	1614615	1614804	100	+	A_scaffold000011	3178349	3178538	95.26	-	C_scaffold000068	1527470	1527659	100	+	AT4G36120.1	40	313	85.14	+
JCVI_20091	404	405	A1	1193845	1194358	98.25	+	C1	1616325	1616838	94.95	+	A_scaffold000011	3176330	3176843	98.25	-	C_scaffold000068	1529180	1529693	94.95	+	AT4G36120.1	2179	2585	80.73	+
EV014738	405	406	A1	1195095	1195552	97.82	+	C1	1617580	1618097	99.81	+	A_scaffold000011	3175136	3175593	97.82	-	C_scaffold000068	1530435	1530952	99.81	+	AT4G36120.1	2678	2945	84.87	+
JCVI_39762	406	408	A1	1206593	1207126	94.21	-	C1	1627718	1628437	99.17	-	A_scaffold000011	3163562	3164095	94.21	+	C_scaffold000068	1540573	1541292	99.17	-	AT2G17990.1	332	879	68.85	+
DY005666	407	409	A1	1206788	1207333	99.09	-	C1	1627921	1628260	92.38	-	A_scaffold000011	3163355	3163900	99.09	+	C_scaffold000068	1540776	1541115	92.38	-	AT4G36105.1	89	465	69.49	+
CD836997	408	410	A1	1207418	1207890	83.94	-	C1	1628557	1629042	99.38	-	A_scaffold000011	3162798	3163270	83.94	+	C_scaffold000068	1541412	1541897	99.38	-	.	.	.	.	.
EX052326	409	412	A1	1208494	1208974	93.79	+	C1	1629942	1630238	88.55	+	A_scaffold000011	3161714	3162194	93.79	-	C_scaffold000068	1542797	1543093	88.55	+	AT4G36090.3	428	845	78.91	+
JCVI_24688	410	411	A1	1208708	1208974	93.26	+	C1	1629678	1630238	91.7	+	A_scaffold000011	3161714	3161980	93.26	-	C_scaffold000068	1542533	1543093	91.7	+	AT4G36090.3	350	1088	78.69	+
EX040871	411	413	A1	1209759	1210200	99.55	+	C1	1631235	1631676	93.69	+	A_scaffold000011	3160488	3160929	99.55	-	C_scaffold000068	1544090	1544531	93.69	+	AT4G36090.3	1186	1547	77.51	+
JCVI_10704	412	415	A1	1227527	1228144	93.88	+	C1	1651725	1652405	90.99	+	A_scaffold000011	3142544	3143161	93.88	-	C_scaffold000068	1564580	1565260	90.99	+	AT4G36080.1	10384	11520	90.15	+
EX060106	413	416	A1	1230170	1230558	79.8	+	C1	1655004	1655411	74.58	+	A_scaffold000011	3140130	3140518	79.8	-	C_scaffold000068	1567859	1568266	74.58	+	AT4G36050.2	47	759	88.36	+
EE418367	414	417	A1	1231534	1231960	87.33	+	C1	1656405	1656886	89.78	+	A_scaffold000011	3138728	3139154	87.33	-	C_scaffold000068	1569260	1569741	89.78	+	AT4G36050.1	502	675	76.57	+
EX131456	415	418	A1	1234300	1234945	89.35	+	C1	1661768	1662343	84.75	+	A_scaffold000011	3135743	3136388	89.35	-	C_scaffold000068	1574623	1575198	84.75	+	AT4G36040.1	1	486	76.23	+
EV165259	416	419	A1	1234319	1234999	82.12	+	C1	1661786	1662343	77.84	+	A_scaffold000011	3135689	3136369	82.12	-	C_scaffold000068	1574641	1575198	77.84	+	AT4G36040.1	2	486	68.76	+
JCVI_898	417	420	A1	1234430	1235105	87.91	+	C1	1661901	1662547	70.61	+	A_scaffold000011	3135583	3136399	83.15	-	C_scaffold000068	1574756	1575402	70.61	+	AT4G36040.1	83	486	74.94	+
JCVI_11508	418	422	A1	1237448	1238738	92.05	+	C1	1664615	1665431	81.51	+	A_scaffold000011	3131950	3133240	96.45	-	C_scaffold000068	1577470	1578286	81.51	+	AT4G36020.1	1	319	72.31	+
JCVI_15771	419	423	A1	1237514	1238242	83	+	C1	1664679	1665402	87.79	+	A_scaffold000011	3132446	3133174	83	-	C_scaffold000068	1577534	1578257	87.79	+	AT4G36020.1	1	309	72.06	+
JCVI_8502	420	424	A1	1240300	1241205	93.72	+	C1	1669478	1670404	90.53	+	A_scaffold000011	3129483	3130388	93.72	-	C_scaffold000068	1582333	1583259	90.53	+	AT4G36010.1	1	906	81.16	+
EV221239	421	425	A1	1243939	1244602	93.99	+	C1	1670404	1670861	92.04	+	A_scaffold000011	3128857	3129520	93.99	-	C_scaffold000068	1583259	1583716	92.04	+	.	.	.	.	.
JCVI_37478	422	426	A1	1244554	1245067	87.6	+	C1	1670813	1671305	90.22	+	A_scaffold000011	3128392	3128905	87.6	-	C_scaffold000068	1583668	1584160	90.22	+	AT4G36010.1	744	906	75.6	+
JCVI_25035	423	427	A1	1245803	1246179	88.42	-	C1	1671863	1672179	94.36	-	A_scaffold000011	3124509	3124885	88.42	+	C_scaffold000068	1584718	1585034	94.36	-	AT4G35990.1	15	383	86.29	+
JCVI_10324	424	429	A1	1247439	1247849	83.49	+	C1	1677072	1677479	99.02	+	A_scaffold000011	3122839	3123249	83.49	-	C_scaffold000068	1589927	1590334	99.02	+	AT4G35980.1	4	264	85.23	+
JCVI_19955	425	430	A1	1247439	1247830	97.46	+	C1	1677072	1677457	82.87	+	A_scaffold000011	3122858	3123249	97.46	-	C_scaffold000068	1589927	1590312	82.87	+	AT4G35980.1	1	264	86.89	+
EX040735	426	431	A1	1251665	1251823	94.97	+	C1	1682237	1682359	93.55	+	A_scaffold000011	3118865	3119023	94.97	-	C_scaffold000068	1595092	1595214	93.55	+	AT4G35950.1	240	594	92.98	+
CX192784	427	432	A1	1252859	1253066	99.52	-	C1	1684313	1684520	89.9	-	A_scaffold000011	3117622	3117829	99.52	+	C_scaffold000068	1597168	1597375	89.9	-	AT4G35940.1	287	439	81.29	+
JCVI_37082	428	433	A1	1253331	1253758	89.02	+	C1	1684711	1685258	97.99	+	A_scaffold000011	3116930	3117357	89.02	-	C_scaffold000068	1597566	1598113	97.99	+	.	.	.	.	.
JCVI_7467	429	434	A1	1257897	1258412	75.48	+	C1	1691464	1691934	78.62	+	A_scaffold000011	3112276	3112791	75.48	-	C_scaffold000068	1604319	1604789	78.62	+	AT4G35920.1	1	462	71.58	+
JCVI_38840	430	436	A1	1257971	1258398	96.73	+	C1	1692535	1692986	93.17	+	A_scaffold000011	3112290	3112717	96.73	-	C_scaffold000068	1605390	1605841	93.17	+	AT4G35920.1	1	1171	85	+
CX272416	431	435	A1	1257971	1258101	93.89	+	C1	1691499	1691624	95.24	+	A_scaffold000011	3112587	3112717	93.89	-	C_scaffold000068	1604354	1604479	95.24	+	AT4G35920.1	1	125	80.8	+
EV112669	432	437	A1	1260563	1260814	90.48	+	C1	1693990	1694234	99.18	+	A_scaffold000011	3109874	3110125	90.48	-	C_scaffold000068	1606845	1607089	99.18	+	AT4G35920.1	706	1266	87.21	+
ES946241	433	439	A1	1266896	1267424	78.6	-	C1	1748114	1748649	89.93	-	A_scaffold000011	3103264	3103792	72.88	+	C_scaffold000068	1660969	1661504	89.93	-	AT4G35900.1	67	264	75.12	+
EE566669	434	440	A1	1275232	1275936	93.65	-	C1	1750447	1751150	99.86	-	A_scaffold000011	3094752	3095456	93.65	+	C_scaffold000068	1663302	1664005	99.86	-	.	.	.	.	.
JCVI_9882	435	441	A1	1276775	1277488	71.9	-	C1	1752246	1752817	76.09	-	A_scaffold000011	3093200	3093913	79.75	+	C_scaffold000068	1665101	1665672	76.09	-	AT4G35890.1	1235	1572	68.71	+
JCVI_17018	436	442	A1	1279512	1279938	78.91	-	C1	1755038	1755535	98.8	-	A_scaffold000011	3090750	3091176	78.91	+	C_scaffold000068	1667893	1668390	98.8	-	AT4G35890.1	86	541	68.55	+
JCVI_40037	437	443	A1	1281115	1281443	95.83	-	C1	1758412	1758744	99.7	-	A_scaffold000011	3089245	3089573	95.83	+	C_scaffold000068	1671267	1671599	99.7	-	AT4G35880.1	746	1509	88.31	+
EV096808	438	444	A1	1281141	1281443	97.69	-	C1	1758436	1758744	94.52	-	A_scaffold000011	3089245	3089547	97.69	+	C_scaffold000068	1671291	1671599	94.52	-	AT4G35880.1	1015	1575	85.26	+
EV096886	439	445	A1	1281147	1281443	96.64	-	C1	1758442	1758744	93.75	-	A_scaffold000011	3089245	3089541	96.64	+	C_scaffold000068	1671297	1671599	93.75	-	AT4G35880.1	1169	1575	76.32	+
ES906722	440	446	A1	1283311	1283750	86.03	-	C1	1760606	1761034	93.97	-	A_scaffold000011	3086911	3087377	84.3	+	C_scaffold000068	1673461	1673889	93.97	-	AT4G35880.1	68	620	85.23	+
JCVI_28252	441	447	A1	1283311	1283836	99.62	-	C1	1760606	1761051	78.9	-	A_scaffold000011	3086852	3087377	99.62	+	C_scaffold000068	1673461	1673906	78.9	-	AT4G35880.1	23	691	83.48	+
JCVI_2043	442	10062	A1	1286086	1286301	92.13	+	C2	25325727	25326091	98.63	+	A_scaffold000011	3084387	3084602	92.13	-	C_scaffold000037	588216	588580	98.63	-	AT4G35860.1	217	636	87.91	+
JCVI_4416	443	448	A1	1286522	1286815	94.9	+	C1	1771358	1771619	88.89	+	A_scaffold000011	3083873	3084166	94.9	-	C_scaffold000068	1684213	1684474	88.89	+	AT4G35860.1	1	636	89.94	+
JCVI_20749	444	449	A1	1288410	1288645	92.44	-	C1	1773249	1773486	91.63	-	A_scaffold000011	3082043	3082278	92.44	+	C_scaffold000068	1686104	1686341	91.63	-	AT4G35850.1	1	1335	85.98	+
JCVI_4012	445	450	A1	1291442	1291774	66.97	-	C1	1776000	1776328	69.91	-	A_scaffold000011	3078914	3079246	67.87	+	C_scaffold000068	1688855	1689183	69.91	-	AT4G35840.1	217	711	73.99	+
JCVI_8253	446	451	A1	1292573	1292798	89.38	-	C1	1777140	1777360	96.83	-	A_scaffold000011	3077923	3078115	95.36	+	C_scaffold000068	1689995	1690215	96.83	-	AT4G35840.1	5	472	81.72	+
JCVI_30255	447	21871	A1	1296442	1296706	93.21	+	C3	59329776	59330094	79.38	-	A_scaffold000011	3073982	3074246	93.21	-	C_scaffold000063	1659613	1659931	79.38	+	AT4G35830.1	1	651	91.26	+
JCVI_2782	448	452	A1	1296450	1296722	84.48	+	C1	1790696	1790893	90.91	+	A_scaffold000011	3073966	3074238	84.48	-	C_scaffold000068	1703551	1703748	90.91	+	AT4G35830.1	1	763	83.16	+
JCVI_11406	449	453	A1	1298442	1298606	97.58	+	C1	1792241	1792506	79.93	+	A_scaffold000011	3072082	3072246	97.58	-	C_scaffold000068	1705096	1705361	79.93	+	AT4G35830.1	718	1370	91.58	+
JCVI_17316	450	454	A1	1299493	1299979	97.95	+	C1	1793417	1793903	95.48	+	A_scaffold000011	3070709	3071195	97.95	-	C_scaffold000068	1706272	1706758	95.48	+	AT4G35830.1	1351	2682	90.79	+
EX137630	451	455	A1	1299612	1299979	89.16	+	C1	1793536	1793903	85.37	+	A_scaffold000011	3070709	3071076	89.16	-	C_scaffold000068	1706391	1706758	85.37	+	AT4G35830.1	1924	2697	84.13	+
EE505313	452	456	A1	1313251	1313686	91.97	+	C1	1809728	1810272	73.8	+	A_scaffold000011	3057002	3057437	91.97	-	C_scaffold000068	1722583	1723127	73.8	+	AT4G35800.1	1333	1515	91.3	+
ES271874	453		A1	1319342	1319719	97.09	+	.	.	.	.	.	A_scaffold000011	3050969	3051346	97.09	-	C_scaffold000068	1729806	1730183	97.09	+	AT4G35790.3	1	382	78.59	+
JCVI_38941	454	458	A1	1319894	1320358	90.85	+	C1	1817503	1817906	96.79	+	A_scaffold000011	3050330	3050794	90.85	-	C_scaffold000068	1730358	1730761	96.79	+	AT4G35790.2	562	1301	86.48	+
JCVI_26065	455	459	A1	1322330	1322659	81.25	+	C1	1820025	1820352	81.14	+	A_scaffold000011	3048029	3048358	81.25	-	C_scaffold000068	1732880	1733207	81.14	+	AT4G35790.1	1652	2458	90.72	+
DY001952	456	10799	A1	1322684	1323090	76.32	+	C2	32765913	32766270	99.72	+	A_scaffold000011	3047598	3048004	76.32	-	C_scaffold000013	3134324	3134681	99.72	+	AT4G35790.2	2078	2387	81.27	+
DY016498	457	460	A1	1322792	1323207	97.37	+	C1	1820486	1820895	94.24	+	A_scaffold000011	3047481	3047896	97.37	-	C_scaffold000068	1733341	1733750	94.24	+	AT4G35790.2	2373	2574	84.65	+
EE505349	458		A1	1324356	1324594	87.92	+	.	.	.	.	.	A_scaffold000011	3046094	3046332	87.92	-	.	.	.	.	.	AT4G35785.1	145	422	69.42	+
JCVI_13348	459	461	A1	1324986	1325480	91.15	+	C1	1822832	1823288	96.5	+	A_scaffold000011	3045208	3045702	91.15	-	C_scaffold000068	1735687	1736143	96.5	+	AT4G35785.2	175	425	88.19	+
CD834887	460	462	A1	1325527	1326028	79.49	-	C1	1823297	1823810	88.52	-	A_scaffold000011	3044660	3045161	89.65	+	C_scaffold000068	1736152	1736665	88.52	-	AT4G35783.1	1	189	84.97	+
JCVI_31524	461	465	A1	1328996	1329696	89.7	-	C1	1828555	1829283	87.26	-	A_scaffold000011	3040992	3041692	89.56	+	C_scaffold000068	1741410	1742138	87.26	-	AT4G35770.1	11	372	80.98	+
JCVI_26337	462	466	A1	1329473	1329696	92	-	C1	1829060	1829283	90.22	-	A_scaffold000011	3040992	3041215	92	+	C_scaffold000068	1741915	1742138	90.22	-	AT4G35770.1	11	545	80.15	+
JCVI_25821	463	467	A1	1329693	1329944	100	-	C1	1829280	1829533	94.09	-	A_scaffold000011	3040744	3041224	73.35	+	C_scaffold000068	1742135	1742388	94.09	-	AT4G35770.1	11	155	78.15	+
JCVI_19715	464	468	A1	1330926	1331184	96.15	+	C1	1830512	1830770	93.85	+	A_scaffold000011	3039504	3039762	96.15	-	C_scaffold000068	1743367	1743625	93.85	+	AT4G35760.1	187	651	83.19	+
JCVI_26245	465	469	A1	1331756	1332396	96.1	+	C1	1831308	1831936	92.77	+	A_scaffold000011	3038292	3038932	96.1	-	C_scaffold000068	1744163	1744791	92.77	+	AT4G35760.1	798	1043	89.84	+
JCVI_37986	466	470	A1	1331965	1332217	98.42	+	C1	1831513	1831766	92.19	+	A_scaffold000011	3038471	3038723	98.42	-	C_scaffold000068	1744368	1744621	92.19	+	AT4G35760.1	955	1131	90.4	+
JCVI_17367	467	56473	A1	1332995	1333859	99.31	-	C9	980832	981493	85.63	-	A_scaffold000002	4640641	4641505	99.54	-	C_scaffold000195	131164	131765	86.71	-	.	.	.	.	.
CD818776	468	472	A1	1333882	1334401	97.88	-	C1	1832067	1832579	95.55	-	A_scaffold000011	3036287	3036806	97.88	+	C_scaffold000068	1744922	1745434	95.55	-	.	.	.	.	.
JCVI_3869	469	474	A1	1334515	1334790	91.67	+	C1	1833067	1833362	97.31	+	A_scaffold000011	3035898	3036173	91.67	-	C_scaffold000068	1745922	1746217	97.31	+	AT4G35750.1	8	609	84.96	+
EV148404	470	473	A1	1334864	1335360	81.66	+	C1	1833055	1833414	88.01	+	A_scaffold000011	3035430	3035824	88.64	-	C_scaffold000068	1745910	1746269	88.01	+	AT4G35750.1	240	609	77.45	+
JCVI_41718	471	21845	A1	1336416	1337165	99.33	-	C3	59257008	59257715	70.88	+	A_scaffold000011	3033523	3034272	99.33	+	C_scaffold000063	1731992	1732699	70.88	-	AT4G35730.1	1075	1401	74.33	+
CD821566	472	475	A1	1336503	1337113	71.16	-	C1	1834234	1834879	99.07	-	A_scaffold000011	3033575	3034185	71.16	+	C_scaffold000068	1747089	1747734	99.07	-	AT4G35730.1	1061	1401	77.08	+
JCVI_10070	473	476	A1	1337580	1337810	85.9	-	C1	1835337	1835565	85.53	-	A_scaffold000011	3032878	3033108	85.9	+	C_scaffold000068	1748192	1748420	85.53	-	AT4G35730.1	1	587	87.56	+
EX114910	474	477	A1	1337583	1338292	93.85	-	C1	1835340	1835766	88.84	-	A_scaffold000011	3032396	3033105	93.85	+	C_scaffold000068	1748195	1748621	88.84	-	AT4G35730.1	1	227	89.43	+
EV003998	475	478	A1	1338005	1338292	88.55	-	C1	1835784	1836027	98.77	-	A_scaffold000011	3032396	3032683	88.55	+	C_scaffold000068	1748639	1748882	98.77	-	AT4G35730.1	217	476	85.77	+
EV085016	476	479	A1	1339962	1340612	99.85	-	C1	1837650	1838305	89.29	-	A_scaffold000011	3030076	3030726	99.85	+	C_scaffold000068	1750505	1751160	89.29	-	AT4G35690.1	160	502	82.08	+
JCVI_6191	477	480	A1	1342438	1343265	100	-	C1	1841029	1841853	93.98	-	A_scaffold000011	3027423	3028250	100	+	C_scaffold000068	1753884	1754708	93.98	-	AT4G35700.1	76	589	62.41	+
EG021372	478	481	A1	1344643	1344922	100	-	C1	1843292	1843571	98.21	-	A_scaffold000011	3025766	3026045	100	+	C_scaffold000068	1756147	1756426	98.21	-	AT4G35690.1	2	283	83.75	+
JCVI_33211	479	482	A1	1347308	1348004	91.7	-	C1	1846673	1847366	87.68	-	A_scaffold000011	3022684	3023380	91.7	+	C_scaffold000068	1759528	1760221	87.68	-	AT4G35680.1	1	396	86.36	+
ES266628	480		A1	1352511	1352780	99.63	+	.	.	.	.	.	A_scaffold000011	3017908	3018177	99.63	-	.	.	.	.	.	AT4G35610.1	5	272	76.45	+
JCVI_41183	481	484	A1	1355792	1356165	96.8	-	C1	1870897	1871413	82.14	-	A_scaffold000011	3014523	3014896	96.8	+	C_scaffold000068	1783752	1784268	82.14	-	AT4G35600.1	6	564	78.73	+
EX099087	482	485	A1	1369707	1370515	96.79	+	C1	1886175	1886947	79.01	+	A_scaffold000011	3000173	3000981	96.17	-	C_scaffold000068	1799030	1799802	79.01	+	AT4G35550.1	231	722	72.87	+
JCVI_41620	483	486	A1	1369763	1370182	89.76	+	C1	1886225	1886617	87.72	+	A_scaffold000011	3000394	3000925	83.11	-	C_scaffold000068	1799080	1799472	87.72	+	AT4G35550.1	2	479	69.31	+
JCVI_23585	484	487	A1	1370544	1372162	84.02	-	C1	1887230	1888844	97.46	-	A_scaffold000011	2998526	3000144	84.02	+	C_scaffold000068	1800085	1801699	97.46	-	AT4G35540.1	1	946	75.87	+
EX112917	485	488	A1	1375343	1376167	97.33	+	C1	1895059	1895441	81.4	+	A_scaffold000011	2994521	2995345	97.33	-	C_scaffold000068	1807914	1808296	81.4	+	AT4G35510.1	141	503	79.42	+
JCVI_36692	486	489	A1	1380758	1381617	96.86	-	C1	1899155	1899917	80.6	-	A_scaffold000011	2989071	2989930	96.86	+	C_scaffold000068	1812010	1812772	80.6	-	AT4G35500.1	1	801	80.1	+
JCVI_13921	487	490	A1	1386755	1387594	97.62	+	C1	1905358	1906149	90.23	+	A_scaffold000011	2983094	2983933	97.62	-	C_scaffold000068	1818213	1819004	90.23	+	AT4G35480.1	135	603	74.53	+
JCVI_21656	488	491	A1	1393468	1394197	91.37	-	C1	1915523	1916276	90.49	-	A_scaffold000011	2976491	2977220	91.92	+	C_scaffold000068	1828378	1829131	90.49	-	AT4G35470.1	949	1614	82.88	+
EX018727	489	493	A1	1395172	1395591	99.76	-	C1	1917272	1917690	90.59	-	A_scaffold000011	2975097	2975516	99.76	+	C_scaffold000068	1830127	1830545	90.59	-	AT2G17440.1	135	769	63.15	+
EV158098	490	492	A1	1395186	1395745	94.17	-	C1	1917138	1917844	86.24	-	A_scaffold000011	2974943	2975502	94.17	+	C_scaffold000068	1829993	1830699	86.24	-	AT4G35470.1	9	409	78.87	+
JCVI_3767	491	494	A1	1400300	1400848	71.99	-	C1	1920331	1920663	84.07	-	A_scaffold000011	2969840	2970388	71.99	+	C_scaffold000068	1833186	1833518	84.07	-	AT4G35450.3	429	1029	88.8	+
EV099219	492		A1	1400330	1400615	93.1	+	.	.	.	.	.	A_scaffold000011	2970073	2970358	93.1	-	.	.	.	.	.	AT4G35450.4	584	915	65.62	-
JCVI_23014	493	496	A1	1405149	1405498	95.73	+	C1	1926043	1926484	95.48	+	A_scaffold000011	2965190	2965539	95.73	-	C_scaffold000068	1838898	1839339	95.48	+	AT4G35440.1	1554	2112	88.57	+
JCVI_41039	494	495	A1	1405558	1405967	85.41	+	C1	1925452	1926517	98.22	+	A_scaffold000011	2964721	2965130	85.41	-	C_scaffold000068	1838307	1839372	98.22	+	AT4G35440.1	1882	2133	81.78	+
JCVI_8547	495	497	A1	1406725	1407101	96.06	+	C1	1926658	1927033	92.33	+	A_scaffold000011	2963587	2963963	96.06	-	C_scaffold000068	1839513	1839888	92.33	+	AT4G35420.1	110	778	90.43	+
JCVI_35449	496	498	A1	1407876	1408070	94.36	+	C1	1927765	1927959	98.46	+	A_scaffold000011	2962618	2962812	94.36	-	C_scaffold000068	1840620	1840814	98.46	+	AT4G35420.1	647	975	88.15	+
EX070167	497	499	A1	1407959	1408321	96.42	+	C1	1927848	1928218	92.45	+	A_scaffold000011	2962367	2962729	96.42	-	C_scaffold000068	1840703	1841073	92.45	+	AT4G35420.1	832	981	88.67	+
EV137509	498	500	A1	1408150	1408331	91.76	+	C1	1928043	1928228	89.78	+	A_scaffold000011	2962357	2962538	91.76	-	C_scaffold000068	1840898	1841083	89.78	+	AT4G35420.1	476	979	74.36	+
JCVI_25102	499	501	A1	1408150	1408404	98.04	+	C1	1928043	1928301	97.3	+	A_scaffold000011	2962249	2962538	96.56	-	C_scaffold000068	1840898	1841156	97.3	+	AT4G35420.1	545	981	88.1	+
JCVI_6676	500	502	A1	1411519	1411737	95.89	-	C1	1931396	1931678	87.76	-	A_scaffold000011	2958951	2959169	95.89	+	C_scaffold000068	1844251	1844533	87.76	-	AT4G35410.2	1	482	89.21	+
EV126022	501	503	A1	1414118	1414841	97.24	-	C1	1935826	1936288	91.72	-	A_scaffold000011	2955847	2956570	97.24	+	C_scaffold000068	1848681	1849143	91.72	-	AT4G35390.1	1	421	88.92	+
JCVI_19333	502	504	A1	1418170	1418691	88.93	-	C1	1944116	1944655	90.61	-	A_scaffold000011	2951997	2952518	88.93	+	C_scaffold000068	1856971	1857510	90.61	-	AT4G35380.1	4861	5120	85.38	+
JCVI_32727	503	505	A1	1418975	1419677	96.74	-	C1	1944933	1945617	96.5	-	A_scaffold000011	2951011	2951713	96.74	+	C_scaffold000068	1857788	1858472	96.5	-	AT4G35380.1	3795	4794	87.18	+
JCVI_17163	504	507	A1	1429031	1429219	87.3	+	C1	1959174	1959309	97.79	+	A_scaffold000011	2941469	2941657	87.3	-	C_scaffold000068	1872029	1872164	97.79	+	AT4G35360.1	1	944	83.58	+
JCVI_30826	505	508	A1	1431448	1431989	96.88	-	C1	1961385	1961928	95.78	-	A_scaffold000011	2938699	2939240	96.88	+	C_scaffold000068	1874240	1874783	95.78	-	AT4G35350.1	1	1068	89.84	+
JCVI_29290	506	509	A1	1437330	1437621	97.26	+	C1	1965696	1965991	88.85	+	A_scaffold000011	2932612	2932980	90.03	-	C_scaffold000068	1878551	1878846	88.85	+	AT4G35320.1	1	256	81.64	+
JCVI_6052	507	510	A1	1437514	1437797	94.72	+	C1	1965884	1966495	97.55	+	A_scaffold000011	2932891	2933174	94.72	-	C_scaffold000068	1878739	1879350	97.55	+	AT4G35320.1	150	413	81.82	+
JCVI_16368	508	512	A1	1439456	1439985	92.66	-	C1	1967764	1968247	91.82	-	A_scaffold000011	2930703	2931232	92.66	+	C_scaffold000068	1880619	1881102	91.82	-	AT4G35310.1	1315	1671	90.28	+
JCVI_10047	509	513	A1	1441219	1442007	79.55	-	C1	1969516	1970301	78.91	-	A_scaffold000011	2928681	2929469	81.94	+	C_scaffold000068	1882371	1883156	78.91	-	AT4G35310.1	229	1671	87.33	+
ES967344	510		A1	1444919	1445341	89.83	-	.	.	.	.	.	A_scaffold000011	2925347	2925769	92.91	+	.	.	.	.	.	.	.	.	.	.
JCVI_25508	511	514	A1	1446086	1446715	94.94	+	C1	1975249	1975965	87.81	+	A_scaffold000011	2923973	2924602	94.94	-	C_scaffold000068	1888104	1888820	87.81	+	AT4G35300.1	1	751	90.41	+
JCVI_29372	512	515	A1	1447333	1447851	69.77	+	C1	1977257	1977779	71.92	+	A_scaffold000011	2922837	2923268	74.43	-	C_scaffold000068	1890112	1890634	71.92	+	AT4G35300.1	1058	1571	64.38	+
JCVI_17443	513	516	A1	1448397	1448955	94.86	+	C1	1978356	1978914	92.74	+	A_scaffold000011	2921733	2922291	94.86	-	C_scaffold000068	1891211	1891769	92.74	+	AT4G35300.1	1226	2220	90.26	+
EV215069	514	517	A1	1449242	1449596	86.87	-	C1	1979229	1979871	93.84	-	A_scaffold000011	2921092	2921446	86.87	+	C_scaffold000068	1892084	1892726	93.84	-	AT4G35290.2	2448	2739	75.91	+
EX099001	515	518	A1	1451409	1451977	99.47	-	C1	1981465	1982033	95.25	-	A_scaffold000011	2918711	2919279	99.47	+	C_scaffold000068	1894320	1894888	95.25	-	AT4G35290.2	1039	1854	85.57	+
EX060257	516	519	A1	1467808	1468469	99.85	+	C1	2001285	2001946	97.28	+	A_scaffold000011	2902219	2902880	99.85	-	C_scaffold000185	1078567	1079228	97.28	-	AT2G17150.1	823	1496	79.33	+
EV019470	517	520	A1	1469925	1470295	97.3	+	C1	2003427	2003780	94.96	+	A_scaffold000011	2900393	2900763	97.3	-	C_scaffold000185	1076733	1077086	94.96	-	AT4G35270.1	2611	2925	87.58	+
JCVI_13009	518	521	A1	1472882	1473316	73.64	+	C1	2005582	2006016	71.59	+	A_scaffold000011	2897372	2897929	66.31	-	C_scaffold000185	1074497	1074950	71.74	-	AT4G35260.1	78	807	68.66	+
JCVI_15154	519	522	A1	1474501	1475192	82.13	+	C1	2007673	2008174	77.58	+	A_scaffold000011	2895496	2896187	82.13	-	C_scaffold000185	1072339	1072840	77.58	-	AT4G35260.1	511	1104	89.39	+
JCVI_15276	520	523	A1	1475315	1475537	95.52	-	C1	2008426	2008649	91.56	-	A_scaffold000011	2895151	2895373	95.52	+	C_scaffold000185	1071864	1072087	91.56	+	AT5G60620.1	506	1131	91.69	+
JCVI_4174	521	524	A1	1477799	1477979	89.5	-	C1	2010918	2011103	85.48	-	A_scaffold000011	2892709	2892889	89.5	+	C_scaffold000185	1069410	1069595	85.48	+	AT5G60620.1	2	636	86.34	+
CX270157	522	525	A1	1486529	1486954	83.33	+	C1	2021044	2021433	81.79	+	A_scaffold000011	2883734	2884028	100	-	C_scaffold000185	1059080	1059377	95.3	-	AT4G35240.1	1	266	79.49	+
EV071220	523	526	A1	1486660	1486868	95.69	+	C1	2021136	2021344	99.52	+	.	.	.	.	.	C_scaffold000185	1059169	1059630	80.78	-	AT4G35240.1	1	195	82.65	+
EV125972	524	527	A1	1487679	1488046	92.2	+	C1	2022187	2022561	94.67	+	A_scaffold000011	2882642	2883009	92.2	-	C_scaffold000185	1057952	1058326	94.67	-	AT4G35240.1	1401	1700	85.33	+
EV156401	525	528	A1	1487757	1488537	70.78	+	C1	2022287	2023065	93.33	+	A_scaffold000011	2882151	2882931	70.78	-	C_scaffold000185	1057448	1058226	93.33	-	AT4G35240.1	1124	1500	70.44	+
JCVI_29648	526	529	A1	1488631	1489345	92.97	+	C1	2023197	2024012	85.01	+	A_scaffold000011	2881343	2882057	92.97	-	C_scaffold000185	1056501	1057316	85.01	-	AT4G35240.1	1681	2439	77.11	+
JCVI_8287	527	530	A1	1489021	1489786	98.3	+	C1	2023688	2024454	96.61	+	A_scaffold000011	2880902	2881667	98.3	-	C_scaffold000185	1056059	1056825	96.61	-	AT4G35240.1	2113	2487	80.8	+
JCVI_16674	528	531	A1	1497950	1498373	97.88	+	C1	2029224	2029621	92.54	+	A_scaffold000011	2872315	2872738	97.88	-	C_scaffold000185	1050892	1051289	92.54	-	AT4G35230.1	1	1537	86.91	+
JCVI_4664	529	61917	A1	1505384	1505792	85.19	+	C9	53020393	53020773	86.91	-	A_scaffold000011	2864896	2865304	85.19	-	C_scaffold000032	1072347	1072727	86.91	-	.	.	.	.	.
CX271702	530		A1	1511395	1511884	95.33	+	.	.	.	.	.	A_scaffold000011	2858804	2859293	95.33	-	.	.	.	.	.	AT1G02890.1	1261	1360	85	+
EV042963	531	532	A1	1515143	1515387	94.72	-	C1	2040183	2040583	97.76	-	A_scaffold000011	2855301	2855545	94.72	+	C_scaffold000185	1039930	1040330	97.76	+	AT4G35220.1	438	664	70.51	+
JCVI_8454	532	533	A1	1515944	1516275	97.89	-	C1	2040986	2041317	97.3	-	A_scaffold000011	2854311	2854744	85.94	+	C_scaffold000185	1039183	1039527	97.11	+	AT4G35220.1	73	819	88.5	+
JCVI_9223	533	22191	A1	1524210	1524509	84.77	+	C3	63163089	63163387	90.64	+	A_scaffold000011	2846179	2846478	84.77	-	C_scaffold000038	161496	161794	90.64	+	AT4G35180.1	7	518	76.4	+
JCVI_4060	534	534	A1	1524840	1525243	91.65	+	C1	2050919	2051300	91.41	+	A_scaffold000011	2845445	2845848	91.65	-	C_scaffold000185	1029213	1029594	91.41	-	AT4G35180.1	7	779	82.43	+
JCVI_27491	535	535	A1	1525622	1526358	95.68	+	C1	2051626	2052391	97.92	+	A_scaffold000011	2844330	2845066	95.68	-	C_scaffold000185	1028122	1028887	97.92	-	AT4G35180.1	786	1437	84.07	+
JCVI_1786	536	536	A1	1528996	1529809	88.21	+	C1	2053864	2054670	84.96	+	A_scaffold000011	2840879	2841692	88.21	-	C_scaffold000185	1025843	1026649	84.96	-	AT4G35140.1	1	896	81.2	+
EE413874	537	537	A1	1532568	1533098	76.77	+	C1	2057594	2058115	97.9	+	A_scaffold000011	2837590	2838120	76.77	-	C_scaffold000185	1022398	1022919	97.9	-	AT4G35130.1	1853	2370	85.25	+
ES992185	538	538	A1	1533203	1533795	99.83	-	C1	2058218	2058801	88.91	-	A_scaffold000011	2836893	2837485	99.83	+	C_scaffold000185	1021712	1022295	88.91	+	AT5G39560.1	782	1106	62.46	+
EE392378	539	540	A1	1535329	1535820	90.24	-	C1	2062002	2062367	85.37	-	A_scaffold000011	2834868	2835359	83.74	+	C_scaffold000185	1018146	1018511	85.37	+	AT4G35120.1	957	1170	67.74	+
EX095674	540	541	A1	1540254	1540728	100	+	C1	2066265	2066726	83.09	+	A_scaffold000011	2829960	2830434	100	-	C_scaffold000185	1013787	1014248	83.09	-	AT4G35110.3	22	459	82.17	+
EX112758	541	542	A1	1540254	1540676	99.29	+	C1	2066265	2066676	85.99	+	A_scaffold000011	2830012	2830434	99.29	-	C_scaffold000185	1013837	1014248	85.99	-	AT4G35110.3	22	459	81.94	+
CN730175	542	543	A1	1540551	1540963	95.19	+	C1	2066310	2066986	99.85	+	A_scaffold000011	2829725	2830137	95.19	-	C_scaffold000185	1013527	1014203	99.85	-	AT4G35110.3	485	928	84.68	+
JCVI_24009	543	544	A1	1540985	1541458	99.58	+	C1	2067008	2067481	93.53	+	A_scaffold000011	2829230	2829703	99.58	-	C_scaffold000185	1013032	1013505	93.53	-	AT4G35110.3	950	1206	82.17	+
JCVI_31215	544	546	A1	1544623	1545021	99	-	C1	2069835	2070179	91.3	-	A_scaffold000011	2825667	2826065	99	+	C_scaffold000185	1010334	1010678	91.3	+	AT4G35100.1	14	843	89.09	+
EX097576	545	9778	A1	1552360	1553090	99.73	+	C2	22204120	22204680	89.46	-	A_scaffold000011	2817598	2818328	99.73	-	C_scaffold000224	320394	321047	84.31	+	.	.	.	.	.
EE406338	546	22205	A1	1558434	1558611	92.18	+	C3	63353284	63353436	92.16	+	A_scaffold000011	2812077	2812254	92.18	-	C_scaffold000038	351691	351843	92.16	+	AT4G35090.1	1017	1479	90.5	+
JCVI_19789	547	547	A1	1559990	1560619	83.83	-	C1	2082658	2083291	83.8	-	A_scaffold000011	2810069	2810698	83.52	+	C_scaffold000185	997222	997855	83.49	+	AT4G35080.1	655	1071	80.71	+
JCVI_2348	548	548	A1	1560400	1560842	94.83	-	C1	2083072	2083514	97.75	-	A_scaffold000011	2809846	2810288	94.83	+	C_scaffold000185	996999	997441	97.75	+	AT4G35080.1	26	747	77.19	+
ES957813	549	549	A1	1564561	1565103	94.72	-	C1	2088542	2089087	99.63	-	A_scaffold000011	2805585	2806127	94.72	+	C_scaffold000185	991426	991971	99.63	+	AT4G35070.1	162	609	74.78	+
JCVI_34560	550	550	A1	1564562	1565202	85.74	-	C1	2088543	2089265	78.43	-	A_scaffold000011	2805486	2806126	85.74	+	C_scaffold000185	991248	991970	78.43	+	AT4G35070.1	171	654	73.45	+
EE471750	551	59508	A1	1571965	1572631	95.52	+	C9	24531966	24532632	85.08	-	A_scaffold000011	2798057	2798723	95.52	-	C_scaffold000135	934689	935355	85.08	+	.	.	.	.	.
EE531023	552	551	A1	1575045	1575465	95.5	+	C1	2102230	2102651	99.53	+	A_scaffold000011	2795223	2795643	95.5	-	C_scaffold000185	977862	978283	99.53	-	AT4G35060.1	66	305	87.97	+
EX100651	553	552	A1	1575187	1575801	84.47	+	C1	2102372	2102924	79.1	+	A_scaffold000011	2794887	2795501	84.95	-	C_scaffold000185	977589	978141	79.64	-	AT4G35060.1	97	457	89.47	+
JCVI_39156	554	553	A1	1575224	1575802	99.31	+	C1	2102410	2102924	94.57	+	A_scaffold000011	2794886	2795464	90.17	-	C_scaffold000185	977589	978103	84.88	-	AT4G35060.1	1	462	89.61	+
JCVI_39876	555	554	A1	1578240	1578612	86.6	-	C1	2105795	2106166	89.06	-	A_scaffold000011	2792076	2792448	83.25	+	C_scaffold000185	974347	974718	84.38	+	.	.	.	.	.
EX086785	556	555	A1	1578805	1579667	99.07	-	C1	2106395	2106905	92.38	-	A_scaffold000011	2791021	2791883	99.07	+	C_scaffold000185	973608	974118	92.38	+	AT4G35040.1	77	514	82.47	+
EV217262	557	556	A1	1579030	1579297	92.03	-	C1	2106887	2107307	94.81	-	A_scaffold000011	2791391	2791658	92.03	+	C_scaffold000185	973206	973626	94.81	+	AT4G35040.1	122	371	83.66	+
JCVI_1835	558	557	A1	1595130	1595409	90.24	-	C1	2114757	2115059	88.6	-	A_scaffold000011	2775279	2775558	90.24	+	C_scaffold000185	965454	965756	88.6	+	AT4G35030.2	481	1119	84.66	+
JCVI_472	559	559	A1	1601211	1601529	91.9	-	C1	2118692	2118807	96.55	-	A_scaffold000011	2769159	2769477	91.9	+	C_scaffold000185	961706	961821	96.55	+	AT4G35020.1	1	597	83.33	+
EV080295	560	558	A1	1601381	1601529	90.67	-	C1	2118637	2118807	98.25	-	A_scaffold000011	2769159	2769307	90.67	+	C_scaffold000185	961706	961876	98.25	+	AT4G35020.1	2	307	94.12	+
ES984447	561	560	A1	1603860	1604179	95.64	+	C1	2124273	2124589	95.62	+	A_scaffold000011	2766509	2766828	95.64	-	C_scaffold000185	955924	956240	95.62	-	AT4G35010.1	1	391	87.21	+
JCVI_5174	562	561	A1	1607364	1607886	89.91	+	C1	2127723	2128136	97.58	+	A_scaffold000011	2762802	2763324	89.91	-	C_scaffold000185	952377	952790	97.58	-	AT4G35010.1	1989	2538	91.83	+
EE560572	563	562	A1	1608831	1609288	85.9	+	C1	2129058	2129506	87.75	+	A_scaffold000011	2761400	2761857	85.9	-	C_scaffold000185	951007	951455	87.75	-	.	.	.	.	.
JCVI_4931	564	564	A1	1611708	1612835	93.08	+	C1	2132031	2132826	96.87	+	A_scaffold000011	2757853	2758980	93.08	-	C_scaffold000185	947687	948482	96.87	-	AT4G34990.1	1	266	90.6	+
JCVI_6430	565	565	A1	1612188	1612671	99.38	+	C1	2132183	2132666	95.88	+	A_scaffold000011	2758017	2758500	99.38	-	C_scaffold000185	947847	948330	95.88	-	AT4G34990.1	2	517	85.88	+
JCVI_4595	566	566	A1	1614425	1614806	98.43	-	C1	2136041	2136420	99.74	-	A_scaffold000011	2755882	2756263	98.43	+	C_scaffold000185	944093	944472	99.74	+	AT4G34970.1	1	426	86.95	+
JCVI_37247	567	567	A1	1618414	1618790	94.43	-	C1	2146075	2146456	93.23	-	A_scaffold000011	2751898	2752274	94.43	+	C_scaffold000185	934057	934438	93.23	+	AT4G34960.1	433	675	88.89	+
JCVI_277	568	568	A1	1620104	1620404	99.34	-	C1	2147725	2148020	97.3	-	A_scaffold000011	2750284	2750584	99.34	+	C_scaffold000185	932493	932788	97.3	+	AT4G34960.1	1	675	90.07	+
JCVI_15684	569	569	A1	1626105	1626857	96.55	+	C1	2155304	2156056	95.76	+	A_scaffold000011	2743831	2744583	96.55	-	C_scaffold000185	924457	925209	95.76	-	AT2G16660.1	419	1165	74.01	+
JCVI_4155	570	570	A1	1627436	1628118	98.24	+	C1	2156644	2157325	96.35	+	A_scaffold000011	2742570	2743252	98.24	-	C_scaffold000185	923188	923869	96.35	-	AT4G34950.1	1215	1704	86.12	+
EE505365	571	571	A1	1628939	1629291	98.58	-	C1	2158148	2158500	95.75	-	A_scaffold000011	2741397	2741749	98.58	+	C_scaffold000185	922013	922365	95.75	+	AT4G34940.1	1442	1793	85.51	+
EE543523	572		A1	1632321	1632574	93.7	-	.	.	.	.	.	A_scaffold000011	2738114	2738367	93.7	+	.	.	.	.	.	.	.	.	.	.
JCVI_39678	573	572	A1	1635190	1635476	82.01	-	C1	2161584	2161803	94.55	-	A_scaffold000011	2735212	2735498	82.01	+	C_scaffold000185	918710	918929	94.55	+	AT4G34910.1	27	1757	83.13	+
ES930153	574	573	A1	1637804	1638082	93.97	+	C1	2166577	2166855	92.91	+	A_scaffold000011	2732606	2732884	93.97	-	C_scaffold000185	913658	913936	92.91	-	AT4G34890.1	26	611	87.44	+
EE443311	575	574	A1	1638405	1638808	95.31	+	C1	2167166	2167569	99.01	+	A_scaffold000011	2731880	2732283	95.31	-	C_scaffold000185	912944	913347	99.01	-	AT4G34890.1	934	1337	91.6	+
JCVI_14823	576	575	A1	1642551	1642864	100	+	C1	2171291	2171603	94.59	+	A_scaffold000011	2727824	2728137	100	-	C_scaffold000185	908910	909222	94.59	-	AT4G34890.1	2335	4086	87.51	+
JCVI_32943	577	577	A1	1645769	1646468	81.17	-	C1	2175517	2176220	81.81	-	A_scaffold000011	2724220	2724919	81.17	+	C_scaffold000185	904293	904996	81.81	+	AT4G38740.1	2	514	79.77	+
JCVI_2427	578	578	A1	1645883	1646426	95.62	-	C1	2175607	2176220	93.32	-	A_scaffold000011	2724262	2724916	86.3	+	C_scaffold000185	904293	905014	85.6	+	AT4G38740.1	1	519	79.65	+
JCVI_12242	579	580	A1	1650583	1651218	93.11	+	C1	2181900	2182580	89.71	+	A_scaffold000011	2719470	2720105	93.11	-	C_scaffold000185	897933	898613	89.71	-	AT4G34860.1	4	1716	89.06	+
JCVI_42370	580	581	A1	1655248	1655483	97.48	+	C1	2186892	2187159	87.45	+	A_scaffold000011	2715205	2715440	97.48	-	C_scaffold000185	893354	893621	87.45	-	AT4G34830.1	915	1963	85.58	+
JCVI_23675	581	582	A1	1658229	1658582	83.01	+	C1	2189993	2190345	81.62	+	A_scaffold000011	2712106	2712459	83.01	-	C_scaffold000185	890168	890520	81.62	-	AT4G34830.1	1797	3203	89.28	+
EX070532	582		A1	1659502	1659779	96.4	+	.	.	.	.	.	A_scaffold000011	2710909	2711186	96.4	-	.	.	.	.	.	AT4G34830.1	3184	3270	90.8	+
JCVI_18678	583	583	A1	1659873	1660456	84.86	-	C1	2191567	2192140	87.59	-	A_scaffold000011	2710232	2710815	84.86	+	C_scaffold000185	888373	888946	87.59	+	AT4G34810.1	3	318	89.31	+
EE434926	584	584	A1	1662392	1662737	88.15	-	C1	2195506	2195850	89.88	-	A_scaffold000011	2707951	2708296	81.79	+	C_scaffold000185	884663	885007	83.53	+	AT4G34800.1	72	285	92.52	+
JCVI_10679	585	585	A1	1664640	1665194	97.84	-	C1	2197616	2198176	92.77	-	A_scaffold000011	2705494	2706048	97.84	+	C_scaffold000185	882337	882897	92.77	+	AT4G34790.1	86	327	89.26	+
EX102563	586		A1	1667158	1667975	99.63	+	.	.	.	.	.	A_scaffold000011	2702713	2703530	99.63	-	.	.	.	.	.	.	.	.	.	.
AM061024	587	586	A1	1669277	1669851	95.52	-	C1	2208407	2208983	96.21	-	A_scaffold000011	2700837	2701411	95.52	+	C_scaffold000185	871530	872106	96.21	+	AT4G34770.1	1	315	89.84	+
JCVI_33714	588	49740	A1	1680910	1681563	72.93	+	C7	49303161	49303819	83.46	-	A_scaffold000011	2689125	2689778	72.93	-	C_scaffold000093	211770	212428	83.46	-	AT4G34760.1	1	324	79.32	+
JCVI_7023	589	587	A1	1680913	1681568	96.8	+	C1	2232208	2232856	95.24	+	A_scaffold000011	2689120	2689775	96.8	-	C_scaffold000185	847657	848305	95.24	-	AT4G34760.1	1	324	92.28	+
EX067233	590	588	A1	1687028	1687452	97.65	-	C1	2242591	2243024	92.01	-	A_scaffold000011	2683236	2683660	97.65	+	C_scaffold000185	837489	837922	92.01	+	AT4G34750.1	1	333	79.64	+
JCVI_23492	591	589	A1	1690456	1691791	90.89	+	C1	2244746	2246054	92.07	+	A_scaffold000011	2678897	2680248	91	-	C_scaffold000185	834459	835814	91.24	-	AT4G34740.1	208	1530	80.09	+
EX086841	592	590	A1	1691181	1692067	98.87	+	C1	2245444	2246330	93.36	+	A_scaffold000011	2678621	2679507	98.87	-	C_scaffold000185	834183	835069	93.36	-	AT4G34740.1	920	1686	87.66	+
JCVI_8126	593	591	A1	1692319	1692735	95.69	+	C1	2246589	2247106	83.08	+	A_scaffold000011	2677953	2678369	95.69	-	C_scaffold000185	833407	833924	83.08	-	AT4G34730.1	1	648	86.52	+
JCVI_22696	594	592	A1	1695162	1695459	93.05	-	C1	2249317	2249595	96.07	-	A_scaffold000011	2675229	2675526	93.05	+	C_scaffold000185	830918	831196	96.07	+	.	.	.	.	.
JCVI_23868	595	596	A1	1706969	1707278	99.03	+	C1	2278887	2279176	94.48	+	A_scaffold000011	2663410	2663719	99.03	-	C_scaffold000185	801337	801626	94.48	-	AT4G34710.1	8	275	73.99	+
JCVI_28031	596	597	A1	1707036	1707818	98.72	+	C1	2278934	2279716	95.15	+	A_scaffold000011	2662870	2663652	98.72	-	C_scaffold000185	800797	801579	95.15	-	AT4G34710.1	26	815	78.44	+
JCVI_27072	597	598	A1	1708941	1709762	93.73	+	C1	2280922	2281742	93.49	+	A_scaffold000011	2660926	2661747	93.73	-	C_scaffold000185	798771	799591	93.49	-	AT4G34710.1	1671	1980	81.99	+
JCVI_24541	598	599	A1	1709798	1710115	82.41	-	C1	2282882	2283040	89.31	-	A_scaffold000011	2660573	2660890	76.54	+	C_scaffold000185	797473	797631	89.31	+	AT4G34700.1	2	354	90.93	+
JCVI_5797	599	600	A1	1712281	1713067	97.97	-	C1	2284012	2284827	95.1	-	A_scaffold000011	2657621	2658407	97.97	+	C_scaffold000185	795686	796501	95.1	+	AT4G34680.1	130	810	86.66	+
JCVI_4779	600	601	A1	1716176	1716480	81.55	-	C1	2291092	2291302	93.4	-	A_scaffold000011	2654208	2654512	81.55	+	C_scaffold000185	789211	789421	93.4	+	AT4G34670.1	1	789	87.96	+
JCVI_9038	601	604	A1	1719924	1720248	91.08	+	C1	2294860	2295178	94.04	+	A_scaffold000011	2650399	2650764	90.71	-	C_scaffold000185	785294	785653	93.06	-	AT4G34660.1	702	1107	92.42	+
EE566801	602	605	A1	1722218	1722830	97.72	-	C1	2297431	2297767	89.05	-	A_scaffold000011	2647858	2648470	97.72	+	C_scaffold000185	782746	783082	89.05	+	AT4G34650.1	232	430	71.29	+
JCVI_39362	603		A1	1722975	1723218	77.14	-	.	.	.	.	.	.	.	.	.	.	.	.	.	.	.	AT4G34650.1	117	700	57.26	+
JCVI_36935	604	606	A1	1727693	1728000	94.17	-	C1	2302353	2302780	93.98	-	A_scaffold000011	2642688	2642995	94.17	+	C_scaffold000185	777733	778160	93.98	+	AT4G34640.1	1	1233	89.09	+
JCVI_6714	605	607	A1	1728876	1729484	93.33	+	C1	2303520	2304218	97.16	+	A_scaffold000011	2641204	2641812	93.33	-	C_scaffold000185	776295	776993	97.16	-	AT4G34630.1	22	600	61.14	+
JCVI_10491	606	608	A1	1729311	1730011	96.31	+	C1	2303942	2304609	79.59	+	A_scaffold000011	2640677	2641377	96.31	-	C_scaffold000185	775904	776571	79.59	-	AT4G34630.1	45	409	67.29	+
JCVI_8244	607	609	A1	1731387	1731622	96.62	+	C1	2305925	2306267	97.98	+	A_scaffold000011	2639066	2639301	96.62	-	C_scaffold000185	774246	774588	97.98	-	AT4G34620.1	1	342	88.6	+
JCVI_35319	608	610	A1	1739853	1740675	71.24	-	C1	2316067	2316888	71.72	-	A_scaffold000011	2630013	2630835	71.96	+	C_scaffold000185	763625	764446	72.44	+	AT4G34590.1	1	339	84.12	+
EV111926	609	612	A1	1739926	1740622	87.02	-	C1	2316141	2316838	88.87	-	A_scaffold000011	2630066	2630762	87.02	+	C_scaffold000185	763675	764372	88.87	+	AT4G34590.1	3	339	80.77	+
JCVI_13556	610	613	A1	1745577	1746008	95.21	-	C1	2324838	2325269	93.36	-	A_scaffold000011	2624680	2625111	95.21	+	C_scaffold000185	755244	755675	93.36	+	AT4G34580.1	1038	1665	83.28	+
JCVI_34008	611	615	A1	1750517	1751255	88.27	+	C1	2333148	2333873	93.42	+	A_scaffold000011	2619433	2620171	88.27	-	C_scaffold000185	746640	747365	93.42	-	AT4G34570.1	53	734	80.03	+
JCVI_16406	612	614	A1	1750549	1751267	89.53	+	C1	2333114	2333884	91.23	+	A_scaffold000011	2619421	2620139	89.53	-	C_scaffold000185	746629	747399	91.23	-	AT4G34570.1	58	734	79.68	+
JCVI_10760	613	616	A1	1750714	1751003	96.91	+	C1	2333331	2333620	90.38	+	A_scaffold000011	2619685	2620007	91.69	-	C_scaffold000185	746893	747215	85.85	-	AT4G34570.1	223	512	84.19	+
EX128504	614	618	A1	1758214	1758799	100	-	C1	2338745	2339253	80.35	-	A_scaffold000011	2611889	2612474	100	+	C_scaffold000185	741260	741768	80.35	+	AT4G34560.1	54	328	80.78	+
JCVI_3980	615	619	A1	1765271	1765516	97.15	-	C1	2344022	2344267	94.72	-	A_scaffold000011	2605172	2605417	97.15	+	C_scaffold000185	736246	736491	94.72	+	AT4G34540.1	130	697	82.92	+
CN737122	616	620	A1	1768152	1768928	96.3	-	C1	2350052	2350478	90.05	-	A_scaffold000011	2601760	2602536	96.3	+	C_scaffold000185	730035	730461	90.05	+	AT4G34530.1	316	549	75.74	+
JCVI_17694	617	22250	A1	1768468	1768797	98.18	-	C3	63794111	63794734	69.81	-	A_scaffold000011	2601891	2602220	98.18	+	C_scaffold000038	792518	793141	69.81	-	AT4G34530.1	85	1008	72.16	+
JCVI_23037	618		A1	1770936	1771366	91.74	-	.	.	.	.	.	A_scaffold000011	2599322	2599751	91.72	+	.	.	.	.	.	.	.	.	.	.
EE477155	619		A1	1771960	1772336	97.08	+	.	.	.	.	.	A_scaffold000011	2598352	2598728	97.08	-	.	.	.	.	.	.	.	.	.	.
BG543071	620	621	A1	1774397	1774755	94.74	+	C1	2354991	2355372	88.83	+	A_scaffold000011	2595933	2596291	94.74	-	C_scaffold000185	725141	725522	88.83	-	AT4G34500.1	1	318	74.3	+
JCVI_16856	621	622	A1	1774400	1775030	96.69	+	C1	2354995	2355614	92.8	+	A_scaffold000011	2595658	2596288	96.69	-	C_scaffold000185	724899	725518	92.8	-	AT4G34500.1	1	1310	86.26	+
JCVI_10341	622	623	A1	1777667	1778084	89.49	+	C1	2358312	2358697	94.04	+	A_scaffold000011	2592604	2593021	89.49	-	C_scaffold000185	721816	722201	94.04	-	AT4G34490.1	1	770	74.49	+
EV020480	623	22254	A1	1777718	1778027	85.81	+	C3	63825943	63826262	99.06	+	A_scaffold000011	2592661	2592970	85.81	-	C_scaffold000038	824350	824669	99.06	+	AT4G34490.1	314	644	87.61	+
JCVI_14371	624	22256	A1	1780275	1780555	93.99	+	C3	63828185	63828501	77.36	+	A_scaffold000011	2590145	2590413	94.1	-	C_scaffold000038	826592	826908	77.36	+	AT4G34490.1	694	1431	86.42	+
JCVI_18273	625		A1	1780279	1780446	93.45	+	.	.	.	.	.	A_scaffold000011	2590242	2590409	93.45	-	C_scaffold000185	719285	719475	98.95	-	AT4G34490.1	998	1431	92.17	+
AM058451	626	624	A1	1784660	1784962	97.7	+	C1	2365590	2365894	100	+	A_scaffold000011	2585726	2586028	97.7	-	C_scaffold000185	714619	714923	100	-	AT4G34480.1	923	1059	88.32	+
JCVI_1075	627	625	A1	1787567	1787993	93.91	+	C1	2372061	2372487	92.74	+	A_scaffold000011	2582695	2583121	93.91	-	C_scaffold000185	708026	708452	92.74	-	AT4G34460.1	1	1134	88.8	+
JCVI_1313	628	626	A1	1789361	1789653	96.6	-	C1	2374389	2374822	76.36	-	A_scaffold000011	2581035	2581327	96.6	+	C_scaffold000185	705691	706124	76.36	+	AT4G34450.1	1979	2661	92.09	+
JCVI_1975	629	627	A1	1790577	1790830	89.23	-	C1	2375217	2375416	97	-	A_scaffold000011	2579858	2580111	89.23	+	C_scaffold000185	705097	705296	97	+	AT4G34450.1	1223	2188	93.17	+
BG543324	630	628	A1	1791896	1792171	94.96	-	C1	2376538	2376813	95.31	-	A_scaffold000011	2578517	2578792	94.96	+	C_scaffold000185	703700	703975	95.31	+	AT4G34450.1	898	1239	90.75	+
JCVI_27562	631	629	A1	1792303	1792585	91.52	-	C1	2376945	2377227	91.87	-	A_scaffold000011	2578103	2578385	91.52	+	C_scaffold000185	703286	703568	91.87	+	AT4G34450.1	543	1256	91.89	+
JCVI_5167	632	630	A1	1793104	1793403	81.17	-	C1	2377768	2378016	88.58	-	A_scaffold000011	2577285	2577584	81.17	+	C_scaffold000185	702497	702745	88.58	+	AT4G34450.1	1	617	93.52	+
ES267338	633	631	A1	1796844	1797529	99.42	-	C1	2381738	2382408	81.49	-	A_scaffold000011	2573159	2573844	99.42	+	C_scaffold000185	698105	698775	81.49	+	AT4G34440.1	73	447	74.81	+
JCVI_37626	634	632	A1	1797869	1798322	69.16	-	C1	2382664	2383182	75.72	-	A_scaffold000011	2572377	2572819	82.39	+	C_scaffold000185	697342	697849	87.6	+	AT4G34430.3	2631	2915	74.05	+
JCVI_11430	635	633	A1	1797966	1798349	94.53	-	C1	2382826	2383209	97.14	-	A_scaffold000011	2572339	2572722	94.53	+	C_scaffold000185	697304	697687	97.14	+	AT4G34430.3	2556	2952	81.14	+
JCVI_4304	636	634	A1	1799646	1799933	98.61	-	C1	2384488	2384778	93.81	-	A_scaffold000011	2570755	2571042	98.61	+	C_scaffold000185	695735	696025	93.81	+	AT4G34430.3	1372	2012	76.23	+
JCVI_41137	637	635	A1	1810447	1810580	92.54	+	C1	2393068	2393201	93.28	+	A_scaffold000011	2560108	2560241	92.54	-	C_scaffold000185	687312	687445	93.28	-	AT4G34412.1	1	517	80.46	+
EE421187	638	636	A1	1811126	1811251	97.66	+	C1	2393718	2393960	87.25	+	A_scaffold000011	2559437	2559562	97.66	-	C_scaffold000185	686553	686795	87.25	-	AT4G34412.1	40	519	87.99	+
EX132841	639	7151	A1	1815995	1816364	99.46	-	C2	1853141	1853469	82.09	-	A_scaffold000011	2554324	2554693	99.46	+	C_scaffold000092	822678	823006	82.09	-	AT3G52380.1	640	845	80.68	+
EV188564	640	641	A1	1821178	1821880	94.31	-	C1	2430971	2431682	96.35	-	A_scaffold000011	2548808	2549510	94.31	+	C_scaffold000185	648831	649542	96.35	+	AT4G34390.1	2003	2586	87.12	+
EE440298	641	642	A1	1823067	1823625	99.11	-	C1	2433295	2433853	94.13	-	A_scaffold000011	2547063	2547621	99.11	+	C_scaffold000185	646660	647218	94.13	+	AT4G34390.1	623	1179	77.58	+
EV190415	642	643	A1	1823845	1824131	84.72	-	C1	2433735	2434437	96.16	-	A_scaffold000011	2546557	2546843	84.72	+	C_scaffold000185	646076	646778	96.16	+	AT4G34390.1	61	432	77.4	+
EE478644	643	644	A1	1825650	1826303	91.31	-	C1	2435904	2436552	98.62	-	A_scaffold000011	2544385	2545038	91.31	+	C_scaffold000185	643961	644609	98.62	+	AT4G34380.1	1030	1413	81.73	+
JCVI_21440	644	645	A1	1828623	1829048	83.33	-	C1	2440552	2440983	86.11	-	A_scaffold000011	2541640	2542065	83.33	+	C_scaffold000185	639530	639961	86.11	+	AT2G16090.1	1390	1782	71.18	+
JCVI_30837	645	646	A1	1834504	1834900	86.14	-	C1	2445768	2446376	80.83	-	A_scaffold000011	2535788	2536184	86.14	+	C_scaffold000185	634137	634745	80.83	+	AT4G34360.1	13	382	90.54	+
JCVI_8455	646		A1	1835316	1835538	98.21	-	.	.	.	.	.	A_scaffold000011	2535150	2535372	98.21	+	.	.	.	.	.	AT4G34360.1	11	616	88.47	+
DY009108	647	647	A1	1836334	1836653	88.72	+	C1	2448052	2448328	88.45	+	A_scaffold000011	2534035	2534354	88.72	-	C_scaffold000185	632185	632460	88.41	-	AT4G34350.1	76	608	87.62	+
JCVI_9534	648	648	A1	1837242	1837578	89.35	+	C1	2448951	2449271	90.06	+	A_scaffold000011	2533110	2533446	89.35	-	C_scaffold000185	631242	631562	90.06	-	AT4G34350.1	2	1401	85.01	+
JCVI_18605	649	649	A1	1837246	1837578	91.92	+	C1	2448955	2449265	99.36	+	A_scaffold000011	2533110	2533442	91.92	-	C_scaffold000185	631248	631558	99.36	-	AT4G34350.1	477	1401	88.86	+
JCVI_23797	650	651	A1	1839448	1840754	91.77	+	C1	2455221	2455934	94.12	+	A_scaffold000011	2529934	2531240	91.77	-	C_scaffold000185	624579	625292	94.12	-	AT4G34340.1	67	797	72.27	+
CN731527	651	650	A1	1839563	1840089	92.91	+	C1	2455123	2455767	97.07	+	A_scaffold000011	2530599	2531125	92.91	-	C_scaffold000185	624746	625390	97.07	-	AT4G34340.1	58	449	71.43	+
EV001258	652	652	A1	1840904	1841258	95.28	-	C1	2456593	2456921	96.42	-	A_scaffold000011	2529430	2529784	95.28	+	C_scaffold000185	623592	623920	96.42	+	AT4G34310.1	3508	3687	91.11	+
ES951237	653	653	A1	1842499	1842721	99.1	-	C1	2458233	2458463	98.27	-	A_scaffold000011	2527967	2528189	99.1	+	C_scaffold000185	622050	622280	98.27	+	AT4G34310.1	2829	3217	94.09	+
EE434498	654		A1	1846173	1846431	99.23	+	.	.	.	.	.	A_scaffold000011	2524257	2524515	99.23	-	.	.	.	.	.	.	.	.	.	.
JCVI_6072	655	654	A1	1846908	1847302	93.92	-	C1	2462711	2463102	93.11	-	A_scaffold000011	2523386	2523780	93.92	+	C_scaffold000185	617411	617802	93.11	+	AT4G34290.1	15	435	75.76	+
JCVI_22585	656	655	A1	1849509	1849706	98.99	-	C1	2464015	2464241	93.45	-	A_scaffold000011	2520982	2521179	98.99	+	C_scaffold000185	616272	616498	93.45	+	AT4G34280.1	1892	2352	86.77	+
JCVI_32032	657	656	A1	1850902	1851417	95.75	-	C1	2465994	2466458	95.91	-	A_scaffold000011	2519271	2519786	95.75	+	C_scaffold000185	614055	614519	95.91	+	AT4G34280.1	1	713	81.02	+
JCVI_1085	658	657	A1	1854277	1854654	97.89	+	C1	2468032	2468324	96.26	+	A_scaffold000011	2516034	2516411	97.89	-	C_scaffold000185	612189	612481	96.26	-	AT2G18990.1	1	635	87.09	+
JCVI_37217	659		A1	1855142	1855498	94.97	+	.	.	.	.	.	A_scaffold000011	2515190	2515546	94.97	-	.	.	.	.	.	AT4G34270.1	1	142	88.03	+
JCVI_14394	660	19253	A1	1855453	1855654	89.6	+	C3	33793768	33794021	99.61	+	A_scaffold000011	2515034	2515235	89.6	-	C_scaffold000007	2341448	2341701	99.61	+	AT4G34270.1	2	421	77	+
JCVI_14176	661	658	A1	1856730	1857077	83.14	+	C1	2471767	2472089	89.16	+	A_scaffold000011	2513611	2513958	83.14	-	C_scaffold000185	608424	608746	89.16	-	AT4G34270.1	553	873	88.47	+
JCVI_19987	662	659	A1	1857125	1857393	83.88	-	C1	2472163	2472411	85.66	-	A_scaffold000011	2513295	2513563	83.88	+	C_scaffold000185	608102	608350	85.66	+	AT4G34265.2	85	273	74.48	+
JCVI_28472	663	660	A1	1857826	1858221	94.96	-	C1	2472823	2473210	83.29	-	A_scaffold000011	2512467	2512862	94.96	+	C_scaffold000185	607303	607690	83.29	+	AT2G15000.4	67	305	75	+
JCVI_29035	664	661	A1	1858401	1858601	91.63	-	C1	2473458	2473658	89.66	-	A_scaffold000011	2512087	2512287	91.63	+	C_scaffold000185	606855	607055	89.66	+	AT4G34265.1	1	285	73.04	+
JCVI_14788	665	663	A1	1862977	1863460	98.14	-	C1	2476363	2476822	95.24	-	A_scaffold000011	2507228	2507711	98.14	+	C_scaffold000185	603691	604150	95.24	+	AT4G34260.1	1284	2532	88.87	+
JCVI_26863	666	664	A1	1865209	1866219	89.79	-	C1	2478570	2479429	97.09	-	A_scaffold000011	2504469	2505479	89.79	+	C_scaffold000185	601084	601943	97.09	+	AT4G34260.1	94	1110	83.06	+
EE480821	667	665	A1	1870770	1871430	99.24	-	C1	2484069	2484734	92.35	-	A_scaffold000011	2499258	2499918	99.24	+	C_scaffold000185	595779	596444	92.35	+	AT4G34250.1	904	1479	87.87	+
EV161956	668	666	A1	1871092	1871406	91.02	-	C1	2484278	2484710	85.27	-	A_scaffold000011	2499282	2499596	91.02	+	C_scaffold000185	595803	596235	85.27	+	AT4G34250.1	928	1242	83.28	+
JCVI_31831	669	667	A1	1871512	1872347	65.08	-	C1	2484816	2485653	66.51	-	A_scaffold000011	2498341	2499176	70.78	+	C_scaffold000185	594860	595697	71.85	+	AT4G34250.1	59	822	64.49	+
EV041581	670	46970	A1	1873269	1873845	77.17	-	C7	36441852	36442262	84.34	-	A_scaffold000011	2496843	2497419	77.17	+	C_scaffold000006	3324158	3324568	84.34	-	AT1G22050.1	113	308	83.84	+
EV193017	671	668	A1	1877149	1877552	76.47	-	C1	2497994	2498281	93.4	-	A_scaffold000011	2493136	2493539	76.47	+	C_scaffold000185	590094	590381	93.4	+	AT4G34240.1	1021	1652	75.9	+
JCVI_35075	672	669	A1	1877149	1877579	95.82	-	C1	2498339	2498770	97.22	-	A_scaffold000011	2493109	2493539	95.82	+	C_scaffold000185	589605	590036	97.22	+	AT4G34240.1	428	1653	87.28	+
EE474481	673	670	A1	1878975	1879253	91.79	-	C1	2500172	2500450	94.29	-	A_scaffold000011	2491435	2491713	91.79	+	C_scaffold000185	580063	580341	94.29	+	AT4G34240.1	1	606	83.93	+
ES903284	674	671	A1	1885223	1885954	87.52	+	C1	2506990	2507713	86.91	+	A_scaffold000011	2484734	2485465	87.52	-	C_scaffold000185	572800	573523	86.91	-	AT3G57230.1	1	182	92.86	+
JCVI_19145	675	672	A1	1887829	1888126	73.6	+	C1	2509606	2509885	76.41	+	A_scaffold000011	2482562	2482859	73.6	-	C_scaffold000185	570628	570907	76.41	-	AT3G57230.1	1	700	81.44	+
JCVI_28670	676	673	A1	1890304	1891112	80.22	+	C1	2519125	2519730	89.18	+	A_scaffold000011	2479576	2480384	80.22	-	C_scaffold000185	560580	561388	77.01	-	AT4G34220.1	1	425	86.05	+
JCVI_25133	677	674	A1	1892288	1893031	96.78	+	C1	2520303	2520997	95.97	+	A_scaffold000011	2477657	2478400	96.78	-	C_scaffold000185	559516	560210	95.97	-	AT4G34220.1	995	1947	80.92	+
DW999563	678	675	A1	1892524	1893051	93.23	+	C1	2521323	2521865	95.62	+	A_scaffold000011	2477637	2478164	93.23	-	C_scaffold000185	558648	559190	95.62	-	AT4G34220.1	1896	2273	81.87	+
JCVI_11302	679	676	A1	1893750	1894304	96.04	+	C1	2523560	2524114	97.12	+	A_scaffold000011	2476384	2476938	96.04	-	C_scaffold000185	556399	556953	97.12	-	AT4G34215.1	19	782	81.4	+
EV095390	680	678	A1	1910810	1911025	85.19	+	C1	2538982	2539199	87.16	+	A_scaffold000011	2459663	2459878	85.19	-	C_scaffold000185	541314	541531	87.16	-	AT4G34190.1	1	441	74.61	+
JCVI_5827	681	679	A1	1911157	1911425	98.14	+	C1	2539320	2539535	96.77	+	A_scaffold000011	2459263	2459531	98.14	-	C_scaffold000185	540978	541193	96.77	-	AT4G34190.1	1	441	79.96	+
EV120581	682	680	A1	1911501	1912084	86.82	-	C1	2539643	2540224	87.8	-	A_scaffold000011	2458604	2459187	86.82	+	C_scaffold000185	540289	540870	87.8	+	AT3G42050.1	946	1326	79	+
JCVI_19922	683	35264	A1	1919274	1919579	95.13	-	C5	32987025	32987241	92.89	+	A_scaffold000011	2451109	2451414	95.13	+	C_scaffold000341	177199	177506	98.38	+	.	.	.	.	.
JCVI_42388	684	31606	A1	1919314	1919609	80.06	-	C5	3615669	3615935	97.75	+	A_scaffold000011	2451079	2451374	80.06	+	C_scaffold000027	1383333	1383599	97.75	-	.	.	.	.	.
JCVI_5901	685	28875	A1	1919660	1920132	66.26	-	C4	46394153	46394486	94.63	-	A_scaffold000086	710143	710421	80.29	+	C_scaffold000044	1197131	1197464	94.63	-	.	.	.	.	.
JCVI_12836	686	681	A1	1929879	1930409	94.36	-	C1	2568122	2568590	88.73	-	A_scaffold000011	2440279	2440809	94.36	+	C_scaffold000185	511923	512391	88.73	+	AT4G34160.1	931	1128	84.34	+
JCVI_16321	687	682	A1	1932583	1933032	76.54	-	C1	2570709	2571068	79.17	-	A_scaffold000011	2437656	2438102	76.38	+	C_scaffold000185	509445	509804	79.44	+	AT4G34150.1	1	631	85.25	+
JCVI_16420	688	683	A1	1946646	1946925	99.64	-	C1	2573921	2574271	87.5	-	A_scaffold000011	2433990	2434269	99.64	+	C_scaffold000185	506242	506592	87.5	+	AT4G34140.1	358	1252	73.56	+
JCVI_16019	689	685	A1	1946764	1946951	91.15	-	C1	2574835	2575121	82.77	-	A_scaffold000011	2433964	2434151	91.15	+	C_scaffold000185	505392	505678	82.77	+	AT4G34140.1	358	602	91.06	+
EX103219	690	684	A1	1947134	1947434	98.34	-	C1	2574419	2574721	81.37	-	A_scaffold000011	2433481	2433781	98.34	+	C_scaffold000185	505792	506094	81.37	+	AT4G34140.1	354	503	89.4	+
EV104003	691	686	A1	1947648	1947837	94.79	-	C1	2575265	2575486	75.76	-	A_scaffold000011	2433078	2433267	94.79	+	C_scaffold000185	505027	505248	75.76	+	AT4G34140.1	358	580	81.33	+
JCVI_4632	692	687	A1	1948849	1949709	95.12	+	C1	2576152	2577038	94.7	+	A_scaffold000011	2431206	2432066	95.12	-	C_scaffold000185	503475	504361	94.7	-	AT4G34138.1	13	826	73.61	+
EV113345	693	688	A1	1949217	1949670	93.06	+	C1	2576546	2576999	96.1	+	A_scaffold000011	2431245	2431698	93.06	-	C_scaffold000185	503514	503967	96.1	-	AT4G34135.1	266	741	69.14	+
JCVI_11338	694	689	A1	1950047	1950714	97.9	+	C1	2577380	2578058	98.82	+	A_scaffold000011	2430201	2430868	97.9	-	C_scaffold000185	502455	503133	98.82	-	AT4G34138.1	651	1467	81.96	+
JCVI_8651	695	690	A1	1951263	1952704	90	+	C1	2579259	2580782	91.5	+	A_scaffold000011	2428211	2429652	90	-	C_scaffold000185	499731	501254	91.5	-	AT4G34131.1	1	1446	84.75	+
EE566590	696	692	A1	1962689	1962900	79.45	-	C1	2585246	2585471	85.84	-	A_scaffold000011	2407788	2407999	79.45	+	C_scaffold000185	495042	495267	85.84	+	AT4G34120.1	470	717	79.84	+
JCVI_30697	697	693	A1	1964300	1964637	98.22	-	C1	2587635	2587924	94.85	-	A_scaffold000011	2406051	2406388	98.22	+	C_scaffold000185	492589	492878	94.85	+	AT4G34110.1	898	1332	90.18	+
JCVI_1931	698	694	A1	1966411	1966672	98.49	-	C1	2589637	2589894	96.12	-	A_scaffold000011	2404016	2404277	98.49	+	C_scaffold000185	490619	490876	96.12	+	AT4G34110.1	237	1192	88.36	+
JCVI_6728	699	696	A1	1967713	1968281	73.04	-	C1	2595072	2595779	87.99	-	A_scaffold000011	2402407	2402975	72.18	+	C_scaffold000185	484734	485441	87.29	+	AT1G49760.1	87	481	63.03	+
JCVI_1638	700	697	A1	1967782	1968273	79.47	-	C1	2595275	2595743	74.74	-	A_scaffold000011	2402415	2402906	79.07	+	C_scaffold000185	484770	485238	74.32	+	AT1G49760.1	87	627	71.51	+
JCVI_17496	701	698	A1	1969325	1970100	98.58	-	C1	2596830	2597624	96.49	-	A_scaffold000011	2400588	2401363	98.58	+	C_scaffold000185	482889	483683	96.49	+	AT4G34100.1	2721	3327	89.89	+
DN964373	702	699	A1	1969522	1969990	86.62	-	C1	2597027	2597495	87.45	-	A_scaffold000011	2400698	2401166	86.62	+	C_scaffold000185	483018	483486	87.45	+	AT4G34100.1	2937	3327	82.12	+
JCVI_20808	703	700	A1	1969625	1970100	94.75	-	C1	2597130	2597624	96.18	-	A_scaffold000011	2400588	2401063	94.75	+	C_scaffold000185	482889	483383	96.18	+	AT4G34100.1	2191	3296	86.02	+
EL589984	704	702	A1	1973375	1973727	89.69	-	C1	2600839	2601266	99.77	-	A_scaffold000011	2396961	2397313	89.69	+	C_scaffold000185	479247	479674	99.77	+	AT4G34100.1	17	623	83.06	+
JCVI_22133	705	703	A1	1975302	1976002	86.69	-	C1	2603007	2603740	78.02	-	A_scaffold000011	2394686	2395386	78.43	+	C_scaffold000185	476850	477506	77.58	+	AT4G34060.1	2167	3133	76.31	+
JCVI_9422	706	704	A1	1980310	1980579	94.46	-	C1	2607831	2608089	93.82	-	A_scaffold000011	2390109	2390378	94.46	+	C_scaffold000185	472424	472682	93.82	+	AT4G34060.1	41	325	66.44	+
JCVI_22095	707	706	A1	1985903	1986114	98.11	+	C1	2609896	2610107	94.81	+	A_scaffold000011	2384574	2384785	98.11	-	C_scaffold000185	470406	470617	94.81	-	AT4G34020.1	77	599	76.84	+
EV111413	708	708	A1	1987785	1988180	96.51	-	C1	2617056	2617456	98.75	-	A_scaffold000011	2382508	2382903	96.51	+	C_scaffold000185	463057	463457	98.75	+	.	.	.	.	.
EV111117	709	709	A1	1987793	1988180	94.91	-	C1	2617064	2617456	97.71	-	A_scaffold000011	2382508	2382895	94.91	+	C_scaffold000185	463057	463449	97.71	+	.	.	.	.	.
JCVI_21504	710	710	A1	1989241	1990053	88.47	-	C1	2618487	2619300	86.15	-	A_scaffold000011	2380635	2381447	90.18	+	C_scaffold000185	461213	462026	87.75	+	AT4G34000.1	747	1246	79.37	+
JCVI_19577	711	711	A1	1994181	1994355	98.3	+	C1	2623888	2624062	96.02	+	A_scaffold000011	2376333	2376507	98.3	-	C_scaffold000185	456451	456625	96.02	-	AT4G33980.1	51	358	75.62	+
JCVI_8387	712	712	A1	1994181	1994355	96.59	+	C1	2624134	2624337	100	+	A_scaffold000011	2376333	2376507	96.59	-	C_scaffold000185	456176	456379	100	-	AT4G33980.1	51	558	68.81	+
JCVI_23769	713	713	A1	1995113	1995531	77.99	+	C1	2624836	2625189	87.19	+	A_scaffold000011	2375157	2375575	77.99	-	C_scaffold000185	455324	455677	87.19	-	AT4G33980.1	51	622	65.25	+
JCVI_5828	714	714	A1	1996171	1996941	97.8	+	C1	2625816	2626586	96.37	+	A_scaffold000011	2373747	2374517	97.8	-	C_scaffold000185	453927	454697	96.37	-	AT4G33970.1	16	782	85.53	+
ES265513	715	715	A1	1997054	1997694	99.69	+	C1	2626699	2627324	82.83	+	A_scaffold000011	2372994	2373634	99.69	-	C_scaffold000185	453189	453814	82.83	-	AT4G33970.1	895	1509	73.13	+
JCVI_19011	716	717	A1	1997880	1998488	84.58	+	C1	2627681	2628147	84.53	+	A_scaffold000011	2372200	2372808	84.58	-	C_scaffold000185	452366	452832	84.53	-	AT4G33970.1	1693	2100	65.88	+
JCVI_24961	717	716	A1	1997929	1998454	82.71	+	C1	2627614	2628180	100	+	A_scaffold000011	2372234	2372759	82.71	-	C_scaffold000185	452333	452899	100	-	AT4G33970.1	1749	2100	64.85	+
EG019285	718	718	A1	2002315	2002741	95.83	-	C1	2633183	2633615	99.08	-	A_scaffold000011	2367947	2368373	95.83	+	C_scaffold000185	446898	447330	99.08	+	AT4G33960.1	1	204	82.21	+
JCVI_24807	719	720	A1	2011114	2011583	81.29	-	C1	2644508	2644962	78.49	-	A_scaffold000011	2359105	2359574	81.29	+	C_scaffold000185	435551	436005	78.49	+	AT4G33945.1	222	885	83.48	+
ES982341	720	721	A1	2012859	2013107	99.6	-	C1	2646713	2647014	83.39	-	A_scaffold000011	2357581	2357829	99.6	+	C_scaffold000185	433499	433800	83.39	+	AT4G33940.1	264	581	83.02	+
JCVI_33446	721	722	A1	2013436	2013753	97.17	-	C1	2646713	2646976	86.25	-	A_scaffold000011	2356935	2357252	97.17	+	C_scaffold000185	433537	433800	86.25	+	AT4G33940.1	81	789	80.5	+
JCVI_40416	722	723	A1	2014324	2014683	66.58	-	C1	2647657	2648162	74.86	-	A_scaffold000011	2356005	2356364	66.58	+	C_scaffold000185	432351	432856	74.86	+	AT4G33925.1	1	399	92.23	+
EX073544	723	724	A1	2014491	2014929	89.86	-	C1	2647821	2648174	89.66	-	A_scaffold000011	2355759	2356197	89.86	+	C_scaffold000185	432339	432692	89.66	+	AT4G33925.1	78	331	87.84	+
JCVI_38237	724	43862	A1	2022381	2023144	92.59	+	C7	8689834	8690600	95.58	-	A_scaffold000011	2347544	2348307	92.59	-	C_scaffold000315	237782	238548	95.58	-	.	.	.	.	.
EV140441	725	727	A1	2032060	2032534	88.98	+	C1	2677463	2677937	94.55	+	A_scaffold000011	2338154	2338628	88.98	-	C_scaffold000185	402576	403050	94.55	-	AT4G33870.1	152	524	78.95	+
JCVI_33983	726	729	A1	2033076	2033837	87.58	+	C1	2678486	2679248	87.6	+	A_scaffold000011	2336851	2337612	87.58	-	C_scaffold000185	401265	402027	87.6	-	AT4G33870.1	591	836	82.59	+
JCVI_14827	727	12323	A1	2039608	2039942	95.83	+	C2	48967272	48967780	75.82	+	A_scaffold000011	2330746	2331080	95.83	-	C_scaffold000122	1237331	1237839	75.82	+	AT5G23630.1	1	619	80.9	+
AM395293	728	730	A1	2044208	2044549	94.17	-	C1	2697830	2698169	100	-	A_scaffold000011	2326139	2326480	94.17	+	C_scaffold000185	382344	382683	100	+	.	.	.	.	.
JCVI_4264	729	731	A1	2047646	2047960	92.7	+	C1	2701741	2702055	92.06	+	A_scaffold000011	2322728	2323042	92.7	-	C_scaffold000185	378458	378772	92.06	-	AT4G33790.1	415	1143	79.45	+
JCVI_26879	730	732	A1	2047939	2048535	92.67	+	C1	2701943	2702629	88.52	+	A_scaffold000011	2322153	2322749	92.67	-	C_scaffold000185	377884	378570	88.52	-	AT4G33790.1	602	1012	75.54	+
EV204054	731	733	A1	2048214	2048530	91.19	+	C1	2702308	2702624	94.03	+	A_scaffold000011	2322158	2322474	91.19	-	C_scaffold000185	377889	378205	94.03	-	AT4G33790.1	960	1143	79.89	+
EX095506	732	735	A1	2049342	2049992	99.69	+	C1	2704140	2704789	93.9	+	A_scaffold000011	2320696	2321346	90.02	-	C_scaffold000185	375724	376373	85.06	-	AT4G33780.1	143	517	70.03	+
JCVI_32571	733	736	A1	2049396	2049892	85.01	+	C1	2704188	2704690	88.56	+	A_scaffold000011	2320796	2321292	85.01	-	C_scaffold000185	375823	376325	88.56	-	AT4G33780.1	149	484	78.24	+
JCVI_8233	734	734	A1	2049620	2049974	74.86	+	C1	2704105	2704332	92.21	+	A_scaffold000011	2320714	2321068	74.86	-	C_scaffold000185	376181	376408	92.21	-	AT4G33780.1	55	606	78.23	+
JCVI_21022	735	739	A1	2054503	2055010	99.21	+	C1	2719013	2719379	84.95	+	A_scaffold000011	2315678	2316185	99.21	-	C_scaffold000185	361134	361500	84.95	-	AT4G33770.1	143	1176	87.92	+
ES931039	736	738	A1	2054681	2055009	99.7	+	C1	2716475	2716895	91.38	+	A_scaffold000011	2315679	2316007	99.7	-	C_scaffold000185	363618	364038	91.38	-	AT4G33770.1	1	212	75.12	+
JCVI_41060	737	740	A1	2061468	2061923	91.94	+	C1	2719783	2720167	94.32	+	A_scaffold000011	2308765	2309220	91.94	-	C_scaffold000185	360346	360730	94.32	-	AT4G33760.1	1	1079	87.64	+
EX047862	738	741	A1	2061604	2062174	100	+	C1	2719917	2720492	91.19	+	A_scaffold000011	2308514	2309084	100	-	C_scaffold000185	360021	360596	91.19	-	AT4G33760.1	128	359	82.13	+
JCVI_30055	739	742	A1	2063883	2064071	95.24	+	C1	2722181	2722400	92.76	+	A_scaffold000011	2306617	2306805	95.24	-	C_scaffold000185	358113	358332	92.76	-	AT4G33760.1	1258	1795	90.54	+
JCVI_36616	740	743	A1	2067052	2068143	89.15	-	C1	2723715	2724906	83.73	-	A_scaffold000011	2302534	2303636	88.99	+	C_scaffold000185	355594	356798	83.35	+	AT4G33750.1	18	444	79.63	+
JCVI_8192	741	744	A1	2068256	2068601	96.53	-	C1	2725055	2725401	93.37	-	A_scaffold000011	2302087	2302413	96.33	+	C_scaffold000185	355112	355439	93.29	+	AT4G33740.1	1	245	85.89	+
JCVI_41274	742	745	A1	2068257	2068532	96.39	-	C1	2725056	2725330	93.82	-	A_scaffold000011	2302156	2302430	96.38	+	C_scaffold000185	355183	355456	93.8	+	AT4G33740.1	1	263	85.34	+
EX103459	743	746	A1	2070022	2070631	99.34	-	C1	2727312	2727922	96.73	-	A_scaffold000011	2300057	2300666	99.34	+	C_scaffold000185	352591	353201	96.73	+	AT4G33730.1	1	519	86.9	+
JCVI_40769	744	747	A1	2072379	2072876	76.39	-	C1	2735114	2735611	77.18	-	A_scaffold000011	2297812	2298309	76.39	+	C_scaffold000185	344902	345399	77.18	+	.	.	.	.	.
JCVI_1624	745	748	A1	2072387	2073119	97.82	-	C1	2735122	2735849	99.59	-	A_scaffold000011	2297569	2298301	97.82	+	C_scaffold000185	344664	345391	99.59	+	AT4G33720.1	1	489	85.89	+
JCVI_28660	746		A1	2076739	2077150	94.2	+	.	.	.	.	.	A_scaffold000011	2293538	2293949	94.2	-	.	.	.	.	.	AT4G33700.1	1	471	88.14	+
JCVI_26311	747	749	A1	2078888	2079264	84.29	+	C1	2739833	2740375	85.71	+	A_scaffold000011	2291424	2291800	84.29	-	C_scaffold000185	340138	340680	85.71	-	AT4G33700.1	1	1270	88.94	+
JCVI_18497	748	750	A1	2079911	2080374	81.14	-	C1	2743443	2743746	89.32	-	A_scaffold000011	2290314	2290777	81.14	+	C_scaffold000185	336767	337070	89.32	+	AT4G33690.1	1	725	81.86	+
JCVI_17124	749	751	A1	2079982	2080387	80.39	-	C1	2743443	2743746	97.07	-	A_scaffold000011	2290301	2290706	80.39	+	C_scaffold000185	336767	337070	97.07	+	AT4G33690.1	1	665	82.69	+
EV226400	750	754	A1	2085728	2086113	83.21	-	C1	2748236	2748629	89.7	-	A_scaffold000011	2284575	2284960	83.21	+	C_scaffold000185	331884	332277	89.7	+	AT4G33666.1	46	240	72.68	+
BQ791436	751	755	A1	2086883	2087248	89.97	+	C1	2749716	2750085	88.24	+	A_scaffold000011	2283440	2283805	89.97	-	C_scaffold000185	330428	330797	88.24	-	AT4G33660.1	1	119	88.24	+
JCVI_28174	752	756	A1	2088097	2088672	94.98	-	C1	2751048	2751513	91.56	-	A_scaffold000011	2282016	2282591	94.98	+	C_scaffold000185	329000	329465	91.56	+	AT4G33650.1	766	1905	86.5	+
JCVI_11904	753	757	A1	2094466	2094770	93.44	+	C1	2757116	2757417	89.9	+	A_scaffold000011	2275918	2276222	93.44	-	C_scaffold000185	323096	323397	89.9	-	AT4G33640.1	1	280	87.14	+
JCVI_35700	754	758	A1	2095389	2095625	92.18	+	C1	2757857	2758178	99.69	+	A_scaffold000011	2275063	2275299	92.18	-	C_scaffold000185	322335	322656	99.69	-	AT4G33625.1	1	600	86.73	+
JCVI_4072	755	759	A1	2096827	2097379	85.66	-	C1	2759471	2760042	81.03	-	A_scaffold000011	2273309	2273861	85.66	+	C_scaffold000185	320471	321042	81.03	+	AT4G33620.1	1427	2320	76.37	+
JCVI_2801	756	760	A1	2099032	2099389	78.63	-	C1	2761730	2762033	82.24	-	A_scaffold000011	2271299	2271656	78.63	+	C_scaffold000185	318480	318783	82.24	+	AT4G33620.1	682	1250	92.09	+
EE557892	757	761	A1	2100883	2101082	99	-	C1	2763513	2763792	83.28	-	A_scaffold000011	2269606	2269805	99	+	C_scaffold000185	316721	317000	83.28	+	AT4G33620.1	217	731	85.52	+
ES988900	758	764	A1	2105507	2105708	92.57	-	C1	2776787	2776978	97.92	-	A_scaffold000011	2264980	2265181	92.57	+	C_scaffold000185	303535	303726	97.92	+	AT4G33580.1	162	390	80.34	+
JCVI_16522	759	765	A1	2105738	2106035	77.38	-	C1	2777030	2777529	81.25	-	A_scaffold000011	2264653	2264950	77.38	+	C_scaffold000185	302984	303483	81.25	+	AT4G33540.1	574	1068	88.89	+
EV121276	760	766	A1	2113415	2113766	82.15	+	C1	2780550	2780945	64.29	+	A_scaffold000011	2256922	2257273	82.15	-	C_scaffold000185	299568	299963	64.29	-	AT4G33530.1	1	655	76.63	+
EV124222	761	767	A1	2114680	2114944	96.6	+	C1	2781767	2782083	91.54	+	A_scaffold000011	2255744	2256008	96.6	-	C_scaffold000185	298430	298746	91.54	-	AT4G33530.1	747	1438	90.35	+
JCVI_14172	762	768	A1	2116325	2116841	89.29	+	C1	2783557	2784003	96.64	+	A_scaffold000011	2253847	2254363	89.29	-	C_scaffold000185	296510	296956	96.64	-	AT4G33530.1	1741	2446	86.66	+
JCVI_19224	763	769	A1	2116472	2117256	95.04	+	C1	2783634	2784170	94.23	+	A_scaffold000011	2253432	2254216	88.8	-	C_scaffold000185	296343	296879	94.23	-	AT4G33530.1	2077	2568	82.97	+
DN966075	764		A1	2117317	2117658	100	-	.	.	.	.	.	A_scaffold000011	2253030	2253371	100	+	.	.	.	.	.	.	.	.	.	.
JCVI_14665	765	770	A1	2118370	2118624	94.92	-	C1	2785641	2785895	94.53	-	A_scaffold000011	2252064	2252318	94.92	+	C_scaffold000185	294618	294872	94.53	+	AT4G33520.2	2002	2849	83.59	+
JCVI_21642	766	771	A1	2120292	2120512	99.1	-	C1	2787520	2787740	100	-	A_scaffold000011	2250176	2250396	99.1	+	C_scaffold000185	292773	292993	100	+	AT4G33520.2	1190	1828	93.43	+
JCVI_40555	767	772	A1	2121724	2122144	95.54	-	C1	2789322	2789798	97.9	-	A_scaffold000011	2248544	2248964	95.54	+	C_scaffold000185	290715	291191	97.9	+	AT4G33520.1	59	365	79.49	+
JCVI_37946	768	773	A1	2123501	2123874	87.5	-	C1	2790330	2790803	79.96	-	A_scaffold000011	2246814	2247187	87.5	+	C_scaffold000185	289710	290183	79.96	+	AT4G33510.1	510	1524	85.84	+
JCVI_9955	769	774	A1	2125954	2126412	84.01	-	C1	2792755	2793220	98.93	-	A_scaffold000011	2244276	2244734	84.01	+	C_scaffold000185	287293	287758	98.93	+	AT4G33510.1	1	677	86.71	+
DN961514	770	775	A1	2131666	2132007	88.32	+	C1	2799094	2799357	92.51	+	A_scaffold000011	2238681	2239022	88.32	-	C_scaffold000185	281156	281419	92.51	-	AT4G33500.1	1729	2175	85.4	+
EV040312	771	776	A1	2131666	2131983	85.02	+	C1	2799094	2799331	93.36	+	A_scaffold000011	2238705	2239022	85.02	-	C_scaffold000185	281182	281419	93.36	-	AT4G33500.1	1674	2175	82.81	+
JCVI_38410	772	777	A1	2131666	2132051	84.13	+	C1	2799094	2799400	100	+	A_scaffold000011	2238637	2239022	84.13	-	C_scaffold000185	281113	281419	100	-	AT4G33500.1	1733	2175	85.55	+
JCVI_13945	773	778	A1	2132959	2134123	99.06	+	C1	2800057	2801612	89.14	+	A_scaffold000011	2236559	2237729	98.89	-	C_scaffold000185	278901	280456	89.33	-	AT4G33495.1	38	1196	81.07	+
JCVI_23323	774	779	A1	2136074	2136426	98.02	+	C1	2802473	2802726	93.33	+	A_scaffold000011	2234262	2234614	98.02	-	C_scaffold000185	277787	278040	93.33	-	AT4G33490.1	1	1155	88.72	+
JCVI_24041	775	780	A1	2136944	2137437	92.37	+	C1	2805010	2805443	92.18	+	A_scaffold000011	2233251	2233744	92.37	-	C_scaffold000185	275070	275503	92.18	-	AT4G33480.1	301	561	84.35	+
AM390522	776	781	A1	2137011	2137400	91.67	+	C1	2805054	2805633	99.31	+	A_scaffold000011	2233288	2233677	91.67	-	C_scaffold000185	274880	275459	99.31	-	AT4G33480.1	40	316	68.53	+
JCVI_12699	777	782	A1	2139234	2139413	90.43	+	C1	2807300	2807437	88.28	+	A_scaffold000011	2231275	2231454	90.43	-	C_scaffold000185	273076	273213	88.28	-	AT4G33480.1	356	1011	93.14	+
EV091339	778	783	A1	2139252	2139444	75.63	+	C1	2807300	2807487	84.04	+	A_scaffold000011	2231244	2231436	75.63	-	C_scaffold000185	273026	273213	84.04	-	AT4G33480.1	456	1011	81.77	+
JCVI_18601	779	784	A1	2150452	2150910	84.82	+	C1	2809880	2810355	83.86	+	A_scaffold000011	2219778	2220236	84.82	-	C_scaffold000185	270158	270633	83.86	-	AT4G33470.1	183	1272	84.73	+
JCVI_1663	780	785	A1	2152864	2153182	98.75	+	C1	2811883	2812204	92.28	+	A_scaffold000011	2217506	2217824	98.75	-	C_scaffold000185	268309	268630	92.28	-	AT4G33460.1	1	816	87.17	+
EX087859	781	786	A1	2155825	2156340	100	+	C1	2816472	2816995	94.89	+	A_scaffold000011	2214348	2214863	100	-	C_scaffold000185	263518	264041	94.89	-	AT4G33450.1	1	671	86.07	+
JCVI_20365	782	787	A1	2158219	2158733	89.58	-	C1	2818736	2819240	86.79	-	A_scaffold000011	2211955	2212469	89.58	+	C_scaffold000185	261273	261777	86.79	+	AT4G33440.1	1068	1428	84.21	+
EV043661	783	788	A1	2162383	2162806	97.65	+	C1	2823000	2823205	89.45	+	A_scaffold000011	2207882	2208305	97.65	-	C_scaffold000185	257308	257513	89.45	-	AT4G33430.1	1	332	88.06	+
JCVI_34390	784	789	A1	2165256	2165683	97.43	+	C1	2826048	2826475	99.77	+	A_scaffold000011	2205005	2205432	97.43	-	C_scaffold000185	254038	254465	99.77	-	AT4G33430.1	901	1848	90.09	+
JCVI_18628	785	790	A1	2165903	2166529	69.15	-	C1	2828365	2828644	98.21	-	A_scaffold000011	2202844	2203123	98.57	+	C_scaffold000185	251869	252148	98.21	+	AT4G33420.1	17	901	78.38	+
JCVI_33038	786	791	A1	2169233	2169567	83.09	-	C1	2830028	2830352	74.1	-	A_scaffold000011	2201121	2201455	83.09	+	C_scaffold000185	250161	250485	74.1	+	AT4G33410.1	657	1118	72.51	+
EE421696	787	793	A1	2170195	2170781	93.03	-	C1	2830972	2831559	100	-	A_scaffold000011	2199907	2200493	93.03	+	C_scaffold000185	248954	249541	100	+	AT4G33410.1	1	560	86.07	+
JCVI_27951	788	794	A1	2173136	2173803	98.65	+	C1	2833663	2834245	92.02	+	A_scaffold000011	2196885	2197552	98.65	-	C_scaffold000185	246268	246850	92.02	-	AT4G33400.1	1	554	72.79	+
JCVI_36645	789	795	A1	2173223	2174138	87.66	+	C1	2833671	2834580	93.41	+	A_scaffold000011	2196550	2197465	93.78	-	C_scaffold000185	245933	246842	99.78	-	AT4G33400.1	1	904	71.26	+
JCVI_26427	790	796	A1	2174099	2174885	96.7	+	C1	2834541	2835324	99.74	+	A_scaffold000011	2195803	2196589	96.7	-	C_scaffold000185	245189	245972	99.74	-	AT4G33400.1	999	1938	88.84	+
EE549542	791	797	A1	2178966	2179439	89.29	-	C1	2839628	2839915	82.71	-	A_scaffold000011	2191249	2191722	89.29	+	C_scaffold000185	240598	240885	82.71	+	AT4G33380.1	805	987	90.76	+
JCVI_39029	792	799	A1	2179462	2179810	86.69	-	C1	2841517	2841852	97.32	-	A_scaffold000011	2190878	2191226	86.69	+	C_scaffold000185	238661	238996	97.32	+	AT4G33380.1	492	987	91.33	+
EX027153	793	800	A1	2182533	2182967	94.05	+	C1	2844497	2844671	88.33	+	A_scaffold000011	2187721	2188155	94.05	-	C_scaffold000185	235842	236016	88.33	-	AT4G33350.1	678	807	92.37	+
JCVI_27559	794	801	A1	2185522	2186188	92.68	+	C1	2846830	2847496	96.56	+	A_scaffold000011	2184500	2185166	92.68	-	C_scaffold000185	233017	233683	96.56	-	AT4G33330.1	77	1791	84.21	+
JCVI_32076	795	802	A1	2191286	2192066	91.69	+	C1	2855218	2855995	99.49	+	A_scaffold000011	2178622	2179402	91.69	-	C_scaffold000185	224518	225295	99.49	-	AT4G33300.1	1	2203	81.91	+
JCVI_3182	796	803	A1	2195667	2196453	82.07	+	C1	2858827	2859613	86.42	+	A_scaffold000011	2174235	2174614	91.38	-	C_scaffold000185	220900	221279	98.16	-	AT4G33300.1	1843	2451	70.92	+
JCVI_34371	797	804	A1	2198723	2199300	92.91	+	C1	2871329	2871914	94.38	+	A_scaffold000011	2171388	2171965	92.91	-	C_scaffold000185	208599	209184	94.38	-	AT4G33270.1	1	1219	84.49	+
JCVI_18374	798	805	A1	2198723	2199307	99.83	+	C1	2871329	2871917	94.57	+	A_scaffold000011	2171381	2171965	99.83	-	C_scaffold000185	208596	209184	94.57	-	AT4G33270.1	580	1374	89.06	+
JCVI_10610	799	806	A1	2201442	2201752	92.36	+	C1	2874357	2874660	100	+	A_scaffold000011	2168936	2169246	92.36	-	C_scaffold000185	205853	206156	100	-	AT4G33250.1	136	681	92.31	+
JCVI_36049	800	807	A1	2207731	2208469	83.81	+	C1	2880785	2881520	82.57	+	A_scaffold000011	2162219	2162957	83.81	-	C_scaffold000185	198993	199728	82.57	-	AT4G33240.2	3158	3461	87.83	+
ES909790	801	814	A1	2207980	2208375	86.42	+	C1	2890559	2891074	95.98	+	A_scaffold000011	2162313	2162708	86.42	-	C_scaffold000185	189439	189954	95.98	-	AT4G33240.2	3619	3874	80.15	+
JCVI_2524	802	808	A1	2209579	2210024	93.57	+	C1	2882577	2883042	94.65	+	A_scaffold000011	2160664	2161109	93.57	-	C_scaffold000185	197471	197936	94.65	-	AT4G33240.1	4511	5274	91.17	+
JCVI_41530	803	809	A1	2210260	2210698	92.26	-	C1	2883270	2883738	99.36	-	A_scaffold000011	2159990	2160428	92.26	+	C_scaffold000185	196775	197243	99.36	+	AT4G33220.1	852	1215	88.19	+
EV164953	804	810	A1	2211217	2211627	93.67	-	C1	2884380	2884794	97.59	-	A_scaffold000011	2159061	2159471	93.67	+	C_scaffold000185	195719	196133	97.59	+	AT4G33220.1	114	750	83.49	+
EE464285	805	811	A1	2213146	2213707	83.16	-	C1	2886384	2887125	99.46	-	A_scaffold000011	2156981	2157542	83.16	+	C_scaffold000185	193388	194129	99.46	+	.	.	.	.	.
JCVI_16601	806	812	A1	2213402	2213726	98.46	-	C1	2886816	2887141	97.85	-	A_scaffold000011	2156962	2157286	98.46	+	C_scaffold000185	193372	193697	97.85	+	AT4G33220.1	1	308	63.38	+
EV158632	807	815	A1	2216153	2216387	93.72	+	C1	2891175	2891413	97.92	+	A_scaffold000011	2154301	2154535	93.72	-	C_scaffold000185	189100	189338	97.92	-	AT4G33210.1	382	1108	89.37	+
JCVI_436	808	816	A1	2219256	2220040	78.88	+	C1	2894277	2895253	73.51	+	A_scaffold000011	2150648	2151432	78.88	-	C_scaffold000185	185260	186236	73.51	-	AT4G33210.1	1820	2597	90.37	+
JCVI_20153	809	817	A1	2225665	2225873	99.04	+	C1	2901329	2901537	100	+	A_scaffold000011	2144815	2145023	99.04	-	C_scaffold000185	178976	179184	100	-	AT4G33200.1	968	1668	81.68	+
JCVI_25452	810	818	A1	2228501	2228781	87.93	+	C1	2904156	2904446	86.33	+	A_scaffold000011	2141907	2142187	87.93	-	C_scaffold000185	176067	176357	86.33	-	AT4G33200.1	2037	3452	89.84	+
EV151565	811	49617	A1	2229270	2229491	99.55	+	C7	48589830	48590056	92.98	-	A_scaffold000011	2141197	2141418	99.55	-	C_scaffold000185	175357	175578	99.55	-	AT4G33200.1	2750	3455	88.95	+
JCVI_34438	812	819	A1	2233803	2233992	96.35	+	C1	2909408	2909589	98.9	+	A_scaffold000011	2136696	2136885	96.35	-	C_scaffold000185	170924	171105	98.9	-	AT4G33200.1	3834	4569	91.47	+
AT000499	813		A1	2233815	2234155	88.76	-	.	.	.	.	.	A_scaffold000011	2136533	2136873	88.76	+	.	.	.	.	.	AT4G33200.1	4417	4569	83.54	-
JCVI_29873	814	821	A1	2236237	2236667	99.77	-	C1	2917325	2917749	96	-	A_scaffold000011	2134021	2134451	99.77	+	C_scaffold000185	162764	163188	96	+	AT4G33180.1	1	530	87.24	+
EX028954	815	822	A1	2238045	2238908	99.08	+	C1	2919170	2920032	92.26	+	A_scaffold000011	2131780	2132643	99.08	-	C_scaffold000185	160481	161343	92.26	-	AT4G33170.1	1033	1896	86.62	+
ES938100	816	823	A1	2238440	2239056	92.71	+	C1	2919565	2920181	99.35	+	A_scaffold000011	2131632	2132248	92.71	-	C_scaffold000185	160332	160948	99.35	-	AT4G33170.1	1428	2044	88.65	+
DY018275	817	824	A1	2240016	2240701	89.63	-	C1	2921152	2921836	94.9	-	A_scaffold000011	2129987	2130672	89.63	+	C_scaffold000185	158677	159361	94.9	+	AT4G33160.1	640	1254	83.52	+
JCVI_10588	818	825	A1	2240737	2241507	94.55	-	C1	2921874	2922647	88.9	-	A_scaffold000011	2129181	2129951	94.55	+	C_scaffold000185	157913	158639	92.87	+	AT4G33160.1	1	470	72.8	+
JCVI_30767	819	826	A1	2247310	2247500	94.39	+	C1	2930464	2930638	100	+	A_scaffold000011	2123188	2123378	94.39	-	C_scaffold000185	149875	150049	100	-	AT4G33150.1	672	1424	88.84	+
JCVI_4808	820	827	A1	2248705	2249017	95.21	+	C1	2931834	2932143	95.81	+	A_scaffold000011	2121671	2121983	95.21	-	C_scaffold000185	148370	148679	95.81	-	AT4G33150.1	1621	2372	78.85	+
JCVI_11702	821	828	A1	2251211	2251504	85.91	+	C1	2933473	2933696	99.11	+	A_scaffold000011	2119184	2119477	85.91	-	C_scaffold000185	146817	147040	99.11	-	AT4G33150.1	2681	3195	87.77	+
JCVI_21257	822	829	A1	2254761	2255201	99.32	+	C1	2945440	2945879	97.05	+	A_scaffold000011	2115487	2115927	99.32	-	C_scaffold000185	134634	135073	97.05	-	.	.	.	.	.
EE548723	823	830	A1	2254768	2255142	82.4	+	C1	2945446	2945820	80	+	A_scaffold000011	2115546	2115920	82.13	-	C_scaffold000185	134693	135067	79.73	-	.	.	.	.	.
JCVI_21277	824	831	A1	2256118	2256519	94.63	+	C1	2946772	2947181	99.02	+	A_scaffold000011	2114169	2114570	94.63	-	C_scaffold000185	133332	133741	99.02	-	.	.	.	.	.
JCVI_4520	825	49613	A1	2258387	2258989	96.85	-	C7	48554668	48555211	65.11	+	A_scaffold000011	2111699	2112301	96.85	+	C_scaffold000041	1791969	1792512	65.11	+	AT4G33140.1	259	747	84.24	+
EE427599	826	835	A1	2259961	2260171	88.15	+	C1	2951636	2951869	87.92	+	A_scaffold000011	2110517	2110727	88.15	-	C_scaffold000185	128644	128877	87.92	-	AT4G33130.1	41	585	85	+
JCVI_20746	827	837	A1	2275098	2275655	89.86	+	C1	2961560	2962123	90.28	+	A_scaffold000011	2095033	2095590	89.86	-	C_scaffold000185	118390	118953	90.28	-	AT4G33110.1	226	1068	89.92	+
EX062659	828	838	A1	2275432	2275655	93.75	-	C1	2961888	2962123	89.08	-	A_scaffold000011	2095033	2095256	93.75	+	C_scaffold000185	118390	118625	89.08	+	AT4G33100.1	1	279	88.93	+
DN963563	829		A1	2275723	2276083	98.62	-	.	.	.	.	.	A_scaffold000011	2094605	2094965	98.62	+	.	.	.	.	.	AT4G33100.1	80	279	82.93	+
ES937244	830		A1	2276066	2276433	74.8	-	.	.	.	.	.	A_scaffold000011	2094255	2094622	74.8	+	.	.	.	.	.	AT4G33100.1	1	279	87.81	+
JCVI_8913	831		A1	2276162	2276419	81.95	-	.	.	.	.	.	A_scaffold000011	2094269	2094526	81.95	+	.	.	.	.	.	AT4G33100.1	1	279	86.74	+
EE560668	832	839	A1	2276411	2276774	87.3	+	C1	2962838	2963205	93.75	+	A_scaffold000011	2093914	2094277	87.3	-	C_scaffold000185	117308	117675	93.75	-	.	.	.	.	.
JCVI_37868	833	840	A1	2276795	2277041	90.84	+	C1	2963226	2963483	93.41	+	A_scaffold000011	2093647	2093893	90.84	-	C_scaffold000185	117030	117287	93.41	-	AT4G33090.1	1	304	84.59	+
JCVI_18156	834	841	A1	2277760	2277929	80.7	+	C1	2964119	2964296	87.15	+	A_scaffold000011	2092759	2092928	80.7	-	C_scaffold000185	116217	116394	87.15	-	AT4G33090.1	428	1311	70.04	+
JCVI_18812	835	842	A1	2280906	2281288	90.96	+	C1	2968007	2968392	92.76	+	A_scaffold000011	2089400	2089782	90.96	-	C_scaffold000185	112121	112506	92.76	-	AT4G33090.1	1592	2640	88.08	+
JCVI_19220	836	843	A1	2281488	2281920	90.8	-	C1	2968620	2969055	94.5	-	A_scaffold000011	2088768	2089200	90.8	+	C_scaffold000185	111458	111893	94.5	+	AT4G33080.1	562	1560	92.32	+
EX127485	837	844	A1	2284709	2285229	72.81	-	C1	2971801	2972046	93.5	-	A_scaffold000011	2085459	2085979	72.81	+	C_scaffold000185	108467	108712	93.5	+	AT4G33080.1	44	745	87.64	+
JCVI_9034	838	845	A1	2285921	2286136	88.94	-	C1	2973219	2973437	88.58	-	A_scaffold000011	2084552	2084767	88.94	+	C_scaffold000185	107076	107294	88.58	+	AT4G33080.1	1	604	88.93	+
JCVI_6655	839	846	A1	2287930	2288312	95.05	-	C1	2975244	2975938	74.23	-	A_scaffold000011	2082376	2082758	95.05	+	C_scaffold000185	104575	105269	74.23	+	AT4G33060.1	907	1360	80	+
JCVI_28357	840	847	A1	2290525	2291153	72.15	-	C1	2977914	2978524	71.41	-	A_scaffold000011	2079535	2080163	72.15	+	C_scaffold000185	101989	102599	71.41	+	AT4G33060.1	1	599	86.98	+
JCVI_17881	841	22386	A1	2292050	2292428	97.37	+	C3	64674575	64674893	86.92	+	A_scaffold000011	2078260	2078638	97.37	-	C_scaffold000146	968780	969098	86.92	-	AT4G33050.3	78	794	88.75	+
JCVI_18505	842	849	A1	2293800	2294324	87.41	+	C1	2981341	2981865	91.51	+	A_scaffold000011	2076364	2076888	75.56	-	C_scaffold000185	98648	99172	79.62	-	AT4G33050.3	557	1467	85.82	+
JCVI_16279	843	850	A1	2302522	2303158	96.39	+	C1	2985130	2985760	100	+	A_scaffold000011	2067530	2068166	96.39	-	C_scaffold000185	94753	95383	100	-	AT4G33040.1	1	435	88.97	+
JCVI_23521	844	851	A1	2306182	2306713	94.21	-	C1	2988810	2989343	90.13	-	A_scaffold000011	2063975	2064506	94.21	+	C_scaffold000185	91170	91703	90.13	+	AT4G33030.1	697	1434	79.78	+
JCVI_29092	845	852	A1	2307205	2307660	81.66	-	C1	2989719	2990221	81.89	-	A_scaffold000011	2063028	2063492	81.62	+	C_scaffold000185	90292	90803	81.82	+	AT4G33030.1	551	1434	68.27	+
JCVI_6405	846	853	A1	2307483	2308047	89.26	-	C1	2989997	2990564	85.64	-	A_scaffold000011	2062641	2063205	89.26	+	C_scaffold000185	89949	90516	85.64	+	AT4G33030.1	195	740	77.36	+
JCVI_2928	847	855	A1	2314060	2314469	72.18	+	C1	3004554	3004963	71.94	+	A_scaffold000011	2056219	2056684	72.15	-	C_scaffold000185	75550	76021	71.4	-	AT4G33010.1	195	595	58.82	+
JCVI_7882	848	856	A1	2314561	2315113	96.59	+	C1	3005055	3005598	94.51	+	A_scaffold000011	2055575	2056127	96.59	-	C_scaffold000185	74915	75458	94.51	-	AT4G33010.1	697	1566	86.9	+
EV192750	849	857	A1	2315206	2315429	89.73	+	C1	3005704	3006022	78.79	+	A_scaffold000011	2055259	2055482	89.73	-	C_scaffold000185	74491	74809	78.79	-	AT4G33010.1	1263	1923	79.34	+
JCVI_7134	850	858	A1	2316334	2316644	98.07	+	C1	3006828	3007138	97.11	+	A_scaffold000011	2054044	2054354	98.07	-	C_scaffold000185	73375	73685	97.11	-	AT4G33010.1	1641	2398	91.69	+
JCVI_4203	851	859	A1	2316978	2317241	86.19	+	C1	3007469	3007722	86.1	+	A_scaffold000011	2053447	2053710	86.19	-	C_scaffold000185	72791	73044	86.1	-	AT4G33010.1	2341	3114	88.89	+
JCVI_22994	852	860	A1	2320033	2320206	97.13	-	C1	3011785	3011958	95.4	-	A_scaffold000011	2050482	2050655	97.13	+	C_scaffold000185	68555	68728	95.4	+	AT4G33000.2	8	568	88.12	+
JCVI_39467	853	861	A1	2325025	2325388	93.68	+	C1	3020589	3021059	86.67	+	A_scaffold000011	2045300	2045663	93.68	-	C_scaffold000185	59454	59924	86.67	-	AT4G32980.1	738	1313	87.22	+
JCVI_16820	854	871	A1	2325907	2326228	69.49	-	C1	3084126	3084454	88.15	+	A_scaffold000011	2044460	2044781	69.49	+	C_scaffold000142	3614	3942	88.15	+	.	.	.	.	.
DY012165	855		A1	2338499	2338731	98.71	-	.	.	.	.	.	A_scaffold000011	2031957	2032189	98.71	+	.	.	.	.	.	.	.	.	.	.
JCVI_1794	856	862	A1	2344872	2345076	94.63	+	C1	3054686	3054889	96.57	+	A_scaffold000011	2025612	2025816	94.63	-	C_scaffold000185	25624	25827	96.57	-	AT4G32940.1	891	1483	74.07	+
EV206950	857	863	A1	2344876	2345076	82.76	+	C1	3054978	3055190	92.02	+	A_scaffold000011	2025312	2025524	92.02	-	C_scaffold000185	25323	25535	92.02	-	AT4G32940.1	895	1461	77.66	+
JCVI_24777	858		A1	2345663	2345999	88.2	-	.	.	.	.	.	A_scaffold000011	2024689	2025025	88.2	+	.	.	.	.	.	AT4G32940.1	1331	1484	74.84	-
JCVI_6860	859	864	A1	2346066	2346412	80.11	-	C1	3056230	3056487	82.63	-	A_scaffold000011	2024276	2024622	80.11	+	C_scaffold000185	24026	24283	82.63	+	AT4G32930.1	1	504	93.45	+
JCVI_8114	860	866	A1	2356988	2357233	83.06	-	C1	3068632	3068879	83.47	-	A_scaffold000011	2013455	2013700	83.06	+	C_scaffold000185	11634	11881	83.47	+	AT4G32910.1	1288	2151	75.09	+
EV225495	861	867	A1	2359102	2359320	95.89	-	C1	3070677	3070887	96.21	-	A_scaffold000011	2011368	2011586	95.89	+	C_scaffold000185	9626	9836	96.21	+	AT4G32910.1	836	1492	88.45	+
EV118446	862	868	A1	2360344	2360882	86.91	-	C1	3071952	3072441	81.95	-	A_scaffold000011	2009806	2010344	86.91	+	C_scaffold000185	8072	8561	81.95	+	AT4G32910.1	27	662	85.13	+
JCVI_33125	863	869	A1	2361935	2362175	90.5	+	C1	3074045	3074127	98.8	+	A_scaffold000011	2008513	2008753	90.5	-	C_scaffold000185	6902	7120	94.57	-	AT4G32900.2	1	420	86.7	+
EX093239	864	872	A1	2366204	2366779	99.48	-	C1	3088734	3089306	94.97	-	A_scaffold000011	2003909	2004484	99.48	+	C_scaffold000142	8222	8794	94.97	-	AT4G32890.1	23	791	73.99	+
JCVI_24984	865	873	A1	2377314	2377512	96.98	+	C1	3104827	3105025	98.49	+	A_scaffold000011	1993176	1993374	96.98	-	C_scaffold000142	24315	24513	98.49	+	AT4G32880.1	895	1870	91.41	+
DW997126	866		A1	2380410	2380832	99.76	-	.	.	.	.	.	A_scaffold000011	1989856	1990278	99.76	+	.	.	.	.	.	.	.	.	.	.
EX135527	867	44906	A1	2388135	2389006	97.71	+	C7	20825629	20826497	91.79	-	A_scaffold000011	1981682	1982553	97.71	-	C_scaffold000005	3512055	3512923	91.79	-	AT3G49560.1	404	562	78.75	+
JCVI_39032	868	875	A1	2394964	2395251	83.9	-	C1	3123918	3124208	96.92	-	A_scaffold000011	1975437	1975724	83.9	+	C_scaffold000142	43406	43696	96.92	-	AT4G32850.8	2012	2228	81.36	+
JCVI_10675	869	874	A1	2394975	2395113	92.09	-	C1	3123068	3123207	90.71	-	A_scaffold000011	1975575	1975713	92.09	+	C_scaffold000142	42556	42695	90.71	-	AT4G32850.2	2012	2217	82.86	+
JCVI_19188	870	876	A1	2395712	2396697	94.04	-	C1	3123960	3124807	90.88	-	A_scaffold000011	1973991	1974976	94.04	+	C_scaffold000142	43448	44295	90.88	-	AT4G32850.1	44	1998	86.1	+
EV193218	871	877	A1	2397952	2398182	84.12	-	C1	3126080	3126280	90.64	-	A_scaffold000011	1972506	1972736	84.12	+	C_scaffold000142	45568	45768	90.64	-	AT4G32850.8	387	946	86.12	+
JCVI_39924	872		A1	2401960	2402182	83.63	+	.	.	.	.	.	A_scaffold000011	1968506	1968728	83.63	-	.	.	.	.	.	AT4G32840.1	1	105	86.11	+
JCVI_6379	873	878	A1	2403799	2404138	87.68	+	C1	3133624	3133944	89.72	+	A_scaffold000011	1966550	1966889	87.68	-	C_scaffold000142	53112	53432	89.72	+	AT4G32840.1	1	1377	90.29	+
EE462718	874	880	A1	2411379	2411656	98.92	+	C1	3146345	3146619	96.76	+	A_scaffold000011	1959032	1959309	98.92	-	C_scaffold000142	65833	66107	96.76	+	AT4G32820.1	2236	2537	91.72	+
JCVI_16026	875	881	A1	2414113	2414284	96.51	+	C1	3149314	3149516	98.05	+	A_scaffold000011	1956118	1956328	96.21	-	C_scaffold000142	68802	69004	98.05	+	AT4G32820.1	3318	3958	89.72	+
JCVI_4913	876	882	A1	2415911	2416577	96.88	+	C1	3150854	3151520	96.73	+	A_scaffold000011	1954111	1954777	96.88	-	C_scaffold000142	70342	71008	96.73	+	AT4G32820.1	3972	5388	87.97	+
EX074328	877	883	A1	2417631	2417992	99.17	-	C1	3152523	3152857	88.95	-	A_scaffold000011	1952696	1953057	99.17	+	C_scaffold000142	72011	72345	88.95	-	AT4G32810.1	1157	1706	90.55	+
JCVI_6654	878	886	A1	2430796	2431890	92.27	-	C1	3200757	3201852	73.43	-	A_scaffold000011	1938798	1939892	87.81	+	C_scaffold000142	120245	121340	73.43	-	AT4G32800.1	15	570	73.11	+
CX266573	879	919	A1	2442954	2443130	98.87	-	C1	3338477	3338636	88.75	+	A_scaffold000011	1927558	1927734	98.87	+	C_scaffold000142	257965	258124	88.75	+	AT4G32605.1	243	651	69.28	+
EV079532	880	889	A1	2458190	2458711	88.19	-	C1	3223653	3224316	92.95	-	A_scaffold000011	1911977	1912498	88.19	+	C_scaffold000142	143141	143804	92.95	-	AT4G32760.1	181	279	93.94	+
JCVI_8436	881	890	A1	2459053	2459304	93.25	-	C1	3224517	3224758	91.84	-	A_scaffold000011	1911384	1911635	93.25	+	C_scaffold000142	144005	144246	91.84	-	AT4G32760.1	1	754	89.3	+
DY005359	882	891	A1	2467782	2468066	87.15	-	C1	3229562	3229788	96.48	-	A_scaffold000011	1902622	1902906	87.15	+	C_scaffold000142	149050	149276	96.48	-	AT4G32730.2	2517	2984	91.45	+
CD826650	883	892	A1	2469369	2470056	94.48	-	C1	3231022	3231834	99.63	-	A_scaffold000011	1900632	1901319	94.48	+	C_scaffold000142	150510	151322	99.63	-	AT4G32730.1	934	1435	65.89	+
EV052099	884	11752	A1	2475984	2476255	76.53	+	C2	43993548	43994024	97.72	+	A_scaffold000011	1894433	1894704	76.53	-	C_scaffold000056	1767234	1767710	97.72	+	.	.	.	.	.
ES268144	885	894	A1	2479094	2479545	87.61	-	C1	3240842	3241298	98.91	-	A_scaffold000011	1891143	1891594	87.61	+	C_scaffold000142	160330	160786	98.91	-	.	.	.	.	.
CD841705	886	662	A1	2482452	2482846	82.32	-	C1	2474737	2475146	89.45	-	A_scaffold000011	1887842	1888236	82.32	+	C_scaffold000185	605367	605776	89.45	+	.	.	.	.	.
JCVI_7281	887	896	A1	2483368	2483724	95.8	-	C1	3256693	3257113	96.91	-	A_scaffold000011	1886964	1887320	95.8	+	C_scaffold000142	176181	176601	96.91	-	AT4G32710.1	776	1001	89.38	+
CD837098	888	897	A1	2483474	2484110	82.21	-	C1	3256799	3257125	95.72	-	A_scaffold000011	1886578	1887214	82.21	+	C_scaffold000142	176287	176613	95.72	-	AT4G32710.1	789	953	89.09	+
EV165187	889	898	A1	2484109	2484319	84.83	-	C1	3257440	3257656	83.56	-	A_scaffold000011	1886369	1886579	84.83	+	C_scaffold000142	176928	177144	83.56	-	AT4G32710.1	452	1001	87.03	+
EX017257	890		A1	2486336	2486681	100	-	.	.	.	.	.	A_scaffold000011	1884007	1884352	100	+	.	.	.	.	.	.	.	.	.	.
DY024974	891		A1	2488866	2489030	92.12	-	.	.	.	.	.	A_scaffold000011	1881658	1881822	92.12	+	.	.	.	.	.	AT4G32700.2	5888	6340	85.81	+
EX053006	892	22425	A1	2488866	2489262	89.2	-	C3	64945496	64945912	90.54	-	A_scaffold000320	11961	12381	92.97	+	C_scaffold000146	697761	698177	90.54	+	AT4G32700.2	5634	6193	91.07	+
JCVI_6652	893	899	A1	2498903	2499176	95.26	-	C1	3273931	3274191	82.82	-	A_scaffold000011	1871512	1871785	95.26	+	C_scaffold000142	193419	193679	82.82	-	AT4G32690.1	2	506	85.01	+
EE442102	894	900	A1	2500173	2500619	81.54	-	C1	3275161	3275615	85.12	-	A_scaffold000011	1870069	1870515	81.54	+	C_scaffold000142	194649	195103	85.12	-	AT4G32690.1	2	140	87.05	+
JCVI_14018	895	901	A1	2501873	2502479	97.03	+	C1	3277394	3277856	93.52	+	A_scaffold000011	1868209	1868815	97.03	-	C_scaffold000142	196882	197344	93.52	+	AT4G32680.1	1	815	81.63	+
JCVI_6382	896	902	A1	2510651	2510972	79.88	-	C1	3292968	3293319	94.92	-	A_scaffold000011	1859716	1860037	79.88	+	C_scaffold000142	212456	212807	94.92	-	AT4G32660.1	409	1203	89.96	+
JCVI_38974	897	903	A1	2511416	2511760	85.14	-	C1	3295624	3295810	95.72	-	A_scaffold000011	1858928	1859272	85.14	+	C_scaffold000142	215112	215298	95.72	-	AT4G32660.1	1	581	89.55	+
ES900535	898	904	A1	2516401	2516929	97.92	+	C1	3299238	3299769	97.93	+	A_scaffold000011	1853759	1854287	97.92	-	C_scaffold000142	218726	219257	97.93	+	AT4G32650.1	680	1281	87.5	+
EX119059	899	905	A1	2517732	2518000	82.01	+	C1	3300656	3300966	78.5	+	A_scaffold000011	1852688	1852956	82.01	-	C_scaffold000142	220144	220454	78.5	+	AT4G32650.3	1081	1814	78.68	+
JCVI_20375	900	906	A1	2519568	2520039	91.74	+	C1	3302369	3302842	91.14	+	A_scaffold000011	1850649	1851120	91.74	-	C_scaffold000142	221857	222330	91.14	+	.	.	.	.	.
JCVI_39406	901	908	A1	2521197	2521393	91.41	-	C1	3304101	3304297	91.92	-	A_scaffold000011	1849295	1849491	91.41	+	C_scaffold000142	223589	223785	91.92	-	AT3G44340.1	1969	2824	85.86	+
JCVI_36076	902	909	A1	2526067	2526403	84.84	-	C1	3308872	3309203	82.99	-	A_scaffold000011	1844285	1844621	84.84	+	C_scaffold000142	228360	228691	82.99	-	AT4G32640.1	775	1375	92.43	+
EX060695	903	910	A1	2527029	2527470	97.96	-	C1	3309832	3310273	91.93	-	A_scaffold000011	1843218	1843659	97.96	+	C_scaffold000142	229320	229761	91.93	-	AT4G32640.1	151	367	83.64	+
ES271455	904	911	A1	2529643	2530006	83.15	-	C1	3312535	3312805	94.46	-	A_scaffold000011	1840682	1841045	83.15	+	C_scaffold000142	232023	232293	94.46	-	AT4G32630.1	1291	1650	83.61	+
JCVI_34070	905		A1	2533271	2533454	98.91	-	.	.	.	.	.	A_scaffold000011	1837481	1837849	70.19	+	.	.	.	.	.	AT4G32620.1	3939	4163	79.65	+
EE468892	906	912	A1	2534586	2535002	97.6	-	C1	3317399	3317812	99.28	-	A_scaffold000011	1835686	1836102	97.6	+	C_scaffold000142	236887	237300	99.28	-	AT4G32620.1	2651	3059	88.02	+
EV086410	907	913	A1	2536269	2537026	100	-	C1	3319090	3319847	98.15	-	A_scaffold000011	1833662	1834419	100	+	C_scaffold000142	238578	239335	98.15	-	AT4G32620.1	738	1381	86.49	+
EV026244	908	914	A1	2537028	2537737	93.94	-	C1	3319849	3320558	98.6	-	A_scaffold000011	1832951	1833660	93.94	+	C_scaffold000142	239337	240046	98.6	-	AT4G32620.1	123	668	69.42	+
ES994095	909		A1	2553399	2553898	92.32	+	.	.	.	.	.	A_scaffold000011	1816790	1817289	92.32	-	.	.	.	.	.	.	.	.	.	.
EX091520	910	915	A1	2553660	2554136	98.95	+	C1	3325773	3326449	72.55	+	A_scaffold000011	1816552	1817028	98.95	-	C_scaffold000142	245261	245937	72.55	+	.	.	.	.	.
JCVI_31827	911	916	A1	2555944	2556343	85.29	-	C1	3329129	3329447	94.06	-	A_scaffold000011	1814345	1814744	85.79	+	C_scaffold000142	248617	248935	94.06	-	.	.	.	.	.
JCVI_13742	912	917	A1	2560745	2561360	93.42	+	C1	3335457	3336064	91.54	+	A_scaffold000011	1809328	1809943	93.42	-	C_scaffold000142	254945	255552	91.54	+	AT4G32610.1	137	583	69.33	+
JCVI_25641	913	918	A1	2562318	2562695	92.59	+	C1	3336819	3337208	98.46	+	A_scaffold000011	1807993	1808370	92.59	-	C_scaffold000142	256307	256696	98.46	+	AT4G32610.1	722	948	80.69	+
JCVI_2099	914	921	A1	2563448	2563776	93.31	+	C1	3339705	3340108	87.93	+	A_scaffold000011	1806912	1807240	93.31	-	C_scaffold000142	259193	259596	87.93	+	AT4G32605.1	1	684	85.74	+
JCVI_4515	915	920	A1	2564304	2564802	98.6	+	C1	3338794	3339131	90.83	+	A_scaffold000011	1805886	1806384	98.6	-	C_scaffold000142	258282	258619	90.83	+	AT4G32605.1	1	684	84.57	+
JCVI_16801	916	923	A1	2564872	2565439	93.15	-	C1	3340431	3340864	84.81	-	A_scaffold000011	1805249	1805816	93.15	+	C_scaffold000142	259919	260352	84.81	-	AT4G32600.1	915	1361	87.2	+
EV181946	917		A1	2564904	2565333	88.68	+	.	.	.	.	.	A_scaffold000011	1805355	1805784	88.68	-	.	.	.	.	.	AT4G32600.1	1166	1362	68.81	-
EE506568	918	922	A1	2565112	2565296	97.3	-	C1	3340240	3340624	98.18	-	A_scaffold000011	1805392	1805576	97.3	+	C_scaffold000142	259728	260112	98.18	-	AT4G32600.1	1227	1362	84.89	+
EE463934	919	924	A1	2565512	2565790	91.43	-	C1	3340839	3341114	93.12	-	A_scaffold000011	1804898	1805176	91.43	+	C_scaffold000142	260327	260602	93.12	-	AT4G32600.1	824	1265	86.52	+
EV151402	920	925	A1	2566034	2566656	83.12	-	C1	3341404	3342003	96.51	-	A_scaffold000011	1804032	1804654	83.12	+	C_scaffold000142	260892	261491	96.51	-	AT4G32600.1	95	802	79.58	+
JCVI_15038	921	926	A1	2566157	2566865	88.46	-	C1	3341493	3341993	82.3	-	A_scaffold000011	1803823	1804531	88.46	+	C_scaffold000142	260981	261481	82.3	-	AT4G32600.1	136	605	78.75	+
JCVI_14403	922	928	A1	2568503	2568834	92.77	-	C1	3343857	3344241	97.66	-	A_scaffold000011	1801854	1802185	92.77	+	C_scaffold000142	263345	263729	97.66	-	AT4G32590.1	193	522	88.79	+
JCVI_1042	923	927	A1	2568688	2568966	97.14	-	C1	3343043	3343205	84.52	-	A_scaffold000011	1801722	1802000	97.14	+	C_scaffold000142	263528	263674	88.51	-	AT4G32590.1	1	522	85.14	+
JCVI_4166	924	929	A1	2568694	2568834	93.62	-	C1	3344046	3344245	100	-	A_scaffold000011	1801854	1801994	93.62	+	C_scaffold000142	263534	263733	100	-	AT4G32590.1	1	522	79.89	+
JCVI_16603	925	930	A1	2570103	2570428	99.69	+	C1	3346855	3347178	95.69	+	A_scaffold000011	1800260	1800569	99.68	-	C_scaffold000142	266343	266666	95.69	+	AT4G32570.1	259	559	82.62	+
EE568822	926	931	A1	2570110	2570628	97.69	+	C1	3346861	3347378	84.28	+	A_scaffold000011	1800060	1800578	97.69	-	C_scaffold000142	266349	266866	84.28	+	AT4G32570.1	37	158	79.2	+
JCVI_32139	927	22438	A1	2571643	2571878	98.31	+	C3	65023950	65024179	86.86	+	A_scaffold000011	1798810	1799045	98.31	-	C_scaffold000146	619494	619723	86.86	-	AT4G32570.1	555	1067	85.99	+
JCVI_28696	928	932	A1	2574626	2574790	96.36	-	C1	3352194	3352358	97.58	-	A_scaffold000011	1795898	1796062	96.36	+	C_scaffold000142	271682	271846	97.58	-	AT4G32560.1	353	685	87.39	+
JCVI_22262	929	933	A1	2575912	2576310	92.77	-	C1	3355999	3356363	85.83	-	A_scaffold000011	1794378	1794776	92.77	+	C_scaffold000142	275487	275851	85.83	-	AT4G32551.1	2342	2796	87.91	+
EV194343	930	934	A1	2577684	2577943	93.49	-	C1	3357811	3357943	93.98	-	A_scaffold000011	1792745	1793004	93.49	+	C_scaffold000142	277299	277431	93.98	-	AT4G32551.1	1575	2257	84.29	+
JCVI_29395	931	937	A1	2596749	2597897	94.53	-	C1	3401119	3402199	95.05	-	A_scaffold000011	1772791	1773939	94.53	+	C_scaffold000142	320607	321687	95.05	-	AT4G29250.1	362	1088	83.31	+
JCVI_2967	932	938	A1	2598401	2598928	93.81	-	C1	3403320	3403780	94.58	-	A_scaffold000011	1771760	1772287	93.81	+	C_scaffold000142	322808	323268	94.58	-	AT4G29250.1	276	833	82.17	+
JCVI_2233	933	939	A1	2600574	2600973	90.42	+	C1	3405879	3406283	86.51	+	A_scaffold000011	1769715	1770114	90.42	-	C_scaffold000142	325367	325771	86.51	+	AT4G32530.1	21	543	91.22	+
EV197936	934	940	A1	2603969	2604365	86.75	+	C1	3409151	3409549	90.75	+	A_scaffold000011	1766323	1766719	86.75	-	C_scaffold000142	328639	329037	90.75	+	AT4G32520.1	1138	1590	72.57	+
JCVI_19653	935	941	A1	2603971	2604390	91.78	+	C1	3409153	3409574	94.6	+	A_scaffold000011	1766298	1766717	91.78	-	C_scaffold000142	328641	329062	94.6	+	AT4G32520.1	989	1590	87.91	+
JCVI_25910	936	942	A1	2604053	2604416	86.85	+	C1	3409235	3409600	82.56	+	A_scaffold000011	1766272	1766634	84.89	-	C_scaffold000142	328723	329088	82.56	+	AT4G32520.1	1	1590	82.12	+
JCVI_35720	937	943	A1	2607301	2607670	87.94	+	C1	3412548	3412890	89.24	+	A_scaffold000011	1763018	1763387	87.94	-	C_scaffold000142	332036	332378	89.24	+	AT4G32510.1	1463	1999	83.03	+
EV036886	938	944	A1	2608961	2609386	99.53	-	C1	3414073	3414498	97.65	-	A_scaffold000011	1761302	1761727	99.53	+	C_scaffold000142	333561	333986	97.65	-	AT4G32500.1	1961	2427	81.95	+
JCVI_4764	939	945	A1	2616869	2617228	80.05	+	C1	3419683	3420039	75.14	+	A_scaffold000011	1753460	1753819	80.05	-	C_scaffold000142	339171	339527	75.14	+	AT4G32470.1	1	369	84.64	+
JCVI_40771	940	946	A1	2623053	2623787	96.19	+	C1	3429893	3430634	94.74	+	A_scaffold000011	1746901	1747635	96.19	-	C_scaffold000142	349381	350122	94.74	+	AT4G32460.1	11	1098	88.34	+
EE560780	941	947	A1	2627097	2627568	97.88	-	C1	3434321	3434792	98.52	-	A_scaffold000011	1743120	1743591	97.88	+	C_scaffold000142	353809	354280	98.52	-	AT4G32440.1	886	1134	85.71	+
JCVI_40957	942	948	A1	2627393	2628002	99.18	-	C1	3434617	3435226	95.27	-	A_scaffold000011	1742686	1743295	99.18	+	C_scaffold000142	354105	354714	95.27	-	AT4G32440.2	136	593	83.77	+
CD834621	943	949	A1	2628387	2628837	94.9	-	C1	3435640	3436089	95.34	-	A_scaffold000011	1741851	1742301	94.9	+	C_scaffold000142	355128	355577	95.34	-	AT4G32440.2	136	415	81.14	+
EV067357	944		A1	2629551	2629813	98.86	+	.	.	.	.	.	A_scaffold000011	1740875	1741137	98.86	-	.	.	.	.	.	.	.	.	.	.
JCVI_34620	945	951	A1	2637214	2637410	93.4	+	C1	3449043	3449239	96.95	+	A_scaffold000011	1733278	1733474	93.4	-	C_scaffold000142	368531	368727	96.95	+	AT4G32420.1	1	724	87.26	+
BQ791732	946	952	A1	2638563	2639141	81.29	+	C1	3450461	3450975	80.31	+	A_scaffold000011	1731547	1732125	81.29	-	C_scaffold000142	369949	370463	80.31	+	AT4G32420.1	1395	1909	73.08	+
JCVI_3901	947	954	A1	2642236	2642566	89.49	+	C1	3454023	3454345	89.51	+	A_scaffold000011	1728122	1728452	89.49	-	C_scaffold000142	373511	373833	89.51	+	AT4G32410.1	1	1274	88.88	+
JCVI_10162	948	55	A1	2644870	2645391	82.61	+	C1	215009	215802	69.64	+	A_scaffold000011	1725297	1725818	82.61	-	C_scaffold000068	127864	128657	69.64	+	AT4G32410.1	1667	3129	84.51	+
JCVI_18399	949	956	A1	2645783	2646501	89.18	-	C1	3467458	3468108	81.36	-	A_scaffold000011	1724187	1724905	89.2	+	C_scaffold000142	386946	387596	81.36	-	AT4G32400.1	567	1179	80.71	+
ES903618	950	957	A1	2645900	2646501	93.38	-	C1	3467478	3468092	99.19	-	A_scaffold000011	1724187	1724788	93.38	+	C_scaffold000142	386966	387580	99.19	-	AT4G32400.1	502	1179	89.82	+
JCVI_11767	951	958	A1	2647012	2647743	77.12	-	C1	3468575	3469278	70.07	-	A_scaffold000011	1722945	1723676	76.45	+	C_scaffold000142	388063	388766	70.07	-	AT4G32400.1	318	631	87.58	+
JCVI_33711	952	959	A1	2647012	2647355	90.03	-	C1	3468906	3469296	88.47	-	A_scaffold000011	1723333	1723676	90.03	+	C_scaffold000142	388394	388784	88.47	-	AT4G32400.1	234	665	81.28	+
JCVI_15657	953	960	A1	2649033	2649784	75.66	-	C1	3470468	3471235	84	-	A_scaffold000011	1720904	1721655	75.66	+	C_scaffold000142	389956	390723	84	-	AT4G32390.1	658	1053	79.95	+
JCVI_14074	954	961	A1	2649745	2650480	84.59	-	C1	3471196	3471940	85.71	-	A_scaffold000011	1720208	1720943	84.46	+	C_scaffold000142	390684	391428	85.71	-	AT4G32390.1	1	693	75.29	+
EV175778	955	962	A1	2656675	2657276	79.74	-	C1	3476753	3477399	82.67	-	A_scaffold000011	1713412	1714013	79.74	+	C_scaffold000142	396241	396887	82.67	-	AT4G32350.1	1999	2199	85.71	+
JCVI_18126	956	963	A1	2656876	2657688	97.42	-	C1	3477029	3477838	98.77	-	A_scaffold000011	1713000	1713812	97.42	+	C_scaffold000142	396517	397326	98.77	-	AT4G32350.1	1704	1937	85.71	+
EV044355	957	964	A1	2658872	2659198	94.8	-	C1	3479077	3479444	91.89	-	A_scaffold000011	1711490	1711816	94.8	+	C_scaffold000142	398565	398932	91.89	-	AT4G32350.1	33	430	74.2	+
JCVI_481	958	965	A1	2660397	2660861	100	+	C1	3483098	3483480	88.31	+	A_scaffold000011	1709827	1710291	100	-	C_scaffold000142	402586	402968	88.31	+	AT4G32340.1	68	717	69	+
JCVI_32498	959	966	A1	2660494	2660861	92.93	+	C1	3483187	3483471	91.67	+	A_scaffold000011	1709827	1710194	92.93	-	C_scaffold000142	402675	402959	91.67	+	AT4G32340.1	68	717	78.88	+
JCVI_3769	960	22450	A1	2662655	2663168	94.38	-	C3	65148800	65149322	73	-	A_scaffold000011	1707520	1708162	85.58	+	C_scaffold000146	494351	494873	73	+	AT4G32330.1	898	1141	78.63	+
JCVI_15567	961	49571	A1	2664154	2664394	98.34	-	C7	48409704	48409944	78.63	+	A_scaffold000011	1706294	1706534	98.34	+	C_scaffold000041	1647005	1647245	78.63	+	AT4G32330.1	1	654	73.6	+
CX271096	962		A1	2664715	2665171	89.42	-	.	.	.	.	.	A_scaffold000011	1705517	1705973	89.42	+	.	.	.	.	.	.	.	.	.	.
JCVI_41169	963		A1	2668584	2668929	100	-	.	.	.	.	.	A_scaffold000011	1701759	1702104	100	+	.	.	.	.	.	AT4G32300.1	2133	2345	74.55	+
JCVI_15129	964	967	A1	2671904	2672585	99.71	-	C1	3494270	3494929	93.97	-	A_scaffold000011	1698103	1698784	99.71	+	C_scaffold000142	413758	414417	93.97	-	AT4G32300.1	1876	2466	84.97	+
ES905591	965	968	A1	2673262	2674104	94.32	-	C1	3495606	3496442	96.79	-	A_scaffold000011	1696584	1697426	94.32	+	C_scaffold000142	415094	415930	96.79	-	AT4G32300.1	376	1211	81.35	+
JCVI_35140	966	969	A1	2674309	2674975	98.5	-	C1	3496641	3496990	89.3	-	A_scaffold000011	1695713	1696379	98.5	+	C_scaffold000142	416129	416478	89.3	-	AT4G32300.1	1	185	78.72	+
EE519759	967	970	A1	2684495	2684849	98.03	-	C1	3503574	3503924	92.48	-	A_scaffold000011	1685839	1686193	98.03	+	C_scaffold000142	423062	423412	92.48	-	.	.	.	.	.
JCVI_1052	968	971	A1	2684785	2685192	91.81	-	C1	3503860	3504267	88.67	-	A_scaffold000011	1685496	1685903	91.81	+	C_scaffold000142	423348	423755	88.67	-	AT4G32295.1	1	442	94.12	+
EE522418	969	973	A1	2685302	2685771	96.83	-	C1	3504436	3504833	89.38	-	A_scaffold000011	1684917	1685386	96.83	+	C_scaffold000142	423924	424321	89.38	-	AT4G32295.1	1	219	96.35	+
JCVI_20937	970	972	A1	2685647	2686129	86.75	-	C1	3503902	3504267	94.01	-	A_scaffold000011	1684559	1685041	86.75	+	C_scaffold000142	423390	423755	94.01	-	AT4G32295.1	100	442	93.29	+
EV039292	971	974	A1	2687481	2688150	96.72	+	C1	3507288	3507934	93.35	+	A_scaffold000011	1682538	1683207	96.72	-	C_scaffold000142	426776	427422	93.35	+	AT4G32290.1	155	616	78.8	+
ES946394	972	975	A1	2688128	2688775	92.92	+	C1	3507912	3508582	99.4	+	A_scaffold000011	1681913	1682560	92.92	-	C_scaffold000142	427400	428070	99.4	+	AT4G32290.1	594	1155	82.77	+
JCVI_21946	973	976	A1	2689406	2691070	96.22	-	C1	3510003	3511660	94	-	A_scaffold000011	1679618	1681282	96.22	+	C_scaffold000142	429491	431148	94	-	AT4G32285.1	578	1374	83.75	+
EV153238	974	977	A1	2690506	2691172	96.14	-	C1	3511108	3511768	93.14	-	A_scaffold000011	1679516	1680182	96.14	+	C_scaffold000142	430596	431256	93.14	-	AT4G32285.1	537	1140	83.06	+
JCVI_31647	975	978	A1	2691163	2691642	97.5	-	C1	3511759	3512385	85.35	-	A_scaffold000011	1679046	1679525	97.5	+	C_scaffold000142	431247	431873	85.35	-	AT4G32285.1	1	454	79.56	+
EV092285	976	981	A1	2694043	2694347	98.03	-	C1	3521198	3521559	82.69	-	A_scaffold000011	1676341	1676645	98.03	+	C_scaffold000142	440686	441047	82.69	-	AT4G32280.1	353	732	78.65	+
JCVI_9118	977	982	A1	2694439	2694788	82.12	-	C1	3521223	3521560	90.14	-	A_scaffold000011	1675900	1676249	82.12	+	C_scaffold000142	440711	441048	90.14	-	AT4G32280.1	460	756	86.53	+
BG543399	978	983	A1	2701782	2702091	97.12	+	C1	3540050	3540354	93.93	+	A_scaffold000011	1668597	1668906	97.12	-	C_scaffold000142	459538	459842	93.93	+	AT4G32270.1	1	247	86.23	+
JCVI_38561	979	984	A1	2702742	2703148	99.51	+	C1	3540982	3541392	94.4	+	A_scaffold000011	1667540	1667946	99.51	-	C_scaffold000142	460470	460880	94.4	+	AT4G32270.1	1	623	81.08	+
JCVI_16791	980	985	A1	2703142	2704219	96.41	-	C1	3541390	3542475	94.57	-	A_scaffold000011	1666469	1667546	96.41	+	C_scaffold000142	460878	461963	94.57	-	AT4G32250.1	1	1830	86.66	+
EE505677	981	986	A1	2704371	2704688	94.97	-	C1	3542630	3542944	95.56	-	A_scaffold000011	1666000	1666317	94.97	+	C_scaffold000142	462118	462432	95.56	-	AT4G32250.1	504	818	87.3	+
EX126471	982	987	A1	2707446	2707950	90.18	-	C1	3545872	3546373	86.72	-	A_scaffold000011	1662738	1663242	90.18	+	C_scaffold000142	465360	465861	86.72	-	AT4G32260.1	45	571	74.58	+
JCVI_76	983	988	A1	2707469	2707750	84.4	-	C1	3545898	3546179	82.27	-	A_scaffold000011	1662867	1663219	78.75	+	C_scaffold000142	465386	465667	82.27	-	AT4G32260.1	140	660	61.88	+
JCVI_18026	984	9612	A1	2708864	2709446	88.34	-	C2	20268658	20269239	89.71	-	A_scaffold000011	1661242	1661824	88.34	+	C_scaffold000320	119846	120427	89.71	-	AT4G32190.1	1829	2343	74.37	+
CN725982	985	989	A1	2709134	2709816	94.44	-	C1	3547407	3548089	93.7	-	A_scaffold000011	1660872	1661554	94.44	+	C_scaffold000142	466895	467577	93.7	-	AT4G32190.1	1724	2183	81.58	+
JCVI_21346	986	990	A1	2709462	2710341	92	-	C1	3547735	3548614	93.81	-	A_scaffold000011	1660347	1661226	92	+	C_scaffold000142	467223	468102	93.81	-	AT4G32190.1	928	1704	82.82	+
JCVI_16926	987	991	A1	2710610	2711206	89	-	C1	3548883	3549461	92.83	-	A_scaffold000011	1659482	1660078	89	+	C_scaffold000142	468371	468949	92.83	-	AT4G32190.1	298	641	81.03	+
EX069064	988	992	A1	2710708	2711190	98.34	-	C1	3548981	3549461	93.15	-	A_scaffold000011	1659498	1659980	98.34	+	C_scaffold000142	468469	468949	93.15	-	AT4G32190.1	150	560	69.69	+
JCVI_35940	989	993	A1	2715222	2715439	99.08	+	C1	3554148	3554436	83.16	+	A_scaffold000011	1655249	1655466	99.08	-	C_scaffold000142	473636	473924	83.16	+	AT4G32180.1	1199	1931	91	+
JCVI_27132	990	994	A1	2716845	2717080	92.37	+	C1	3555725	3555979	86.92	+	A_scaffold000011	1653608	1653843	92.37	-	C_scaffold000142	475213	475467	86.92	+	AT4G32180.1	2064	2704	93.29	+
JCVI_605	991	995	A1	2717542	2718005	79.44	-	C1	3556457	3556925	78.56	-	A_scaffold000011	1652683	1653146	77.52	+	C_scaffold000142	475945	476413	78.56	-	AT4G32160.1	1406	2172	85.19	+
JCVI_27755	992	996	A1	2717564	2717976	97.84	-	C1	3556481	3556896	99.28	-	A_scaffold000011	1652712	1653124	97.84	+	C_scaffold000142	475969	476384	99.28	-	AT4G32160.1	1938	2172	86.97	+
EE439781	993	997	A1	2719176	2719777	96.03	-	C1	3558153	3558735	96.05	-	A_scaffold000011	1650911	1651512	96.03	+	C_scaffold000142	477641	478223	96.05	-	AT4G32160.1	990	1324	91.04	+
JCVI_32653	994	998	A1	2721441	2721762	87.27	-	C1	3560209	3560553	85.22	-	A_scaffold000011	1648926	1649247	87.27	+	C_scaffold000142	479697	480041	85.22	-	AT4G32160.1	1	565	91.36	+
JCVI_10635	995	1000	A1	2723318	2723696	84.03	+	C1	3561872	3562256	97.92	+	A_scaffold000011	1646992	1647370	84.03	-	C_scaffold000142	481360	481744	97.92	+	AT4G32150.1	1	660	89.44	+
EX017095	996		A1	2724396	2724684	100	+	.	.	.	.	.	A_scaffold000011	1646004	1646292	100	-	.	.	.	.	.	.	.	.	.	.
CX281482	997	1003	A1	2725518	2725683	92.81	+	C1	3566326	3566528	93.17	+	A_scaffold000011	1645005	1645170	92.81	-	C_scaffold000142	485814	486016	93.17	+	AT4G32130.1	19	268	83.46	+
CX187889	998	1001	A1	2725633	2725837	86.96	+	C1	3564536	3564796	73.7	+	A_scaffold000011	1644851	1645055	86.96	-	C_scaffold000142	484024	484284	73.7	+	AT4G32130.1	69	570	79.25	+
JCVI_13433	999	1002	A1	2727432	2727613	93.99	+	C1	3566305	3566505	97.03	+	A_scaffold000011	1643075	1643256	93.99	-	C_scaffold000142	485793	485993	97.03	+	AT4G32130.1	19	609	87.39	+
JCVI_30354	1000	1004	A1	2730730	2731002	100	+	C1	3569775	3569971	91.67	+	A_scaffold000011	1639686	1639958	100	-	C_scaffold000142	489263	489459	91.67	+	AT4G32120.1	634	1038	93.58	+
JCVI_37544	1001	1005	A1	2731672	2732322	98.93	+	C1	3570592	3571241	97.24	+	A_scaffold000011	1638366	1639016	98.93	-	C_scaffold000142	490080	490729	97.24	+	AT4G32105.1	149	375	81.74	+
JCVI_23127	1002	1088	A1	2733141	2733826	83.84	+	C1	3909206	3909939	97.55	-	A_scaffold000011	1636862	1637547	83.84	-	C_scaffold000142	828694	829427	97.55	-	AT4G32100.1	89	372	67.93	+
JCVI_8407	1003	1006	A1	2733317	2733892	88.75	+	C1	3576534	3577110	88.62	+	A_scaffold000011	1636796	1637371	88.75	-	C_scaffold000142	496022	496598	88.62	+	AT4G32110.1	1	273	72.3	+
JCVI_32060	1004	1007	A1	2733541	2733894	96.89	-	C1	3576758	3577112	96.34	-	A_scaffold000011	1636794	1637147	96.89	+	C_scaffold000142	496246	496600	96.34	-	.	.	.	.	.
JCVI_34671	1005	1008	A1	2737254	2737724	91.08	+	C1	3579871	3580341	90.66	+	A_scaffold000011	1632964	1633434	91.08	-	C_scaffold000142	499359	499829	90.66	+	AT4G32110.1	1	264	72.32	+
JCVI_12043	1006	1009	A1	2739398	2739818	97.87	+	C1	3581770	3582135	97	+	A_scaffold000011	1630870	1631290	97.87	-	C_scaffold000142	501258	501623	97	+	AT4G32090.1	1	375	78.13	+
EE532196	1007	1010	A1	2739473	2739864	84.9	+	C1	3581845	3582243	93.37	+	A_scaffold000011	1630824	1631215	84.9	-	C_scaffold000142	501333	501731	93.37	+	AT4G32090.1	128	375	81.12	+
JCVI_26601	1008		A1	2742502	2742725	87.05	+	.	.	.	.	.	A_scaffold000011	1627952	1628186	85.53	-	.	.	.	.	.	AT4G32070.1	1944	2167	75.22	+
JCVI_8076	1009	1011	A1	2743750	2744167	86.45	-	C1	3587147	3587645	78.74	-	A_scaffold000011	1626521	1626938	86.45	+	C_scaffold000142	506635	507133	78.74	-	AT4G32060.1	921	1497	83.39	+
JCVI_4317	1010	1012	A1	2744778	2745331	95.67	-	C1	3587846	3588399	93.15	-	A_scaffold000011	1625357	1625910	95.67	+	C_scaffold000142	507334	507887	93.15	-	AT4G32060.1	113	786	84.37	+
EX117873	1011	46789	A1	2746433	2746768	94.08	-	C7	35532163	35532653	78.51	+	A_scaffold000011	1623920	1624255	94.08	+	C_scaffold000006	2414469	2414959	78.51	+	AT4G32050.1	1497	1682	80	+
DY021707	1012	1013	A1	2746476	2746765	89.04	-	C1	3589527	3590004	77.6	-	A_scaffold000011	1623923	1624212	89.04	+	C_scaffold000142	509015	509492	77.6	-	AT4G32050.1	1700	1855	80.25	+
EE520084	1013	1014	A1	2750786	2750993	96.63	-	C1	3593819	3594026	97.6	-	A_scaffold000011	1619695	1619902	96.63	+	C_scaffold000142	513307	513514	97.6	-	AT4G32050.1	7	501	87.3	+
JCVI_35926	1014	1015	A1	2751698	2752021	73.1	-	C1	3594709	3595046	94.17	-	A_scaffold000011	1618667	1618990	73.1	+	C_scaffold000142	514197	514534	94.17	-	AT4G32040.1	1000	1152	95.42	+
EV126100	1015	1016	A1	2751711	2752027	75.45	-	C1	3594710	3594959	90.08	-	A_scaffold000011	1618661	1618977	75.45	+	C_scaffold000142	514198	514447	90.08	-	AT4G32040.1	724	1152	85.19	+
EX034062	1016	1017	A1	2751810	2752021	96.74	-	C1	3594840	3595046	83.26	-	A_scaffold000011	1618667	1618878	96.74	+	C_scaffold000142	514328	514534	83.26	-	AT4G32040.1	895	1152	92.34	+
JCVI_14660	1017	1020	A1	2753429	2754045	83.66	-	C1	3596336	3597032	79.78	-	A_scaffold000011	1616643	1617259	83.66	+	C_scaffold000142	515824	516520	79.78	-	AT4G32040.1	1	319	72	+
JCVI_35085	1018	1021	A1	2755035	2755502	80.55	-	C1	3597655	3598116	78.98	-	A_scaffold000011	1615186	1615653	80.55	+	C_scaffold000142	517143	517604	78.98	-	AT4G32030.1	504	762	76.52	+
JCVI_24500	1019	22464	A1	2756985	2757414	99.77	-	C3	65276986	65277459	97.26	-	A_scaffold000011	1613286	1613703	99.76	+	C_scaffold000146	366214	366687	97.26	+	AT4G32030.1	275	641	83.6	+
JCVI_14962	1020	1022	A1	2759364	2760611	96.16	-	C1	3601490	3602331	90.42	-	A_scaffold000011	1610077	1611324	96.16	+	C_scaffold000142	520978	521819	90.42	-	AT4G32020.1	1	343	75.65	+
JCVI_22320	1021	36946	A1	2763213	2763615	90.07	-	C5	42448948	42449342	98.99	+	A_scaffold000011	1607073	1607475	90.07	+	C_scaffold000258	232405	232799	98.99	-	AT1G79000.1	3834	4253	70.55	+
EE423142	1022		A1	2763876	2764309	97.95	+	.	.	.	.	.	A_scaffold000011	1606379	1606812	97.95	-	.	.	.	.	.	.	.	.	.	.
EV079180	1023	1024	A1	2777434	2777740	98.05	+	C1	3620494	3620791	95.42	+	A_scaffold000011	1592948	1593254	98.05	-	C_scaffold000142	539982	540279	95.42	+	AT4G32000.1	839	1257	90.95	+
JCVI_1010	1024	1026	A1	2779475	2779621	97.96	+	C1	3622572	3622718	93.88	+	A_scaffold000011	1591067	1591213	97.96	-	C_scaffold000142	542060	542206	93.88	+	AT4G31990.3	1	794	76.4	+
JCVI_29868	1025	49385	A1	2779477	2779815	84.93	+	C7	47742053	47742471	95.23	-	A_scaffold000011	1590873	1591211	84.93	-	C_scaffold000041	979354	979772	95.23	-	AT4G31990.1	621	1362	86.84	+
JCVI_20989	1026	1027	A1	2779853	2780124	99.27	+	C1	3622958	3623235	95.68	+	A_scaffold000011	1590564	1590835	99.27	-	C_scaffold000142	542446	542723	95.68	+	AT4G31990.3	863	1389	88.05	+
JCVI_17884	1027	1028	A1	2780202	2780564	90.54	+	C1	3623318	3623684	93.75	+	A_scaffold000011	1590124	1590486	90.54	-	C_scaffold000142	542806	543172	93.75	+	AT4G31990.1	1095	1362	87.31	+
JCVI_5400	1028		A1	2780202	2780558	73.55	+	.	.	.	.	.	A_scaffold000011	1590130	1590486	73.55	-	.	.	.	.	.	AT4G31990.1	1114	1362	71.94	+
JCVI_22088	1029	6406	A1	2780891	2781077	100	-	C1	50367165	50367508	90.52	+	A_scaffold000011	1589611	1589797	100	+	C_scaffold000387	196503	196846	90.52	+	AT4G31985.1	1	156	93.59	+
EE412752	1030	1029	A1	2782748	2783323	95.34	-	C1	3626218	3626720	84.44	-	A_scaffold000011	1587365	1587940	95.34	+	C_scaffold000142	545706	546208	84.44	-	.	.	.	.	.
ES265341	1031	1030	A1	2784438	2784749	94.25	-	C1	3628710	3629031	98.45	-	A_scaffold000011	1585939	1586250	94.25	+	C_scaffold000142	548198	548519	98.45	-	AT4G31980.1	1	514	86.15	+
JCVI_16874	1032	1097	A1	2816756	2817024	99.63	+	C1	3939504	3939624	95.87	-	A_scaffold000011	1553664	1553932	99.63	-	C_scaffold000142	858992	859112	95.87	-	.	.	.	.	.
JCVI_13450	1033	1031	A1	2821789	2822178	90.77	+	C1	3674392	3674780	93.59	+	A_scaffold000011	1548510	1548898	91	-	C_scaffold000142	593880	594268	93.59	+	AT4G31890.1	273	774	80.99	+
JCVI_13753	1034	1032	A1	2822833	2823587	94.06	+	C1	3675444	3676197	98.81	+	A_scaffold000011	1547101	1547855	94.06	-	C_scaffold000142	594932	595685	98.81	+	AT4G31890.1	967	1557	88.16	+
JCVI_16486	1035	1033	A1	2829264	2830034	99.35	+	C1	3681766	3682594	96.26	+	A_scaffold000011	1540654	1541424	99.35	-	C_scaffold000142	601254	602082	96.26	+	AT4G31880.1	597	1428	73.54	+
JCVI_12455	1036	1034	A1	2831894	2832399	90.57	+	C1	3684425	3684968	98.9	+	A_scaffold000011	1538289	1538794	90.57	-	C_scaffold000142	603913	604456	98.9	+	AT4G31880.1	1346	2099	73.32	+
CX193610	1037	1036	A1	2839981	2840430	99.56	-	C1	3689697	3690337	92.21	-	A_scaffold000011	1530258	1530707	99.56	+	C_scaffold000142	609185	609825	92.21	-	.	.	.	.	.
EX042095	1038		A1	2840868	2841545	89.4	+	.	.	.	.	.	A_scaffold000011	1529143	1529820	89.4	-	.	.	.	.	.	.	.	.	.	.
ES912607	1039	1037	A1	2843407	2843949	91.47	+	C1	3691816	3692364	99.64	+	A_scaffold000011	1526739	1527281	91.47	-	C_scaffold000142	611304	611852	99.64	+	AT4G31875.1	240	415	77.97	+
ES952320	1040	1039	A1	2844407	2844979	91.88	-	C1	3694403	3694980	99.13	-	A_scaffold000011	1525709	1526281	91.88	+	C_scaffold000142	613891	614468	99.13	-	AT4G31850.1	2905	3339	86.47	+
JCVI_2347	1041	1040	A1	2853558	2854032	83.26	-	C1	3698538	3698885	98.56	-	A_scaffold000011	1516656	1517130	89.35	+	C_scaffold000142	618026	618373	98.56	-	AT4G31840.1	11	512	79.88	+
JCVI_18387	1042	1041	A1	2862389	2863110	90.3	-	C1	3725883	3726368	84.08	-	A_scaffold000011	1507578	1508299	88.64	+	C_scaffold000142	645371	645856	84.08	-	.	.	.	.	.
JCVI_29184	1043	1042	A1	2863665	2864524	94.1	+	C1	3727074	3727728	82.91	+	A_scaffold000011	1506164	1507023	94.1	-	C_scaffold000142	646562	647216	82.91	+	AT4G31820.1	1	922	86.27	+
JCVI_22199	1044	1043	A1	2865483	2866173	97.69	+	C1	3728940	3729516	90.66	+	A_scaffold000011	1504515	1505205	97.69	-	C_scaffold000142	648428	649004	90.66	+	AT4G31820.1	1135	1714	69.27	+
JCVI_26776	1045	1047	A1	2868569	2868877	97.09	-	C1	3738824	3739208	93.52	-	A_scaffold000011	1501811	1502119	97.09	+	C_scaffold000142	658312	658696	93.52	-	AT4G31800.1	383	933	84.78	+
JCVI_33253	1046	1048	A1	2869170	2869602	88.46	-	C1	3739501	3739953	83.15	-	A_scaffold000011	1501086	1501518	88.46	+	C_scaffold000142	658989	659441	83.15	-	AT4G31800.1	51	426	81.05	+
ES942546	1047	1049	A1	2869331	2869602	93.77	-	C1	3739520	3739953	89.16	-	A_scaffold000011	1501086	1501357	93.77	+	C_scaffold000142	659008	659441	89.16	-	AT4G31800.1	51	385	82.54	+
JCVI_147	1048	1050	A1	2874771	2875550	91.58	-	C1	3750343	3751103	84.33	-	A_scaffold000011	1495138	1495917	91.58	+	C_scaffold000142	669831	670591	84.33	-	AT4G31790.1	1	834	82.18	+
JCVI_26416	1049	55264	A1	2874853	2875204	86.63	-	C8	35287460	35288021	94.15	-	A_scaffold000011	1495484	1495835	86.63	+	C_scaffold000055	1548756	1549317	94.15	+	AT4G31790.1	521	834	77.4	+
JCVI_40436	1050	1051	A1	2877416	2877854	91.38	-	C1	3753490	3753917	90.44	-	A_scaffold000011	1492834	1493272	91.38	+	C_scaffold000142	672978	673405	90.44	-	AT4G31780.2	1043	1602	81.8	+
JCVI_20215	1051	1052	A1	2878269	2878500	99.14	-	C1	3754308	3754539	97.41	-	A_scaffold000011	1492188	1492419	99.14	+	C_scaffold000142	673796	674027	97.41	-	AT4G31780.2	742	1377	92.3	+
JCVI_20710	1052	1053	A1	2879356	2879997	99.53	-	C1	3755412	3755767	94.41	-	A_scaffold000011	1490691	1491332	99.53	+	C_scaffold000142	674900	675255	94.41	-	AT4G31780.2	321	721	86.03	+
JCVI_10949	1053	1056	A1	2883693	2884200	93.75	+	C1	3767970	3768417	92.2	+	A_scaffold000011	1486488	1486995	93.75	-	C_scaffold000142	687458	687905	92.2	+	AT4G31750.1	1	872	94.27	+
AM387835	1054	1057	A1	2883756	2884186	92.63	+	C1	3767970	3768402	95.38	+	A_scaffold000011	1486502	1486932	92.63	-	C_scaffold000142	687458	687890	95.38	+	AT4G31750.1	599	888	89	+
JCVI_7288	1055	1058	A1	2884245	2884478	86.02	-	C1	3768451	3768686	94.49	-	A_scaffold000011	1486210	1486443	86.02	+	C_scaffold000142	687939	688174	94.49	-	AT2G24765.1	1	549	88.55	+
EE546370	1056	1059	A1	2884557	2884702	87.67	-	C1	3768765	3768938	82.18	-	A_scaffold000011	1485986	1486131	87.67	+	C_scaffold000142	688253	688426	82.18	-	AT2G24765.1	172	549	83.6	+
JCVI_2117	1057	1060	A1	2895765	2896043	81.47	+	C1	3786023	3786308	76.01	+	A_scaffold000011	1474645	1474923	81.82	-	C_scaffold000142	705511	705796	76.01	+	AT4G31720.2	1	405	76.11	+
JCVI_29327	1058	1062	A1	2896104	2897101	95.75	-	C1	3786454	3787424	96.82	-	A_scaffold000011	1473587	1474584	95.75	+	C_scaffold000142	705942	706912	96.82	-	AT5G37170.1	643	1005	77.78	+
JCVI_40092	1059	1064	A1	2896769	2897101	97.31	-	C1	3787083	3787415	96.42	-	A_scaffold000011	1473587	1473919	97.31	+	C_scaffold000142	706571	706903	96.42	-	AT5G37170.1	327	673	84.24	+
JCVI_32167	1060	1066	A1	2899742	2900016	96.73	+	C1	3796161	3796436	93.48	+	A_scaffold000011	1470672	1470946	96.73	-	C_scaffold000142	715649	715924	93.48	+	AT4G31700.1	487	753	87.31	+
JCVI_28741	1061	1068	A1	2900767	2901020	67.32	+	C1	3798439	3798644	63.11	+	A_scaffold000011	1469668	1469921	67.72	-	C_scaffold000142	717927	718132	63.11	+	AT4G31670.1	429	626	80.9	+
JCVI_35541	1062	1069	A1	2902921	2903489	82.81	+	C1	3800628	3801243	82.56	+	A_scaffold000011	1467199	1467767	82.81	-	C_scaffold000142	720116	720731	82.56	+	AT4G31670.1	1137	1896	71.41	+
ES938056	1063	1070	A1	2905510	2905624	81.74	-	C1	3802903	3803120	97.25	-	A_scaffold000011	1464773	1464991	89.09	+	C_scaffold000142	722391	722608	97.25	-	AT4G31640.1	380	738	73.55	+
JCVI_17876	1064		A1	2911025	2911712	99.56	+	.	.	.	.	.	A_scaffold000011	1458976	1459663	99.56	-	.	.	.	.	.	AT4G31620.1	151	421	73.74	+
JCVI_27730	1065	1071	A1	2915671	2916202	99.06	-	C1	3849383	3849771	73.13	-	A_scaffold000011	1454486	1455017	99.06	+	C_scaffold000142	768871	769259	73.13	-	.	.	.	.	.
JCVI_35475	1066	1073	A1	2928061	2928834	95.99	+	C1	3867641	3868368	94.37	+	A_scaffold000011	1441854	1442627	95.99	-	C_scaffold000142	787129	787856	94.37	+	AT4G31590.1	1	1307	88.54	+
L38040	1067	49526	A1	2930033	2930207	99.43	+	C7	48190147	48190337	90.58	-	A_scaffold000011	1440481	1440655	99.43	-	C_scaffold000041	1427448	1427638	90.58	-	AT4G31590.1	1240	1607	91.3	+
JCVI_17140	1068	1074	A1	2930162	2930927	94.78	+	C1	3869774	3870543	92.87	+	A_scaffold000011	1439761	1440526	94.78	-	C_scaffold000142	789262	790031	92.87	+	AT4G31590.1	1562	2079	88.03	+
EE534119	1069	1075	A1	2931565	2931787	92.07	-	C1	3871641	3871864	99.11	-	A_scaffold000011	1438901	1439123	92.07	+	C_scaffold000142	791129	791352	99.11	-	AT4G31570.1	7958	8139	74.19	+
JCVI_36203	1070	1076	A1	2932478	2933068	80.2	-	C1	3872556	3873146	82.4	-	A_scaffold000011	1437620	1438210	82.43	+	C_scaffold000142	792044	792634	82.4	-	AT4G31570.1	7214	7760	79.05	+
EX092291	1071	1078	A1	2936948	2937298	96.05	-	C1	3880373	3880596	95.09	-	A_scaffold000011	1433390	1433740	96.05	+	C_scaffold000142	799861	800084	95.09	-	AT4G31570.1	1	320	85.4	+
JCVI_37718	1072	1079	A1	2940270	2940534	89.06	-	C1	3881682	3881944	87.69	-	A_scaffold000011	1430154	1430418	89.06	+	C_scaffold000142	801170	801432	87.69	-	AT4G31560.1	133	414	88.3	+
EV035083	1073	1080	A1	2940563	2941076	100	-	C1	3882055	3882428	89.66	-	A_scaffold000011	1429612	1430125	100	+	C_scaffold000142	801543	801916	89.66	-	AT4G31560.1	18	287	81.92	+
JCVI_17671	1074	1081	A1	2940783	2941073	99.66	-	C1	3882137	3882422	89.97	-	A_scaffold000011	1429615	1429905	99.66	+	C_scaffold000142	801625	801910	89.97	-	AT4G31560.1	18	414	82.66	+
ES992618	1075	10967	A1	2943057	2943233	88.7	+	C2	35238639	35238808	89.47	-	A_scaffold000011	1427455	1427631	88.7	-	C_scaffold000199	829090	829259	89.47	+	.	.	.	.	.
JCVI_2542	1076	49512	A1	2951609	2952343	99.59	+	C7	48166006	48166723	77.23	-	A_scaffold000011	1418345	1419079	99.59	-	C_scaffold000041	1403307	1404024	77.23	-	AT4G31550.2	1	896	83.3	+
JCVI_7732	1077	1083	A1	2956982	2957842	92.69	+	C1	3900927	3901813	99.44	+	A_scaffold000011	1412846	1413706	92.69	-	C_scaffold000142	820415	821301	99.44	+	AT4G31540.1	1402	2064	85.07	+
JCVI_23144	1078	1084	A1	2959979	2960479	95.01	-	C1	3905033	3905533	96.81	-	A_scaffold000011	1410209	1410709	95.01	+	C_scaffold000142	824521	825021	96.81	-	AT1G13080.1	8	476	75.68	+
EE563242	1079	1085	A1	2960472	2961104	91.07	+	C1	3905526	3906153	99.84	+	A_scaffold000011	1409584	1410216	91.07	-	C_scaffold000142	825014	825641	99.84	+	.	.	.	.	.
JCVI_31417	1080	1086	A1	2962130	2962535	92.49	-	C1	3906727	3907136	94.65	-	A_scaffold000011	1408153	1408558	92.49	+	C_scaffold000142	826215	826624	94.65	-	AT4G32090.1	102	375	82.85	+
EE530928	1081	1087	A1	2962586	2963087	91.39	-	C1	3907177	3907762	80.13	-	A_scaffold000011	1407601	1408102	91.39	+	C_scaffold000142	826665	827250	80.13	-	.	.	.	.	.
JCVI_35138	1082	1089	A1	2966607	2967140	88.33	-	C1	3909240	3909702	88.6	-	A_scaffold000011	1403548	1404081	88.33	+	C_scaffold000142	828728	829190	88.6	-	AT4G32100.1	61	372	64.72	+
JCVI_21570	1083	1090	A1	2971309	2972009	94.17	-	C1	3912788	3913490	99.72	-	A_scaffold000011	1398679	1399379	94.17	+	C_scaffold000142	832276	832978	99.72	-	AT1G13080.1	910	1509	80.2	+
JCVI_10446	1084	1091	A1	2975278	2975647	98.65	-	C1	3915658	3916258	92.21	-	A_scaffold000011	1395041	1395410	98.65	+	C_scaffold000142	835146	835746	92.21	-	AT4G31490.1	2189	2847	87.44	+
ES943293	1085	1092	A1	2976093	2976664	97.03	-	C1	3917329	3917900	99.83	-	A_scaffold000011	1394024	1394595	97.03	+	C_scaffold000142	836817	837388	99.83	-	AT4G31480.1	1457	2028	92.31	+
JCVI_30638	1086	1093	A1	2976480	2978069	94.28	-	C1	3917716	3919304	95.47	-	A_scaffold000011	1392619	1394208	94.28	+	C_scaffold000142	837204	838792	95.47	-	AT4G31480.1	52	1641	91.39	+
JCVI_14698	1087	1094	A1	2979738	2980249	79.84	+	C1	3924295	3924806	80.62	+	A_scaffold000011	1390439	1390950	79.84	-	C_scaffold000142	843783	844294	80.62	+	AT4G31460.1	1	639	75.12	+
JCVI_41540	1088	1096	A1	2988283	2988687	86.98	-	C1	3938554	3938939	88.11	-	A_scaffold000011	1382001	1382405	86.98	+	C_scaffold000142	858042	858427	88.11	-	AT2G20620.1	565	850	71.38	+
EX076799	1089	1098	A1	2992466	2992748	100	-	C1	3941467	3941748	95.41	-	A_scaffold000011	1377940	1378222	100	+	C_scaffold000142	860955	861236	95.41	-	.	.	.	.	.
JCVI_34037	1090	1099	A1	2992490	2993093	94.21	-	C1	3941489	3942094	96.86	-	A_scaffold000011	1377595	1378198	94.21	+	C_scaffold000142	860977	861582	96.86	-	AT4G31440.1	1007	1140	82.09	+
JCVI_41603	1091	1100	A1	2995260	2995873	77.47	-	C1	3944498	3944907	89.08	-	A_scaffold000011	1374815	1375428	77.47	+	C_scaffold000142	863986	864395	89.08	-	AT4G31430.2	1283	1725	71.02	+
ES940246	1092	1101	A1	2998488	2998817	94.29	-	C1	3947475	3947856	91.75	-	A_scaffold000011	1371871	1372200	94.29	+	C_scaffold000142	866963	867344	91.75	-	AT4G31430.1	16	306	81.23	+
JCVI_31375	1093	1102	A1	3000027	3000624	93.83	+	C1	3950208	3950623	94.02	+	A_scaffold000011	1370064	1370661	93.83	-	C_scaffold000142	869696	870111	94.02	+	AT2G24500.1	1	1188	73.2	+
EV160420	1094	1103	A1	3000665	3000852	92.55	+	C1	3950859	3951039	94.48	+	A_scaffold000011	1369836	1370023	92.55	-	C_scaffold000142	870347	870527	94.48	+	AT4G31420.2	584	1029	88.18	+
EV226521	1095	1104	A1	3002270	3002561	92.59	-	C1	3952844	3953073	84.81	-	A_scaffold000011	1368127	1368409	92.36	+	C_scaffold000142	872939	873230	92.59	-	AT4G31410.1	443	623	80.22	+
EE454270	1096	1105	A1	3002380	3002940	95.02	-	C1	3953561	3954218	99.54	-	A_scaffold000011	1367748	1368308	95.02	+	C_scaffold000142	873049	873706	99.54	-	AT4G31410.1	259	611	80.74	+
EV226763	1097	1106	A1	3002542	3002956	93.76	-	C1	3953723	3954245	89.87	-	A_scaffold000011	1367732	1368146	93.76	+	C_scaffold000142	873211	873733	89.87	-	AT4G31410.1	237	450	75.7	+
EV127026	1098	1107	A1	3002667	3002915	94.8	-	C1	3953848	3954089	90.36	-	A_scaffold000011	1367773	1368021	94.8	+	C_scaffold000142	873336	873577	90.36	-	AT4G31410.1	739	893	84.71	+
JCVI_17301	1099	1108	A1	3004064	3004432	95.23	-	C1	3955452	3955813	89.24	-	A_scaffold000011	1366256	1366624	95.23	+	C_scaffold000142	874940	875301	89.24	-	AT4G31390.1	1565	2049	93.62	+
JCVI_36229	1100	1109	A1	3005550	3005759	98.1	-	C1	3956907	3957117	97.63	-	A_scaffold000011	1364929	1365138	98.1	+	C_scaffold000142	876395	876605	97.63	-	AT4G31390.1	842	1627	94.41	+
JCVI_29481	1101	1110	A1	3006914	3007235	96.89	-	C1	3958279	3958602	95.37	-	A_scaffold000011	1363453	1363774	96.89	+	C_scaffold000142	877767	878090	95.37	-	AT4G31390.1	220	674	85.05	+
JCVI_28019	1102		A1	3016483	3017524	90.33	+	.	.	.	.	.	A_scaffold000011	1353164	1354205	90.33	-	.	.	.	.	.	.	.	.	.	.
JCVI_41537	1103	1111	A1	3026026	3026488	97.84	-	C1	3968823	3969283	99.35	-	A_scaffold000011	1344200	1344662	97.84	+	C_scaffold000142	888311	888771	99.35	-	AT4G31380.1	300	546	89.88	+
JCVI_7291	1104	1113	A1	3030680	3031032	81.01	-	C1	3982209	3982566	99.16	-	A_scaffold000011	1339656	1340008	81.01	+	C_scaffold000142	901697	902054	99.16	-	AT4G31360.1	214	561	85.88	+
JCVI_11403	1105	1114	A1	3033307	3033707	93.8	-	C1	3984871	3985273	91.07	-	A_scaffold000011	1336981	1337381	93.8	+	C_scaffold000142	904359	904761	91.07	-	AT4G31350.1	870	1636	74.81	+
JCVI_30879	1106	1115	A1	3035314	3036142	73.1	+	C1	3986538	3987624	83.99	+	A_scaffold000011	1334885	1335374	80.8	-	C_scaffold000142	906026	907112	83.99	+	.	.	.	.	.
JCVI_15474	1107	1116	A1	3035666	3036142	86.96	+	C1	3986567	3987689	93.27	+	A_scaffold000011	1334546	1335022	86.96	-	C_scaffold000142	906055	907177	93.27	+	AT4G31350.1	238	723	59.6	+
EV125710	1108	1118	A1	3036664	3036944	89.4	-	C1	3993634	3993913	92.23	-	A_scaffold000011	1333744	1334024	89.4	+	C_scaffold000142	913122	913401	92.23	-	.	.	.	.	.
JCVI_5392	1109	1119	A1	3037797	3037962	97.59	-	C1	3994813	3995010	90	-	A_scaffold000011	1332726	1332891	97.59	+	C_scaffold000142	914301	914498	90	-	AT4G31340.1	530	1138	86.74	+
CD841004	1110	1121	A1	3042576	3043073	88.78	-	C1	4006760	4007254	92.14	-	A_scaffold000011	1327615	1328112	87.98	+	C_scaffold000142	926248	926742	92.14	-	AT4G31330.1	1	656	83.87	+
JCVI_7300	1111	49487	A1	3052164	3052419	93.77	-	C7	48074259	48074488	87.39	+	A_scaffold000011	1318269	1318524	93.77	+	C_scaffold000142	936642	936897	93.77	-	AT4G31300.1	1	702	87.43	+
JCVI_1367	1112	1123	A1	3056252	3056712	99.57	-	C1	4021025	4021485	93.72	-	A_scaffold000011	1313976	1314436	99.57	+	C_scaffold000142	940513	940973	93.72	-	AT4G31290.1	1	683	93.85	+
JCVI_9240	1113	1124	A1	3056353	3056707	92.11	-	C1	4021126	4021485	96.94	-	A_scaffold000011	1313981	1314335	92.11	+	C_scaffold000142	940614	940973	96.94	-	AT4G31290.1	1	683	93.56	+
JCVI_37525	1114	1127	A1	3066228	3066699	81.54	+	C1	4038640	4039098	92.16	+	A_scaffold000011	1303989	1304460	81.54	-	C_scaffold000142	958128	958586	92.16	+	AT4G31250.1	1308	1619	78.27	+
EE483332	1115	1128	A1	3066717	3067157	96.37	+	C1	4039116	4039556	99.32	+	A_scaffold000011	1303531	1303971	96.37	-	C_scaffold000142	958604	959044	99.32	+	AT4G31250.1	1640	2031	86.08	+
EE480808	1116	1129	A1	3068291	3068609	94.04	+	C1	4040659	4040977	97.81	+	A_scaffold000011	1302079	1302397	94.04	-	C_scaffold000142	960147	960465	97.81	+	AT4G31240.1	1	422	88.63	+
JCVI_17414	1117	1130	A1	3068291	3068661	100	+	C1	4040659	4041029	95.69	+	A_scaffold000011	1302027	1302397	100	-	C_scaffold000142	960147	960517	95.69	+	AT4G31240.1	1	474	88.61	+
EV089317	1118	1132	A1	3071115	3071734	99.52	-	C1	4043526	4043798	84.59	-	A_scaffold000011	1298954	1299573	99.52	+	C_scaffold000142	963014	963286	84.59	-	AT4G31210.1	3072	3185	92.11	+
JCVI_38647	1119	1133	A1	3076920	3077640	90.8	+	C1	4049064	4049871	88.86	+	A_scaffold000011	1293048	1293768	90.8	-	C_scaffold000142	968552	969359	88.86	+	AT4G31200.2	109	764	66.52	+
JCVI_25725	1120	1134	A1	3076926	3077791	91.01	+	C1	4049065	4049931	95.87	+	A_scaffold000011	1292897	1293762	91.01	-	C_scaffold000142	968553	969419	95.87	+	AT4G31200.2	111	778	68.42	+
CV546447	1121		A1	3077051	3077372	93.5	+	.	.	.	.	.	A_scaffold000011	1293316	1293637	93.5	-	.	.	.	.	.	AT4G31200.2	297	495	80.9	+
JCVI_23995	1122	1135	A1	3078384	3079066	76.2	+	C1	4050514	4051199	76.38	+	A_scaffold000011	1291481	1292304	69.37	-	C_scaffold000142	970002	970687	76.38	+	AT4G31200.2	919	1952	76.71	+
JCVI_1354	1123	1136	A1	3080405	3081052	72.55	-	C1	4052527	4053172	73.34	-	A_scaffold000011	1289636	1290283	72.55	+	C_scaffold000142	972015	972660	73.34	-	AT4G26870.1	531	1480	79.94	+
JCVI_3393	1124	1137	A1	3081580	3082166	98.13	-	C1	4053741	4054335	93.11	-	A_scaffold000011	1288522	1289108	98.13	+	C_scaffold000142	973229	973823	93.11	-	AT4G31180.1	32	660	80.03	+
JCVI_17751	1125	1139	A1	3083106	3083699	84.13	+	C1	4055265	4055876	86.08	+	A_scaffold000011	1286989	1287582	84.13	-	C_scaffold000142	974753	975364	86.08	+	AT4G31170.1	1	493	78.31	+
JCVI_7698	1126	1138	A1	3083106	3083598	90.42	+	C1	4055230	4055813	86.29	+	A_scaffold000011	1287090	1287582	90.42	-	C_scaffold000142	974718	975301	86.29	+	AT4G31170.1	1	418	81.24	+
JCVI_42591	1127	1140	A1	3084441	3084794	96.35	-	C1	4056619	4056977	96.38	-	A_scaffold000011	1285894	1286247	96.35	+	C_scaffold000142	976107	976465	96.38	-	.	.	.	.	.
JCVI_31863	1128	1141	A1	3085573	3086136	87.94	-	C1	4058349	4058932	98.29	-	A_scaffold000011	1284552	1285115	87.94	+	C_scaffold000142	977837	978420	98.29	-	AT4G31140.1	976	1455	81.4	+
JCVI_29394	1129	1142	A1	3085586	3086333	98.93	-	C1	4058408	4059129	91.14	-	A_scaffold000011	1284355	1285102	98.93	+	C_scaffold000142	977896	978617	91.14	-	AT4G31140.1	778	1455	80.59	+
JCVI_17880	1130	1143	A1	3087294	3087752	97.39	-	C1	4059940	4060395	93.23	-	A_scaffold000011	1282936	1283394	97.39	+	C_scaffold000142	979428	979883	93.23	-	AT4G31140.1	1	818	81.48	+
DN961279	1131		A1	3087598	3087880	99.65	-	.	.	.	.	.	A_scaffold000011	1282808	1283090	99.65	+	.	.	.	.	.	.	.	.	.	.
JCVI_8793	1132	1144	A1	3094227	3094756	82.04	+	C1	4069390	4069755	95.68	+	A_scaffold000011	1275932	1276461	82.04	-	C_scaffold000142	988878	989243	95.68	+	AT4G31130.1	1	588	91.67	+
EV193294	1133	1146	A1	3098949	3099657	97.33	-	C1	4087642	4088198	82.86	-	A_scaffold000011	1271031	1271739	97.33	+	C_scaffold000142	1007130	1007686	82.86	-	AT4G31110.1	28	347	69.32	+
EX066516	1134		A1	3101914	3102209	93.58	-	.	.	.	.	.	A_scaffold000011	1268479	1268774	93.58	+	.	.	.	.	.	.	.	.	.	.
JCVI_41178	1135	6384	A1	3102307	3103253	98.73	-	C1	50255120	50256172	73.45	+	A_scaffold000011	1267435	1268381	98.73	+	C_scaffold000387	84458	85510	73.45	+	AT3G52860.1	1	149	73.83	+
ES995638	1136	6383	A1	3102972	3103225	92.94	-	C1	50255109	50255398	91.72	+	A_scaffold000011	1267463	1267716	92.94	+	C_scaffold000387	84447	84736	91.72	+	AT3G52860.1	1	149	73.83	+
JCVI_13457	1137	8992	A1	3103389	3104166	98.46	-	C2	13316692	13317168	95.81	-	A_scaffold000011	1266522	1267299	98.46	+	C_scaffold000149	1056699	1057175	95.81	+	.	.	.	.	.
ES946114	1138	1147	A1	3118953	3119276	88.34	-	C1	4108335	4108631	94.95	-	A_scaffold000011	1251412	1251735	88.34	+	C_scaffold000142	1027823	1028119	94.95	-	AT4G31050.1	98	834	87.84	+
EX096886	1139	1148	A1	3120160	3120473	100	+	C1	4108976	4109291	94.94	+	A_scaffold000011	1250215	1250528	100	-	C_scaffold000142	1028464	1028779	94.94	+	.	.	.	.	.
JCVI_28189	1140	1149	A1	3120294	3121063	96.51	+	C1	4109111	4109876	95.21	+	A_scaffold000011	1249625	1250394	96.51	-	C_scaffold000142	1028599	1029364	95.21	+	AT4G31040.1	1	698	86.2	+
EV165464	1141	1150	A1	3120836	3121132	85.28	+	C1	4109651	4109876	97.8	+	A_scaffold000011	1249556	1249852	85.28	-	C_scaffold000142	1029139	1029364	97.8	+	AT4G31040.1	426	1091	85.97	+
JCVI_33521	1142	1151	A1	3125786	3126404	83.76	+	C1	4114432	4114936	74.86	+	A_scaffold000011	1244284	1244902	83.76	-	C_scaffold000142	1033920	1034424	74.86	+	AT4G31020.2	262	494	76.82	+
JCVI_35386	1143	1152	A1	3126350	3127129	90.15	-	C1	4115250	4115760	89.51	-	A_scaffold000011	1243559	1244338	90.15	+	C_scaffold000142	1034738	1035248	89.51	-	AT4G31000.1	1223	1689	81.7	+
JCVI_5249	1144	1153	A1	3130460	3130732	84.36	-	C1	4119146	4119416	86.4	-	A_scaffold000011	1239956	1240228	84.36	+	C_scaffold000142	1038634	1038904	86.4	-	AT4G30996.1	1	501	71.31	+
EE484264	1145	1156	A1	3132091	3132376	89.24	-	C1	4120814	4121130	84.47	-	A_scaffold000011	1238312	1238597	89.24	+	C_scaffold000142	1040302	1040618	84.47	-	AT2G24280.1	574	789	77.31	+
JCVI_4872	1146	1157	A1	3132897	3133284	97.42	-	C1	4121687	4121967	99.64	-	A_scaffold000011	1237404	1237791	97.42	+	C_scaffold000142	1041175	1041455	99.64	-	AT2G24280.1	397	926	77.44	+
CD817180	1147	1158	A1	3134634	3134871	94.17	+	C1	4123390	4123667	84.45	+	A_scaffold000011	1235817	1236054	94.17	-	C_scaffold000142	1042878	1043155	84.45	+	.	.	.	.	.
JCVI_3560	1148	1159	A1	3136739	3137040	90.73	-	C1	4125462	4125760	87.46	-	A_scaffold000011	1233648	1233949	90.73	+	C_scaffold000142	1044950	1045248	87.46	-	AT4G30993.2	1	858	84.36	+
JCVI_22005	1149	1160	A1	3136784	3137096	93.29	-	C1	4125507	4125816	97.74	-	A_scaffold000011	1233592	1233904	93.29	+	C_scaffold000142	1044995	1045304	97.74	-	AT4G30993.2	499	829	81.25	+
JCVI_27507	1150	1161	A1	3140550	3141139	96.1	+	C1	4129916	4130505	96.61	+	A_scaffold000011	1229549	1230138	96.1	-	C_scaffold000142	1049404	1049993	96.61	+	AT4G30980.1	306	815	77.03	+
JCVI_7756	1151	1162	A1	3156862	3157978	83.53	-	C1	4152425	4154220	85.9	-	A_scaffold000011	1212710	1213826	83.89	+	C_scaffold000142	1071913	1073708	85.9	-	AT4G30960.1	1	1326	79.67	+
JCVI_6667	1152	1164	A1	3173333	3173567	88.66	+	C1	4214072	4214287	88.99	+	A_scaffold000011	1197121	1197355	88.66	-	C_scaffold000142	1133560	1133775	88.99	+	AT4G30950.1	672	1347	81.67	+
EV116574	1153	1165	A1	3176514	3176960	90.99	+	C1	4231651	4231911	77.44	+	A_scaffold000011	1193728	1194174	90.99	-	C_scaffold000142	1151139	1151399	77.44	+	AT4G30930.1	242	813	81.5	+
JCVI_23991	1154	1166	A1	3177739	3178233	91.24	+	C1	4232791	4233101	86.52	+	A_scaffold000011	1192455	1192949	91.24	-	C_scaffold000142	1152279	1152589	86.52	+	AT4G30930.1	246	813	87.72	+
EV014307	1155		A1	3177758	3178143	86.51	+	.	.	.	.	.	A_scaffold000011	1192545	1192930	86.51	-	.	.	.	.	.	AT4G30930.1	710	813	84.76	+
JCVI_24499	1156	1167	A1	3178886	3179398	90.17	+	C1	4233843	4234354	88.76	+	A_scaffold000011	1191290	1191802	90.17	-	C_scaffold000142	1153331	1153842	88.76	+	AT2G24200.1	10	962	81.22	+
JCVI_2006	1157	1168	A1	3181007	3181304	98.32	+	C1	4235940	4236191	94.86	+	A_scaffold000011	1189384	1189681	98.32	-	C_scaffold000142	1155428	1155679	94.86	+	AT4G30920.1	1156	1752	91.62	+
JCVI_5684	1158	1169	A1	3183138	3183404	94.38	-	C1	4237002	4237217	99.07	-	A_scaffold000011	1187284	1187550	94.38	+	C_scaffold000142	1156490	1156705	99.07	-	AT4G30900.1	1	798	90.49	+
JCVI_12987	1159	1170	A1	3187315	3187683	95.93	+	C1	4240464	4240824	93.65	+	A_scaffold000011	1183005	1183373	95.93	-	C_scaffold000142	1159952	1160312	93.65	+	AT4G30890.1	612	757	84.25	+
JCVI_29490	1160	1171	A1	3188334	3188652	89.81	+	C1	4241487	4241854	85.19	+	A_scaffold000011	1182036	1182354	89.81	-	C_scaffold000142	1160975	1161342	85.19	+	AT4G30890.1	689	1656	84.62	+
JCVI_10396	1161	1172	A1	3189900	3190309	87.92	-	C1	4243131	4243452	96.58	-	A_scaffold000011	1180379	1180788	87.92	+	C_scaffold000142	1162619	1162940	96.58	-	AT4G30880.1	1	330	88.79	+
EE560769	1162	1173	A1	3195590	3196230	92.14	-	C1	4247013	4247650	94.87	-	A_scaffold000011	1174458	1175098	92.14	+	C_scaffold000142	1166501	1167138	94.87	-	.	.	.	.	.
JCVI_541	1163	1174	A1	3196218	3196617	91.77	+	C1	4247638	4248002	92.1	+	A_scaffold000011	1174071	1174470	91.77	-	C_scaffold000142	1167126	1167490	92.1	+	AT4G30850.1	1	716	67.97	+
EX134698	1164	1175	A1	3199944	3200888	99.89	+	C1	4251760	4252230	90.72	+	A_scaffold000011	1169800	1170744	99.89	-	C_scaffold000142	1171248	1171718	90.72	+	AT4G30830.1	1	425	82.39	+
EX036618	1165	1176	A1	3200412	3200779	99.46	+	C1	4251825	4252192	92.93	+	A_scaffold000011	1169909	1170276	99.46	-	C_scaffold000142	1171313	1171680	92.93	+	AT4G30830.1	1	361	83.38	+
CV432422	1166	1177	A1	3202820	3203317	91.47	-	C1	4254214	4254711	85.54	-	A_scaffold000011	1167371	1167868	91.47	+	C_scaffold000142	1173702	1174199	85.54	-	AT4G30825.1	1181	1641	78.06	+
CD837686	1167	1178	A1	3207598	3207872	93.17	-	C1	4258706	4258986	97.86	-	A_scaffold000011	1162816	1163090	93.17	+	C_scaffold000142	1178194	1178474	97.86	-	AT4G30810.1	44	738	86.61	+
EX092920	1168		A1	3208229	3209048	99.15	-	.	.	.	.	.	A_scaffold000011	1161640	1162459	99.15	+	.	.	.	.	.	AT4G03380.1	3	222	71.88	+
JCVI_1406	1169	1179	A1	3222180	3222556	97.11	-	C1	4261378	4261751	94.74	-	A_scaffold000011	1148132	1148508	97.11	+	C_scaffold000142	1180866	1181239	94.74	-	AT4G30810.1	796	1440	86.62	+
EX117922	1170	1180	A1	3222497	3222909	99.27	-	C1	4261692	4262102	98.06	-	A_scaffold000011	1147779	1148191	99.27	+	C_scaffold000142	1181180	1181590	98.06	-	AT4G30810.1	1125	1253	81.54	+
JCVI_36981	1171	1181	A1	3223312	3223668	93.02	-	C1	4262506	4262855	84.4	-	A_scaffold000011	1147020	1147376	93.02	+	C_scaffold000142	1181994	1182343	84.4	-	AT4G30810.1	645	822	80.9	+
JCVI_2145	1172	1182	A1	3224711	3224955	95.12	-	C1	4263902	4264146	93.9	-	A_scaffold000011	1145733	1145977	95.12	+	C_scaffold000142	1183390	1183634	93.9	-	AT4G30810.1	31	836	82.68	+
DY010343	1173	1185	A1	3241252	3241910	84.44	-	C1	4283533	4284051	66.35	-	A_scaffold000011	1128778	1129436	84.44	+	C_scaffold000142	1203021	1203539	66.35	-	.	.	.	.	.
JCVI_19164	1174	1186	A1	3243392	3244052	89.45	+	C1	4285533	4285987	93.41	+	A_scaffold000011	1126636	1127296	85.14	-	C_scaffold000142	1205021	1205475	93.41	+	AT4G30790.1	1608	2293	73.14	+
JCVI_7897	1175	1187	A1	3245077	3245642	93.66	+	C1	4285807	4286449	99.07	+	A_scaffold000011	1125046	1125611	93.66	-	C_scaffold000142	1205295	1205937	99.07	+	AT4G30790.1	2301	3355	86.75	+
EV182493	1176	1188	A1	3245867	3246621	87.86	-	C1	4288283	4289041	91.35	-	A_scaffold000011	1124067	1124821	87.86	+	C_scaffold000142	1207771	1208529	91.35	-	AT4G30780.1	1287	1770	84.39	+
JCVI_2863	1177	1189	A1	3245950	3246749	97.76	-	C1	4288367	4289160	94.86	-	A_scaffold000011	1123939	1124738	97.76	+	C_scaffold000142	1207855	1208648	94.86	-	AT4G30780.1	336	1603	76.15	+
JCVI_19470	1178	1192	A1	3249501	3249948	81.7	+	C1	4292499	4292943	89.01	+	A_scaffold000011	1120436	1121187	67.9	-	C_scaffold000142	1211987	1212431	89.01	+	AT4G30770.1	1	357	68.16	+
JCVI_40352	1179	1193	A1	3254975	3255283	81.61	+	C1	4297795	4298106	79.87	+	A_scaffold000011	1115405	1115724	81.31	-	C_scaffold000142	1217283	1217594	79.87	+	AT4G30710.1	296	601	71.94	+
EX043981	1180	1195	A1	3256835	3257267	76.52	+	C1	4299680	4300067	84.56	+	A_scaffold000011	1113421	1113853	76.52	-	C_scaffold000142	1219168	1219555	84.56	+	AT4G30710.1	1691	1935	89.11	+
JCVI_15954	1181	1196	A1	3259228	3259988	93.44	+	C1	4302066	4302827	89.52	+	A_scaffold000011	1110700	1111460	93.44	-	C_scaffold000142	1221554	1222315	89.52	+	AT4G30700.1	1695	2379	84.84	+
JCVI_3195	1182	1200	A1	3262947	3263731	95.55	+	C1	4306939	4307725	99.36	+	A_scaffold000011	1106957	1107741	95.55	-	C_scaffold000142	1226427	1227213	99.36	+	AT4G30680.1	262	792	85.21	+
EE560503	1183		A1	3273203	3273642	84.13	-	.	.	.	.	.	A_scaffold000011	1097046	1097485	84.35	+	.	.	.	.	.	AT1G12950.1	908	1008	90.1	+
JCVI_15088	1184		A1	3278968	3279634	83.78	+	.	.	.	.	.	A_scaffold000011	1091054	1091720	83.78	-	.	.	.	.	.	.	.	.	.	.
JCVI_32184	1185	28769	A1	3279200	3279518	91.59	-	C4	45191724	45191964	81.07	-	A_scaffold000011	1091170	1091488	91.59	+	C_scaffold000083	5059	5299	81.07	+	AT2G28430.1	1	250	71.71	+
ES968558	1186		A1	3280989	3281425	85.13	+	.	.	.	.	.	A_scaffold000011	1089263	1089699	91.08	-	.	.	.	.	.	.	.	.	.	.
BG544714	1187		A1	3285883	3286347	100	+	.	.	.	.	.	A_scaffold000011	1084341	1084805	100	-	.	.	.	.	.	AT1G55530.1	278	643	60.42	+
JCVI_456	1188		A1	3287109	3288532	99.16	+	.	.	.	.	.	A_scaffold000011	1082156	1083579	99.16	-	.	.	.	.	.	.	.	.	.	.
EV182566	1189	1190	A1	3288603	3288896	96.6	-	C1	4290067	4290360	99.66	-	A_scaffold000011	1081792	1082085	96.6	+	C_scaffold000142	1209555	1209848	99.66	-	AT4G30780.1	231	631	79.66	+
JCVI_21891	1190	1191	A1	3289003	3289331	94.83	-	C1	4290463	4290788	89.94	-	A_scaffold000011	1081357	1081685	94.83	+	C_scaffold000142	1209951	1210276	89.94	-	AT4G30780.1	231	598	78.25	+
EX120666	1191	5311	A1	3290759	3291206	100	-	C1	43677510	43677786	97.83	+	A_scaffold000011	1079482	1079929	100	+	C_scaffold000235	203409	203685	97.83	+	AT3G29785.1	10	264	76.56	+
JCVI_18389	1192	5309	A1	3290853	3291654	97.01	-	C1	43639298	43640021	93.4	-	A_scaffold000011	1079034	1079835	97.01	+	C_scaffold000235	165197	165920	93.4	-	AT3G29785.1	10	264	76.56	+
JCVI_19773	1193		A1	3291813	3292193	97.9	-	.	.	.	.	.	A_scaffold000011	1078495	1078875	97.9	+	.	.	.	.	.	AT4G30110.1	2249	2352	81.73	+
EV201526	1194	1194	A1	3299015	3299378	79.51	+	C1	4299622	4300044	82.59	+	A_scaffold000011	1071310	1071673	79.23	-	C_scaffold000142	1219110	1219532	82.59	+	AT4G30710.1	1460	1935	89.5	+
JCVI_7473	1195	1197	A1	3302723	3302895	100	+	C1	4305116	4305261	93.15	+	A_scaffold000011	1067793	1067965	100	-	C_scaffold000142	1224604	1224749	93.15	+	AT2G24050.1	162	730	70.03	+
EE530686	1196	1198	A1	3304691	3304896	89.32	+	C1	4306193	4306399	98.07	+	A_scaffold000011	1108216	1108421	89.32	-	C_scaffold000142	1225681	1225887	98.07	+	AT2G24050.1	1022	1338	76.97	+
JCVI_20730	1197	1199	A1	3304984	3305727	96.68	+	C1	4306473	4307216	94.41	+	A_scaffold000011	1064961	1065704	96.68	-	C_scaffold000142	1225961	1226704	94.41	+	AT2G24050.1	887	2087	68.09	+
JCVI_6807	1198	1201	A1	3307028	3307627	84.58	-	C1	4308384	4308882	99.8	-	A_scaffold000011	1063061	1063660	84.58	+	C_scaffold000142	1227872	1228370	99.8	-	AT4G29760.1	17	835	66.63	+
JCVI_33336	1199	1202	A1	3307129	3307627	99.8	-	C1	4308384	4308882	92	-	A_scaffold000011	1063061	1063559	99.8	+	C_scaffold000142	1227872	1228370	92	-	AT4G29760.1	17	698	65.12	+
JCVI_11171	1200	1203	A1	3307141	3307627	93.65	-	C1	4308396	4308882	93.03	-	A_scaffold000011	1063061	1063547	93.65	+	C_scaffold000142	1227884	1228370	93.03	-	AT4G29760.1	17	572	65.3	+
ES983547	1201	1204	A1	3310204	3310708	91.55	+	C1	4310990	4311502	91.23	+	A_scaffold000011	1059980	1060484	91.55	-	C_scaffold000142	1230478	1230990	91.23	+	AT4G30662.1	238	347	74.77	+
JCVI_39266	1202		A1	3321849	3322406	74.52	+	.	.	.	.	.	A_scaffold000011	1048282	1048839	74.52	-	.	.	.	.	.	.	.	.	.	.
CX266312	1203		A1	3322002	3322278	100	+	.	.	.	.	.	A_scaffold000011	1048410	1048686	100	-	.	.	.	.	.	.	.	.	.	.
JCVI_13070	1204	1206	A1	3324602	3324893	93.15	-	C1	4316220	4316569	98.29	-	A_scaffold000011	1045788	1046086	92.67	+	C_scaffold000142	1235708	1236057	98.29	-	AT4G30650.1	79	222	83.89	+
EE533413	1205	1207	A1	3334975	3335640	95.07	+	C1	4348286	4348951	98.95	+	A_scaffold000011	1035048	1035713	95.07	-	C_scaffold000142	1267774	1268439	98.95	+	AT5G65560.1	2278	2574	73.42	+
EX109845	1206	1208	A1	3337575	3338033	99.56	-	C1	4359547	4360005	97.6	-	A_scaffold000011	1032655	1033113	99.56	+	C_scaffold000142	1279035	1279493	97.6	-	AT4G30640.1	32	822	70.2	+
EX134950	1207	1209	A1	3337590	3338486	100	-	C1	4359562	4360462	96.67	-	A_scaffold000011	1032202	1033098	100	+	C_scaffold000142	1279050	1279950	96.67	-	AT4G30640.1	32	546	68.76	+
JCVI_8567	1208	1210	A1	3340397	3340742	84.66	-	C1	4362396	4362690	84.41	-	A_scaffold000011	1029946	1030291	84.66	+	C_scaffold000142	1281884	1282178	84.41	-	AT4G30630.1	45	268	67.95	+
EE521368	1209	1211	A1	3341136	3341742	93.14	-	C1	4363297	4363747	90.59	-	A_scaffold000011	1028946	1029552	93.14	+	C_scaffold000142	1282785	1283235	90.59	-	.	.	.	.	.
JCVI_1757	1210	1212	A1	3348700	3349607	99.78	+	C1	4365145	4365745	82.1	+	A_scaffold000011	1020994	1021988	97.89	-	C_scaffold000142	1284633	1285233	82.1	+	AT4G30600.1	478	1505	71.93	+
JCVI_34397	1211	1213	A1	3351007	3351242	88.66	+	C1	4367500	4367758	88.85	+	A_scaffold000011	1019446	1019681	88.66	-	C_scaffold000142	1286988	1287246	88.85	+	AT4G30600.1	1530	1905	92.82	+
JCVI_7898	1212	1214	A1	3351007	3351353	83.14	+	C1	4367500	4367832	90.99	+	A_scaffold000011	1019335	1019681	83.14	-	C_scaffold000142	1286988	1287320	90.99	+	AT4G30600.1	1393	1905	91.81	+
ES996199	1213	50603	A1	3351884	3352087	99.51	-	C8	5834510	5834638	84.5	+	A_scaffold000011	1018601	1018804	99.51	+	C_scaffold000043	1708079	1708240	83.03	+	.	.	.	.	.
JCVI_2649	1214	43579	A1	3353443	3353901	85.56	+	C7	4561224	4561589	67.02	+	A_scaffold000011	1016787	1017245	85.56	-	C_scaffold000010	2642260	2642625	67.02	-	.	.	.	.	.
JCVI_25179	1215	1215	A1	3360524	3360911	97.16	-	C1	4370114	4370503	98.46	-	A_scaffold000011	1009777	1010164	97.16	+	C_scaffold000142	1289602	1289991	98.46	-	AT4G30530.1	1	524	83.3	+
JCVI_650	1216	1216	A1	3360524	3360889	99.73	-	C1	4370114	4370481	96.47	-	A_scaffold000011	1009799	1010164	99.73	+	C_scaffold000142	1289602	1289969	96.47	-	AT4G30530.1	1	752	85.92	+
JCVI_41070	1217	1217	A1	3366198	3366508	93.89	+	C1	4383234	4383535	99.01	+	A_scaffold000011	1004180	1004490	93.89	-	C_scaffold000444	8113	8414	99.01	+	.	.	.	.	.
JCVI_40494	1218	11087	A1	3370239	3371214	89.27	+	C2	36890855	36891300	85.21	+	A_scaffold000011	999474	1000449	87.93	-	C_scaffold000104	707347	707792	85.21	-	AT5G44290.1	419	711	79	+
JCVI_10865	1219	1221	A1	3389223	3389818	96.64	+	C1	4461045	4461637	96.14	+	A_scaffold000011	980870	981465	96.64	-	C_scaffold000444	85924	86516	96.14	+	AT4G30450.1	1	324	86.85	+
JCVI_15938	1220	1222	A1	3391872	3392617	95.59	+	C1	4470045	4470791	94.79	+	A_scaffold000011	978071	978743	96.59	-	C_scaffold000444	94924	95670	94.79	+	AT4G30440.1	1	644	85.09	+
EV117352	1221	1223	A1	3392331	3392681	91.11	+	C1	4470505	4470855	90	+	A_scaffold000011	978007	978357	91.11	-	C_scaffold000444	95384	95734	90	+	AT4G30440.1	400	726	82.44	+
JCVI_14400	1222	1225	A1	3396097	3396640	100	+	C1	4485343	4485886	95.96	+	A_scaffold000011	974048	974591	100	-	C_scaffold000444	110222	110765	95.96	+	AT4G30430.1	1	789	80.65	+
JCVI_10234	1223	1226	A1	3410386	3411187	85.38	+	C1	4498456	4499251	87.97	+	A_scaffold000011	959501	960302	85.38	-	C_scaffold000444	123335	124130	87.97	+	AT4G30410.2	1	543	87.55	+
JCVI_28137	1224	1227	A1	3412995	3413741	88.9	-	C1	4501114	4501862	90.13	-	A_scaffold000011	956947	957693	89.04	+	C_scaffold000444	125993	126741	90.13	-	AT4G30400.1	816	1419	84.93	+
JCVI_8048	1225	1228	A1	3418743	3419249	78.16	-	C1	4507584	4507957	87.27	-	A_scaffold000011	951439	951945	78.16	+	C_scaffold000444	132463	132836	87.27	-	AT4G30380.1	1	369	82.93	+
JCVI_12723	1226	1229	A1	3421029	3421551	96.03	+	C1	4509974	4510249	99.28	+	A_scaffold000011	949137	949659	96.03	-	C_scaffold000444	134853	135128	99.28	+	AT4G30370.1	1	504	79.65	+
JCVI_723	1227	1230	A1	3425784	3426718	91.76	+	C1	4514738	4515665	88.47	+	A_scaffold000011	943970	944904	92.51	-	C_scaffold000444	139617	140544	88.47	+	AT4G30360.1	1430	1935	91.9	+
CN730073	1228	1231	A1	3425795	3426080	93.08	+	C1	4514749	4515034	98.61	+	A_scaffold000011	944608	944893	93.08	-	C_scaffold000444	139628	139913	98.61	+	AT4G30360.1	1000	1720	91.56	+
EV107619	1229	1232	A1	3426080	3426725	82.98	+	C1	4515034	4515672	81.46	+	A_scaffold000011	943963	944608	82.98	-	C_scaffold000444	139913	140551	81.46	+	AT4G30360.1	1919	2163	80.57	+
JCVI_35715	1230	1233	A1	3429987	3431343	97.72	-	C1	4524904	4526259	96.24	-	A_scaffold000011	939345	940709	97.51	+	C_scaffold000444	149783	151138	96.24	-	AT4G30350.1	1377	2742	77.93	+
ES903505	1231	1234	A1	3431731	3432425	78.77	-	C1	4526670	4527363	98.99	-	A_scaffold000011	938263	938957	78.77	+	C_scaffold000444	151549	152242	98.99	-	AT4G30350.1	576	1353	81.29	+
EX022591	1232	1235	A1	3432060	3432484	100	-	C1	4527196	4527422	95.59	-	A_scaffold000011	938204	938628	100	+	C_scaffold000444	152075	152301	95.59	-	AT4G30350.1	696	886	83.25	+
JCVI_23358	1233	1237	A1	3442008	3442415	96.08	+	C1	4540771	4541164	97.97	+	A_scaffold000011	928273	928680	96.08	-	C_scaffold000118	646603	646996	97.97	-	AT4G30340.1	1	601	67.1	+
JCVI_22342	1234	1238	A1	3444140	3444450	91.32	+	C1	4542895	4543202	91.59	+	A_scaffold000011	926238	926548	91.32	-	C_scaffold000118	644565	644872	91.59	-	AT2G18730.1	1190	1467	84.17	+
JCVI_25533	1235	1239	A1	3453883	3454409	91.48	+	C1	4555402	4555924	94.27	+	A_scaffold000011	916279	916805	91.48	-	C_scaffold000118	631843	632365	94.27	-	AT1G65310.1	256	849	87.92	+
JCVI_34	1236	1241	A1	3456336	3456858	95.03	+	C1	4557868	4558390	95.22	+	A_scaffold000011	913830	914352	94.07	-	C_scaffold000118	629377	629899	94.26	-	AT4G30280.1	1	849	88.03	+
JCVI_26938	1237	1242	A1	3462944	3463329	90.79	+	C1	4572770	4573155	90.54	+	A_scaffold000011	907359	907744	90.79	-	C_scaffold000118	614612	614997	90.54	-	AT4G30270.1	1	653	88.99	+
JCVI_7443	1238	1243	A1	3463643	3464268	99.68	+	C1	4573483	4574110	94.77	+	A_scaffold000011	906420	907045	99.68	-	C_scaffold000118	613657	614284	94.77	-	AT4G30270.1	407	653	92.34	+
JCVI_39794	1239	1244	A1	3464643	3465264	98.87	+	C1	4574490	4575266	83.86	+	A_scaffold000011	905424	906045	98.87	-	C_scaffold000118	612501	613277	83.86	-	AT4G30260.1	98	843	79.63	+
JCVI_35361	1240	1246	A1	3464707	3465264	93.02	+	C1	4575857	4576346	97.15	+	A_scaffold000011	905424	905981	93.02	-	C_scaffold000118	611421	611910	97.15	-	AT4G30260.1	98	843	77.94	+
JCVI_18650	1241	1247	A1	3473375	3473682	89.17	+	C1	4591228	4591788	88.48	+	A_scaffold000011	897006	897313	89.17	-	C_scaffold000118	595979	596539	88.83	-	AT4G30240.1	1	535	79.23	+
JCVI_5146	1242	1248	A1	3473375	3473866	89.76	+	C1	4591228	4591523	91.64	+	A_scaffold000011	896822	897313	89.76	-	C_scaffold000118	596244	596539	91.64	-	AT4G30240.1	1	438	87.07	+
EX016514	1243		A1	3482219	3482631	80.63	+	.	.	.	.	.	A_scaffold000011	888057	888469	83.29	-	.	.	.	.	.	.	.	.	.	.
CD833602	1244	1252	A1	3490441	3491184	97.06	-	C1	4614968	4615612	86.22	-	A_scaffold000011	879504	880247	97.86	+	C_scaffold000118	572155	572799	86.98	+	.	.	.	.	.
EV042650	1245	1254	A1	3497458	3498006	90.18	+	C1	4624544	4625063	90.36	+	A_scaffold000011	872682	873230	90.18	-	C_scaffold000118	562704	563223	90.36	-	AT4G30200.3	1	278	87.77	+
JCVI_36792	1246	1255	A1	3498852	3499850	99.6	+	C1	4625906	4626421	94.96	+	A_scaffold000011	870838	871836	99.6	-	C_scaffold000118	561346	561861	94.96	-	AT4G30200.2	956	1586	74.22	+
JCVI_33658	1247	1257	A1	3519557	3520262	99.01	+	C1	4657973	4658678	96.6	+	A_scaffold000011	850426	851131	99.01	-	C_scaffold000118	529089	529794	96.6	-	AT4G30190.1	385	1100	86.45	+
JCVI_1487	1248	1258	A1	3521798	3522329	75.14	+	C1	4660349	4660749	83.87	+	A_scaffold000011	848359	848890	75.14	-	C_scaffold000118	527018	527418	83.87	-	AT4G30190.1	1955	2846	81.99	+
EV216425	1249	1259	A1	3522415	3522715	84.21	+	C1	4660834	4661133	85.48	+	A_scaffold000011	847973	848273	84.21	-	C_scaffold000118	526634	526933	85.48	-	AT4G30190.1	2344	2846	61.14	+
JCVI_15772	1250	1260	A1	3523865	3524505	99.06	-	C1	4663173	4663809	97.82	-	A_scaffold000011	846183	846823	99.06	+	C_scaffold000118	523958	524594	97.82	+	AT4G30180.1	115	477	86.1	+
EE462817	1251	37630	A1	3526095	3526616	95.4	+	C6	1245647	1246116	78.87	-	A_scaffold000011	844072	844593	95.4	-	C_scaffold000001	3513885	3514354	78.87	+	.	.	.	.	.
JCVI_29336	1252	1261	A1	3530593	3531137	90.84	-	C1	4683726	4684268	92.08	-	A_scaffold000011	839551	840095	90.84	+	C_scaffold000118	503499	504041	92.08	+	AT4G30170.1	73	978	85.76	+
JCVI_7783	1253	1262	A1	3542386	3542728	97.97	-	C1	4706590	4706925	98.51	-	A_scaffold000011	827960	828302	97.97	+	C_scaffold000118	480842	481177	98.51	+	AT4G30160.1	1987	2911	89.84	+
JCVI_20283	1254	1263	A1	3554515	3554946	94.46	-	C1	4726684	4727113	91.2	-	A_scaffold000011	815742	816173	94.46	+	C_scaffold000118	460654	461083	91.2	+	AT4G30150.1	4997	5426	86.28	+
JCVI_13066	1255	1264	A1	3563308	3563958	91.23	-	C1	4757897	4758340	83.56	-	A_scaffold000011	806730	807380	91.23	+	C_scaffold000118	429427	429870	83.56	+	AT4G30130.1	1	191	86.39	+
ES959847	1256	1265	A1	3569096	3569583	100	+	C1	4765505	4765992	97.34	+	A_scaffold000011	801105	801592	100	-	C_scaffold000118	421775	422262	97.34	-	AT4G30110.1	1391	2134	71.87	+
JCVI_17393	1257	1268	A1	3582469	3582717	100	+	C1	4790439	4790673	90.87	+	A_scaffold000011	787971	788219	100	-	C_scaffold000118	397094	397328	90.87	-	AT4G30090.1	1	505	75.87	+
ES990375	1258	1269	A1	3584302	3584467	95.78	+	C1	4792299	4792536	84.84	+	A_scaffold000011	786221	786386	95.78	-	C_scaffold000118	395231	395468	84.84	-	AT4G30090.1	528	939	83.93	+
JCVI_21505	1259	25278	A1	3584302	3584464	89.57	+	C4	11815416	11815709	86.78	-	A_scaffold000011	786224	786386	89.57	-	C_scaffold000186	320233	320526	86.78	+	AT4G30090.1	533	935	80.58	+
ES903000	1260	1270	A1	3589366	3590167	92.05	+	C1	4797324	4798105	97.19	+	A_scaffold000011	780521	781322	92.05	-	C_scaffold000118	389662	390443	97.19	-	AT4G30080.1	1	746	83.13	+
JCVI_9771	1261	1271	A1	3591391	3591818	87.73	+	C1	4799519	4799957	85.29	+	A_scaffold000011	778870	779297	87.73	-	C_scaffold000118	387810	388248	85.29	-	AT4G30080.1	1689	2013	89.85	+
JCVI_28849	1262	1272	A1	3595373	3595723	96.87	-	C1	4812377	4812596	90.18	-	A_scaffold000011	774965	775315	96.87	+	C_scaffold000118	375171	375390	90.18	+	AT4G30064.1	1	237	77.22	+
EV207953	1263	1274	A1	3603872	3604284	83.25	-	C1	4826863	4827276	84.73	-	A_scaffold000011	766404	766816	83.25	+	C_scaffold000118	360491	360904	84.73	+	AT4G30020.1	559	1247	91.05	+
JCVI_28133	1264	1275	A1	3610427	3611130	85.73	-	C1	4833947	4834650	85.88	-	A_scaffold000006	4949030	4949695	81.74	+	C_scaffold000002	4702794	4703453	84.14	+	AT2G25680.1	116	778	74.89	+
CD825284	1265	1276	A1	3610608	3611207	95.5	-	C1	4834128	4834744	96.76	-	A_scaffold000011	759481	760078	95.48	+	C_scaffold000118	353023	353637	96.75	+	AT2G25680.1	1	592	86.32	+
EE541674	1266		A1	3617034	3617269	94.96	+	.	.	.	.	.	A_scaffold000011	753419	753654	94.96	-	.	.	.	.	.	.	.	.	.	.
EV003429	1267	1277	A1	3618170	3618505	83.87	-	C1	4840802	4841234	94.94	-	A_scaffold000011	752183	752518	83.87	+	C_scaffold000118	346533	346965	94.94	+	AT4G30010.1	1	260	75.86	+
EX094965	1268	1278	A1	3619636	3619921	93.15	+	C1	4842548	4842851	79.35	+	A_scaffold000011	750767	751052	93.15	-	C_scaffold000118	344916	345219	79.35	-	AT4G30000.1	21	374	74.44	+
CD826105	1269	1279	A1	3620369	3620721	88.27	+	C1	4842911	4843266	95.86	+	A_scaffold000011	749967	750319	88.27	-	C_scaffold000118	344501	344856	95.86	-	AT4G30000.1	21	527	80.04	+
EV158271	1270	1282	A1	3620369	3620701	88.39	+	C1	4842913	4843246	94.61	+	A_scaffold000011	749987	750319	88.39	-	C_scaffold000118	344521	344854	94.61	-	AT4G30000.1	21	507	79.75	+
EV119532	1271	1280	A1	3620372	3620856	95.3	+	C1	4842911	4843401	91.7	+	A_scaffold000011	749832	750316	95.3	-	C_scaffold000118	344366	344856	91.7	-	AT4G30000.1	89	662	80.87	+
EV158124	1272	1281	A1	3620374	3620694	80.49	+	C1	4842911	4843239	85.59	+	A_scaffold000011	749994	750314	80.49	-	C_scaffold000118	344528	344856	85.59	-	AT4G30000.1	21	500	74.85	+
EV158204	1273	1283	A1	3621295	3622018	93.92	+	C1	4843840	4844491	92.75	+	A_scaffold000011	748670	749393	93.92	-	C_scaffold000118	343276	343927	92.75	-	AT4G30000.1	1102	1665	88.18	+
JCVI_32798	1274	1284	A1	3625569	3625958	88.3	+	C1	4848989	4849329	96.79	+	A_scaffold000011	744730	745119	88.3	-	C_scaffold000118	338438	338778	96.79	-	AT4G29990.1	1526	2226	87.98	+
EX133171	1275	1285	A1	3628396	3628960	99.29	+	C1	4852587	4852978	89.53	+	A_scaffold000011	741728	742292	99.29	-	C_scaffold000118	334789	335180	89.53	-	AT4G29960.1	313	639	86.06	+
JCVI_36933	1276	1287	A1	3629290	3629587	93.98	+	C1	4853312	4853598	89.86	+	A_scaffold000011	741101	741398	93.98	-	C_scaffold000118	334169	334455	89.86	-	AT4G29960.1	126	876	80.42	+
JCVI_35187	1277	1288	A1	3630616	3631418	82.37	-	C1	4861260	4862010	84.3	-	A_scaffold000011	739270	740072	82.37	+	C_scaffold000118	325757	326507	84.3	+	AT4G29950.1	1990	2487	76.68	+
JCVI_27063	1278	1289	A1	3632005	3632569	88.6	-	C1	4862680	4863241	87.02	-	A_scaffold000011	738119	738683	88.6	+	C_scaffold000118	324526	325087	87.02	+	AT4G29950.1	154	996	79.37	+
EE568388	1279	17883	A1	3653114	3653619	81.14	-	C3	24272534	24273037	82.16	+	A_scaffold000011	717069	717574	81.14	+	C_scaffold000040	811518	812021	82.16	-	.	.	.	.	.
ES900445	1280	1290	A1	3666603	3667238	93.08	+	C1	4904582	4905214	99.84	+	A_scaffold000011	703450	704085	93.08	-	C_scaffold000118	282553	283185	99.84	-	AT4G29920.1	2605	3054	89.18	+
EX022732	1281		A1	3671405	3671568	99.39	+	.	.	.	.	.	A_scaffold000011	699120	699283	99.39	-	.	.	.	.	.	.	.	.	.	.
ES934693	1282	1292	A1	3673713	3674090	88.8	+	C1	4911237	4911909	97.18	+	A_scaffold000011	696598	696975	88.8	-	C_scaffold000118	275858	276530	97.18	-	.	.	.	.	.
JCVI_27633	1283	1293	A1	3674784	3675279	86.08	+	C1	4917547	4917895	91.14	+	A_scaffold000011	695409	695904	86.08	-	C_scaffold000118	269872	270220	91.14	-	.	.	.	.	.
JCVI_18476	1284	1305	A1	3679299	3679728	89.2	-	C1	4942167	4942607	79.51	+	A_scaffold000011	690960	691389	89.2	+	C_scaffold000118	245160	245600	79.51	-	AT5G63820.1	280	591	71.83	+
EX084155	1285		A1	3679394	3679659	100	-	.	.	.	.	.	A_scaffold000011	691029	691294	100	+	.	.	.	.	.	.	.	.	.	.
JCVI_13564	1286	1303	A1	3681467	3681778	97.76	+	C1	4937705	4938125	93.59	-	A_scaffold000011	688910	689221	97.76	-	C_scaffold000118	249642	250062	93.59	+	.	.	.	.	.
JCVI_3781	1287	1302	A1	3681467	3682016	72.68	+	C1	4937704	4938125	91.25	-	A_scaffold000011	688672	689221	72.68	-	C_scaffold000118	249642	250063	91.25	+	.	.	.	.	.
JCVI_16447	1288	1297	A1	3682029	3682497	81.5	+	C1	4926932	4927467	97.01	+	A_scaffold000011	688191	688659	81.5	-	C_scaffold000118	260300	260835	97.01	-	.	.	.	.	.
EV061090	1289	1298	A1	3685355	3685689	90.03	-	C1	4927651	4928206	87.3	-	A_scaffold000011	684999	685333	90.03	+	C_scaffold000118	259561	260116	87.3	+	.	.	.	.	.
DY019109	1290	1299	A1	3685355	3685706	89.69	+	C1	4927707	4928223	97.1	+	A_scaffold000011	684982	685333	89.69	-	C_scaffold000118	259544	260060	97.1	-	.	.	.	.	.
EV059900	1291	1300	A1	3686245	3686580	82.74	+	C1	4928825	4929152	92.4	+	A_scaffold000011	684108	684443	82.74	-	C_scaffold000118	258615	258942	92.4	-	.	.	.	.	.
JCVI_23721	1292	1294	A1	3687043	3687493	91.41	-	C1	4917579	4918070	99.39	+	A_scaffold000011	683195	683645	91.41	+	C_scaffold000118	269697	270188	99.39	-	.	.	.	.	.
EE530127	1293	1304	A1	3689574	3689913	83.29	+	C1	4939345	4939727	82.73	+	A_scaffold000011	680775	681114	83.29	-	C_scaffold000118	248040	248422	82.73	-	.	.	.	.	.
JCVI_7345	1294	1307	A1	3690348	3690765	99.52	+	C1	4950632	4951044	91.89	+	A_scaffold000011	679923	680340	99.52	-	C_scaffold000118	236723	237135	91.89	-	AT5G63820.1	328	583	73.68	+
JCVI_18200	1295	1296	A1	3690353	3690648	86.96	+	C1	4923613	4924126	86.43	-	A_scaffold000011	680040	680317	90.04	-	C_scaffold000118	263641	264154	87.02	+	AT5G63820.1	1	316	69	+
JCVI_39565	1296	1308	A1	3691626	3692173	83.76	+	C1	4960684	4961232	89.62	+	A_scaffold000011	678515	679062	92.15	-	C_scaffold000118	226535	227083	99.82	-	AT4G29905.1	1	204	88.73	+
JCVI_6435	1297	1309	A1	3691626	3692253	86.76	+	C1	4960684	4961301	90.95	+	A_scaffold000011	678435	679062	86.76	-	C_scaffold000118	226466	227083	90.95	-	AT4G29905.1	1	204	87.25	+
EX069163	1298	1310	A1	3691657	3692251	99.33	+	C1	4960715	4961313	89.39	+	A_scaffold000011	678437	679031	99.33	-	C_scaffold000118	226454	227052	89.39	-	AT4G29905.1	1	204	87.75	+
EV118501	1299	1312	A1	3698780	3699057	85.41	+	C1	4976642	4976874	92.05	+	A_scaffold000011	671631	671908	85.41	-	C_scaffold000118	210893	211125	92.05	-	AT4G29900.1	1	602	91.28	+
EE567976	1300	1313	A1	3702610	3703306	97	+	C1	4980836	4981526	93.7	+	A_scaffold000011	667382	668078	97	-	C_scaffold000118	206241	206931	93.7	-	AT4G29900.1	1472	1656	82.16	+
EV118267	1301	1314	A1	3706389	3706650	92.02	+	C1	4984662	4984918	86.04	+	A_scaffold000011	664038	664299	92.02	-	C_scaffold000118	202849	203105	86.04	-	AT4G29900.1	2700	3210	92.56	+
JCVI_14878	1302	1315	A1	3707114	3707798	92.7	-	C1	4985497	4986213	100	-	A_scaffold000011	662890	663574	92.7	+	C_scaffold000118	201554	202270	100	+	AT4G29870.1	1	519	87.55	+
EV029867	1303	1317	A1	3707959	3708325	76.66	+	C1	4987115	4987313	91.96	+	A_scaffold000011	662363	662729	76.66	-	C_scaffold000118	200454	200652	91.96	-	AT4G29860.1	1	547	88.81	+
JCVI_17958	1304	1316	A1	3708686	3708887	90.64	+	C1	4987107	4987475	76.82	+	A_scaffold000011	661801	662002	90.64	-	C_scaffold000118	200292	200660	76.82	-	AT4G29860.1	1	874	88.67	+
JCVI_22740	1305	1318	A1	3710362	3710654	97.27	+	C1	4988739	4989051	84.05	+	A_scaffold000011	660034	660326	97.27	-	C_scaffold000118	198716	199028	84.05	-	AT4G29860.1	319	1161	89.21	+
JCVI_8210	1306	1319	A1	3710785	3711133	86.24	+	C1	4989228	4989511	90.62	+	A_scaffold000011	659555	659903	86.24	-	C_scaffold000118	198256	198539	90.62	-	AT4G29850.1	1	312	88.78	+
JCVI_15303	1307	1320	A1	3712316	3713687	97.24	+	C1	4991918	4993287	96.93	+	A_scaffold000011	657001	658372	97.24	-	C_scaffold000118	194480	195849	96.93	-	AT4G29840.1	1	1282	81.38	+
EE418144	1308	1321	A1	3713651	3714107	97.37	+	C1	4993251	4993706	100	+	A_scaffold000011	656581	657037	97.37	-	C_scaffold000118	194061	194516	100	-	AT4G29840.1	1247	1581	87.8	+
JCVI_10235	1309	1322	A1	3714089	3714805	92.02	-	C1	4993680	4994412	92.81	-	A_scaffold000011	655883	656549	95.24	+	C_scaffold000118	193355	194033	94.7	+	AT4G29830.1	317	966	90.62	+
EE480886	1310	1323	A1	3715581	3716034	76.36	+	C1	4995213	4995577	87.19	+	A_scaffold000011	654654	655107	76.36	-	C_scaffold000118	192190	192554	87.19	-	AT4G29820.1	42	557	85.58	+
JCVI_8715	1311	1324	A1	3715669	3715959	82.49	+	C1	4995314	4995604	85.47	+	A_scaffold000011	654729	655019	82.49	-	C_scaffold000118	192163	192453	85.47	-	AT4G29820.1	1	669	86.59	+
JCVI_5364	1312	1325	A1	3718180	3718541	99.72	+	C1	4997858	4998249	92.39	+	A_scaffold000011	652147	652508	99.72	-	C_scaffold000118	189518	189909	92.39	-	AT4G29810.1	10	1092	87.48	+
EX138783	1313	1326	A1	3719444	3719673	94.35	+	C1	4999185	4999414	90.13	+	A_scaffold000011	651015	651244	94.35	-	C_scaffold000118	188353	188582	90.13	-	AT4G29810.2	795	1109	83.96	+
ES908025	1314	1327	A1	3720167	3720998	96.4	+	C1	5000711	5001405	96.12	+	A_scaffold000011	649690	650521	96.4	-	C_scaffold000118	186362	187056	96.12	-	AT4G29800.1	125	687	81.44	+
JCVI_29223	1315	1328	A1	3722129	3723458	94.67	-	C1	5002536	5003868	80.52	-	A_scaffold000011	647230	648559	94.74	+	C_scaffold000118	183899	185231	80.59	+	AT2G19390.1	1900	2991	76.61	+
EV099334	1316		A1	3724145	3724589	82.14	-	.	.	.	.	.	A_scaffold000011	646099	646543	82.14	+	.	.	.	.	.	AT4G29790.1	2036	2709	70.14	+
JCVI_23644	1317	1329	A1	3730677	3731153	89	-	C1	5011140	5011619	93.78	-	A_scaffold000011	639535	640011	89	+	C_scaffold000118	176148	176627	93.78	+	AT4G29780.1	1411	1623	85.58	+
EV129476	1318	1330	A1	3730692	3731112	88.24	-	C1	5011155	5011578	92	-	A_scaffold000011	639576	639996	88.24	+	C_scaffold000118	176189	176612	92	+	AT4G29780.1	1411	1622	83.57	+
EV124673	1319	1331	A1	3730769	3731539	87.52	-	C1	5011232	5012005	91.25	-	A_scaffold000011	639149	639919	87.52	+	C_scaffold000118	175762	176535	91.25	+	AT4G29780.1	997	1623	78.98	+
JCVI_40884	1320	1332	A1	3731342	3731594	92.91	-	C1	5011808	5012060	94.88	-	A_scaffold000011	639094	639346	92.91	+	C_scaffold000118	175707	175959	94.88	+	AT4G29780.1	929	1181	86.61	+
JCVI_32602	1321	1333	A1	3731707	3732552	88.53	-	C1	5012505	5013040	90	-	A_scaffold000011	638136	638981	88.53	+	C_scaffold000118	174727	175262	90	+	AT4G29780.1	384	816	68.65	+
EE534462	1322	1335	A1	3741238	3741635	87.97	-	C1	5038882	5039094	90.65	-	A_scaffold000011	629053	629450	87.97	+	C_scaffold000118	148673	148885	90.65	+	.	.	.	.	.
EE484870	1323	1334	A1	3741296	3741599	95.39	-	C1	5038486	5038644	94.97	-	A_scaffold000011	629089	629392	95.39	+	C_scaffold000118	149123	149281	94.97	+	.	.	.	.	.
CX195551	1324	1337	A1	3745305	3745502	87.75	+	C1	5042638	5042733	94.85	+	A_scaffold000011	625186	625383	87.75	-	C_scaffold000118	145034	145129	94.85	-	AT4G29730.1	451	711	91.19	+
ES981622	1325	1338	A1	3745898	3746104	77.14	+	C1	5042814	5043011	97.49	+	A_scaffold000011	624584	624790	77.14	-	C_scaffold000118	144756	144953	97.49	-	AT4G29730.1	720	1332	87.18	+
DY009846	1326	1339	A1	3746599	3747007	99.76	+	C1	5043611	5044020	91.3	+	A_scaffold000011	623681	624089	99.76	-	C_scaffold000118	143747	144156	91.3	-	AT4G29730.1	1345	1464	90.83	+
JCVI_13217	1327	1340	A1	3753067	3754851	92.38	+	C1	5049970	5051711	80.42	+	A_scaffold000011	615837	617621	92.55	-	C_scaffold000118	136056	137797	80.59	-	AT4G29720.1	1	1332	72.11	+
JCVI_6677	1328	1346	A1	3768887	3769750	98.03	+	C1	5087299	5088162	98.96	+	A_scaffold000011	600938	601801	98.03	-	C_scaffold000118	99605	100468	98.96	-	AT4G29700.1	96	881	83.74	+
JCVI_11240	1329	1347	A1	3769661	3770402	91.3	+	C1	5088073	5088818	97.86	+	A_scaffold000011	600286	601027	91.3	-	C_scaffold000118	98949	99694	97.86	-	AT4G29690.1	780	1374	83.03	+
JCVI_15678	1330		A1	3771255	3771651	91.71	+	.	.	.	.	.	A_scaffold000011	599037	599433	91.71	-	.	.	.	.	.	.	.	.	.	.
EV066875	1331		A1	3771441	3771651	96.23	+	.	.	.	.	.	A_scaffold000011	599037	599247	96.23	-	.	.	.	.	.	.	.	.	.	.
EE427805	1332	1348	A1	3772492	3773154	91.42	+	C1	5092018	5092680	97.89	+	A_scaffold000011	597534	598196	91.42	-	C_scaffold000118	95087	95749	97.89	-	AT4G29690.1	1	647	82.8	+
BG544645	1333		A1	3772494	3772788	97.66	+	.	.	.	.	.	A_scaffold000011	597900	598194	97.66	-	.	.	.	.	.	AT4G29690.1	1	281	77.24	+
EE443253	1334	1349	A1	3772937	3773480	97.61	+	C1	5092463	5093006	95.96	+	A_scaffold000011	597208	597751	97.61	-	C_scaffold000118	94761	95304	95.96	-	AT4G29690.1	430	973	87.5	+
JCVI_27938	1335	25334	A1	3775625	3775836	95.75	-	C4	12284951	12285163	97.18	-	A_scaffold000029	14006	14217	96.23	-	C_scaffold000178	980475	980687	97.18	+	AT3G10260.3	272	804	83.15	+
JCVI_1458	1336	1350	A1	3777275	3777950	96.31	+	C1	5095500	5096343	86.03	+	A_scaffold000011	592738	593413	96.31	-	C_scaffold000118	91424	92267	86.03	-	AT4G29680.1	1	822	80.39	+
JCVI_8979	1337	1351	A1	3778250	3778942	96.54	+	C1	5096486	5097090	88.76	+	A_scaffold000011	591746	592438	96.54	-	C_scaffold000118	90677	91281	88.76	-	AT4G29680.1	958	1490	77.67	+
EL592664	1338	1352	A1	3778302	3778957	90.05	+	C1	5096538	5097063	97.34	+	A_scaffold000011	591731	592386	90.05	-	C_scaffold000118	90704	91229	97.34	-	AT4G29680.1	1010	1490	81.91	+
JCVI_3129	1339	1354	A1	3780610	3780850	91.36	+	C1	5098144	5098338	94.36	+	A_scaffold000011	589838	590078	91.36	-	C_scaffold000118	89429	89623	94.36	-	AT4G29670.1	80	685	87.32	+
JCVI_9658	1340	1355	A1	3782448	3782684	93.72	+	C1	5099718	5100053	87.68	+	A_scaffold000011	588004	588240	93.72	-	C_scaffold000118	87714	88049	87.68	-	AT4G29660.1	4	306	91.42	+
ES986048	1341	1356	A1	3783504	3783968	98.28	+	C1	5100900	5101365	97.21	+	A_scaffold000011	586720	587184	98.28	-	C_scaffold000118	86402	86867	97.21	-	AT4G29658.1	1	332	85.84	+
JCVI_3197	1342	1361	A1	3796040	3796518	96.67	-	C1	5216260	5216732	86.25	-	A_scaffold000011	574170	574648	96.67	+	C_scaffold000129	28494	28966	86.25	-	AT4G29550.1	188	1077	66.48	+
EV082585	1343	1363	A1	3810571	3810962	86.35	-	C1	5239382	5239786	90.17	-	A_scaffold000011	559726	560117	86.35	+	C_scaffold000129	51616	52020	90.17	-	AT4G29530.1	486	738	89.72	+
JCVI_17455	1344	1364	A1	3812103	3812456	77.75	+	C1	5241007	5241376	93.01	+	A_scaffold000011	558232	558585	77.75	-	C_scaffold000129	53241	53610	93.01	+	AT4G29520.1	9	869	79.4	+
JCVI_5989	1345	1365	A1	3813873	3814402	75.51	-	C1	5244706	5244988	96.52	-	A_scaffold000011	556286	556815	75.51	+	C_scaffold000129	56940	57222	96.52	-	AT4G29510.1	1	1173	89.44	+
JCVI_10534	1346	1366	A1	3816275	3816565	80.34	-	C1	5245296	5245496	94.53	-	A_scaffold000011	554123	554413	80.34	+	C_scaffold000129	57530	57730	94.53	-	AT4G29490.1	846	1451	91.93	+
JCVI_11542	1347	1367	A1	3819460	3819735	78.25	-	C1	5248974	5249157	91.01	-	A_scaffold000011	550953	551228	78.25	+	C_scaffold000129	61208	61391	91.01	-	AT4G29490.1	1	625	88.34	+
JCVI_6599	1348	1369	A1	3820815	3821054	96.68	+	C1	5250410	5250648	97.92	+	A_scaffold000011	549634	549873	96.68	-	C_scaffold000129	62644	62882	97.92	+	AT4G29480.1	1	369	92.14	+
ES921202	1349	1413	A1	3838034	3838359	94.28	+	C1	5447780	5448109	93.11	-	A_scaffold000011	532329	532654	94.28	-	C_scaffold000129	260014	260343	93.11	-	AT4G34400.1	841	1176	70.18	+
JCVI_37075	1350	1370	A1	3839982	3840182	88.73	+	C1	5264060	5264379	75.61	+	A_scaffold000011	530506	530706	88.73	-	C_scaffold000129	76294	76613	75.61	+	AT4G29440.1	1	430	85.35	+
ES908061	1351	1371	A1	3840800	3841418	97.25	+	C1	5264997	5265528	93.27	+	A_scaffold000011	529270	529888	97.25	-	C_scaffold000129	77231	77762	93.27	+	AT4G29440.2	692	1207	81.37	+
JCVI_32357	1352	1360	A1	3840845	3841673	93.98	+	C1	5198675	5199412	98.92	-	A_scaffold000011	529015	529843	93.98	-	C_scaffold000129	10909	11646	98.92	-	AT4G29440.2	764	1220	82.66	+
JCVI_15018	1353	1372	A1	3842330	3843061	98.36	+	C1	5266573	5267305	93.89	+	A_scaffold000011	527627	528358	98.36	-	C_scaffold000129	78807	79539	93.89	+	AT4G29440.2	2849	3189	76.52	+
EV216872	1354	1373	A1	3842428	3843062	93.86	+	C1	5266672	5267306	90.88	+	A_scaffold000011	527626	528260	93.86	-	C_scaffold000129	78906	79540	90.88	+	AT4G29440.2	2855	3189	73.75	+
EV107005	1355	1374	A1	3842702	3842991	96.9	+	C1	5266948	5267237	94.85	+	A_scaffold000011	527697	527986	96.9	-	C_scaffold000129	79182	79471	94.85	+	AT4G29440.2	3059	3189	84.96	+
EV107380	1356	1375	A1	3842702	3843027	96.32	+	C1	5266948	5267271	94.77	+	A_scaffold000011	527661	527986	96.32	-	C_scaffold000129	79182	79505	94.77	+	AT4G29440.2	3060	3189	84.09	+
JCVI_5969	1357	1376	A1	3843099	3843479	79.08	-	C1	5267398	5267798	86.35	-	A_scaffold000011	527209	527589	79.08	+	C_scaffold000129	79632	80032	86.35	-	AT4G29430.1	1	377	88.89	+
EX019682	1358	1377	A1	3844473	3844984	91.94	+	C1	5268808	5269438	82.37	+	A_scaffold000011	525704	526215	91.94	-	C_scaffold000129	81042	81672	82.37	+	AT4G29420.1	21	686	81.59	+
EE534102	1359	1378	A1	3845807	3846250	93.93	+	C1	5270184	5270627	99.55	+	A_scaffold000011	524438	524881	93.93	-	C_scaffold000129	82418	82861	99.55	+	AT4G29420.1	808	1205	76.3	+
JCVI_3066	1360	1379	A1	3848423	3848735	86.44	+	C1	5272742	5273044	86.69	+	A_scaffold000011	521953	522265	86.44	-	C_scaffold000129	84976	85278	86.69	+	AT4G29410.1	1	432	88.45	+
CX189247	1361	1380	A1	3848426	3848694	81.78	+	C1	5272742	5273033	81.85	+	A_scaffold000011	521994	522262	81.78	-	C_scaffold000129	84976	85267	81.85	+	AT4G29410.1	1	432	77.55	+
EX088794	1362	1382	A1	3851192	3851611	89.52	-	C1	5274326	5274745	81.65	-	A_scaffold000011	519077	519496	87.62	+	C_scaffold000129	86560	86979	81.65	-	AT4G29400.1	261	502	81.07	+
JCVI_27129	1363	1383	A1	3851192	3851610	81.38	-	C1	5274326	5274745	77.41	-	A_scaffold000011	519078	519496	86.16	+	C_scaffold000129	86560	86979	77.41	-	AT4G29400.1	264	735	87.92	+
JCVI_14570	1364	1381	A1	3851232	3851616	70.23	-	C1	5273069	5273321	98.03	-	A_scaffold000011	519072	519321	87.45	+	C_scaffold000129	85303	85555	98.03	-	AT4G29400.1	396	909	78.02	+
JCVI_14316	1365	1384	A1	3855515	3856316	61.8	+	C1	5275204	5275638	70.25	+	A_scaffold000011	517738	518539	60.4	-	C_scaffold000129	87438	87872	70.25	+	AT2G19750.1	1	144	93.06	+
JCVI_21977	1366	1385	A1	3856147	3856319	89.02	+	C1	5275807	5275981	88.57	+	A_scaffold000011	517735	517907	89.02	-	C_scaffold000129	88041	88215	88.57	+	AT2G19750.1	1	189	92.59	+
JCVI_14776	1367	1386	A1	3857613	3857955	93.59	-	C1	5277262	5277604	97.08	-	A_scaffold000011	516099	516441	93.59	+	C_scaffold000129	89496	89838	97.08	-	AT4G29380.1	3641	4485	90.3	+
EE468629	1368	1387	A1	3859641	3860215	95.83	-	C1	5279290	5279864	95.65	-	A_scaffold000011	510473	511047	95.83	+	C_scaffold000129	91524	92098	95.65	-	AT4G29380.1	1330	1815	88.3	+
EX042376	1369	1388	A1	3870261	3870655	100	-	C1	5320699	5321093	97.72	-	A_scaffold000011	500033	500427	100	+	C_scaffold000129	132933	133327	97.72	-	AT5G38680.1	129	510	59.7	+
JCVI_19976	1370	1390	A1	3877155	3877722	89.98	+	C1	5330900	5331445	95.06	+	A_scaffold000011	492966	493533	89.98	-	C_scaffold000129	143134	143679	95.06	+	AT4G29360.1	1	570	82.81	+
JCVI_31128	1371	1389	A1	3877215	3878550	78.86	+	C1	5330896	5332270	75.56	+	A_scaffold000011	492138	493473	79.23	-	C_scaffold000129	143130	144504	75.56	+	AT4G29360.1	1	1605	68.71	+
JCVI_18953	1372	1391	A1	3877396	3878018	98.72	+	C1	5331119	5331741	94.54	+	A_scaffold000011	492670	493292	98.72	-	C_scaffold000129	143353	143975	94.54	+	AT4G29360.1	244	866	85.55	+
AM395240	1373	1392	A1	3878086	3878476	94.12	+	C1	5331809	5332196	98.71	+	A_scaffold000011	492212	492602	94.12	-	C_scaffold000129	144043	144430	98.71	+	AT4G29360.2	1085	1339	78.63	+
JCVI_22418	1374	1394	A1	3879603	3880168	72.79	-	C1	5332856	5333019	89.76	-	A_scaffold000011	490520	491085	72.79	+	C_scaffold000129	145090	145253	89.76	-	AT4G29350.1	124	395	61.54	+
JCVI_15308	1375	1395	A1	3883883	3884193	85.99	-	C1	5341253	5341578	85.54	-	A_scaffold000011	486495	486805	85.99	+	C_scaffold000129	153487	153812	85.54	-	AT4G29340.1	1	404	90.59	+
EV134734	1376	1396	A1	3883931	3884193	89.77	-	C1	5341316	5341578	88.3	-	A_scaffold000011	486495	486757	89.77	+	C_scaffold000129	153550	153812	88.3	-	AT4G29340.1	1	404	90.59	+
CX194907	1377	1397	A1	3884855	3885173	84.01	-	C1	5342230	5342547	83.07	-	A_scaffold000011	485515	485833	82.76	+	C_scaffold000129	154464	154781	83.07	-	AT4G29340.1	1	234	81.28	+
JCVI_10821	1378	1398	A1	3885864	3886123	98.46	-	C1	5342802	5343166	81.92	-	A_scaffold000011	484565	484930	89.1	+	C_scaffold000129	155036	155400	81.92	-	AT4G29330.1	241	709	90.19	+
JCVI_41502	1379	1399	A1	3894571	3894879	100	+	C1	5354499	5354807	96.76	+	A_scaffold000011	475809	476116	100	-	C_scaffold000129	166733	167041	96.76	+	AT4G29310.1	270	578	89	+
EE562816	1380		A1	3901994	3902366	86.97	+	.	.	.	.	.	A_scaffold000011	468322	468694	86.97	-	.	.	.	.	.	AT4G29280.1	1	233	69.2	+
EV090511	1381		A1	3902641	3903281	90.19	-	.	.	.	.	.	A_scaffold000011	467407	468047	90.34	+	.	.	.	.	.	.	.	.	.	.
JCVI_9597	1382	1400	A1	3908057	3908554	94.59	+	C1	5355887	5356395	93.01	+	A_scaffold000011	462134	462631	94.59	-	C_scaffold000129	168121	168629	93.01	+	AT4G29310.1	745	1275	87.97	+
JCVI_28029	1383	1934	A1	3909466	3909756	96.58	-	C1	8583493	8583784	98.29	-	A_scaffold000011	460932	461222	96.58	+	C_scaffold000071	249039	249330	98.29	-	AT3G01020.1	216	466	67.32	+
EE474947	1384	50223	A1	3910121	3910718	97.5	-	C7	52653097	52653695	93.86	-	A_scaffold000011	459970	460567	97.5	+	C_scaffold004349	40	639	93.86	-	.	.	.	.	.
EE560753	1385		A1	3924406	3925086	86.2	+	.	.	.	.	.	A_scaffold000011	445602	446282	93.25	-	.	.	.	.	.	.	.	.	.	.
EE441548	1386	1404	A1	3935711	3936030	93.48	+	C1	5401327	5401622	92.91	+	A_scaffold000011	434658	434977	93.48	-	C_scaffold000129	213561	213856	92.91	+	AT4G29220.1	1	334	83.88	+
AM395804	1387	1403	A1	3935779	3936030	92.09	+	C1	5401317	5401622	87.62	+	A_scaffold000011	434658	434909	92.09	-	C_scaffold000129	213551	213856	87.62	+	AT4G29220.1	1	155	81.29	+
JCVI_17372	1388	1405	A1	3937972	3938267	99.32	+	C1	5408701	5408998	96.98	+	A_scaffold000011	432421	432716	99.32	-	C_scaffold000129	220935	221232	96.98	+	AT4G29220.1	479	1422	84.53	+
JCVI_24893	1389	1406	A1	3938288	3938739	89.3	-	C1	5409019	5409469	92.97	-	A_scaffold000011	431949	432400	89.3	+	C_scaffold000129	221253	221703	92.97	-	AT4G29210.1	1298	1840	77.4	+
JCVI_23177	1390	1407	A1	3939080	3940355	98.04	-	C1	5409870	5411104	95.39	-	A_scaffold000011	430333	431608	98.04	+	C_scaffold000129	222104	223338	95.39	-	AT4G29210.2	7	1536	79.64	+
JCVI_30052	1391	1408	A1	3940643	3940980	94.67	-	C1	5411408	5411745	99.7	-	A_scaffold000011	429708	430045	94.67	+	C_scaffold000129	223642	223979	99.7	-	AT4G29210.1	1	619	78.97	+
JCVI_36254	1392	1409	A1	3940643	3940870	90.83	-	C1	5411408	5411633	88.65	-	A_scaffold000011	429708	430045	79.71	+	C_scaffold000129	223642	223867	88.65	-	AT4G29210.2	92	498	68.45	+
JCVI_27813	1393	31392	A1	3952016	3952690	97.33	+	C5	2907172	2907836	91.36	+	A_scaffold000011	417998	418672	97.33	-	C_scaffold000012	2771172	2771836	91.36	+	.	.	.	.	.
JCVI_3136	1394	1411	A1	3958534	3959976	75.57	+	C1	5428161	5429604	73.33	+	A_scaffold000011	410712	412154	75.71	-	C_scaffold000129	240395	241838	73.33	+	AT4G29190.1	1	596	67.34	+
JCVI_1679	1395	1414	A1	3966161	3966349	92.59	-	C1	5451219	5451601	79.9	-	A_scaffold000011	404339	404527	92.59	+	C_scaffold000129	263453	263835	79.9	-	AT4G29160.1	1	586	86.29	+
EE558302	1396	1415	A1	3981960	3982514	82.89	+	C1	5475351	5475822	87.76	+	A_scaffold000011	388174	388728	82.89	-	C_scaffold000129	287585	288056	87.76	+	.	.	.	.	.
JCVI_30726	1397	1416	A1	4004686	4005236	95.46	-	C1	5519607	5520154	94.01	-	A_scaffold000011	365452	366002	95.46	+	C_scaffold000129	331841	332388	94.01	-	AT4G29100.1	498	1224	87.28	+
EV211594	1398	1417	A1	4005431	4006111	98.25	-	C1	5520352	5521026	94.76	-	A_scaffold000011	364577	365257	98.25	+	C_scaffold000129	332586	333260	94.76	-	.	.	.	.	.
JCVI_26297	1399	1418	A1	4008578	4008942	92.39	-	C1	5523843	5524269	98.83	-	A_scaffold000011	361746	362110	92.39	+	C_scaffold000129	336077	336503	98.83	-	AT4G29100.1	1	628	89.01	+
EV082930	1400	8356	A1	4017824	4018372	99.45	-	C2	7692381	7692865	87.84	+	A_scaffold000011	352316	352864	99.45	+	C_scaffold000241	700539	701023	87.84	-	.	.	.	.	.
JCVI_19971	1401	8355	A1	4017838	4018298	82.98	+	C2	7691420	7691837	95.95	-	A_scaffold000011	352390	352850	82.98	-	C_scaffold000241	700550	701183	80.77	+	.	.	.	.	.
JCVI_24428	1402	21639	A1	4030623	4031007	100	-	C3	57371444	57372070	78.66	+	A_scaffold000011	339681	340065	100	+	C_scaffold000047	1130327	1130953	78.66	-	AT2G36720.1	2254	2485	78.11	+
EE438922	1403	21636	A1	4031581	4032004	97.88	-	C3	57370454	57370881	93.22	+	A_scaffold000011	338684	339107	97.88	+	C_scaffold000047	1131516	1131943	93.22	-	.	.	.	.	.
CD825813	1404	21637	A1	4031690	4032004	92.74	-	C3	57370454	57370729	93.48	+	A_scaffold000011	338684	338998	92.74	+	C_scaffold000047	1131668	1131943	93.48	-	.	.	.	.	.
JCVI_1082	1405	1423	A1	4043415	4043914	85.6	+	C1	5608003	5608450	89.73	+	A_scaffold000011	326774	327273	86	-	C_scaffold000129	420237	420684	89.73	+	AT4G29080.1	374	918	87.99	+
JCVI_16829	1406	1424	A1	4045681	4046307	92.38	-	C1	5610203	5610821	95.5	-	A_scaffold000011	324381	325007	92.38	+	C_scaffold000129	422437	423055	95.5	-	AT4G29070.1	101	780	82.58	+
JCVI_36647	1407	1428	A1	4047331	4047807	80.71	-	C1	5633642	5634125	94.27	-	A_scaffold000011	322881	323357	80.71	+	C_scaffold000129	445876	446359	94.27	-	AT4G29060.1	2165	2862	85.37	+
JCVI_30976	1408	1429	A1	4048715	4049100	94.3	-	C1	5635420	5635786	96.19	-	A_scaffold000011	321588	321973	94.3	+	C_scaffold000129	447654	448020	96.19	-	AT4G29060.1	1066	2125	72.89	+
JCVI_33165	1409	1430	A1	4048907	4049741	84.61	-	C1	5635593	5636427	86.47	-	A_scaffold000011	320947	321781	84.61	+	C_scaffold000129	447827	448661	86.47	-	AT4G29060.2	787	1506	67.52	+
EV205818	1410	1431	A1	4049227	4049740	85.41	-	C1	5635913	5636426	82.92	-	A_scaffold000011	320948	321461	85.41	+	C_scaffold000129	448147	448660	82.92	-	AT4G29060.1	788	1453	73.69	+
JCVI_33356	1411	1432	A1	4049883	4050532	96.62	-	C1	5636560	5637209	94.15	-	A_scaffold000011	320156	320805	96.62	+	C_scaffold000129	448794	449443	94.15	-	AT4G29060.1	1	644	81.47	+
JCVI_25981	1412	1433	A1	4049957	4050538	94.67	-	C1	5636634	5637224	99.32	-	A_scaffold000011	320150	320731	94.67	+	C_scaffold000129	448868	449458	99.32	-	AT4G29060.1	1	571	80.96	+
EE444003	1413	1434	A1	4050085	4050531	83.3	-	C1	5636762	5637208	82.89	-	A_scaffold000011	320157	320603	83.3	+	C_scaffold000129	448996	449442	82.89	-	AT4G29060.2	1	443	80.85	+
JCVI_8406	1414	1436	A1	4051708	4051928	93.24	-	C1	5637946	5638204	90.35	-	A_scaffold000011	318760	318980	93.24	+	C_scaffold000129	450180	450438	90.35	-	AT4G26870.1	961	1599	94.84	+
EV142512	1415	1435	A1	4051709	4051928	89.73	-	C1	5637866	5638204	91.45	-	A_scaffold000011	318760	318979	89.73	+	C_scaffold000129	450100	450438	91.45	-	AT4G26870.1	1073	1599	90.74	+
EV142725	1416	1437	A1	4052287	4052858	89.27	-	C1	5639045	5639521	89.86	-	A_scaffold000011	317830	318401	89.27	+	C_scaffold000129	451279	451755	89.86	-	AT4G26870.1	706	1096	96.43	+
JCVI_35253	1417	1438	A1	4052339	4052631	95.9	-	C1	5639045	5639386	90.67	-	A_scaffold000011	318057	318349	95.9	+	C_scaffold000129	451279	451620	90.67	-	AT4G26870.1	220	1189	93.92	+
JCVI_721	1418	1439	A1	4058356	4059055	75.07	-	C1	5647107	5647809	74.2	-	A_scaffold000011	311802	312332	77.92	+	C_scaffold000129	459341	460043	74.2	-	AT4G29040.1	115	800	84.88	+
ES939569	1419	1440	A1	4060292	4060667	86.38	-	C1	5648020	5648441	88.63	-	A_scaffold000011	310021	310396	86.38	+	C_scaffold000129	460254	460675	88.63	-	AT4G10895.1	7	420	61.57	+
JCVI_12635	1420	1441	A1	4062954	4063317	93.21	-	C1	5651637	5651958	97.2	-	A_scaffold000011	307371	307734	93.21	+	C_scaffold000129	463871	464192	97.2	-	AT4G10895.1	7	420	60.32	+
JCVI_4507	1421	1442	A1	4067375	4067987	92.67	-	C1	5657510	5657975	90.15	-	A_scaffold000011	302701	303238	99.44	+	C_scaffold000129	469744	470209	90.15	-	AT4G29030.1	1	331	80.36	+
EE514951	1422	22670	A1	4067616	4068084	80.86	-	C3	66892168	66892676	97.45	-	A_scaffold000011	302604	303072	80.86	+	C_scaffold000117	679495	680003	97.45	-	AT4G29030.1	1	300	80.07	+
JCVI_11902	1423		A1	4069571	4070112	74.77	-	.	.	.	.	.	A_scaffold000011	300576	301117	74.95	+	.	.	.	.	.	AT4G29020.1	1	292	79.45	+
EV104190	1424	1445	A1	4074880	4075178	72.37	+	C1	5679699	5679999	71.38	+	A_scaffold000011	295510	295808	72.37	-	C_scaffold000129	491933	492233	71.38	+	AT4G29010.1	1	694	84.69	+
JCVI_7660	1425	1446	A1	4074880	4075286	85.4	+	C1	5679699	5680102	86.21	+	A_scaffold000011	295402	295808	85.4	-	C_scaffold000129	491933	492336	86.21	+	AT4G29010.1	1	1084	89.21	+
JCVI_12154	1426	1447	A1	4076401	4076680	93.95	+	C1	5681221	5681500	96.8	+	A_scaffold000011	294008	294287	93.95	-	C_scaffold000129	493455	493734	96.8	+	AT4G29010.1	787	1895	90.44	+
JCVI_8240	1427	1448	A1	4078011	4078324	84.23	+	C1	5682833	5683138	71.84	+	A_scaffold000011	292364	292677	87.38	-	C_scaffold000129	495067	495372	71.84	+	AT4G29010.1	1654	2164	84.08	+
EE412447	1428	1449	A1	4079810	4080118	97.09	-	C1	5684605	5684913	98.38	-	A_scaffold000011	290570	290878	97.09	+	C_scaffold000129	496839	497147	98.38	-	AT4G29000.1	260	917	91.2	+
CD813579	1429	1451	A1	4081100	4081664	97.88	-	C1	5685854	5686408	75.17	-	A_scaffold000011	289024	289588	97.88	+	C_scaffold000129	498088	498642	75.17	-	AT4G29000.1	7	191	80.73	+
AM386917	1430	1452	A1	4082014	4082440	91.71	-	C1	5686772	5687240	92.55	-	A_scaffold000011	288248	288674	91.71	+	C_scaffold000129	499006	499474	92.55	-	AT4G28990.1	775	944	76.44	+
JCVI_8059	1431	1453	A1	4082289	4082692	83.74	-	C1	5687049	5687425	82.03	-	A_scaffold000011	287996	288399	83.74	+	C_scaffold000129	499283	499659	82.03	-	AT4G28990.1	1	868	69.78	+
ES921725	1432	1454	A1	4082548	4083129	97.08	-	C1	5687302	5687846	86.43	-	A_scaffold000011	287559	288140	97.08	+	C_scaffold000129	499536	500080	86.43	-	AT4G28990.1	9	511	73.46	+
EV077701	1433	1456	A1	4083485	4083739	86.15	-	C1	5687770	5688401	86.36	-	A_scaffold000011	286949	287203	86.15	+	C_scaffold000129	500004	500635	86.36	-	AT4G28990.1	1	141	76.55	+
JCVI_21775	1434	1455	A1	4083500	4083739	83.95	-	C1	5687520	5687846	96.34	-	A_scaffold000011	286949	287188	83.95	+	C_scaffold000129	499754	500080	96.34	-	AT4G28990.1	35	593	74.14	+
JCVI_27572	1435	1458	A1	4084401	4084948	94.54	-	C1	5689099	5689646	96.54	-	A_scaffold000011	285740	286287	94.54	+	C_scaffold000129	501333	501880	96.54	-	AT4G28980.2	931	1440	88.52	+
EV018870	1436	1457	A1	4084422	4084708	95.12	-	C1	5689016	5689406	84.5	-	A_scaffold000011	285980	286266	95.12	+	C_scaffold000129	501250	501640	84.5	-	AT4G28980.2	1171	1440	89.05	+
JCVI_39852	1437	1459	A1	4084422	4084816	97.47	-	C1	5689120	5689514	95.95	-	A_scaffold000011	285872	286266	97.47	+	C_scaffold000129	501354	501748	95.95	-	AT4G28980.2	1063	1440	89.01	+
JCVI_15518	1438	1460	A1	4085507	4086055	92.79	-	C1	5690317	5690864	94.72	-	A_scaffold000011	284633	285181	84.5	+	C_scaffold000129	502551	503098	94.72	-	AT4G28980.2	1	553	75.13	+
JCVI_10043	1439	1461	A1	4087823	4088015	84.62	-	C1	5692931	5693113	80.33	-	A_scaffold000011	282673	282865	84.62	+	C_scaffold000129	505165	505347	80.33	-	AT4G28950.1	1	627	87.88	+
JCVI_4876	1440	1462	A1	4088924	4089465	83.63	-	C1	5694010	5694574	93.82	-	A_scaffold000011	281223	281764	83.63	+	C_scaffold000129	506244	506808	93.82	-	AT3G23890.1	3743	4394	61.91	+
JCVI_23484	1441	1463	A1	4090918	4091316	93.58	-	C1	5696730	5697103	94.93	-	A_scaffold000011	279372	279770	93.58	+	C_scaffold000129	508279	508677	93.58	-	AT3G23890.1	853	3294	82.6	+
EE443597	1442	1464	A1	4108774	4109143	91.94	+	C1	5711626	5711987	97.25	+	A_scaffold000011	261545	261914	91.94	-	C_scaffold000129	523860	524221	97.25	+	AT4G28910.2	78	290	87.04	+
JCVI_744	1443	1465	A1	4108775	4109572	99	+	C1	5711627	5712374	78.68	+	A_scaffold000011	261116	261913	99	-	C_scaffold000129	523861	524608	78.68	+	AT4G28910.2	1	713	76.02	+
JCVI_33372	1444	1466	A1	4109833	4110435	94.58	+	C1	5712640	5713272	97.8	+	A_scaffold000011	260253	260855	94.58	-	C_scaffold000129	524874	525506	97.8	+	AT4G28910.2	755	1278	76.03	+
EV019887	1445	1467	A1	4112270	4112897	99.84	+	C1	5715395	5716022	97.13	+	A_scaffold000011	257791	258479	99.85	-	C_scaffold000129	527629	528256	97.13	+	AT4G28890.1	1	473	87.95	+
EV017504	1446	1468	A1	4115744	4115991	92.74	-	C1	5718973	5719219	96.36	-	A_scaffold000011	254697	254944	92.74	+	C_scaffold000129	531207	531453	96.36	-	AT4G28880.1	723	1248	78.92	+
EX126693	1447	49256	A1	4116259	4116739	81.91	-	C7	46983777	46984117	80.92	+	A_scaffold000011	253949	254429	81.91	+	C_scaffold000041	221078	221418	80.92	+	AT4G28860.1	565	1047	75.1	+
EE441909	1448	1469	A1	4118087	4118333	90.12	-	C1	5721418	5721625	93.81	-	A_scaffold000011	252355	252601	90.12	+	C_scaffold000129	533652	533859	93.81	-	AT4G28880.1	1	389	89.26	+
JCVI_26476	1449	1470	A1	4118903	4119410	85.27	-	C1	5722196	5722697	87.89	-	A_scaffold000011	251278	251785	85.27	+	C_scaffold000129	534430	534931	87.89	-	AT4G28850.1	1	848	85.75	+
JCVI_8168	1450	1471	A1	4138461	4138604	95.83	-	C1	5758546	5758728	88.59	-	A_scaffold000011	232084	232227	95.83	+	C_scaffold000129	570780	570962	88.59	-	AT4G28830.1	1	626	88.98	+
EV194609	1451	1472	A1	4139618	4139806	91.53	+	C1	5759712	5759860	95.3	+	A_scaffold000011	230882	231070	91.53	-	C_scaffold000129	571946	572094	95.3	+	AT4G28820.2	137	519	72.16	+
JCVI_41486	1452	1474	A1	4139635	4139806	91.28	+	C1	5761075	5761278	81.73	+	A_scaffold000011	230882	231053	91.28	-	C_scaffold000129	573309	573512	81.73	+	AT4G28820.2	202	519	84.91	+
EE474218	1453		A1	4139668	4139806	90.65	+	.	.	.	.	.	A_scaffold000011	230882	231020	90.65	-	.	.	.	.	.	AT4G28820.1	205	414	81.99	+
DY003596	1454	1475	A1	4141480	4141838	80.33	-	C1	5761677	5761979	74.11	-	A_scaffold000011	228850	229208	80.33	+	C_scaffold000129	573911	574213	74.11	-	AT4G28811.1	1059	1635	68.86	+
EE419746	1455	1476	A1	4142617	4143201	76.92	-	C1	5762783	5763324	83.82	-	A_scaffold000011	227487	228071	76.92	+	C_scaffold000129	575017	575558	83.82	-	AT4G28790.1	30	347	71.9	+
EV031487	1456		A1	4148658	4149027	68.91	+	.	.	.	.	.	A_scaffold000011	221661	222030	68.91	-	.	.	.	.	.	AT5G51410.1	1	293	79.07	+
JCVI_7149	1457	1479	A1	4165789	4166239	90.55	-	C1	5795807	5796191	95.88	-	A_scaffold000011	204449	204899	90.55	+	C_scaffold000129	608041	608425	95.88	-	AT4G28780.1	50	1104	88.63	+
JCVI_25590	1458	1480	A1	4172626	4173491	96.66	+	C1	5804437	5805147	93.32	+	A_scaffold000011	197197	198062	96.66	-	C_scaffold000129	616671	617381	93.32	+	AT4G28770.1	272	846	89.06	+
DY027143	1459	1481	A1	4172848	4173377	92.66	-	C1	5804508	5805033	98.1	-	A_scaffold000011	197311	197840	92.66	+	C_scaffold000129	616742	617267	98.1	-	AT4G28760.1	2382	2657	78.95	+
JCVI_9603	1460	1482	A1	4174037	4174835	93	-	C1	5805718	5806516	92.62	-	A_scaffold000011	195853	196651	93	+	C_scaffold000129	617952	618750	92.62	-	AT4G28760.1	1296	1668	84.04	+
CX271811	1461	1483	A1	4175244	4175447	98.55	-	C1	5806925	5807128	93.72	-	A_scaffold000011	195241	195444	98.55	+	C_scaffold000129	619159	619362	93.72	-	AT4G28760.1	1	380	89.03	+
EV089812	1462	1484	A1	4175985	4176402	83.41	-	C1	5807505	5808105	93.7	-	A_scaffold000011	194286	194703	83.41	+	C_scaffold000129	619739	620339	93.7	-	.	.	.	.	.
JCVI_6466	1463	1485	A1	4182016	4182365	98.29	+	C1	5815453	5815816	96.43	+	A_scaffold000011	188323	188672	98.29	-	C_scaffold000129	627687	628050	96.43	+	AT4G28750.1	1	415	85.54	+
JCVI_24533	1464	1486	A1	4182500	4182920	75.52	+	C1	5815740	5816394	85.98	+	A_scaffold000011	187768	188211	74.89	-	C_scaffold000129	627974	628628	85.98	+	.	.	.	.	.
JCVI_4379	1465	1487	A1	4184285	4184589	85.4	-	C1	5817770	5818077	88.35	-	A_scaffold000011	186099	186403	85.4	+	C_scaffold000129	630004	630311	88.35	-	AT4G28730.1	1	525	78.01	+
EE392389	1466	1488	A1	4216741	4217047	98.39	+	C1	5877209	5877513	96.44	+	A_scaffold000011	153641	153947	98.39	-	C_scaffold000129	689443	689747	96.44	+	.	.	.	.	.
JCVI_19801	1467	1489	A1	4220199	4220411	97.66	-	C1	5883758	5883970	96.26	-	A_scaffold000011	150277	150489	97.66	+	C_scaffold000129	695992	696204	96.26	-	AT4G28715.1	798	1861	78.16	+
EV073062	1468	1490	A1	4224031	4224279	76.92	-	C1	5887491	5887612	98.36	-	A_scaffold000011	146409	146657	76.92	+	C_scaffold000129	699725	699846	98.36	-	AT4G28710.1	1150	1774	92.64	+
EV063077	1469	1491	A1	4227585	4228032	85.65	-	C1	5891241	5891750	81.94	-	A_scaffold000011	142656	143103	85.65	+	C_scaffold000129	703475	703984	81.94	-	.	.	.	.	.
JCVI_20435	1470	1492	A1	4229041	4229328	89.58	-	C1	5892722	5892979	98.45	-	A_scaffold000011	141360	141647	89.58	+	C_scaffold000129	704956	705213	98.45	-	AT4G28706.3	564	1212	87.37	+
JCVI_27392	1471	1493	A1	4230773	4230960	86.17	-	C1	5894438	5894626	89.42	-	A_scaffold000011	139728	139915	86.17	+	C_scaffold000129	706672	706860	89.42	-	AT4G28706.2	1	669	83.63	+
ES955034	1472	1494	A1	4235524	4235858	99.7	-	C1	5900417	5900761	94.78	-	A_scaffold000011	134830	135164	99.7	+	C_scaffold000129	712651	712995	94.78	-	AT4G28703.1	1	194	92.27	+
JCVI_39216	1473		A1	4244191	4244476	83.62	-	.	.	.	.	.	A_scaffold000011	126212	126497	83.62	+	.	.	.	.	.	AT4G28680.1	1232	1626	55.25	+
EV135273	1474	1496	A1	4244271	4244502	82.83	-	C1	5924275	5924505	90.04	-	A_scaffold000011	126186	126417	82.83	+	C_scaffold000129	736509	736739	90.04	-	AT4G28680.2	1228	1631	88.61	+
JCVI_13508	1475	1498	A1	4245431	4246192	87.37	-	C1	5925429	5925847	78.9	-	A_scaffold000011	124496	125257	87.37	+	C_scaffold000129	737663	738081	78.9	-	AT4G28680.1	894	1202	79.55	+
JCVI_38915	1476	1499	A1	4246566	4246887	89.16	-	C1	5926603	5926924	87.69	-	A_scaffold000011	123801	124122	89.16	+	C_scaffold000129	738837	739158	87.69	-	AT4G28680.2	594	1179	86.9	+
EE428937	1477	1500	A1	4247781	4248085	86.97	-	C1	5927836	5928170	94.94	-	A_scaffold000011	122603	122907	86.97	+	C_scaffold000129	740070	740404	94.94	-	AT4G28680.2	38	455	84.36	+
JCVI_14922	1478	1501	A1	4258495	4259077	97.6	-	C1	5942864	5943410	94.71	-	A_scaffold000011	111611	112193	97.6	+	C_scaffold000129	755098	755644	94.71	-	AT4G28660.1	1	552	82.55	+
JCVI_28834	1479	1502	A1	4261526	4263463	97.99	+	C1	5945944	5947878	98.61	+	A_scaffold000011	106878	109162	94.45	-	C_scaffold000129	758178	760112	98.61	+	AT4G28650.1	1	1835	84.99	+
JCVI_11984	1480	1503	A1	4264315	4264906	95.11	+	C1	5948732	5949480	97.33	+	A_scaffold000011	105782	106373	95.11	-	C_scaffold000129	760966	761714	97.33	+	AT4G28650.1	2302	3042	90.09	+
EV090727	1481	11714	A1	4266750	4267041	86.78	-	C2	43821072	43821367	87.42	-	A_scaffold000011	103647	103938	86.78	+	C_scaffold000056	1594758	1595053	87.42	-	AT4G39960.1	1	264	69.45	+
EX040942	1482	1504	A1	4273466	4273930	86.45	+	C1	5954042	5954413	95.43	+	A_scaffold000011	96758	97222	89.46	-	C_scaffold000129	766276	766647	95.43	+	AT4G28630.1	670	1040	80.48	+
JCVI_32301	1483	1505	A1	4273577	4274178	76.77	+	C1	5954082	5954663	77.99	+	A_scaffold000011	96510	97111	76.77	-	C_scaffold000129	766316	766897	77.99	+	AT5G58270.1	758	1547	92.28	+
EE521865	1484	1508	A1	4276302	4276789	91.7	+	C1	5956914	5957088	98.86	+	A_scaffold000011	93899	94386	91.7	-	C_scaffold000129	769148	769322	98.86	+	AT4G28610.1	120	247	83.21	+
JCVI_23342	1485	1507	A1	4276466	4276913	98.21	+	C1	5956641	5957342	97.16	+	A_scaffold000011	93775	94222	98.21	-	C_scaffold000129	768875	769576	97.16	+	AT4G28610.1	77	1230	71.78	+
EV183612	1486	1509	A1	4277949	4278234	94.06	+	C1	5958342	5958772	92.58	+	A_scaffold000011	92454	92739	94.06	-	C_scaffold000129	770576	771006	92.58	+	AT4G28610.1	866	1230	87.12	+
JCVI_32265	1487	1510	A1	4277949	4278380	82.62	+	C1	5958342	5958779	79.64	+	A_scaffold000011	92308	92739	82.62	-	C_scaffold000129	770576	771013	79.64	+	AT4G28610.1	979	1230	85.94	+
EX033730	1488	1511	A1	4277982	4278354	98.66	+	C1	5958375	5958627	93.28	+	A_scaffold000011	92334	92706	98.66	-	C_scaffold000129	770609	770861	93.28	+	AT4G28610.1	1024	1230	83.17	+
JCVI_40199	1489	22683	A1	4278612	4278980	95.16	-	C3	66993097	66993593	89.74	-	A_scaffold000011	91708	92076	95.16	+	C_scaffold000117	780424	780920	89.74	-	AT4G28600.1	1730	2220	89.41	+
EV113913	1490	22685	A1	4279014	4279236	97.76	-	C3	66993219	66993646	78.94	-	A_scaffold000011	91452	91674	97.76	+	C_scaffold000117	780546	780973	78.94	-	AT4G28600.1	1677	2103	77.44	+
EV113998	1491	22684	A1	4279014	4279236	98.65	-	C3	66993210	66993646	79.68	-	A_scaffold000011	91452	91674	98.65	+	C_scaffold000117	780537	780973	79.68	-	AT4G28600.1	1677	2146	76.69	+
JCVI_24403	1492	1512	A1	4280472	4280710	93.31	-	C1	5960845	5961083	94.98	-	A_scaffold000011	89978	90216	93.31	+	C_scaffold000129	773079	773317	94.98	-	AT4G28600.1	124	506	82.64	+
JCVI_5766	1493	60473	A1	4283743	4284395	73.14	-	C9	36910999	36911678	94.12	+	A_scaffold000011	86293	86945	73.14	+	C_scaffold000031	2013673	2014352	94.12	-	.	.	.	.	.
JCVI_21974	1494	43363	A1	4283766	4284805	63.32	+	C7	1409991	1411075	93.3	+	A_scaffold000123	152454	153481	85.29	+	C_scaffold000120	762644	763728	93.3	-	.	.	.	.	.
JCVI_24128	1495	1513	A1	4293051	4293591	81.77	-	C1	5975265	5975809	79.56	-	A_scaffold000011	77097	77637	81.77	+	C_scaffold000129	787499	788043	79.56	-	AT4G28540.1	528	1440	87.27	+
JCVI_15574	1496	1515	A1	4295993	4296351	92.58	-	C1	5978376	5978745	86.93	-	A_scaffold000011	74337	74695	92.58	+	C_scaffold000129	790610	790979	86.93	-	AT4G28540.1	1	559	88.93	+
JCVI_38081	1497	1517	A1	4318244	4318550	90.76	+	C1	6016555	6016868	95.54	+	A_scaffold000011	52138	52465	88.96	-	C_scaffold000129	828789	829102	95.54	+	.	.	.	.	.
JCVI_24579	1498	1518	A1	4321685	4322269	88.27	-	C1	6025780	6026378	87.54	-	A_scaffold000011	48419	49003	88.27	+	C_scaffold000129	838014	838612	87.54	-	AT4G28520.1	969	1575	82.87	+
JCVI_12735	1499	1520	A1	4322534	4322977	98.87	-	C1	6026628	6027071	99.32	-	A_scaffold000011	47711	48154	98.87	+	C_scaffold000129	838862	839305	99.32	-	AT4G28520.4	559	1191	85.01	+
JCVI_41027	1500	1521	A1	4326364	4326777	97.59	+	C1	6030801	6031231	92.64	+	A_scaffold000011	43911	44324	97.59	-	C_scaffold000129	843035	843465	92.64	+	AT4G28510.1	2	867	80.67	+
EV138722	1501	1522	A1	4326368	4326786	89.05	+	C1	6030812	6031240	85.85	+	A_scaffold000011	43902	44320	89.05	-	C_scaffold000129	843046	843474	85.85	+	AT4G28510.1	522	867	65.91	+
CX189985	1502	1523	A1	4326857	4327497	94.54	-	C1	6031315	6031954	85.23	-	A_scaffold000011	43191	43831	94.54	+	C_scaffold000129	843549	844188	85.23	-	AT4G28500.1	453	803	84.03	+
EX055496	1503	49222	A1	4328968	4329382	95.66	-	C7	46842868	46843282	87.23	+	A_scaffold000011	41306	41720	95.66	+	C_scaffold000041	80169	80583	87.23	+	AT4G28500.1	1	461	90.02	+
JCVI_17588	1504	1525	A1	4334091	4335282	93.58	-	C1	6036005	6037164	96.32	-	A_scaffold000011	35406	36597	93.58	+	C_scaffold000129	848239	849398	96.32	-	AT4G28490.1	1483	3000	75.73	+
JCVI_37836	1505	1526	A1	4335317	4336275	95.1	-	C1	6037199	6038157	98.54	-	A_scaffold000011	34413	35371	95.1	+	C_scaffold000129	849433	850391	98.54	-	AT4G28490.1	487	1445	81.96	+
EX101623	1506	1527	A1	4339490	4340058	98.77	-	C1	6043858	6044492	88.46	-	A_scaffold000011	30630	31198	98.77	+	C_scaffold000129	856092	856726	88.46	-	AT4G28480.1	430	1047	86.13	+
CV432679	1507	1529	A1	4346898	4347159	82.71	+	C1	6051282	6051532	78.16	+	A_scaffold000011	23529	23790	82.71	-	C_scaffold000129	863516	863766	78.16	+	AT2G20580.1	2388	2675	76.35	+
JCVI_24091	1508	1530	A1	4346899	4347163	97.74	+	C1	6051283	6051516	92.77	+	A_scaffold000011	23525	23789	97.74	-	C_scaffold000129	863517	863750	92.77	+	AT2G20580.1	2249	2676	86.45	+
JCVI_20824	1509	1531	A1	4347401	4347956	83.95	-	C1	6051811	6052375	87.43	-	A_scaffold000011	22732	23287	83.77	+	C_scaffold000129	864045	864609	87.43	-	AT4G28460.1	1	219	86.04	+
EE481297	1510	1532	A1	4347532	4347986	90.85	-	C1	6051813	6052405	90.4	-	A_scaffold000011	22702	23155	90.83	+	C_scaffold000129	864047	864639	90.4	-	AT4G28460.1	1	219	85.59	+
JCVI_7625	1511	1533	A1	4351090	4351435	92.77	-	C1	6060732	6061108	92.86	-	A_scaffold000011	19253	19598	91.04	+	C_scaffold000129	872966	873342	92.86	-	AT4G28440.1	41	462	87.47	+
JCVI_38111	1512	1534	A1	4353522	4353674	93.46	-	C1	6062836	6062990	97.42	-	A_scaffold000011	17014	17166	93.46	+	C_scaffold000129	875070	875224	97.42	-	AT4G28430.1	717	1270	76.92	+
EE528857	1513	1535	A1	4354371	4354809	88.49	-	C1	6063691	6064120	78.16	-	A_scaffold000011	15879	16317	88.49	+	C_scaffold000129	875925	876354	78.16	-	AT4G28430.1	72	319	75.6	+
JCVI_28027	1514	1536	A1	4355011	4355342	83.14	-	C1	6064326	6064635	80.44	-	A_scaffold000011	15346	15675	83.04	+	C_scaffold000129	876560	876869	80.44	-	AT4G28420.2	1018	1346	86.45	+
JCVI_7100	1515	1538	A1	4374030	4374499	92.62	+	C1	6076652	6077128	99.58	+	A_scaffold000190	3343	3812	92.62	+	C_scaffold000129	888886	889362	99.58	+	AT1G52415.1	1	349	78.63	+
JCVI_30790	1516	1539	A1	4374033	4374639	88.52	+	C1	6076657	6077265	84.4	+	A_scaffold000190	3346	3952	88.52	+	C_scaffold000129	888891	889499	84.4	+	AT1G52415.1	1	349	78.63	+
JCVI_9638	1517	1540	A1	4374033	4374531	89.68	+	C1	6076657	6077159	85.15	+	A_scaffold000190	3346	3844	89.68	+	C_scaffold000129	888891	889393	85.15	+	AT1G52415.1	1	360	78.3	+
JCVI_29001	1518	1541	A1	4375237	4375519	99.65	-	C1	6077777	6078195	81.32	-	A_scaffold000190	4550	4832	99.65	-	C_scaffold000129	890011	890429	81.32	-	AT4G28400.1	1	799	88.11	+
EV122340	1519	1542	A1	4383331	4384056	92.7	-	C1	6100745	6101467	87.82	-	A_scaffold000190	12644	13369	92.7	-	C_scaffold000129	912979	913701	87.82	-	AT4G17490.1	276	799	67.48	+
JCVI_669	1520	1543	A1	4383444	4384355	97.81	-	C1	6100862	6101521	89.87	-	A_scaffold000190	12757	13668	97.81	-	C_scaffold000129	913096	913755	89.87	-	AT4G17490.1	213	769	76.58	+
CD830269	1521	1544	A1	4383530	4384114	91.69	-	C1	6100940	6101662	99.86	-	A_scaffold000190	12843	13427	91.69	-	C_scaffold000129	913174	913896	99.86	-	AT4G17490.1	198	799	74.35	+
ES927658	1522	1546	A1	4388401	4388953	99.82	-	C1	6107899	6108259	95.84	-	A_scaffold000190	17714	18266	99.82	-	C_scaffold000129	920133	920493	95.84	-	.	.	.	.	.
JCVI_4346	1523	1547	A1	4388949	4389705	90.17	+	C1	6108255	6109011	87.29	+	A_scaffold000190	18262	19018	90.17	+	C_scaffold000129	920489	921245	87.29	+	AT5G47220.1	54	578	68.02	+
JCVI_1516	1524	1548	A1	4391797	4391990	87.68	-	C1	6119173	6119483	81.54	-	A_scaffold000190	21110	21303	87.68	-	C_scaffold000129	931407	931717	81.54	-	AT4G17510.1	6	626	88.89	+
JCVI_2323	1525		A1	4392260	4392546	80.14	+	.	.	.	.	.	A_scaffold000190	21573	21859	80.14	+	.	.	.	.	.	AT4G17520.1	385	648	67.29	+
JCVI_3917	1526	1549	A1	4393985	4394335	99.72	+	C1	6121461	6121724	94.8	+	A_scaffold000190	23298	23648	99.72	+	C_scaffold000129	933695	933958	94.8	+	AT4G17520.1	505	900	69.61	+
JCVI_3436	1527	1551	A1	4394356	4394610	98.43	-	C1	6121833	6122077	93.47	-	A_scaffold000190	23669	23923	98.43	-	C_scaffold000129	934067	934311	93.47	-	AT4G17530.1	22	609	89.29	+
EV098567	1528	1552	A1	4394860	4395038	87.98	-	C1	6122309	6122491	87.7	-	A_scaffold000190	24173	24351	87.98	-	C_scaffold000129	934543	934725	87.7	-	AT4G17530.1	1	527	89.01	+
EV098644	1529	1553	A1	4394878	4395038	89.76	-	C1	6122338	6122491	91.98	-	A_scaffold000190	24191	24351	89.76	-	C_scaffold000129	934572	934725	91.98	-	AT4G17530.1	1	405	92.23	+
JCVI_1852	1530	48351	A1	4394878	4395034	91.72	-	C7	42652974	42653214	92.18	-	A_scaffold000013	1031178	1031334	99.36	+	C_scaffold000026	2023006	2023246	92.18	+	AT4G17530.1	1	609	92.28	+
AM394060	1531	1554	A1	4395711	4396015	93.89	+	C1	6123157	6123464	95.89	+	A_scaffold000190	25024	25328	93.89	+	C_scaffold000129	935391	935698	95.89	+	.	.	.	.	.
JCVI_41429	1532	1555	A1	4399678	4399985	94.17	+	C1	6125873	6126171	97.99	+	A_scaffold000190	28991	29298	94.17	+	C_scaffold000129	938107	938405	97.99	+	AT4G17540.1	13	739	87.5	+
JCVI_21692	1533	48352	A1	4402440	4403347	98.46	-	C7	42658273	42659170	87.31	-	A_scaffold000190	31753	32660	98.46	-	C_scaffold000026	2017050	2017947	87.31	+	AT4G17550.1	303	834	88.53	+
EX103792	1534	50576	A1	4407444	4407888	87.87	-	C8	5181464	5181820	80.45	-	A_scaffold000190	36757	37201	87.87	-	C_scaffold000043	1056614	1056970	80.45	-	.	.	.	.	.
EX090829	1535	35095	A1	4407529	4407913	99.74	-	C5	31624441	31624806	80.97	-	A_scaffold000012	80349	80733	99.74	-	C_scaffold000043	1058722	1059106	79.43	-	.	.	.	.	.
JCVI_39619	1536	1557	A1	4414218	4414722	84.75	-	C1	6141565	6142083	97.88	-	A_scaffold000190	43531	44035	84.75	-	C_scaffold000129	953799	954317	97.88	-	AT4G17570.1	1187	1414	83.41	+
EV157036	1537	1558	A1	4414291	4414722	94.47	-	C1	6141648	6142083	86.94	-	A_scaffold000190	43604	44035	94.47	-	C_scaffold000129	953882	954317	86.94	-	AT4G17570.1	1206	1414	87.56	+
JCVI_30034	1538	1559	A1	4415900	4416184	93.68	-	C1	6143247	6143399	98.69	-	A_scaffold000190	45213	45497	93.68	-	C_scaffold000129	955481	955633	98.69	-	AT4G17570.1	1	187	81.82	+
JCVI_17746	1539	1560	A1	4421950	4422609	99.24	-	C1	6151445	6152286	88.88	-	A_scaffold000190	51263	51922	99.24	-	C_scaffold000129	963679	964520	88.88	-	AT2G07170.1	1169	2081	84.57	+
EE527976	1540	1561	A1	4423963	4424273	98.39	-	C1	6153455	6153765	97.75	-	A_scaffold000190	53276	53586	98.39	-	C_scaffold000129	965689	965999	97.75	-	AT2G07170.1	351	875	89.16	+
EV057697	1541	1562	A1	4426437	4426718	91.26	-	C1	6155016	6155344	95.74	-	A_scaffold000190	55750	56031	91.26	-	C_scaffold000129	967250	967578	95.74	-	AT4G17610.1	5157	5550	87.31	+
CX267226	1542	3827	A1	4440162	4440421	79.92	-	C1	24130781	24131024	96.72	-	A_scaffold000190	69475	69734	79.92	-	C_scaffold000137	391480	391723	96.72	-	AT4G17610.1	317	584	76.01	+
ES967556	1543	3826	A1	4440656	4441060	84.3	-	C1	24130509	24131022	95.91	-	A_scaffold000190	69969	70373	84.3	-	C_scaffold000137	391208	391721	95.91	-	AT4G17610.1	260	587	68.22	+
EV047330	1544	1563	A1	4448320	4448938	93.15	-	C1	6186932	6187504	93.23	-	A_scaffold000190	77633	78251	93.15	-	C_scaffold000129	999166	999738	93.23	-	.	.	.	.	.
EX125037	1545	1565	A1	4449604	4450042	98.63	+	C1	6188163	6188603	94.14	+	A_scaffold000190	78917	79355	98.63	+	C_scaffold000129	1000397	1000837	94.14	+	AT4G17615.2	2	212	90.14	+
JCVI_15634	1546	1564	A1	4450885	4451029	90.41	+	C1	6187160	6187320	87.73	+	A_scaffold000190	80198	80342	90.41	+	C_scaffold000129	999394	999554	87.73	+	AT4G17615.1	1	642	92.06	+
EV159713	1547	1566	A1	4452562	4452826	99.25	+	C1	6190817	6191262	76.56	+	A_scaffold000190	81875	82139	99.25	+	C_scaffold000129	1003051	1003496	76.56	+	AT4G17620.1	317	706	86.92	+
EV159642	1548	1567	A1	4454461	4454650	95.36	+	C1	6192888	6193077	94.85	+	A_scaffold000190	83774	83963	95.36	+	C_scaffold000129	1005122	1005311	94.85	+	AT4G17620.1	1059	1521	72.34	+
JCVI_25484	1549	27814	A1	4455794	4456143	79.5	+	C4	37992532	37993003	78.65	-	A_scaffold000190	85107	85456	79.5	+	C_scaffold000192	982576	983047	78.65	-	AT4G17640.1	1	771	84.22	+
JCVI_21521	1550	1568	A1	4457986	4458349	100	+	C1	6196484	6196799	96.87	+	A_scaffold000190	87299	87662	100	+	C_scaffold000129	1008718	1009033	96.87	+	AT4G17650.1	69	771	80.81	+
EX040089	1551	1569	A1	4458434	4458639	98.06	+	C1	6196907	6197363	69.7	+	A_scaffold000190	87747	87952	98.06	+	C_scaffold000129	1009141	1009597	69.7	+	AT4G17650.1	148	684	83.36	+
JCVI_12065	1552	1570	A1	4461822	4462117	96.28	-	C1	6200431	6200726	95.95	-	A_scaffold000190	91135	91430	96.28	-	C_scaffold000129	1012665	1012960	95.95	-	AT4G17670.1	104	479	84.03	+
JCVI_2811	1553	1571	A1	4461837	4462117	87.85	-	C1	6200446	6200726	87.5	-	A_scaffold000190	91150	91430	87.85	-	C_scaffold000129	1012680	1012960	87.5	-	AT4G17670.1	104	479	83.46	+
ES919008	1554	1572	A1	4461899	4462644	93.57	-	C1	6200508	6201255	92.78	-	A_scaffold000190	91212	91957	93.57	-	C_scaffold000129	1012742	1013489	92.78	-	AT4G17670.1	287	479	91.71	+
CN727733	1555	1576	A1	4487636	4488304	99.1	+	C1	6223227	6223895	98.8	+	A_scaffold000190	116949	117617	99.1	+	C_scaffold000129	1035461	1036129	98.8	+	AT4G17690.1	31	693	79.79	+
EV165333	1556	1577	A1	4487986	4488711	90.95	+	C1	6223577	6224302	90.67	+	A_scaffold000190	117299	118024	90.95	+	C_scaffold000129	1035811	1036536	90.67	+	AT4G17690.1	391	976	76.6	+
JCVI_36458	1557	48303	A1	4495309	4496193	85.6	+	C7	42501818	42502701	89.3	+	A_scaffold000229	15023	15904	87.92	-	C_scaffold000026	2173519	2174399	89.27	-	.	.	.	.	.
JCVI_37762	1558	1578	A1	4497543	4497801	81.47	-	C1	6228209	6228472	80.75	-	A_scaffold000190	126856	127114	81.47	-	C_scaffold000129	1040443	1040706	80.75	-	AT4G17695.1	252	402	77.63	+
JCVI_6619	1559	1580	A1	4509691	4510242	88.59	-	C1	6247846	6248370	86.86	-	A_scaffold000190	139004	139555	88.59	-	C_scaffold000129	1060080	1060604	86.86	-	AT4G17720.1	524	874	73.5	+
JCVI_10875	1560	1581	A1	4510182	4510556	88.59	-	C1	6248310	6248682	89.33	-	A_scaffold000190	139495	139869	88.59	-	C_scaffold000129	1060544	1060916	89.33	-	AT4G17720.1	1	579	84.73	+
JCVI_4289	1561	1582	A1	4512165	4512678	80	+	C1	6250294	6250810	79.2	+	A_scaffold000190	141478	141991	80	+	C_scaffold000129	1062528	1063044	79.2	+	AT4G17730.2	1	693	89.19	+
JCVI_21728	1562	1584	A1	4514152	4514550	96.74	-	C1	6252214	6252612	97.99	-	A_scaffold000190	143465	143863	96.74	-	C_scaffold000129	1064448	1064846	97.99	-	AT4G17750.1	1150	1373	84.38	+
EE434787	1563	1585	A1	4514912	4515295	94.07	-	C1	6252980	6253326	94.87	-	A_scaffold000190	144225	144608	94.07	-	C_scaffold000129	1065214	1065560	94.87	-	AT4G17750.1	200	689	79.63	+
JCVI_39247	1564	1587	A1	4530194	4530726	98.31	-	C1	6300685	6301092	95.43	-	A_scaffold000190	159507	160039	98.31	-	C_scaffold000129	1112919	1113326	95.43	-	.	.	.	.	.
EV103168	1565	1588	A1	4531444	4532189	96.52	+	C1	6309285	6309766	91.17	+	A_scaffold000190	160757	161502	96.52	+	C_scaffold000129	1121519	1122000	91.17	+	.	.	.	.	.
EV154468	1566		A1	4533772	4534139	86.29	+	.	.	.	.	.	A_scaffold000190	163085	163452	86.29	+	.	.	.	.	.	AT4G17790.1	68	447	77.75	+
JCVI_11412	1567	1591	A1	4534036	4534734	77.59	+	C1	6312714	6313236	86.91	+	A_scaffold000190	163349	164047	77.59	+	C_scaffold000129	1124948	1125470	86.91	+	AT4G17790.1	24	795	90.56	+
EV122190	1568	1589	A1	4534213	4534662	84.48	+	C1	6312671	6313214	79.35	+	A_scaffold000190	163526	163975	84.48	+	C_scaffold000129	1124905	1125448	79.35	+	AT4G17790.1	185	786	79.54	+
JCVI_14085	1569	1590	A1	4534213	4534558	85.14	+	C1	6312694	6313060	83.02	+	A_scaffold000190	163526	163871	85.14	+	C_scaffold000129	1124928	1125294	83.02	+	AT4G17790.1	198	566	81.5	+
EE559801	1570		A1	4534708	4535077	70.51	+	.	.	.	.	.	A_scaffold000190	164021	164390	70.51	+	.	.	.	.	.	AT4G17790.1	484	786	83.17	+
EV106311	1571	1592	A1	4534759	4535073	91.25	+	C1	6313261	6313431	96.53	+	A_scaffold000190	164072	164386	91.25	+	C_scaffold000129	1125495	1125665	96.53	+	AT4G17790.1	666	786	86.99	+
EV113522	1572	1593	A1	4537798	4538583	92.11	-	C1	6316665	6317370	89.93	-	A_scaffold000190	167111	167896	92.11	-	C_scaffold000129	1128899	1129604	89.93	-	AT4G17800.1	431	879	89.89	+
EV113607	1573	1594	A1	4538343	4539215	94.97	-	C1	6317130	6317996	94.06	-	A_scaffold000190	167656	168528	94.97	-	C_scaffold000129	1129364	1130230	94.06	-	AT4G17800.1	1	671	88.31	+
DY025423	1574	45772	A1	4565155	4565915	98.56	+	C7	29075042	29075557	84.98	+	A_scaffold000014	15839	16599	98.56	+	C_scaffold000129	1185298	1186058	98.56	+	AT4G17810.1	3	615	84.65	+
JCVI_26403	1575	45771	A1	4565393	4565903	85.58	+	C7	29074804	29075545	99.33	+	A_scaffold000013	898146	898887	99.33	-	C_scaffold000296	431435	432176	99.33	+	AT4G17810.1	19	615	83.53	+
ES930449	1576	1598	A1	4573538	4573936	94.04	+	C1	6379946	6380320	90.86	+	A_scaffold000014	24222	24620	94.04	+	C_scaffold000129	1192180	1192554	90.86	+	AT4G17830.1	25	378	90.11	+
ES941183	1577	1597	A1	4573554	4574231	89.47	+	C1	6379937	6380668	100	+	A_scaffold000014	24238	24915	89.47	+	C_scaffold000129	1192171	1192902	100	+	AT4G17830.1	25	367	86.13	+
JCVI_14048	1578	1599	A1	4574337	4574587	99.6	+	C1	6380617	6380867	97.61	+	A_scaffold000014	25021	25271	99.6	+	C_scaffold000129	1192851	1193101	97.61	+	AT4G17830.1	334	1304	82.72	+
JCVI_12957	1579	1600	A1	4576270	4576558	95.19	-	C1	6382569	6382833	97.36	-	A_scaffold000014	26954	27242	95.19	-	C_scaffold000129	1194803	1195067	97.36	-	AT4G17840.1	543	1269	86.68	+
JCVI_12186	1580	1601	A1	4577234	4577638	89.24	-	C1	6383456	6384032	90.92	-	A_scaffold000014	27918	28322	89.24	-	C_scaffold000129	1195690	1196266	90.92	-	AT4G17840.1	430	647	83.64	+
AM395970	1581	1602	A1	4581449	4581907	89.8	+	C1	6391286	6391742	91.09	+	A_scaffold000014	32133	32591	89.8	+	C_scaffold000129	1203520	1203976	91.09	+	.	.	.	.	.
JCVI_27370	1582	38646	A1	4591332	4591655	99.69	-	C6	11310329	11311414	99.82	-	A_scaffold000014	42016	42339	99.69	-	C_scaffold000018	92580	93665	99.82	+	ATMG00580.1	1398	1488	97.8	+
CV651085	1583	1603	A1	4593521	4594046	97.92	+	C1	6425372	6425897	94.7	+	A_scaffold000014	44205	44730	97.92	+	C_scaffold000129	1237606	1238131	94.7	+	AT4G17870.1	3	528	82.39	+
JCVI_42151	1584	1604	A1	4601099	4601645	95.13	-	C1	6433302	6434005	90.91	-	A_scaffold000014	51783	52329	95.13	-	C_scaffold000129	1245536	1246239	90.91	-	AT4G17880.1	1407	1770	85.41	+
JCVI_2028	1585	1605	A1	4606831	4607821	91.54	-	C1	6434944	6435503	83.39	-	A_scaffold000014	57515	58505	91.54	-	C_scaffold000129	1247178	1247737	83.39	-	AT4G17880.1	454	840	75.44	+
JCVI_13215	1586	1606	A1	4611839	4612457	80.79	+	C1	6442800	6443413	83.44	+	A_scaffold000014	62523	63141	80.79	+	C_scaffold000129	1255034	1255647	83.44	+	AT4G17890.1	11	519	81.41	+
JCVI_29046	1587	1607	A1	4612510	4612786	83.87	+	C1	6444213	6444539	97.86	+	A_scaffold000014	63194	63470	83.87	+	C_scaffold000129	1256447	1256773	97.86	+	AT4G17890.1	714	1242	85.15	+
CV433458	1588	1608	A1	4619366	4619564	100	+	C1	6458796	6459002	97.58	+	A_scaffold000014	70050	70248	100	+	C_scaffold000129	1271030	1271236	97.58	+	AT4G17900.1	63	260	88.89	+
JCVI_30552	1589	1609	A1	4620147	4620487	94.17	+	C1	6459581	6459920	98.53	+	A_scaffold000014	70831	71171	94.17	+	C_scaffold000129	1271815	1272154	98.53	+	AT4G17900.1	1	684	90.07	+
ES956512	1590	1610	A1	4620240	4620610	96.77	+	C1	6459674	6460043	93.03	+	A_scaffold000014	70924	71294	96.77	+	C_scaffold000129	1271908	1272277	93.03	+	AT4G17900.1	571	684	89.47	+
CD814199	1591	1611	A1	4632484	4633225	98.11	-	C1	6471715	6472456	97.17	-	A_scaffold000014	83168	83909	98.11	-	C_scaffold000129	1283949	1284690	97.17	-	AT4G17920.1	1	678	79.91	+
JCVI_13840	1592	1612	A1	4635279	4635669	86.55	+	C1	6474637	6475124	95.15	+	A_scaffold000014	85963	86353	86.55	+	C_scaffold000129	1286871	1287358	95.15	+	AT4G17940.1	349	729	73.97	+
BQ790852	1593	1613	A1	4635293	4635743	99.78	+	C1	6474654	6475025	86.09	+	A_scaffold000014	85977	86427	99.78	+	C_scaffold000129	1286888	1287259	86.09	+	AT4G17940.1	46	357	70.75	+
JCVI_21461	1594	1614	A1	4636360	4636802	94.46	+	C1	6475750	6476199	95.78	+	A_scaffold000014	87044	87486	94.46	+	C_scaffold000129	1287984	1288433	95.78	+	.	.	.	.	.
EV007966	1595	1615	A1	4637101	4637278	95.51	-	C1	6476248	6476432	94.68	-	A_scaffold000014	87785	87962	95.51	-	C_scaffold000129	1288482	1288666	94.68	-	AT4G17950.1	465	1176	81.79	+
JCVI_5629	1596		A1	4637696	4638311	65.53	-	.	.	.	.	.	A_scaffold000014	88380	88995	65.53	-	.	.	.	.	.	AT4G17950.1	467	792	73.78	+
JCVI_11124	1597	1616	A1	4637937	4638256	69.46	-	C1	6477114	6477710	88.72	-	A_scaffold000014	88621	88940	69.46	-	C_scaffold000129	1289348	1289944	88.72	-	AT5G46640.1	71	675	61.88	+
JCVI_21016	1598	1617	A1	4641811	4642272	98.27	+	C1	6480952	6481414	97.84	+	A_scaffold000014	92495	92956	98.27	+	C_scaffold000129	1293186	1293648	97.84	+	AT4G17960.1	91	465	87.5	+
JCVI_18202	1599	1625	A1	4656528	4657006	96.25	-	C1	6629675	6630138	95.69	-	A_scaffold000014	107212	107690	96.25	-	C_scaffold000334	57669	58132	95.69	-	AT5G46570.1	431	1451	84.59	+
JCVI_10478	1600	1626	A1	4666475	4666808	86.23	-	C1	6636237	6636565	89.36	-	A_scaffold000014	117159	117492	86.23	-	C_scaffold000334	64231	64559	89.36	-	AT4G18010.1	1459	1940	89.86	+
DN962849	1601	48408	A1	4667607	4668366	98.03	-	C7	42939553	42940289	86.1	-	A_scaffold000014	118291	119050	98.03	-	C_scaffold000026	1735931	1736667	86.1	+	AT4G18010.1	557	1411	82.71	+
EX065858	1602	1627	A1	4668356	4668511	91.67	-	C1	6638084	6638226	92.31	-	A_scaffold000014	119040	119195	91.67	-	C_scaffold000334	66078	66220	92.31	-	AT4G18010.1	247	566	89.06	+
JCVI_31158	1603	12684	A1	4671474	4671920	98.88	-	C2	51407882	51408331	93.57	-	A_scaffold000014	122158	122604	98.88	-	C_scaffold000252	352554	353003	93.57	-	.	.	.	.	.
EE473351	1604	1628	A1	4677382	4678020	92.98	-	C1	6679122	6679634	75.86	-	A_scaffold000014	128066	128704	92.98	-	C_scaffold000334	107116	107628	75.86	-	.	.	.	.	.
JCVI_37721	1605	1629	A1	4695795	4696335	87.61	-	C1	6694737	6695224	91.04	-	A_scaffold000014	146479	147019	87.61	-	C_scaffold000334	122731	123218	91.04	-	AT4G18020.1	1417	1608	89.39	+
JCVI_11181	1606	1630	A1	4696727	4696992	98.13	-	C1	6695651	6695922	95.24	-	A_scaffold000014	147411	147676	98.13	-	C_scaffold000334	123645	123916	95.24	-	AT4G18020.1	728	1397	83.06	+
JCVI_11337	1607	1633	A1	4697480	4697724	98.37	-	C1	6697601	6697843	96.36	-	A_scaffold000014	148164	148408	98.37	-	C_scaffold000334	125595	125837	96.36	-	AT4G18020.1	91	639	81.41	+
EE468964	1608	1632	A1	4698595	4699016	99.29	-	C1	6697533	6697954	98.82	-	A_scaffold000014	149279	149700	99.29	-	C_scaffold000334	125527	125948	98.82	-	AT4G18020.4	1	87	81.61	+
JCVI_36183	1609	34298	A1	4719604	4719856	83.27	-	C5	20970532	20970766	97.05	-	A_scaffold000014	170288	170540	83.27	-	C_scaffold000107	73712	73946	97.05	-	AT5G46250.3	739	1015	75.97	+
EX086590	1610	31840	A1	4722026	4722420	96.96	-	C5	4552088	4552257	94.71	+	A_scaffold000014	172710	173104	96.96	-	C_scaffold000027	447011	447180	94.71	-	AT1G11130.1	1781	2250	87.92	+
EX112349	1611		A1	4722245	4722410	93.37	-	.	.	.	.	.	A_scaffold000014	172929	173094	93.37	-	.	.	.	.	.	AT1G11130.1	1828	2113	92.31	+
EV217059	1612		A1	4724244	4724548	92.9	-	.	.	.	.	.	A_scaffold000014	174928	175232	92.9	-	.	.	.	.	.	.	.	.	.	.
JCVI_36629	1613	1635	A1	4725682	4726373	97.83	-	C1	6725395	6726053	99.54	-	A_scaffold000014	176366	177057	97.83	-	C_scaffold000334	153389	154047	99.54	-	AT4G18030.1	1	1866	86.87	+
AM061665	1614	48413	A1	4730126	4730405	81.03	-	C7	42999107	42999450	89.71	-	A_scaffold000014	180810	181089	81.03	-	C_scaffold000026	1676770	1677113	89.71	+	AT4G18040.1	410	708	85.95	+
JCVI_3100	1615	1636	A1	4730146	4730504	92.29	-	C1	6728381	6728732	98.01	-	A_scaffold000014	180830	181188	92.29	-	C_scaffold000334	156375	156726	98.01	-	AT4G18040.1	37	708	81.95	+
JCVI_5716	1616	1638	A1	4730907	4731219	98.08	-	C1	6729573	6729909	94.07	-	A_scaffold000014	181591	181903	98.08	-	C_scaffold000334	157567	157903	94.07	-	AT4G18100.1	2	401	92.25	+
EV204839	1617	1640	A1	4733921	4734552	78.63	+	C1	6733553	6734189	77.16	+	A_scaffold000014	184605	185236	78.63	+	C_scaffold000334	161547	162183	77.16	+	AT4G18120.1	714	1052	83.77	+
JCVI_36852	1618	1639	A1	4734296	4734652	87.29	+	C1	6732871	6733337	88.51	+	A_scaffold000014	184980	185336	87.29	+	C_scaffold000334	160865	161331	88.51	+	AT4G18120.1	223	1052	64.15	+
JCVI_19214	1619	1641	A1	4734783	4735119	90.12	+	C1	6734456	6734744	97.23	+	A_scaffold000014	185467	185803	90.12	+	C_scaffold000334	162450	162738	97.23	+	AT4G18120.1	1639	2142	83.14	+
JCVI_33756	1620	1642	A1	4736393	4736722	92.49	-	C1	6735596	6735969	98.93	-	A_scaffold000014	187077	187406	92.49	-	C_scaffold000334	163590	163963	98.93	-	AT4G18130.1	2737	3339	88.72	+
JCVI_10692	1621	1643	A1	4736799	4737698	99.67	-	C1	6736425	6737324	96.11	-	A_scaffold000014	187483	188382	99.67	-	C_scaffold000334	164419	165318	96.11	-	AT4G18130.1	1899	2862	86.25	+
ES949251	1622	1644	A1	4738356	4738692	94.36	-	C1	6737979	6738315	98.81	-	A_scaffold000014	189040	189376	94.36	-	C_scaffold000334	165973	166309	98.81	-	AT4G18130.1	923	1259	83.43	+
EV202019	1623	1645	A1	4739031	4739666	94.03	-	C1	6738654	6739320	96.15	-	A_scaffold000014	189715	190350	94.03	-	C_scaffold000334	166648	167314	96.15	-	AT4G18130.1	1	584	76.05	+
ES992760	1624	1646	A1	4743355	4743750	91.67	+	C1	6748301	6748651	93.73	+	A_scaffold000014	194039	194434	91.67	+	C_scaffold000334	176295	176645	93.73	+	AT4G18150.1	534	836	79.35	+
JCVI_16634	1625	1647	A1	4745465	4745873	93.89	+	C1	6750488	6750873	84.44	+	A_scaffold000014	196149	196557	93.89	+	C_scaffold000334	178482	178867	84.44	+	AT4G18150.1	1902	2286	65.82	+
DY010280	1626	1648	A1	4745565	4746015	90.99	+	C1	6750488	6750749	93.58	+	A_scaffold000014	196249	196699	90.99	+	C_scaffold000334	178482	178743	93.58	+	AT4G18150.1	2112	2288	82.49	+
EV150425	1627	1649	A1	4770878	4771296	82.67	+	C1	6802147	6802565	84.07	+	A_scaffold000014	221562	221980	82.67	+	C_scaffold000334	230141	230559	84.07	+	AT4G18190.1	377	832	74.79	+
JCVI_8807	1628	1650	A1	4770990	4771782	84.87	+	C1	6802259	6803051	82.72	+	A_scaffold000014	221674	222466	84.87	+	C_scaffold000334	230253	231045	82.72	+	AT4G18190.1	567	1077	87.28	+
EV043418	1629	22926	A1	4774134	4774702	84.7	+	C3	68583510	68584234	99.59	-	A_scaffold000316	4857	5559	89.7	-	C_scaffold000224	293239	293963	99.59	-	AT4G18210.1	91	506	86.4	+
EH421119	1630	22925	A1	4774233	4774780	89.47	+	C3	68583431	68583973	100	-	A_scaffold000316	4778	5322	93.94	-	C_scaffold000224	293160	293702	100	-	AT4G18210.1	91	584	85.71	+
JCVI_13778	1631	22923	A1	4774241	4775701	78.75	+	C3	68582507	68583974	92.6	-	A_scaffold000316	3846	5327	93.75	-	C_scaffold000224	292236	293703	92.6	-	AT4G18210.1	2	1172	79.97	+
EX121379	1632	22924	A1	4775122	4775600	100	+	C3	68582612	68583090	78.48	-	A_scaffold000014	225806	226284	100	+	C_scaffold000224	292341	292819	78.48	-	AT4G18210.1	926	1163	85.29	+
JCVI_21211	1633	1651	A1	4776567	4776855	87.63	-	C1	6806649	6807174	86.36	-	A_scaffold000014	227251	227539	87.63	-	C_scaffold000334	234643	235168	86.36	-	AT4G18230.1	1	702	85.96	+
JCVI_38203	1634	1652	A1	4784060	4784794	91.86	-	C1	6829310	6830047	90.39	-	A_scaffold000014	234744	235478	91.86	-	C_scaffold000334	257304	258041	90.39	-	.	.	.	.	.
JCVI_18358	1635	1659	A1	4818607	4819323	97.77	-	C1	6976247	6977042	93.12	-	A_scaffold000014	269291	270007	97.77	-	C_scaffold000334	404241	405036	93.12	-	AT4G18340.1	1	1130	89.74	+
JCVI_7847	1636	1661	A1	4857042	4857327	96.17	+	C1	7050717	7051001	92.66	+	A_scaffold000014	307726	308011	96.17	+	C_scaffold000234	786223	786507	92.66	-	AT4G18370.1	274	972	88.71	+
JCVI_39896	1637	1662	A1	4857066	4857378	83.18	+	C1	7050741	7051053	85.19	+	A_scaffold000014	307750	308062	83.18	+	C_scaffold000234	786171	786483	85.19	-	AT4G18370.1	117	428	87.5	+
JCVI_31944	1638	1664	A1	4858458	4859107	99.23	+	C1	7052358	7052844	88.1	+	A_scaffold000014	309142	309791	99.23	+	C_scaffold000234	784380	784866	88.1	-	AT4G18370.1	409	972	91.31	+
JCVI_6318	1639	1663	A1	4858616	4859107	73.82	-	C1	7052286	7052841	83.13	-	A_scaffold000014	309300	309791	73.82	-	C_scaffold000234	784383	784938	83.13	+	AT4G18372.1	1	339	73.64	+
JCVI_39730	1640	1665	A1	4860177	4860787	88.22	+	C1	7059997	7060560	84.6	+	A_scaffold000014	310861	311471	88.22	+	C_scaffold000234	776664	777227	84.6	-	AT4G18375.1	278	687	68.11	+
JCVI_14150	1641	1666	A1	4862357	4862719	99.17	+	C1	7062297	7062656	95.05	+	A_scaffold000014	313041	313403	99.17	+	C_scaffold000234	774568	774927	95.05	-	AT4G18375.2	1503	1821	85.09	+
JCVI_26341	1642	1667	A1	4865962	4867296	81.78	+	C1	7070033	7071254	83.12	+	A_scaffold000014	316646	317980	81.78	+	C_scaffold000234	765970	767191	82.87	-	AT4G18380.1	1	1143	68.37	+
JCVI_4442	1643	1669	A1	4872544	4873280	93.63	-	C1	7097441	7098186	93.24	-	A_scaffold000014	323228	323964	93.63	-	C_scaffold000234	739038	739783	93.24	+	AT4G18390.1	685	1098	82.71	+
JCVI_18608	1644	1670	A1	4873035	4874125	79.93	-	C1	7097949	7098846	83.53	-	A_scaffold000014	323719	324809	79.93	-	C_scaffold000234	738378	739275	83.53	+	AT4G18390.1	384	752	74.41	+
EV100188	1645	1672	A1	4874310	4874847	89.3	+	C1	7099206	7100000	77.78	+	A_scaffold000014	324994	325531	89.3	+	C_scaffold000234	737224	738018	77.78	-	.	.	.	.	.
JCVI_31940	1646	1674	A1	4883099	4883288	96.84	-	C1	7116634	7116821	98.4	-	A_scaffold000014	333783	333972	96.84	-	C_scaffold000234	720403	720590	98.4	+	AT4G18400.1	1	324	90.74	+
JCVI_35452	1647	1675	A1	4885068	4885549	95.85	-	C1	7118564	7119045	94.61	-	A_scaffold000014	335752	336233	95.85	-	C_scaffold000234	718179	718660	94.61	+	.	.	.	.	.
JCVI_19373	1648	1676	A1	4885178	4885538	98.34	-	C1	7118674	7119034	97.78	-	A_scaffold000014	335862	336222	98.34	-	C_scaffold000234	718190	718550	97.78	+	.	.	.	.	.
JCVI_19656	1649	1677	A1	4894365	4894784	96.92	-	C1	7127985	7128306	90.63	-	A_scaffold000014	345049	345468	96.92	-	C_scaffold000234	708918	709239	90.63	+	AT1G36280.1	1318	1584	91.04	+
EV023701	1650	1678	A1	4895141	4895483	84.73	-	C1	7128677	7128969	95.56	-	A_scaffold000014	345825	346167	84.73	-	C_scaffold000234	708255	708547	95.56	+	AT1G36280.1	731	1434	91.48	+
JCVI_32654	1651	1679	A1	4895788	4896211	97.17	-	C1	7129343	7129792	91.25	-	A_scaffold000014	346472	346895	97.17	-	C_scaffold000234	707432	707881	91.25	+	AT4G18440.1	42	895	85.2	+
JCVI_10715	1652	1682	A1	4909225	4909458	94.02	+	C1	7185537	7185710	84.18	+	A_scaffold000014	359909	360142	94.02	+	C_scaffold000234	651514	651687	84.18	-	AT4G18470.1	1	509	84.12	+
EV047509	1653	1684	A1	4920933	4921326	96.19	-	C1	7189000	7189395	96.97	-	A_scaffold000014	371617	372010	96.19	-	C_scaffold000234	647829	648224	96.97	+	AT4G18460.1	42	373	88.86	+
EV022525	1654	1685	A1	4921848	4922005	94.94	+	C1	7189806	7189963	96.84	+	A_scaffold000014	372532	372689	94.94	+	C_scaffold000234	647261	647418	96.84	-	AT4G18465.1	1	567	91.36	+
JCVI_25064	1655	1687	A1	4926016	4926276	89.1	+	C1	7193994	7194260	88.1	+	A_scaffold000014	376700	376960	89.1	+	C_scaffold000234	642964	643230	88.1	-	AT4G18465.1	1880	2115	91.95	+
JCVI_8593	1656	1686	A1	4926019	4926379	75.82	+	C1	7193937	7194363	71.76	+	A_scaffold000014	376703	377063	75.82	+	C_scaffold000234	642861	643287	71.76	-	AT4G18465.1	1531	2114	70.73	+
JCVI_1135	1657	1688	A1	4926368	4927134	95.18	-	C1	7194352	7195118	95.31	-	A_scaffold000014	377052	377818	95.18	-	C_scaffold000234	642106	642872	95.31	+	AT4G18480.1	590	1275	90.68	+
JCVI_1948	1658	1689	A1	4927006	4927503	96.79	-	C1	7194990	7195487	99	-	A_scaffold000014	377690	378187	96.79	-	C_scaffold000234	641737	642234	99	+	AT4G18480.1	2	717	87.45	+
JCVI_14354	1659	1575	A1	4934339	4934763	96.71	-	C1	6213774	6214209	93.82	+	A_scaffold000014	385023	385447	96.71	-	C_scaffold000129	1026008	1026443	93.82	+	.	.	.	.	.
EV109672	1660	1574	A1	4935750	4936134	92.76	-	C1	6212941	6213211	92.28	+	A_scaffold000014	386434	386818	92.76	-	C_scaffold000129	1025175	1025445	92.28	+	.	.	.	.	.
JCVI_7518	1661	1573	A1	4935756	4936148	94.91	-	C1	6212927	6213211	94.04	+	A_scaffold000014	386440	386832	94.91	-	C_scaffold000129	1025161	1025445	94.04	+	.	.	.	.	.
EV177701	1662		A1	4939041	4939340	99.67	+	.	.	.	.	.	A_scaffold000014	389725	390024	99.67	+	.	.	.	.	.	.	.	.	.	.
JCVI_14369	1663	1690	A1	4957795	4958504	84.03	-	C1	7207392	7207939	88.63	-	A_scaffold000014	408479	409188	84.03	-	C_scaffold000234	629285	629832	88.63	+	.	.	.	.	.
CD823268	1664		A1	4964926	4965566	79.43	-	.	.	.	.	.	A_scaffold000014	415610	416250	79.43	-	.	.	.	.	.	.	.	.	.	.
EX094003	1665	1691	A1	4975788	4976309	95.79	-	C1	7223952	7224304	86.4	-	A_scaffold000014	426472	426993	95.79	-	C_scaffold000234	612919	613272	86.44	+	AT4G18520.1	382	527	87.67	+
EV102240	1666	1692	A1	4976608	4977098	76.39	+	C1	7224565	7225108	84.78	+	A_scaffold000014	427292	427782	76.39	+	C_scaffold000234	612116	612659	84.78	-	AT4G18530.1	1	279	73.26	+
JCVI_40477	1667	1693	A1	4976619	4977090	76.94	+	C1	7224617	7224871	93.87	+	A_scaffold000014	427303	427774	76.94	+	C_scaffold000234	612348	612607	93.98	-	AT4G18530.1	1	133	84.44	+
ES990590	1668	1694	A1	4981416	4981851	97.94	-	C1	7230923	7231358	96.79	-	A_scaffold000014	432100	432535	97.94	-	C_scaffold000234	605866	606301	96.79	+	AT4G18540.1	851	1291	87.53	+
JCVI_28238	1669	1695	A1	4987790	4988178	100	-	C1	7246018	7246406	99.49	-	A_scaffold000014	438474	438862	100	-	C_scaffold000234	590818	591206	99.49	+	AT4G18550.1	27	941	87.76	+
CD827678	1670	50906	A1	4995854	4996522	71.07	-	C8	10931082	10931731	71.36	+	A_scaffold000014	446538	447206	71.07	-	C_scaffold000271	341150	341799	71.36	+	AT2G06820.1	41	639	61.76	+
JCVI_14031	1671	1697	A1	5005031	5005612	85.57	+	C1	7261018	7261595	85.22	+	A_scaffold000014	455715	456296	85.57	+	C_scaffold000234	575155	576206	81.9	-	AT4G18570.1	100	458	72.18	+
JCVI_10758	1672	1698	A1	5006420	5006741	98.14	+	C1	7262414	7262735	95.96	+	A_scaffold000014	457104	457425	98.14	+	C_scaffold000234	574489	574810	95.96	-	AT4G18570.1	1047	1742	84.52	+
EE543826	1673	1699	A1	5007854	5008117	92.51	+	C1	7263834	7264094	90.46	+	A_scaffold000014	458538	458801	92.51	+	C_scaffold000234	573130	573390	90.46	-	AT4G18570.1	1657	1929	89.05	+
JCVI_5973	1674	1700	A1	5008108	5008378	98.15	-	C1	7264086	7264348	93.33	-	A_scaffold000014	458792	459062	98.15	-	C_scaffold000234	572876	573138	93.33	+	AT4G18580.1	1	147	69.93	+
JCVI_3586	1675	1701	A1	5008164	5008378	81.65	-	C1	7264089	7264348	96.92	-	A_scaffold000014	458848	459062	81.65	-	C_scaffold000234	572876	573135	96.92	+	AT4G18580.1	1	147	70.59	+
JCVI_32234	1676	1702	A1	5009484	5010343	80.41	+	C1	7265661	7266421	71.21	+	A_scaffold000014	460168	461027	80.41	+	C_scaffold000234	570803	571563	71.21	-	AT4G18590.1	1	320	79.5	+
JCVI_33260	1677	1703	A1	5012544	5012851	100	+	C1	7267710	7268017	96.43	+	A_scaffold000014	463228	463535	100	+	C_scaffold000234	569207	569514	96.43	-	AT4G18593.1	1	412	86.27	+
JCVI_5253	1678	1704	A1	5013159	5013847	94.06	+	C1	7268326	7269016	94.08	+	A_scaffold000014	463843	464531	94.06	+	C_scaffold000234	568208	568898	94.08	-	AT4G18596.1	1	519	90.75	+
EV177287	1679	1706	A1	5014125	5014596	90.19	-	C1	7269326	7269752	87.36	-	A_scaffold000014	464809	465280	90.19	-	C_scaffold000234	567472	567898	87.36	+	AT4G18600.1	5559	5884	79.34	+
EV177603	1680	1707	A1	5014125	5014689	96.46	-	C1	7269326	7269844	93.64	-	A_scaffold000014	464809	465373	96.46	-	C_scaffold000234	567380	567898	93.64	+	AT4G18600.1	5437	5894	82.75	+
JCVI_33179	1681	1705	A1	5014172	5014751	96.04	-	C1	7269289	7269906	99.35	-	A_scaffold000014	464856	465435	96.04	-	C_scaffold000234	567318	567935	99.35	+	AT4G18600.1	5378	5982	79.58	+
EV177351	1682	1709	A1	5014712	5015355	92.19	-	C1	7269867	7270510	92.5	-	A_scaffold000014	465396	466039	92.19	-	C_scaffold000234	566714	567357	92.5	+	AT4G18600.1	4994	5250	87.55	+
JCVI_35399	1683	1708	A1	5015186	5015455	92.25	-	C1	7269658	7270061	92.57	-	A_scaffold000014	465187	465590	92.57	-	C_scaffold000234	567163	567566	92.57	+	AT4G18600.1	5244	5648	80	+
JCVI_9295	1684	1710	A1	5022035	5022232	98.48	-	C1	7276947	7277142	99.49	-	A_scaffold000014	472719	472916	98.48	-	C_scaffold000234	560082	560277	99.49	+	AT4G18600.1	1	573	88.66	+
EV086876	1685	60229	A1	5039282	5039823	83.09	-	C9	32245770	32246316	87.82	+	A_scaffold000255	47194	47735	83.27	-	C_scaffold000298	537008	537558	87.73	-	.	.	.	.	.
JCVI_23159	1686	1711	A1	5043899	5044281	98.43	+	C1	7323105	7323487	99.22	+	A_scaffold000014	494583	494965	98.43	+	C_scaffold000234	513736	514119	99.22	-	AT4G18620.1	1	196	78.57	+
JCVI_13393	1687	1712	A1	5054710	5055395	85.36	+	C1	7326512	7327187	81.19	+	A_scaffold000014	505394	506079	85.36	+	C_scaffold000234	510037	510712	81.19	-	AT4G18630.1	1	581	70.24	+
JCVI_13817	1688	1713	A1	5055658	5056211	91.7	+	C1	7327450	7328003	90.07	+	A_scaffold000014	506342	506895	91.7	+	C_scaffold000234	509221	509774	90.07	-	AT4G18630.1	868	1153	85.81	+
JCVI_40062	1689	1714	A1	5058814	5059439	91.19	+	C1	7330653	7331284	90.03	+	A_scaffold000014	509498	510123	91.19	+	C_scaffold000234	505940	506571	90.03	-	AT5G45840.1	183	1392	70.17	+
JCVI_42309	1690	1715	A1	5060666	5061172	94.13	+	C1	7332501	7333001	92.73	+	A_scaffold000014	511350	511856	94.13	+	C_scaffold000234	504223	504723	92.73	-	AT4G18640.1	1471	2037	89.24	+
EE472075	1691	1716	A1	5063628	5064061	94.47	-	C1	7336988	7337380	98.73	-	A_scaffold000014	514312	514745	94.47	-	C_scaffold000234	499844	500236	98.73	+	AT4G18650.1	274	697	71.3	+
JCVI_38720	1692	1717	A1	5063632	5064038	94.85	-	C1	7336992	7337401	94.16	-	A_scaffold000014	514316	514722	94.85	-	C_scaffold000234	499823	500232	94.16	+	AT4G18650.1	307	697	72.07	+
CD829913	1693	1722	A1	5074355	5074992	99.06	+	C1	7356812	7357466	92.87	+	A_scaffold000014	525039	525676	99.06	+	C_scaffold000234	479758	480412	92.87	-	AT4G18660.1	375	846	82.39	+
JCVI_37966	1694	27854	A1	5076290	5076872	98.46	+	C4	38177127	38177553	99.06	-	A_scaffold000014	526974	527556	98.46	+	C_scaffold000173	585990	586416	99.06	-	AT5G41150.1	2605	2871	91.76	+
EX084891	1695	1723	A1	5087099	5087664	97.88	-	C1	7360256	7360742	83.94	-	A_scaffold000014	537783	538348	97.88	-	C_scaffold000234	476482	476968	83.94	+	AT3G19020.1	1926	2442	61.92	+
AM060153	1696	1724	A1	5087594	5088235	96.57	-	C1	7360811	7361452	98.29	-	A_scaffold000014	538278	538919	96.57	-	C_scaffold000234	475772	476413	98.29	+	AT4G18670.1	577	1209	87.7	+
EE520646	1697	1725	A1	5088500	5088941	99.1	-	C1	7361717	7362158	98.64	-	A_scaffold000014	539184	539625	99.1	-	C_scaffold000234	475066	475507	98.64	+	AT4G18670.1	1	317	80.43	+
JCVI_4066	1698	1727	A1	5093985	5094957	92.72	-	C1	7375172	7376140	90.06	-	A_scaffold000014	544669	545641	92.72	-	C_scaffold000234	461084	462052	88.93	+	AT4G18700.1	778	1470	82.65	+
JCVI_5420	1699	1728	A1	5095548	5095940	73.25	-	C1	7376731	7377075	80.46	-	A_scaffold000014	546232	546624	73.25	-	C_scaffold000234	460148	460920	66.8	+	AT5G01820.1	260	598	57.68	+
EV098059	1700		A1	5103353	5103831	77.66	+	.	.	.	.	.	A_scaffold000014	554037	554515	77.66	+	.	.	.	.	.	.	.	.	.	.
JCVI_23332	1701	1730	A1	5103354	5103872	100	+	C1	7387647	7388010	90.22	+	A_scaffold000014	554038	554556	100	+	C_scaffold000234	449214	449577	90.22	-	AT4G18710.1	931	1143	92.49	+
JCVI_2094	1702	1732	A1	5105171	5105517	97.12	+	C1	7389850	7390119	91.51	+	A_scaffold000014	555855	556201	97.12	+	C_scaffold000234	447105	447374	91.51	-	AT4G18730.1	1	549	93.26	+
JCVI_16811	1703	1733	A1	5105954	5106296	98.54	-	C1	7390640	7390931	87.03	-	A_scaffold000014	556638	556980	98.54	-	C_scaffold000234	446293	446584	87.03	+	AT4G18740.2	89	645	74.52	+
ES943479	1704	1734	A1	5106726	5107452	92.45	+	C1	7391462	7392189	97.66	+	A_scaffold000014	557410	558136	92.45	+	C_scaffold000234	445035	445762	97.66	-	AT4G18750.1	157	668	78.21	+
JCVI_26923	1705	1735	A1	5108472	5109197	100	+	C1	7393215	7393940	96.69	+	A_scaffold000014	559156	559881	100	+	C_scaffold000234	443284	444009	96.69	-	AT4G18750.1	1688	2413	86.93	+
JCVI_35509	1706	1736	A1	5109675	5110665	89.99	-	C1	7394612	7395441	95.22	-	A_scaffold000014	560359	561349	89.99	-	C_scaffold000234	441783	442764	88.41	+	AT4G18760.1	570	1296	83.68	+
BG543303	1707	1737	A1	5110749	5111242	74.14	-	C1	7395525	7395935	77.03	-	A_scaffold000014	561433	561926	74.14	-	.	.	.	.	.	AT4G18760.1	145	311	57.06	+
JCVI_5508	1708	1738	A1	5124537	5125213	95.43	-	C1	7426101	7426818	93.77	-	A_scaffold000014	575221	575897	95.43	-	C_scaffold000234	410406	411123	93.77	+	AT4G18800.1	1	645	91.01	+
EV050684	1709	1739	A1	5125140	5125667	94.13	-	C1	7426704	7427312	92.22	-	A_scaffold000014	575824	576351	94.13	-	C_scaffold000234	409912	410520	92.22	+	AT4G18800.1	1	223	91.48	+
EX104979	1710	45526	A1	5132834	5133450	94	-	C7	26600110	26600722	84	-	A_scaffold000014	583518	584134	94	-	C_scaffold000078	307138	307750	83.84	+	AT5G54100.1	725	833	81.36	+
JCVI_18401	1711	1742	A1	5139403	5139702	68.54	-	C1	7449244	7449536	73.74	-	A_scaffold000014	590087	590386	68.54	-	C_scaffold000234	387688	387951	72.56	+	AT4G18810.1	1419	1789	80.43	+
JCVI_20331	1712	1743	A1	5142144	5142417	96	-	C1	7451999	7452312	87.3	-	A_scaffold000014	592828	593101	96	-	C_scaffold000234	384912	385225	87.3	+	AT4G18810.1	174	1339	89.44	+
EX135203	1713	18150	A1	5145456	5145760	94.21	+	C3	25552460	25552767	90.51	+	A_scaffold000014	596140	596444	94.21	+	C_scaffold000216	428767	429074	90.51	-	.	.	.	.	.
ES931254	1714	1746	A1	5153878	5154434	97.85	+	C1	7465418	7465969	94.09	+	A_scaffold000014	604562	605118	97.85	+	C_scaffold000234	371255	371806	94.09	-	AT4G18820.1	7	299	82.94	+
CX279739	1715	1744	A1	5153931	5154316	82.99	+	C1	7465230	7465851	81.1	+	A_scaffold000014	604615	605000	82.99	+	C_scaffold000234	371373	371994	81.1	-	AT4G18820.1	1	266	82.9	+
ES945106	1716	1747	A1	5154845	5155263	95.47	+	C1	7466371	7466984	99.84	+	A_scaffold000014	605529	605947	95.47	+	C_scaffold000234	370240	370853	99.84	-	AT4G18820.1	888	1495	79.94	+
JCVI_10808	1717	1748	A1	5157341	5157754	94.22	+	C1	7468767	7469132	97.81	+	A_scaffold000014	608025	608438	94.22	+	C_scaffold000234	368092	368457	97.81	-	AT4G18820.1	2823	3336	83.95	+
CD835665	1718	1749	A1	5160146	5160608	97.41	+	C1	7473148	7473501	94.37	+	A_scaffold000014	610830	611292	97.41	+	C_scaffold000234	363723	364076	94.37	-	AT4G18840.1	1481	1638	85.71	-
JCVI_24667	1719		A1	5167342	5167581	97.92	-	.	.	.	.	.	A_scaffold000014	618026	618265	97.92	-	.	.	.	.	.	.	.	.	.	.
EE472053	1720		A1	5170173	5170801	100	+	.	.	.	.	.	A_scaffold000014	620857	621485	100	+	.	.	.	.	.	AT4G18760.1	351	675	69.88	-
EV199144	1721	1750	A1	5170894	5171645	96.68	-	C1	7489362	7489820	89.51	-	A_scaffold000014	621578	622329	96.68	-	C_scaffold000234	347404	347862	89.51	+	AT4G18880.1	683	1203	81.99	+
EV199230	1722	1751	A1	5172098	5172673	90.71	-	C1	7490406	7490761	92.18	-	A_scaffold000014	622782	623357	90.71	-	C_scaffold000234	346463	346818	92.18	+	AT4G18880.1	1	426	87.09	+
EE467470	1723		A1	5175076	5175675	99.67	+	.	.	.	.	.	A_scaffold000014	625760	626359	99.67	+	.	.	.	.	.	.	.	.	.	.
EE568554	1724		A1	5175213	5175547	91.2	+	.	.	.	.	.	A_scaffold000014	625897	626231	91.2	+	.	.	.	.	.	.	.	.	.	.
JCVI_15017	1725	1753	A1	5184801	5185290	98.78	+	C1	7503583	7504072	96.54	+	A_scaffold000014	635485	635974	98.78	+	C_scaffold000234	333152	333641	96.54	-	AT4G18890.1	1	693	91.92	+
JCVI_38366	1726	1752	A1	5184810	5185730	91.97	+	C1	7503557	7504514	87.89	+	A_scaffold000014	635494	636414	91.97	+	C_scaffold000234	332710	333667	87.89	-	AT4G18890.1	1	793	89.89	+
JCVI_18372	1727	1754	A1	5186989	5187424	70.09	+	C1	7505890	7506172	87.2	+	A_scaffold000014	637673	638108	70.09	+	C_scaffold000234	331052	331334	87.2	-	AT4G18905.1	1	767	85.4	+
JCVI_3495	1728	1756	A1	5189624	5189795	98.84	+	C1	7508381	7508552	97.67	+	A_scaffold000014	640308	640479	98.84	+	C_scaffold000234	328672	328843	97.67	-	AT4G18905.1	371	1485	69.06	+
JCVI_5252	1729	1757	A1	5196756	5196985	100	+	C1	7516765	7516997	97	+	A_scaffold000014	647440	647669	100	+	C_scaffold000234	320227	320459	97	-	AT4G18910.1	25	668	88.62	+
ES263930	1730	48482	A1	5198970	5199508	79.14	+	C7	43389906	43390429	96.59	+	A_scaffold000014	649654	650192	79.14	+	C_scaffold000093	1434435	1434958	96.59	-	AT4G18920.1	1	306	84.09	+
JCVI_2325	1731	1759	A1	5201447	5201790	95.35	+	C1	7536914	7537254	97.36	+	A_scaffold000014	652131	652474	95.35	+	C_scaffold000234	299970	300310	97.36	-	AT4G18930.1	1	546	89.09	+
JCVI_23870	1732	1762	A1	5204668	5204878	97.63	+	C1	7553261	7553471	98.1	+	A_scaffold000014	655352	655562	97.63	+	C_scaffold000234	283753	283963	98.1	-	AT4G18950.1	123	1373	87.93	+
EV221771	1733	1763	A1	5206341	5206501	87.04	+	C1	7554908	7555125	77.03	+	A_scaffold000014	657025	657185	87.04	+	C_scaffold000234	282099	282316	77.03	-	AT4G18950.1	648	1309	86.73	+
JCVI_18524	1734	21922	A1	5212211	5212456	99.6	+	C3	60025734	60025978	94.29	+	A_scaffold000014	662895	663140	99.6	+	C_scaffold000063	963729	963973	94.29	-	AT4G18960.1	1	759	91.44	+
JCVI_33883	1735	21924	A1	5215893	5216215	76.95	+	C3	60031235	60031487	98.42	+	A_scaffold000014	666577	666899	76.95	+	C_scaffold000063	958220	958472	98.42	-	AT4G18960.1	516	759	91.8	+
JCVI_21879	1736		A1	5218897	5219244	99.14	-	.	.	.	.	.	A_scaffold000014	669581	669928	99.14	-	.	.	.	.	.	AT4G18975.1	688	857	84.71	+
EV047544	1737	1765	A1	5219365	5219563	92.96	-	C1	7576836	7577034	99.5	-	A_scaffold000014	670049	670247	92.96	-	C_scaffold000234	260190	260388	99.5	+	AT4G18975.1	89	648	87.54	+
CN737725	1738	1766	A1	5219390	5219559	94.12	-	C1	7576861	7577031	100	-	A_scaffold000014	670074	670243	94.12	-	C_scaffold000234	260193	260363	100	+	AT4G18975.1	89	461	85.07	+
EX093394	1739	1767	A1	5220266	5220535	99.63	-	C1	7577774	7577976	89.86	-	A_scaffold000014	670950	671219	99.63	-	C_scaffold000234	259248	259450	89.86	+	AT4G18975.1	89	548	85.71	+
EX044080	1740	1768	A1	5233819	5234464	99.85	-	C1	7584804	7585439	95.31	-	A_scaffold000014	684503	685148	99.85	-	C_scaffold000234	251785	252420	95.31	+	AT4G18990.1	581	1026	85.23	+
JCVI_6376	1741	1769	A1	5236985	5237206	91.89	-	C1	7593684	7593881	86.14	-	A_scaffold000014	687669	687890	91.89	-	C_scaffold000234	243343	243540	86.14	+	AT4G19003.2	1	540	91.85	+
EE526729	1742	1770	A1	5238063	5238286	97.32	-	C1	7594520	7594678	93.12	-	A_scaffold000014	688747	688970	97.32	-	C_scaffold000234	242546	242704	93.12	+	AT4G19003.2	1	253	89.72	+
CD833018	1743	1771	A1	5238724	5239036	89.38	-	C1	7595487	7595776	75.84	-	A_scaffold000014	689408	689720	89.38	-	C_scaffold000234	241448	241737	75.84	+	AT4G19010.1	1213	1701	92.24	+
CX189414	1744	1772	A1	5240475	5241285	94.59	-	C1	7597206	7598019	98.4	-	A_scaffold000014	691159	691969	94.59	-	C_scaffold000234	239205	240018	98.4	+	AT4G19010.1	79	788	76.8	+
JCVI_32302	1745	1773	A1	5250373	5250808	88.33	+	C1	7611731	7612172	85.65	+	A_scaffold000014	701057	701492	88.33	+	C_scaffold000234	225052	225493	85.65	-	AT4G19020.1	3110	3888	87.48	+
JCVI_15515	1746	1774	A1	5251136	5251520	85.79	-	C1	7612518	7612901	84.24	-	A_scaffold000014	701820	702204	85.79	-	C_scaffold000234	224323	224706	84.24	+	AT4G19040.1	834	2157	91.47	+
JCVI_40871	1747	1775	A1	5256639	5257000	99.17	-	C1	7618060	7618408	95.8	-	A_scaffold000014	707323	707684	99.17	-	C_scaffold000234	218816	219164	95.8	+	AT4G19040.1	1	574	91.48	+
EV094289	1748	1776	A1	5258234	5258991	81.03	-	C1	7622225	7622801	88.18	-	A_scaffold000014	708918	709675	81.03	-	C_scaffold000234	214423	214999	88.18	+	AT4G19050.1	2924	3541	62.77	+
ES912234	1749	1777	A1	5258688	5259509	96.59	-	C1	7622501	7623319	99.39	-	A_scaffold000014	709372	710193	96.59	-	C_scaffold000234	213905	214723	99.39	+	AT4G19050.1	2454	2690	79.5	+
EV094370	1750	1778	A1	5261012	5261804	98.36	-	C1	7624967	7625569	96.52	-	A_scaffold000014	711696	712488	98.36	-	C_scaffold000234	211655	212257	96.52	+	AT4G19050.1	272	744	68.57	+
JCVI_38464	1751	1779	A1	5263251	5264080	89	-	C1	7627626	7628459	90.21	-	A_scaffold000014	713935	714764	89	-	C_scaffold000234	208765	209598	97.26	+	AT4G19060.1	390	1013	76.81	+
JCVI_767	1752	1780	A1	5266596	5267171	90.31	-	C1	7635243	7635822	86.82	-	A_scaffold000014	717280	717855	90.31	-	C_scaffold000234	201402	201981	86.82	+	AT4G19120.1	1263	1802	88.7	+
JCVI_38586	1753	1781	A1	5267409	5268090	98.97	-	C1	7636041	7636740	95.87	-	A_scaffold000014	718093	718774	98.97	-	C_scaffold000234	200484	201183	95.87	+	AT4G19120.1	1	1567	90.89	+
JCVI_18065	1754	1783	A1	5269026	5269337	94.9	-	C1	7637682	7637993	93.63	-	A_scaffold000014	719710	720021	94.9	-	C_scaffold000234	199231	199542	93.63	+	AT4G19120.1	1	357	73.2	+
EE548031	1755		A1	5269076	5269333	86.21	-	.	.	.	.	.	A_scaffold000014	719760	720017	86.21	-	.	.	.	.	.	AT4G19120.1	1	209	83.1	+
EX112778	1756	1787	A1	5273758	5274428	97.76	+	C1	7673643	7674125	91.96	+	A_scaffold000014	724442	725112	97.76	+	C_scaffold000234	163099	163581	91.96	-	AT4G19140.1	230	454	91.11	+
EX094095	1757	1788	A1	5273779	5274621	98.34	+	C1	7673643	7674125	91.96	+	A_scaffold000014	724463	725305	98.34	+	C_scaffold000234	163099	163581	91.96	-	AT4G19140.1	25	241	81.28	+
JCVI_22908	1758	1789	A1	5274954	5275428	89.54	+	C1	7674780	7675223	86.38	+	A_scaffold000014	725638	726112	89.54	+	C_scaffold000234	162001	162444	86.38	-	AT4G19140.1	10	912	72.21	+
EV146653	1759	1791	A1	5275343	5275813	82.03	-	C1	7675223	7675643	81.56	-	A_scaffold000014	726027	726497	82.03	-	C_scaffold000234	161581	162001	81.56	+	AT4G19150.1	434	728	73.68	+
JCVI_19895	1760	1790	A1	5275387	5276061	95.41	-	C1	7675104	7675906	95.39	-	A_scaffold000014	726071	726745	95.41	-	C_scaffold000234	161318	162120	95.39	+	AT4G19150.1	4	728	84.88	+
EE527040	1761		A1	5276208	5276725	75.76	-	.	.	.	.	.	A_scaffold000014	726892	727409	75.76	-	.	.	.	.	.	AT4G19150.1	16	167	84.62	+
JCVI_26410	1762	1793	A1	5280487	5281020	85.71	+	C1	7690275	7690669	93.42	+	A_scaffold000014	731171	731704	85.71	+	C_scaffold000234	146555	146949	93.42	-	AT4G19160.2	478	1136	84.71	+
JCVI_17822	1763	1792	A1	5281573	5281946	81.04	+	C1	7690271	7690669	96.49	+	A_scaffold000014	732257	732630	81.04	+	C_scaffold000234	146555	146953	96.49	-	AT4G19160.2	371	869	75.34	+
JCVI_4635	1764	1794	A1	5282711	5283094	73.9	+	C1	7691488	7691825	77.29	+	A_scaffold000014	733395	733778	73.9	+	C_scaffold000234	145399	145736	77.29	-	AT4G19160.2	800	1362	73.56	+
EV110655	1765	1795	A1	5282733	5282989	86.54	+	C1	7691488	7691727	90.12	+	A_scaffold000014	733417	733673	86.54	+	C_scaffold000234	145497	145736	90.12	-	AT4G19160.2	872	1357	79.23	+
JCVI_4781	1766	1798	A1	5285251	5285983	86.77	+	C1	7695493	7696129	93	+	A_scaffold000014	735935	736667	86.77	+	C_scaffold000234	141095	141755	93.25	-	AT4G19170.1	79	707	76.18	+
EV109364	1767	1799	A1	5285929	5286295	98.64	+	C1	7696075	7696450	94.97	+	A_scaffold000014	736613	736979	98.64	+	C_scaffold000234	140774	141149	94.97	-	AT4G19170.1	663	1035	84.57	+
JCVI_27625	1768	1800	A1	5286251	5287036	97.71	+	C1	7696397	7697226	93.38	+	A_scaffold000014	736935	737720	97.71	+	C_scaffold000234	140042	140827	96.57	-	AT4G19170.1	995	1776	82.19	+
JCVI_39436	1769	1801	A1	5292475	5292935	88.68	-	C1	7707176	7707679	88.5	-	A_scaffold000014	743159	743619	88.68	-	C_scaffold000234	129545	130048	88.5	+	AT4G19180.1	1640	2223	81.36	+
JCVI_32108	1770	1803	A1	5298364	5298754	87.88	-	C1	7713149	7713546	88.92	-	A_scaffold000014	749048	749438	87.88	-	C_scaffold000234	123678	124075	88.92	+	AT4G19185.1	1	1195	81.64	+
JCVI_14734	1771	1804	A1	5298928	5299183	98.05	+	C1	7713701	7713965	97.36	+	A_scaffold000014	749612	749867	98.05	+	C_scaffold000234	123259	123523	97.36	-	AT4G19190.1	1	791	85.64	+
JCVI_34194	1772	1805	A1	5300448	5301647	94.92	+	C1	7715244	7716372	87.97	+	A_scaffold000014	751132	752331	94.92	+	C_scaffold000234	120852	121980	87.45	-	AT4G19190.1	891	1713	72.01	+
JCVI_10483	1773	1806	A1	5301005	5301580	91.24	+	C1	7715799	7716396	99.5	+	A_scaffold000014	751689	752264	91.24	+	C_scaffold000234	120828	121425	99.5	-	AT4G19190.1	1308	1736	81.4	+
JCVI_3055	1774	1807	A1	5303844	5304465	91.39	+	C1	7719581	7720203	92.04	+	A_scaffold000014	754528	755149	91.39	+	C_scaffold000234	117021	117643	92.04	-	AT4G19200.1	1	540	79.53	+
EE505122	1775	34261	A1	5307398	5307817	91.67	-	C5	20694492	20694911	97.86	+	A_scaffold000176	66467	66884	93.57	-	C_scaffold000350	161648	162067	97.86	+	.	.	.	.	.
EE530940	1776	1808	A1	5314878	5315119	87.3	-	C1	7722860	7723176	100	-	A_scaffold000014	765562	765803	87.3	-	C_scaffold000234	114048	114364	100	+	AT1G03280.1	29	244	76.68	+
EE527508	1777		A1	5315153	5315477	99.69	-	.	.	.	.	.	A_scaffold000014	765837	766161	99.69	-	.	.	.	.	.	AT2G06500.1	1468	1713	70	+
JCVI_365	1778	22990	A1	5316574	5316926	76.31	+	C3	69488844	69489196	95.2	-	A_scaffold000086	452237	452703	93.21	+	C_scaffold000207	354859	355211	95.2	-	AT4G20330.1	142	828	80.38	+
JCVI_23974	1779	1809	A1	5318403	5318842	87.76	+	C1	7727232	7727504	89.21	+	A_scaffold000014	769087	769526	87.76	+	C_scaffold000234	109720	109992	89.21	-	AT4G19210.1	1	222	71.98	+
JCVI_10028	1780	1810	A1	5319499	5319987	81.11	+	C1	7728250	7728572	96.91	+	A_scaffold000014	770183	770671	81.11	+	C_scaffold000234	108652	108974	96.91	-	AT4G19210.1	178	1679	91.15	+
EV154199	1781	1811	A1	5319499	5319743	91.3	+	C1	7728250	7728494	92.49	+	A_scaffold000014	770183	770427	91.3	+	C_scaffold000234	108730	108974	92.49	-	AT4G19210.1	387	736	86.87	+
JCVI_1587	1782	1812	A1	5321335	5321623	81.31	+	C1	7730062	7730395	73.33	+	A_scaffold000014	772019	772307	81.31	+	C_scaffold000234	106829	107162	73.33	-	AT4G19210.1	1319	1814	71.77	+
ES999487	1783	1814	A1	5337544	5337884	96.19	+	C1	7785571	7785859	95.5	+	A_scaffold000014	788228	788568	96.19	+	C_scaffold000234	51365	51653	95.5	-	AT4G19230.2	1	488	87.5	+
JCVI_37300	1784	1815	A1	5339042	5339560	96.53	+	C1	7787229	7787531	93.51	+	A_scaffold000014	789726	790244	96.53	+	C_scaffold000234	49693	49995	93.51	-	AT4G19230.2	1178	1455	87.46	+
JCVI_6888	1785	1817	A1	5343561	5343804	100	-	C1	7809671	7810002	76.16	-	A_scaffold000014	794245	794488	100	-	C_scaffold000234	27222	27553	76.16	+	AT4G19350.1	1	542	80.7	+
ES989775	1786	1816	A1	5343571	5343804	86.86	-	C1	7808280	7808504	95.59	-	A_scaffold000014	794255	794488	86.86	-	C_scaffold000234	28720	28944	95.59	+	AT4G19350.1	133	542	77.62	+
EE458394	1787		A1	5345210	5345370	95.68	-	.	.	.	.	.	A_scaffold000014	795894	796054	95.68	-	.	.	.	.	.	AT4G19350.1	1	420	79.72	+
EE559673	1788	1818	A1	5357558	5357958	80.05	+	C1	7820977	7821389	83.57	+	A_scaffold000014	808242	808642	80.05	+	C_scaffold000234	16039	16247	98.56	-	AT4G39060.1	944	1092	78	+
JCVI_30412	1789	1819	A1	5369929	5370240	99.68	-	C1	7839814	7840126	97.12	-	A_scaffold000014	820613	820924	99.68	-	C_scaffold000342	2591	2903	97.12	-	AT4G19380.1	1	401	87.28	+
JCVI_403	1790	1820	A1	5379186	5379567	97.64	-	C1	7861088	7861459	91.51	-	A_scaffold000014	829870	830251	97.64	-	C_scaffold000342	23865	24236	91.51	-	AT4G19390.1	217	822	85.01	+
JCVI_6836	1791	1821	A1	5387763	5387964	93.63	-	C1	7882339	7882613	80.14	-	A_scaffold000014	838447	838648	93.63	-	C_scaffold000342	45116	45390	80.14	-	AT4G19400.1	2	447	88.12	+
EE423815	1792	29535	A1	5388255	5388378	92	-	C4	50520212	50520599	96.66	+	A_scaffold000014	838939	839062	92	-	C_scaffold000023	910793	911180	96.66	-	AT4G19400.1	136	447	85.58	+
JCVI_4618	1793	1823	A1	5392001	5392156	92.99	-	C1	7886860	7887015	92.36	-	A_scaffold000014	842685	842840	92.99	-	C_scaffold000342	49637	49792	92.36	-	AT4G19410.1	1	798	89.72	+
EX132420	1794	1824	A1	5392853	5393708	93.57	-	C1	7888907	7889573	75.99	-	A_scaffold000014	843537	844392	93.57	-	C_scaffold000342	51684	52350	75.99	-	.	.	.	.	.
EV194171	1795	1825	A1	5396313	5396723	87.62	-	C1	7891927	7892345	87.91	-	A_scaffold000014	846997	847407	87.62	-	C_scaffold000342	54704	55122	87.91	-	AT4G19420.1	686	1194	74.9	+
JCVI_1824	1796	21959	A1	5396799	5396973	93.75	-	C3	60278560	60278732	87.93	-	A_scaffold000014	847483	847657	93.75	-	C_scaffold000063	710975	711147	87.93	+	AT4G19420.1	674	1192	87.86	+
EV179144	1797	1826	A1	5398301	5398480	88.59	-	C1	7893922	7894082	93.79	-	A_scaffold000014	848985	849164	88.59	-	C_scaffold000342	56699	56859	93.79	-	AT4G19420.1	1	635	88.82	+
EV189940	1798	1827	A1	5399334	5399612	90.39	-	C1	7894981	7895246	94.74	-	A_scaffold000014	850018	850296	90.39	-	C_scaffold000342	57758	58023	94.74	-	AT4G19420.1	1	437	74.72	+
JCVI_3444	1799	1828	A1	5399344	5399597	88.72	-	C1	7894991	7895242	90.55	-	A_scaffold000014	850028	850281	88.72	-	C_scaffold000342	57768	58019	90.55	-	AT4G19420.1	1	466	83.83	+
JCVI_15833	1800	1829	A1	5415385	5416158	98.06	-	C1	7930585	7931333	95.09	-	A_scaffold000014	866069	866842	98.06	-	C_scaffold000342	93362	94110	95.09	-	AT4G19430.1	1	292	76.51	+
EV197013	1801	1831	A1	5432833	5433374	93.91	+	C1	7973891	7974438	94.54	+	A_scaffold000014	883517	884058	93.91	+	C_scaffold000342	136668	137215	94.54	+	AT4G19450.1	1033	1719	81.33	+
EV167984	1802	1832	A1	5432833	5433316	94.72	+	C1	7973891	7974375	93.12	+	A_scaffold000014	883517	884000	94.72	+	C_scaffold000342	136668	137152	93.12	+	AT4G19450.1	1027	1705	86.38	+
JCVI_34508	1803	1830	A1	5432833	5433402	98.95	+	C1	7973882	7974466	96.09	+	A_scaffold000014	883517	884086	98.95	+	C_scaffold000342	136659	137243	96.09	+	AT4G19450.1	1184	1719	84.71	+
JCVI_23488	1804	1833	A1	5433694	5435481	96.99	-	C1	7974755	7976553	95.83	-	A_scaffold000014	884378	886165	96.99	-	C_scaffold000342	137532	139330	95.83	-	AT4G19460.1	66	1551	89.66	+
JCVI_13154	1805	1834	A1	5441944	5442325	98.43	+	C1	7989427	7989808	93.72	+	A_scaffold000014	892628	893009	98.43	+	C_scaffold000342	152204	152585	93.72	+	AT5G45050.2	2799	3113	64.38	+
JCVI_6292	1806	1835	A1	5443990	5444768	95.38	+	C1	7994082	7994853	99.87	+	A_scaffold000014	894674	895452	95.38	+	C_scaffold000342	156859	157630	99.87	+	AT4G19490.1	1	629	82.83	+
JCVI_33934	1807	1836	A1	5446400	5446703	77.46	+	C1	7996594	7996843	82.42	+	A_scaffold000014	897084	897387	77.46	+	C_scaffold000342	159371	159620	82.42	+	AT4G19490.1	1339	2022	61.45	+
DY007377	1808	1837	A1	5450910	5451182	87.59	+	C1	8000657	8000852	85.2	+	A_scaffold000014	901594	901866	87.59	+	C_scaffold000342	163434	163629	85.2	+	AT4G19490.1	2745	3165	90.33	+
JCVI_10811	1809	1842	A1	5451458	5451607	96.67	+	C1	8019391	8019690	72.17	+	A_scaffold000014	902142	902291	96.67	+	C_scaffold000342	182168	182467	72.17	+	AT4G19540.1	1	772	91.48	+
DY015030	1810	1843	A1	5454121	5454352	93.99	+	C1	8029689	8029911	80.53	+	A_scaffold000014	904805	905036	93.99	+	C_scaffold000342	192466	192688	80.53	+	AT4G19560.1	69	367	80.79	+
DY015311	1811	1844	A1	5461823	5462141	93.75	+	C1	8044616	8044934	99.69	+	A_scaffold000014	912507	912825	93.75	+	C_scaffold000342	207393	207711	99.69	+	AT4G19590.1	208	529	72.39	+
EV021955	1812	1845	A1	5462944	5463318	85.33	+	C1	8045188	8045619	97.69	+	A_scaffold000014	913628	914002	85.33	+	C_scaffold000342	207965	208396	97.69	+	AT4G19590.1	396	799	62.29	+
JCVI_32204	1813	1846	A1	5466377	5466875	89.66	+	C1	8048737	8049232	92	+	A_scaffold000014	917061	917559	89.66	+	C_scaffold000342	211514	212009	92	+	AT4G19600.1	1	1009	90.25	+
JCVI_19128	1814	1847	A1	5466377	5467404	97.28	+	C1	8048737	8049759	95.14	+	A_scaffold000014	917061	918088	97.28	+	C_scaffold000342	211514	212536	95.14	+	AT4G19600.1	1140	1625	84.8	+
EE528814	1815	1848	A1	5468554	5468972	88.71	+	C1	8051005	8051362	94.99	+	A_scaffold000014	919238	919656	88.71	+	C_scaffold000342	213782	214139	94.99	+	AT4G19610.1	2	249	75.1	+
JCVI_19624	1816	1849	A1	5471628	5472132	96.64	+	C1	8054104	8054588	91.09	+	A_scaffold000014	922312	922816	96.64	+	C_scaffold000342	216881	217365	91.09	+	AT4G19610.1	963	2219	84.58	+
JCVI_4193	1817	1850	A1	5473052	5473565	97.09	-	C1	8056270	8056610	91.07	-	A_scaffold000014	923736	924249	97.09	-	C_scaffold000342	219047	219387	91.07	-	AT1G77570.1	43	417	64.16	+
JCVI_3290	1818		A1	5481702	5482257	86.5	-	.	.	.	.	.	A_scaffold000014	932386	932941	86.5	-	.	.	.	.	.	.	.	.	.	.
EV181133	1819		A1	5481784	5482247	78.39	+	.	.	.	.	.	A_scaffold000014	932468	932931	78.39	+	.	.	.	.	.	.	.	.	.	.
JCVI_720	1820	1851	A1	5489351	5489968	66.88	-	C1	8070708	8070978	83.39	-	A_scaffold000014	940035	940652	66.88	-	C_scaffold000342	233485	233755	83.39	-	AT4G19640.1	1	603	70.92	+
EX037331	1821	21983	A1	5491882	5492146	95.11	-	C3	60522890	60523090	90.05	-	A_scaffold000014	942566	942830	95.11	-	C_scaffold000063	466617	466817	90.05	+	AT4G19645.1	344	807	91.59	+
CX194155	1822	21981	A1	5492313	5492586	80	-	C3	60522338	60522642	88.03	-	A_scaffold000014	942997	943270	80	-	C_scaffold000063	467065	467369	88.03	+	AT4G19645.1	355	807	90.51	+
JCVI_41057	1823	1852	A1	5503482	5503877	97.23	-	C1	8097459	8097854	93.95	-	A_scaffold000014	954166	954561	97.23	-	C_scaffold000342	260236	260631	93.95	-	.	.	.	.	.
DY026640	1824	1853	A1	5505520	5506099	94.67	+	C1	8100747	8101326	98.11	+	A_scaffold000014	956204	956783	94.67	+	C_scaffold000342	263524	264103	98.11	+	AT4G19650.1	267	484	80.91	+
EE463340	1825	1855	A1	5512304	5512595	97.95	-	C1	8118243	8118585	88.51	-	A_scaffold000014	962988	963279	97.95	-	C_scaffold000342	281020	281362	88.51	-	AT4G19660.1	1112	1725	79.65	+
JCVI_33552	1826	1856	A1	5513886	5514343	93.67	-	C1	8119850	8120355	98.22	-	A_scaffold000014	964570	965027	93.67	-	C_scaffold000342	282627	283132	98.22	-	AT4G19660.1	1	404	72.88	+
EE546706	1827	1857	A1	5513886	5514343	87.34	-	C1	8119850	8120355	91.9	-	A_scaffold000014	964570	965027	87.34	-	C_scaffold000342	282627	283132	91.9	-	AT4G19660.1	1	404	69.42	+
EV157189	1828	1858	A1	5518004	5518526	78.84	+	C1	8121636	8122137	80.54	+	A_scaffold000014	968688	969210	78.84	+	C_scaffold000342	284413	284914	80.54	+	.	.	.	.	.
JCVI_39342	1829	1859	A1	5518227	5518681	83.41	-	C1	8121855	8122313	83.73	-	A_scaffold000014	968911	969365	83.41	-	C_scaffold000342	284632	285090	83.73	-	AT4G19670.1	920	1466	86.73	+
ES911333	1830	1860	A1	5519483	5519890	98.53	-	C1	8124743	8125150	97.55	-	A_scaffold000014	970167	970574	98.53	-	C_scaffold000342	287520	287927	97.55	-	AT4G19670.1	545	956	84.02	+
JCVI_29980	1831	1861	A1	5520086	5520526	82.13	-	C1	8125341	8125782	82.62	-	A_scaffold000014	970770	971210	82.13	-	C_scaffold000342	288118	288559	82.62	-	AT4G19670.1	16	542	78.99	+
JCVI_41574	1832	7983	A1	5523618	5524083	82.05	+	C2	5200428	5200904	97.48	+	A_scaffold000014	974302	974767	82.05	+	C_scaffold000266	489787	490263	97.48	-	ATMG01250.1	2	239	66.26	+
ES904594	1833	1862	A1	5536672	5537259	99.83	+	C1	8138859	8139470	96.25	+	A_scaffold000014	987356	987943	99.83	+	C_scaffold000342	301636	302247	96.25	+	AT4G19690.2	1	769	86.36	+
JCVI_34503	1834	1863	A1	5537610	5538101	99.19	+	C1	8139801	8140291	97.35	+	A_scaffold000014	988294	988785	99.19	+	C_scaffold000342	302578	303068	97.35	+	AT4G19690.2	763	1044	86.52	+
EE475151	1835		A1	5553994	5554526	94.07	+	.	.	.	.	.	A_scaffold000014	1004678	1005210	94.07	+	.	.	.	.	.	.	.	.	.	.
JCVI_34835	1836	1864	A1	5559265	5560077	83.66	-	C1	8192770	8193529	84.71	-	A_scaffold000014	1009949	1010761	83.66	-	C_scaffold000342	355547	356306	84.71	-	AT4G19700.1	62	800	63.48	+
JCVI_13613	1837	63714	A1	5563794	5564338	73.88	-	C9	61257953	61258309	78.2	+	A_scaffold000014	1014478	1015022	73.88	-	C_scaffold000004	3555790	3556146	78.2	+	.	.	.	.	.
JCVI_38180	1838		A1	5576056	5576399	73.43	+	.	.	.	.	.	A_scaffold000014	1026740	1027083	73.43	+	C_scaffold000505	2164	2325	98.15	+	AT4G19710.1	156	314	81.76	+
JCVI_25660	1839	24555	A1	5577003	5577305	97.36	+	C4	6574429	6574595	92.86	+	A_scaffold000014	1027687	1027989	97.36	+	C_scaffold000505	3109	3411	98.35	+	AT4G19710.2	679	1834	90.49	+
JCVI_4481	1840		A1	5580372	5580882	92.19	+	.	.	.	.	.	A_scaffold000014	1031056	1031566	92.19	+	C_scaffold000505	6496	7007	91.83	+	AT4G19710.2	1303	2751	87.35	+
EV091684	1841	21984	A1	5583129	5583711	88.42	-	C3	60652843	60653322	82.82	-	A_scaffold000014	1033813	1034395	88.42	-	C_scaffold000063	336385	336864	82.82	+	AT4G19810.1	693	1088	88.13	+
JCVI_30447	1842	21986	A1	5584119	5584823	96.17	-	C3	60653884	60654533	83.46	-	A_scaffold000014	1034803	1035507	96.17	-	C_scaffold000505	42114	42820	96.04	-	AT4G19810.1	3	1140	87.24	+
JCVI_6822	1843	21990	A1	5599708	5600149	96.39	+	C3	60671169	60671610	82.7	+	A_scaffold000014	1050392	1050833	96.39	+	C_scaffold000505	58122	58556	93.58	+	AT4G19840.1	128	737	79.13	+
AM395522	1844	29063	A1	5617813	5618185	96.25	-	C4	47640757	47641129	97.59	+	A_scaffold000014	1068497	1068869	96.25	-	C_scaffold000321	175819	176191	97.59	+	AT1G80070.1	1076	1539	88.72	+
ES941590	1845	1865	A1	5621464	5622060	95.81	-	C1	8242672	8243268	100	-	A_scaffold000014	1072148	1072744	95.81	-	C_scaffold000127	5218	5814	100	-	AT4G19900.1	2267	2863	87.46	+
JCVI_21247	1846	1866	A1	5645394	5645701	98.05	+	C1	8259561	8259868	99.35	+	A_scaffold000014	1096078	1096385	98.05	+	C_scaffold000127	22107	22414	99.35	+	AT4G19970.1	457	784	73.86	+
JCVI_42581	1847	1868	A1	5656446	5657310	91.77	-	C1	8277906	8278524	96.3	-	A_scaffold000014	1107130	1107994	91.77	-	C_scaffold000127	40452	41070	96.3	-	AT4G19985.1	1	319	73.77	+
JCVI_40780	1848	1867	A1	5656984	5657548	91.71	-	C1	8276906	8277299	94.97	-	A_scaffold000014	1107668	1108232	91.71	-	C_scaffold000127	39452	39845	94.97	-	AT4G19985.1	379	590	84.33	+
JCVI_9818	1849	1869	A1	5657139	5657711	98.95	-	C1	8278195	8278767	74.16	-	A_scaffold000014	1107823	1108395	98.95	-	C_scaffold000127	40741	41313	74.16	-	AT4G19985.1	11	319	66.56	+
JCVI_11875	1850	1871	A1	5670281	5670852	72.34	-	C1	8329326	8329895	69.83	-	A_scaffold000014	1120965	1121536	72.34	-	C_scaffold000127	91872	92441	69.83	-	AT4G20020.2	470	978	57.98	+
JCVI_2282	1851	1872	A1	5671847	5672328	89.02	-	C1	8330510	8331000	87.53	-	A_scaffold000014	1122531	1123012	89.02	-	C_scaffold000127	93056	93546	87.53	-	AT4G20020.1	1	867	74.38	+
JCVI_16909	1852	1873	A1	5673326	5673561	90.72	+	C1	8332011	8332302	93.52	+	A_scaffold000014	1124010	1124245	90.72	+	C_scaffold000127	94557	94848	93.52	+	AT4G20030.1	1	458	85.68	+
JCVI_39538	1853	1874	A1	5673326	5673601	96.39	+	C1	8332011	8332278	91.94	+	A_scaffold000014	1124010	1124285	96.39	+	C_scaffold000127	94557	94824	91.94	+	AT4G20030.1	1	458	86.52	+
JCVI_7989	1854	1875	A1	5677183	5677802	90.54	-	C1	8338384	8339000	88.44	-	A_scaffold000014	1127867	1128486	90.54	-	C_scaffold000071	3930	4546	88.44	-	AT4G20050.1	968	1446	84.2	+
JCVI_20634	1855	1876	A1	5678882	5679125	99.18	-	C1	8340083	8340326	94.67	-	A_scaffold000014	1129566	1129809	99.18	-	C_scaffold000071	5629	5872	94.67	-	AT4G20050.1	92	494	84.71	+
JCVI_33002	1856	1877	A1	5679196	5679648	98.9	-	C1	8340411	8340860	96.01	-	A_scaffold000014	1129880	1130332	98.9	-	C_scaffold000071	5957	6406	96.01	-	AT4G20050.1	209	446	89.92	+
JCVI_42132	1857	1878	A1	5689421	5690187	84.94	-	C1	8350544	8351085	96.32	-	A_scaffold000014	1140105	1140871	84.94	-	C_scaffold000071	16090	16631	96.32	-	AT4G20090.1	1604	1983	85	+
JCVI_31070	1858	1879	A1	5697786	5698068	97.18	+	C1	8358505	8358785	90.53	+	A_scaffold000014	1148470	1148752	97.18	+	C_scaffold000071	24051	24331	90.53	+	AT4G20110.1	1416	1877	88.1	+
ES268430	1859	1880	A1	5701293	5701859	96.47	+	C1	8361847	8362413	95.94	+	A_scaffold000014	1151977	1152543	96.47	+	C_scaffold000071	27393	27959	95.94	+	AT4G20140.1	20	571	81.41	+
EV125999	1860	1881	A1	5702320	5703005	87.5	+	C1	8362874	8363556	86.15	+	A_scaffold000014	1153004	1153689	87.5	+	C_scaffold000071	28420	29102	86.15	+	AT4G20140.1	1033	1715	76.64	+
JCVI_22560	1861	1882	A1	5704931	5705479	90.35	+	C1	8365481	8366028	89.05	+	A_scaffold000014	1155615	1156163	90.35	+	C_scaffold000071	31027	31574	89.05	+	AT4G20140.1	3234	3750	88.2	+
EE556656	1862	1883	A1	5705821	5706286	92.93	+	C1	8366370	8366847	91	+	A_scaffold000014	1156505	1156970	92.93	+	C_scaffold000071	31916	32393	91	+	.	.	.	.	.
JCVI_8791	1863	1887	A1	5717881	5719187	91.82	+	C1	8397175	8398406	94.53	+	A_scaffold000014	1168565	1169871	91.82	+	C_scaffold000071	62721	63952	94.53	+	AT4G20170.1	84	1508	80.68	+
EV063503	1864	1886	A1	5718044	5718442	90.05	+	C1	8397065	8397665	94.02	+	A_scaffold000014	1168728	1169126	90.05	+	C_scaffold000071	62611	63211	94.02	+	AT4G20170.1	3	297	77.63	+
JCVI_27749	1865		A1	5724922	5725299	76.96	-	.	.	.	.	.	A_scaffold000014	1175606	1175983	76.96	-	.	.	.	.	.	AT5G42590.1	841	1220	66.92	+
JCVI_31023	1866	1890	A1	5725337	5725848	99.41	-	C1	8409010	8409463	90.93	-	A_scaffold000014	1176021	1176532	99.41	-	C_scaffold000071	74556	75009	90.93	-	AT4G13310.1	7	1328	72.72	+
ES968427	1867	1889	A1	5726556	5727154	99.83	-	C1	8408677	8409247	72.12	-	A_scaffold000014	1177240	1177838	99.83	-	C_scaffold000071	74223	74793	72.12	-	AT5G24960.1	208	455	73.6	+
EE427949	1868	1891	A1	5729510	5729816	91	-	C1	8416958	8417234	93.86	-	A_scaffold000014	1180194	1180500	91	-	C_scaffold000071	82504	82780	93.86	-	AT4G20210.1	1084	1733	75.87	+
EX096733	1869	1895	A1	5742140	5742914	93.05	+	C1	8439892	8440665	86.19	+	A_scaffold000014	1192824	1193598	93.05	+	C_scaffold000071	105438	106211	86.19	+	AT4G20260.4	1	115	91.3	+
EV215043	1870	1899	A1	5744227	5744782	75.13	+	C1	8443499	8444054	76.07	+	A_scaffold000014	1194911	1195466	75.13	+	C_scaffold000071	109045	109600	76.07	+	AT4G20260.4	363	680	61.59	+
EV129492	1871		A1	5744422	5744721	88.12	-	.	.	.	.	.	A_scaffold000014	1195106	1195405	88.12	-	.	.	.	.	.	AT4G20260.1	6	234	72.53	-
ES968516	1872	1900	A1	5748550	5749027	81.5	-	C1	8453768	8454241	87.13	-	A_scaffold000014	1199234	1199711	81.5	-	C_scaffold000071	119314	119787	87.13	-	.	.	.	.	.
EV112757	1873	1901	A1	5751096	5751783	80.74	+	C1	8456244	8456928	79.66	+	A_scaffold000014	1201780	1202467	80.74	+	C_scaffold000071	121790	122474	79.66	+	AT4G20270.1	357	1029	70.07	+
EV040720	1874	1902	A1	5752859	5753416	98.75	+	C1	8458007	8458556	98.37	+	A_scaffold000014	1203543	1204100	98.75	+	C_scaffold000071	123553	124102	98.37	+	AT4G20270.1	2105	2746	90.03	+
JCVI_24210	1875	1903	A1	5756209	5756675	85.38	+	C1	8469348	8469768	85.18	+	A_scaffold000014	1206893	1207359	85.38	+	C_scaffold000071	134894	135314	85.18	+	AT4G20280.1	88	633	81.42	+
AM059460	1876	1904	A1	5756918	5757392	82.37	+	C1	8470019	8470490	85.65	+	A_scaffold000014	1207602	1208076	82.37	+	C_scaffold000071	135565	136036	85.65	+	AT4G20280.1	468	633	81.4	+
JCVI_11297	1877	1905	A1	5759077	5759570	99.8	+	C1	8471492	8472174	82.49	+	A_scaffold000014	1209761	1210254	99.8	+	C_scaffold000071	137038	137720	82.49	+	AT4G20300.2	91	794	70.05	+
JCVI_26197	1878	1906	A1	5759180	5759570	93.37	+	C1	8471757	8472174	88.78	+	A_scaffold000014	1209864	1210254	93.37	+	C_scaffold000071	137303	137720	88.78	+	AT4G20300.2	163	680	76.17	+
EV223800	1879	1907	A1	5759303	5759570	90.04	+	C1	8471904	8472174	87.59	+	A_scaffold000014	1209987	1210254	90.04	+	C_scaffold000071	137450	137720	87.59	+	AT4G20300.2	743	1017	85.82	+
JCVI_21103	1880	1909	A1	5763766	5764052	100	+	C1	8476460	8476746	93.03	+	A_scaffold000014	1214450	1214736	100	+	C_scaffold000071	142006	142292	93.03	+	AT4G20310.1	1059	1182	83.87	+
JCVI_41453	1881	1910	A1	5764120	5764444	95.09	+	C1	8476811	8477309	85.97	+	A_scaffold000014	1214804	1215128	95.09	+	C_scaffold000071	142357	142855	85.97	+	AT4G20310.1	1078	1182	86.67	+
JCVI_14902	1882	1911	A1	5794395	5794974	68.21	+	C1	8527605	8528193	65.6	+	A_scaffold000014	1245079	1245658	68.21	+	C_scaffold000071	193151	193739	65.6	+	AT4G20320.1	1	1794	89.76	+
JCVI_39379	1883	1912	A1	5796346	5796575	77.5	+	C1	8538579	8538790	79.25	+	A_scaffold000014	1247030	1247259	77.5	+	C_scaffold000071	204125	204336	79.25	+	AT4G20325.1	1	297	90.24	+
EX090501	1884	1913	A1	5798983	5799359	80.1	+	C1	8540745	8540954	89.52	+	A_scaffold000014	1249667	1250043	80.1	+	C_scaffold000071	206291	206500	89.52	+	AT4G20350.1	1	515	85.44	+
JCVI_33311	1885	1914	A1	5799348	5799751	86.17	+	C1	8541754	8541952	86.21	+	A_scaffold000014	1250032	1250435	86.17	+	C_scaffold000071	207300	207498	86.21	+	AT4G20350.1	26	561	85.27	+
JCVI_14716	1886	1916	A1	5799832	5800539	96.19	+	C1	8542134	8542838	95.62	+	A_scaffold000014	1250516	1251223	96.19	+	C_scaffold000071	207680	208384	95.62	+	AT4G20360.1	5	683	80.52	+
JCVI_14852	1887	1918	A1	5800674	5801396	94.33	+	C1	8542973	8543676	93.32	+	A_scaffold000014	1251358	1252080	94.33	+	C_scaffold000071	208519	209222	93.32	+	AT4G20360.1	818	1431	84.55	+
JCVI_25567	1888	22022	A1	5804783	5805037	98.82	-	C3	61184675	61184855	93.37	-	A_scaffold000014	1255467	1255721	98.82	-	C_scaffold000205	194969	195149	93.37	-	AT5G44560.1	1	669	86.85	+
EX093262	1889	1919	A1	5806177	5806315	100	-	C1	8545311	8545480	84.3	-	A_scaffold000014	1256861	1256999	100	-	C_scaffold000071	210857	211026	84.3	-	AT5G44560.1	113	376	87.88	+
EV184371	1890		A1	5810042	5810297	92.97	+	.	.	.	.	.	A_scaffold000014	1260726	1260981	92.97	+	.	.	.	.	.	AT4G20380.2	437	570	82.09	+
JCVI_452	1891	1920	A1	5810052	5810281	74.26	+	C1	8549561	8549789	73.84	+	A_scaffold000014	1260736	1260965	74.26	+	C_scaffold000071	215107	215335	73.84	+	AT4G20380.2	8	115	90.74	+
ES997768	1892	1921	A1	5812184	5812311	92.97	+	C1	8561054	8561171	93.22	+	A_scaffold000014	1262868	1262995	92.97	+	C_scaffold000071	226600	226717	93.22	+	AT4G20400.1	46	230	88.11	+
AM392110	1893	1922	A1	5813917	5814255	85.34	+	C1	8562890	8563140	99.6	+	A_scaffold000014	1264601	1264939	85.34	+	C_scaffold000071	228436	228686	99.6	+	AT4G20400.1	625	1336	91.34	+
JCVI_36956	1894	1923	A1	5814424	5815142	94.86	+	C1	8563309	8564027	97.22	+	A_scaffold000014	1265108	1265826	94.86	+	C_scaffold000071	228855	229573	97.22	+	AT4G20400.1	2018	2647	80.03	+
JCVI_18127	1895	1924	A1	5815719	5816260	97.23	+	C1	8564614	8564991	89.5	+	A_scaffold000014	1266403	1266944	97.23	+	C_scaffold000071	230160	230537	89.5	+	AT4G20400.2	2363	2694	88.46	+
JCVI_23850	1896	1925	A1	5815869	5816272	87.8	+	C1	8564961	8565185	88.89	+	A_scaffold000014	1266553	1266956	87.8	+	C_scaffold000071	230507	230731	88.89	+	AT4G20400.2	2546	2694	91.28	+
JCVI_26278	1897	1926	A1	5816329	5816629	93.51	-	C1	8565213	8565559	96.54	-	A_scaffold000014	1267013	1267313	93.51	-	C_scaffold000071	230759	231105	96.54	-	AT4G20410.1	1	876	91.1	+
JCVI_17205	1898	1927	A1	5819461	5819910	82.08	+	C1	8568508	8568952	89.06	+	A_scaffold000014	1270145	1270594	82.08	+	C_scaffold000071	234054	234498	89.06	+	AT4G20420.1	174	352	74.73	+
JCVI_10548	1899	1928	A1	5820065	5820644	98.8	-	C1	8569106	8569685	95.52	-	A_scaffold000014	1270749	1271328	98.8	-	C_scaffold000071	234652	235231	95.52	-	AT4G20430.1	1283	2443	86.68	+
DY014779	1900	1929	A1	5823022	5823566	90.02	-	C1	8572195	8572660	96.36	-	A_scaffold000014	1273706	1274250	90.02	-	C_scaffold000071	237741	238206	96.36	-	AT4G20430.1	1	332	74.27	+
EV153191	1901	1931	A1	5824630	5825015	85.1	-	C1	8574537	8574922	92.88	-	A_scaffold000014	1275314	1275699	85.1	-	C_scaffold000071	240083	240468	92.88	-	AT4G20440.1	520	767	72.51	+
CN830579	1902	1932	A1	5826073	5826368	94.3	-	C1	8575113	8575406	96.62	-	A_scaffold000014	1276757	1277052	94.3	-	C_scaffold000071	240659	240952	96.62	-	AT4G20440.1	1	241	86.72	+
JCVI_37490	1903	1933	A1	5828411	5829105	63.95	-	C1	8577786	8578506	63.45	-	A_scaffold000014	1279095	1279789	63.95	-	C_scaffold000071	243332	244052	63.45	-	AT4G20460.1	625	1139	63.88	+
JCVI_25213	1904	1935	A1	5835682	5836665	99.39	+	C1	8588993	8589680	93.61	+	A_scaffold000014	1286366	1287349	99.39	+	C_scaffold000071	254539	255226	93.61	+	AT4G20740.1	1548	2184	88.71	+
JCVI_28637	1905	1936	A1	5836846	5837179	94.66	+	C1	8590138	8590469	92.88	+	A_scaffold000014	1287530	1287863	94.66	+	C_scaffold000071	255684	256015	92.88	+	AT4G20760.1	1	594	88.27	+
JCVI_30323	1906	1937	A1	5838175	5838541	85.68	+	C1	8591458	8591821	97.53	+	A_scaffold000014	1288859	1289225	85.68	+	C_scaffold000071	257004	257367	97.53	+	AT4G20760.1	328	897	89.01	+
EX016200	1907		A1	5838326	5838599	100	+	.	.	.	.	.	A_scaffold000014	1289010	1289283	100	+	.	.	.	.	.	AT4G20760.1	811	897	91.95	+
JCVI_13699	1908	48558	A1	5842462	5843133	96.58	-	C7	43976363	43976970	84.47	-	A_scaffold000014	1293146	1293817	96.58	-	C_scaffold000093	847894	848501	84.47	+	AT4G20780.1	1	571	82.06	+
JCVI_22375	1909		A1	5847805	5848162	95.01	+	.	.	.	.	.	A_scaffold000014	1298489	1298846	95.01	+	.	.	.	.	.	AT4G29305.1	1	233	71.67	+
JCVI_22338	1910	1938	A1	5857446	5859156	98.48	+	C1	8611867	8613575	97.54	+	A_scaffold000014	1308130	1309840	98.48	+	C_scaffold000071	277413	279121	97.54	+	AT4G20800.1	1	1587	81.64	+
JCVI_17683	1911	1939	A1	5860601	5861559	96.98	+	C1	8619407	8620356	99.16	+	A_scaffold000014	1311285	1312243	96.98	+	C_scaffold000071	284953	285902	99.16	+	AT4G20800.1	667	1587	82.18	+
EE440952	1912		A1	5862406	5862726	89.57	-	.	.	.	.	.	A_scaffold000014	1313090	1313410	89.57	-	.	.	.	.	.	AT1G48400.1	1319	1542	78.95	+
EX062244	1913	1885	A1	5862500	5863050	87.16	-	C1	8380477	8381030	86.15	+	A_scaffold000014	1313184	1313734	87.16	-	C_scaffold000071	46023	46576	86.15	+	AT1G48400.1	1319	1542	79.65	+
JCVI_11232	1914	1884	A1	5863038	5864179	87.62	-	C1	8379347	8380583	85.5	+	A_scaffold000014	1313722	1314863	87.62	-	C_scaffold000071	44893	46129	85.5	+	AT1G47920.1	147	904	67.39	+
JCVI_26153	1915	1940	A1	5868189	5869005	95.23	+	C1	8621886	8622648	94.63	+	A_scaffold000014	1318873	1319689	95.23	+	C_scaffold000071	287432	288194	94.63	+	AT4G20820.1	1	652	88.19	+
EX069116	1916	1941	A1	5869454	5869984	95.67	+	C1	8623097	8623613	92.88	+	A_scaffold000014	1320138	1320668	95.67	+	C_scaffold000071	288643	289159	92.88	+	AT4G20820.1	1321	1599	91.43	+
EV208082	1917		A1	5869658	5870071	88.71	+	.	.	.	.	.	A_scaffold000014	1320342	1320755	88.71	+	.	.	.	.	.	AT4G20820.1	1307	1599	80.33	+
JCVI_11185	1918	1942	A1	5874394	5876164	91.26	+	C1	8650953	8652719	88.99	+	A_scaffold000014	1325078	1326848	91.26	+	C_scaffold000071	316499	318265	88.99	+	AT4G20830.2	87	1623	80.68	+
EX080302	1919	1943	A1	5878864	5879297	97.24	-	C1	8671311	8671743	94.25	-	A_scaffold000014	1329548	1329981	97.24	-	C_scaffold000071	336857	337289	94.25	-	AT4G20850.1	3979	4143	89.7	+
AT001841	1920		A1	5879415	5879638	96	-	.	.	.	.	.	A_scaffold000014	1330099	1330322	96	-	.	.	.	.	.	AT4G20850.1	3633	3829	79.8	+
JCVI_11803	1921	1944	A1	5882749	5882999	85.27	-	C1	8675237	8675418	94.51	-	A_scaffold000014	1333433	1333683	85.27	-	C_scaffold000071	340783	340964	94.51	-	AT4G20850.1	2208	4138	87.07	+
JCVI_37992	1922	1945	A1	5887244	5887647	94.07	-	C1	8679977	8680210	90.64	-	A_scaffold000014	1337928	1338331	94.07	-	C_scaffold000071	345523	345756	90.64	-	AT4G20850.1	222	692	87.53	+
JCVI_2666	1923	1948	A1	5891336	5892545	88.16	+	C1	8704795	8706008	88.02	+	A_scaffold000014	1342020	1343229	88.16	+	C_scaffold000071	370341	371554	88.02	+	AT4G20860.1	126	1160	76.97	+
JCVI_23163	1924	1949	A1	5897378	5897706	98.18	-	C1	8713441	8713769	96.06	-	A_scaffold000014	1348062	1348390	98.18	-	C_scaffold000071	378987	379315	96.06	-	AT4G20870.1	1	714	89.64	+
JCVI_24157	1925	1950	A1	5903325	5903909	69.81	-	C1	8719603	8720182	86.57	-	A_scaffold000014	1354009	1354593	69.81	-	C_scaffold000071	385149	385728	86.57	-	AT4G20880.1	901	1218	70.28	+
EE516995	1926	1951	A1	5904471	5904852	95.29	-	C1	8720762	8721137	96.57	-	A_scaffold000014	1355155	1355536	95.29	-	C_scaffold000071	386308	386683	96.57	-	AT4G20880.1	1	591	70.39	+
EE477693	1927	1952	A1	5904500	5904892	90.32	-	C1	8720849	8721157	92.36	-	A_scaffold000014	1355184	1355576	90.32	-	C_scaffold000071	386395	386703	92.36	-	AT4G20880.1	1	329	73.05	+
JCVI_7175	1928	1953	A1	5908033	5908846	91.56	+	C1	8724206	8725019	89.74	+	A_scaffold000014	1358717	1359530	91.56	+	C_scaffold000071	389752	390565	89.74	+	AT4G20890.1	1	1330	85.9	+
EE433170	1929	1955	A1	5909020	5909425	91.02	-	C1	8725260	8725666	96.31	-	A_scaffold000014	1359704	1360109	91.02	-	C_scaffold000071	390806	391212	96.31	-	AT4G20910.1	2638	2823	85.48	+
JCVI_23378	1930	1956	A1	5909042	5909679	95.92	-	C1	8725281	8725920	93.34	-	A_scaffold000014	1359726	1360363	95.92	-	C_scaffold000071	390827	391466	93.34	-	AT4G20910.1	1969	2823	86.83	+
JCVI_20378	1931	1957	A1	5917645	5918130	92.26	-	C1	8727287	8727708	95.97	-	A_scaffold000014	1368329	1368814	92.26	-	C_scaffold000071	392833	393254	95.97	-	AT4G20910.1	833	1457	82.18	+
ES935994	1932	1958	A1	5919106	5919459	91.53	-	C1	8728747	8729073	89.63	-	A_scaffold000014	1369790	1370143	91.53	-	C_scaffold000071	394293	394619	89.63	-	AT4G20910.1	1	503	87.67	+
JCVI_24179	1933	1959	A1	5923601	5924154	85.13	-	C1	8738823	8739361	90.26	-	A_scaffold000014	1374285	1374838	85.13	-	C_scaffold000071	404369	404907	90.26	-	AT4G20910.1	2366	2826	77.75	+
EG019863	1934	1960	A1	5925081	5925503	94.8	-	C1	8740316	8740738	97.4	-	A_scaffold000014	1375765	1376187	94.8	-	C_scaffold000071	405862	406284	97.4	-	AT4G20920.1	1509	1766	67.42	+
ES939158	1935	1961	A1	5931296	5931797	97.21	+	C1	8755641	8756142	99.6	+	A_scaffold000014	1381980	1382481	97.21	+	C_scaffold000071	421187	421688	99.6	+	AT4G20940.1	1000	1498	86.85	+
JCVI_7257	1936	1962	A1	5932883	5933717	97.01	+	C1	8757170	8757954	85	+	A_scaffold000014	1383567	1384401	97.01	+	C_scaffold000071	422716	423500	85	+	AT4G20940.1	2438	2934	89.22	+
JCVI_1228	1937	1965	A1	5936267	5936675	95.85	+	C1	8766793	8767257	89.53	+	A_scaffold000014	1386951	1387359	95.85	+	C_scaffold000071	432339	432803	89.53	+	AT4G20970.1	1	573	85.17	+
EE403364	1938	1968	A1	5945398	5945745	92.24	+	C1	8819588	8819934	93.39	+	A_scaffold000014	1396082	1396429	92.24	+	C_scaffold000071	485134	485480	93.39	+	AT4G21020.1	1	482	74.13	+
JCVI_11759	1939	1970	A1	5945399	5946177	94.42	+	C1	8819589	8820369	98.6	+	A_scaffold000014	1396083	1396861	94.42	+	C_scaffold000071	485135	485915	98.6	+	AT4G21020.1	33	789	64.07	+
CD822414	1940	1971	A1	5948662	5949218	95.87	+	C1	8822136	8822695	96.07	+	A_scaffold000014	1399346	1399902	95.87	+	C_scaffold000071	487682	488241	96.07	+	AT4G21040.1	64	613	71.15	+
JCVI_6215	1941	1972	A1	5961433	5962143	98.73	+	C1	8839980	8840689	98.73	+	A_scaffold000014	1412117	1412827	98.73	+	C_scaffold000071	505526	506235	98.73	+	AT4G21080.1	64	681	66.56	+
JCVI_10379	1942	1975	A1	5976809	5977297	97.76	+	C1	8877908	8878439	97.2	+	A_scaffold000014	1427493	1427981	97.76	+	C_scaffold000071	543454	543985	97.2	+	AT4G21060.1	1	175	85.31	+
JCVI_35513	1943	1976	A1	5985609	5986425	90.42	+	C1	8881761	8882577	94.51	+	A_scaffold000014	1436293	1437109	90.42	+	C_scaffold000071	547307	548123	94.51	+	AT4G21060.1	242	988	76.01	+
EE412990	1944	1977	A1	5987858	5988374	90.67	+	C1	8884007	8884528	100	+	A_scaffold000014	1438542	1439058	90.67	+	C_scaffold000071	549553	550074	100	+	AT4G21060.1	2016	2226	88.63	+
JCVI_13561	1945	1979	A1	5987943	5988378	87.67	+	C1	8884163	8884532	98.11	+	A_scaffold000014	1438627	1439062	87.67	+	C_scaffold000071	549709	550078	98.11	+	AT4G21060.1	1068	2226	90.34	+
EV108550	1946	1978	A1	5988006	5988378	87.83	+	C1	8884159	8884532	92.06	+	A_scaffold000014	1438690	1439062	87.83	+	C_scaffold000071	549705	550078	92.06	+	AT4G21060.1	1950	2226	77.46	+
EE421255	1947	1980	A1	5988021	5988374	91.6	+	C1	8884174	8884528	95.52	+	A_scaffold000014	1438705	1439058	91.6	+	C_scaffold000071	549720	550074	95.52	+	AT4G21060.1	2027	2226	81.68	+
EX118034	1948	1981	A1	5988089	5988380	100	+	C1	8884242	8884534	94.88	+	A_scaffold000014	1438773	1439064	100	+	C_scaffold000071	549788	550080	94.88	+	AT4G21060.1	2095	2226	87.88	+
EV201712	1949	1982	A1	5988475	5988935	81.18	+	C1	8884649	8885118	86.69	+	A_scaffold000014	1439159	1439619	81.18	+	C_scaffold000071	550195	550664	86.69	+	.	.	.	.	.
AM395669	1950	1983	A1	5990357	5990763	95.09	+	C1	8886541	8886947	99.75	+	A_scaffold000014	1441041	1441447	95.09	+	C_scaffold000071	552087	552493	99.75	+	AT4G21065.1	1209	1615	87.25	+
JCVI_16719	1951	1984	A1	5996676	5996789	97.37	-	C1	8894400	8894798	64.25	-	A_scaffold000014	1447360	1447473	97.37	-	C_scaffold000071	559946	560344	64.25	-	AT4G21090.2	230	592	87.33	+
EE451910	1952		A1	5997608	5997826	85.9	-	.	.	.	.	.	A_scaffold000014	1448292	1448510	85.9	-	.	.	.	.	.	AT4G21090.2	1	329	83.18	+
JCVI_6441	1953	1985	A1	6005746	6005978	91.56	+	C1	8905194	8905405	92.06	+	A_scaffold000014	1456430	1456662	91.56	+	C_scaffold000071	570740	570951	92.06	+	AT4G21110.1	1	438	82.05	+
EE546810	1954	1986	A1	6005752	6005957	84.54	+	C1	8905194	8905401	82.3	+	A_scaffold000014	1456436	1456641	84.54	+	C_scaffold000071	570740	570947	82.3	+	AT4G21110.1	19	378	80.56	+
JCVI_13774	1955	1987	A1	6007386	6008216	98.92	-	C1	8909232	8910064	93.9	-	A_scaffold000014	1458070	1458900	98.92	-	C_scaffold000071	574778	575610	93.9	-	AT4G21140.1	164	687	77.14	+
EE477421	1956	1988	A1	6007722	6008159	92.78	-	C1	8909568	8910026	92.31	-	A_scaffold000014	1458406	1458843	92.78	-	C_scaffold000071	575114	575572	92.31	-	AT4G21140.1	157	462	75.63	+
DY030730	1957		A1	6019203	6019633	90.64	+	.	.	.	.	.	A_scaffold000014	1469887	1470317	90.64	+	.	.	.	.	.	.	.	.	.	.
JCVI_39453	1958	9386	A1	6019677	6020362	90.72	-	C2	17712801	17713486	92.31	-	A_scaffold000014	1470361	1471046	90.72	-	C_scaffold000001	7024714	7025399	92.31	-	.	.	.	.	.
JCVI_24153	1959	9387	A1	6021550	6021725	95.45	-	C2	17714746	17714944	89.45	-	A_scaffold000014	1472234	1472409	95.45	-	C_scaffold000001	7026659	7026857	89.45	-	AT1G29880.1	1496	1742	69.14	+
JCVI_33914	1960	48577	A1	6025057	6025357	76.21	+	C7	44062967	44063225	81.06	+	A_scaffold000014	1475741	1476041	76.21	+	C_scaffold000093	761639	761897	81.06	-	AT4G21150.1	1	453	85.46	+
JCVI_24668	1961	1989	A1	6025057	6025422	78.1	+	C1	8911272	8911642	75.65	+	A_scaffold000014	1475741	1476106	78.1	+	C_scaffold000071	576818	577188	75.65	+	AT4G21150.1	107	712	88.01	+
JCVI_17606	1962	1991	A1	6029306	6029614	92.6	+	C1	8915654	8915949	94.3	+	A_scaffold000014	1479990	1480298	92.6	+	C_scaffold000071	581200	581495	94.3	+	AT4G21150.1	1215	2076	90.6	+
JCVI_29230	1963	1992	A1	6031742	6032008	89.55	+	C1	8918087	8918308	90.09	+	A_scaffold000014	1482426	1482692	89.55	+	C_scaffold000071	583633	583854	90.09	+	AT4G21160.1	1	432	90.28	+
EE533698	1964	1993	A1	6040562	6040939	91.67	+	C1	8921809	8922194	91.77	+	A_scaffold000014	1491246	1491623	91.67	+	C_scaffold000071	587355	587740	91.77	+	AT4G21180.1	571	1252	86.8	+
JCVI_6123	1965	1994	A1	6041578	6042309	94.03	+	C1	8922816	8923552	94.71	+	A_scaffold000014	1492262	1492993	94.03	+	C_scaffold000071	588362	589098	94.71	+	AT4G21180.1	1308	1949	86.29	+
JCVI_32745	1966	1996	A1	6054304	6054861	97.31	+	C1	8952251	8952805	94.62	+	A_scaffold000014	1504988	1505545	97.31	+	C_scaffold000071	617797	618351	94.62	+	AT4G21200.1	1	775	87.76	+
JCVI_2428	1967	42727	A1	6055976	6056478	84.33	-	C6	45060248	45060971	78.97	-	A_scaffold000014	1506660	1507162	84.33	-	C_scaffold000076	1067471	1068194	79.78	+	.	.	.	.	.
JCVI_363	1968	1998	A1	6063885	6064374	99.8	+	C1	8959590	8960076	95.33	+	A_scaffold000014	1514569	1515058	99.8	+	C_scaffold000071	625136	625622	95.33	+	AT4G21210.1	220	853	86.93	+
JCVI_29589	1969	1999	A1	6064758	6065393	88.08	+	C1	8960431	8961064	89.29	+	A_scaffold000014	1515442	1516077	88.08	+	C_scaffold000071	625977	626610	89.29	+	AT4G21210.1	521	1212	83.86	+
JCVI_32340	1970	2000	A1	6071141	6071836	81.79	-	C1	8964239	8964822	85.84	-	A_scaffold000014	1521825	1522520	81.79	-	C_scaffold000071	629785	630368	85.84	-	AT4G21215.2	1	600	86.4	+
JCVI_253	1971	2001	A1	6088064	6088336	89.74	+	C1	8991424	8991698	83.09	+	A_scaffold000014	1538748	1539020	89.74	+	C_scaffold000071	656970	657244	83.09	+	AT4G21280.2	13	675	66.13	+
JCVI_37356	1972	2002	A1	6091147	6091940	95.86	-	C1	8994237	8995025	99.37	-	A_scaffold000014	1541831	1542624	95.86	-	C_scaffold000071	659783	660571	99.37	-	AT4G16970.1	1633	2302	80.24	+
JCVI_39988	1973	2003	A1	6092165	6092731	78.51	-	C1	8995294	8995776	88.43	-	A_scaffold000014	1542849	1543415	78.51	-	C_scaffold000071	660840	661322	88.43	-	AT4G21310.1	1	101	92.08	+
ES902340	1974		A1	6100138	6100379	94.65	+	.	.	.	.	.	A_scaffold000014	1550822	1551063	94.65	+	.	.	.	.	.	AT4G21340.1	448	703	89.06	+
JCVI_26371	1975	2006	A1	6104310	6104869	86.52	-	C1	9038070	9038629	85.46	-	A_scaffold000014	1554994	1555553	86.52	-	C_scaffold000071	703616	704175	85.46	-	AT4G21380.1	2054	2553	82.7	+
JCVI_10339	1976	2007	A1	6110996	6111482	97.95	-	C1	9056577	9057058	95.88	-	A_scaffold000014	1561680	1562166	97.95	-	C_scaffold000071	722123	722604	95.88	-	AT4G21390.1	2244	2549	90.61	+
EV123951	1977	2008	A1	6111098	6111509	89.81	-	C1	9056676	9057085	90.51	-	A_scaffold000014	1561782	1562193	89.81	-	C_scaffold000071	722222	722631	90.51	-	AT4G21390.1	2130	2549	78.82	+
EV124029	1978	2009	A1	6113863	6114575	96.35	-	C1	9059410	9060126	99.72	-	A_scaffold000014	1564547	1565259	96.35	-	C_scaffold000071	724956	725672	99.72	-	AT4G21390.1	3	722	80.22	+
EE426677	1979	2010	A1	6123711	6124343	94.33	-	C1	9071891	9072510	96.14	-	A_scaffold000014	1574395	1575027	94.33	-	C_scaffold000071	737437	738056	96.14	-	AT4G21430.1	1215	1751	84.8	+
JCVI_27506	1980	2012	A1	6148407	6148733	97.25	+	C1	9121583	9121917	95.22	+	A_scaffold000014	1599091	1599417	97.25	+	C_scaffold000071	787129	787463	95.22	+	AT4G21450.1	130	574	58.67	+
JCVI_6602	1981	2013	A1	6148409	6148908	95.6	+	C1	9121585	9122081	96.22	+	A_scaffold000014	1599093	1599592	95.6	+	C_scaffold000071	787131	787627	96.22	+	AT4G21450.1	134	888	82.13	+
JCVI_10369	1982	2014	A1	6150983	6151194	85.98	+	C1	9124244	9124454	86.45	+	A_scaffold000014	1601667	1601878	85.98	+	C_scaffold000071	789790	790000	86.45	+	AT4G21470.1	1	449	74.78	+
JCVI_12496	1983	2015	A1	6152512	6152799	81.16	+	C1	9125785	9126094	81.85	+	A_scaffold000014	1603196	1603483	81.16	+	C_scaffold000071	791331	791640	81.85	+	AT4G21470.1	543	1140	82.78	+
JCVI_37874	1984	2016	A1	6153927	6154496	97.19	-	C1	9127090	9127659	99.65	-	A_scaffold000014	1604611	1605180	97.19	-	C_scaffold000071	792636	793205	99.65	-	AT4G21480.1	520	1506	86.51	+
JCVI_15108	1985	2018	A1	6168746	6169361	94.66	-	C1	9152487	9153101	88.6	-	A_scaffold000014	1619430	1620045	94.66	-	C_scaffold000071	818033	818647	88.6	-	AT4G21510.1	311	584	79.35	+
JCVI_25480	1986	2019	A1	6170343	6170547	89.95	-	C1	9154020	9154300	91.1	-	A_scaffold000014	1621027	1621231	89.95	-	C_scaffold000071	819566	819846	91.1	-	AT4G21520.1	539	1262	88.56	+
JCVI_10976	1987	2020	A1	6173068	6173245	96.07	-	C1	9156707	9156884	99.44	-	A_scaffold000014	1623752	1623929	96.07	-	C_scaffold000071	822253	822430	99.44	-	AT4G21520.1	5	673	89.55	+
EV152793	1988	2021	A1	6174551	6174806	94.59	+	C1	9158228	9158483	93.05	+	A_scaffold000014	1625235	1625490	94.59	+	C_scaffold000071	823774	824029	93.05	+	AT4G21530.1	80	794	87.57	+
EV152704	1989	2022	A1	6175599	6175852	81.4	+	C1	9158274	9158483	88.84	+	A_scaffold000014	1626283	1626536	81.4	+	C_scaffold000071	823820	824029	88.84	+	AT4G21530.1	414	1223	89.96	+
EV001038	1990	2023	A1	6179462	6179680	96.8	+	C1	9163110	9163314	96.17	+	A_scaffold000014	1630146	1630364	96.8	+	C_scaffold000071	828656	828860	96.17	+	AT4G21550.1	87	252	73.37	+
EE530640	1991	2024	A1	6181661	6182024	92.45	+	C1	9164958	9165330	96.01	+	A_scaffold000014	1632345	1632708	92.45	+	C_scaffold000071	830504	830876	96.01	+	AT4G21550.1	527	863	80.23	+
EV036634	1992	2025	A1	6183426	6183646	95.5	+	C1	9166748	9166968	97.3	+	A_scaffold000014	1634110	1634330	95.5	+	C_scaffold000071	832294	832514	97.3	+	AT4G21550.1	913	1228	84.16	+
JCVI_38794	1993	2027	A1	6185284	6186191	98.9	-	C1	9168638	9169525	87.73	-	A_scaffold000014	1635968	1636875	98.9	-	C_scaffold000071	834184	835071	87.73	-	AT4G21560.1	1	630	86.35	+
JCVI_36716	1994	2028	A1	6185308	6186058	80.95	-	C1	9168651	9169403	91.08	-	A_scaffold000014	1635992	1636742	80.95	-	C_scaffold000071	834197	834949	91.08	-	AT4G21560.1	67	630	77.45	+
JCVI_973	1995	2029	A1	6187474	6188122	75.78	-	C1	9170908	9171583	78.8	-	A_scaffold000014	1638158	1638806	75.78	-	C_scaffold000071	836454	837129	78.8	-	AT4G21570.1	1	885	88.15	+
BQ704354	1996		A1	6187936	6188209	88.09	-	.	.	.	.	.	A_scaffold000014	1638620	1638893	88.09	-	.	.	.	.	.	AT4G21570.1	268	706	80.95	+
EV006885	1997	2030	A1	6192716	6193076	94.77	+	C1	9185681	9186042	94.2	+	A_scaffold000014	1643400	1643760	94.77	+	C_scaffold000071	851227	851588	94.2	+	AT3G57590.1	830	1115	73.56	+
[truncated: 63,534 more rows]
