# Supplementary material for: Dissecting the complex regulation of lodging resistance in Brassica napus
Source: Mol Breed. 2018 Feb 21;38(3):30. doi: 10.1007/s11032-018-0781-6 (PMC5842258; doi:10.1007/s11032-018-0781-6)
Supplement: Supplementary file 3 — (XLS 326 kb). [file 11032_2018_781_MOESM3_ESM.xls]

## Sheet: Sheet1
Supplementary Data File 3. STRUCTURE analysis plot and determining K value
	L(K)
			Run 1		Run 2		Run 3
	K		L(K)	Var(K)	L(K)	Var(K)	L(K)	Var(K)	Mean L(K)		SD L(K)		Parameter	Run name	K	LnP(D)	VarLnP(D)
	1		-1.97853e+06	60423.5	-1.9786e+06	60584.6	-1.97875e+06	60866.5	-1.97863e+06	1.97863e+06	109.417		OSR101	OSR101_run_3	1	-1.97875e+06	60866.5
	2		-1.92516e+06	94597.4	-1.92539e+06	95232.9	-1.92461e+06	93484.1	-1.92505e+06	1.92505e+06	400.721		OSR101	OSR101_run_2	1	-1.9786e+06	60584.6
	3		-1.9241e+06	107889	-1.92355e+06	107034	-1.92335e+06	106640	-1.92367e+06	1.92367e+06	385.225		OSR101	OSR101_run_1	1	-1.97853e+06	60423.5
	4		-1.92402e+06	109999	-1922170	106364	-1.9219e+06	105843	-1.9227e+06	1.9227e+06	1155.6		OSR101	OSR101_run_6	2	-1.92461e+06	93484.1
	5		-1.92243e+06	107621	-1.92286e+06	108144	-1.92217e+06	107458	-1.92248e+06	1.92248e+06	348.796		OSR101	OSR101_run_5	2	-1.92539e+06	95232.9
													OSR101	OSR101_run_4	2	-1.92516e+06	94597.4
													OSR101	OSR101_run_9	3	-1.92335e+06	106640
													OSR101	OSR101_run_8	3	-1.92355e+06	107034
													OSR101	OSR101_run_7	3	-1.9241e+06	107889
													OSR101	OSR101_run_11	4	-1922170	106364
													OSR101	OSR101_run_10	4	-1.92402e+06	109999
													OSR101	OSR101_run_12	4	-1.9219e+06	105843
													OSR101	OSR101_run_14	5	-1.92286e+06	108144
	L'(K)												OSR101	OSR101_run_13	5	-1.92243e+06	107621
			Run 1		Run 2		Run 3						OSR101	OSR101_run_15	5	-1.92217e+06	107458
	K	K diff	L'(K)		L'(K)		L'(K)		Mean L'(K)	|Mean L'(K)|	SD L'(K)
	1	-
	2	2-1	53370.3		53214.1		54137.5		53574	53574	494.244
	3	3-2	1067.2		1839.2		1258.5		1388.3	1388.3	402.035
	4	4-3	71.1		1380.1		1448.9		966.7	966.7	776.375
	5	5-4	1596.2		-258.4		-955		127.6	127.6	1318.67
	L"(K)
			Run 1		Run 2		Run 3
	K	K diff	L''(K)		L''(K)		L''(K)		Mean L"(K)	|Mean L"(K)|	SD L''(K)
	1	-
	2	2-3	52303.1		51374.9		52879		52185.7	52185.7	758.895
	3	3-4	996.1		459.1		-190.4		421.6	421.6	594.138
	4	4-5	-1525.1		1638.5		2403.9		839.1	839.1	2082.92
							STRUCTURE output for K=2
