# Supplementary material for: Dissecting the complex regulation of lodging resistance in Brassica napus
Source: Mol Breed. 2018 Feb 21;38(3):30. doi: 10.1007/s11032-018-0781-6 (PMC5842258; doi:10.1007/s11032-018-0781-6)
Supplement: Supplementary file 4 — (TXT 46.4 mb). [file 11032_2018_781_MOESM4_ESM.txt]

<Marker> AI352725:67 AI352725:114 AI352725:118 AI352725:125 AI352725:173 AI352725:186 AI352725:223 AI352890:261 AI352955:112 AI352955:115 AI352955:131 AI352955:136 AI352955:150 AI352955:251 AI352955:262 AI352955:269 AM056853:104 AM056853:194 AM056853:233 AM056853:241 AM056853:280 AM056955:146 AM056955:173 AM056955:182 AM056955:233 AM056955:287 AM056955:416 AM057018:152 AM057018:167 AM057018:230 AM057018:269 AM057018:293 AM057167:237 AM057188:140 AM057330:494 AM057330:511 AM057330:529 AM057378:66 AM057378:156 AM057378:166 AM057378:186 AM057378:192 AM057378:210 AM057378:214 AM057378:264 AM057378:282 AM057378:297 AM057378:370 AM057378:486 AM057378:492 AM057378:507 AM057391:146 AM057425:183 AM057425:192 AM057425:396 AM057425:423 AM057425:457 AM057425:477 AM057546:44 AM057546:53 AM057686:249 AM057686:280 AM057770:515 AM057831:120 AM057995:437 AM058083:47 AM058083:59 AM058083:82 AM058083:98 AM058083:110 AM058083:122 AM058083:143 AM058083:203 AM058083:206 AM058083:281 AM058083:296 AM058083:338 AM058083:341 AM058083:353 AM058267:271 AM058267:273 AM058267:282 AM058267:320 AM058462:101 AM058462:147 AM058462:163 AM058462:165 AM058462:170 AM058462:177 AM058462:180 AM058462:201 AM058462:392 AM058651:115 AM058651:453 AM058651:455 AM058680:65 AM058680:150 AM059296:66 AM059296:77 AM059296:146 AM059296:152 AM059296:212 AM059296:311 AM059296:320 AM059307:534 AM059322:143 AM059322:197 AM059577:198 AM059577:498 AM059641:111 AM059641:129 AM059641:134 AM059641:143 AM059641:179 AM059641:191 AM059641:257 AM059641:290 AM059641:344 AM059641:380 AM059641:467 AM059713:172 AM059713:275 AM059713:311 AM059713:323 AM059713:339 AM059713:347 AM059731:197 AM059785:168 AM059925:20 AM059925:21 AM059925:104 AM059970:75 AM059970:88 AM059970:147 AM059970:206 AM059970:216 AM059970:272 AM059970:278 AM059970:308 AM059970:384 AM059970:431 AM059970:435 AM060041:35 AM060041:53 AM060041:62 AM060041:67 AM060041:119 AM060041:149 AM060041:155 AM060041:176 AM060041:240 AM060041:248 AM060041:326 AM060041:338 AM060041:341 AM060155:98 AM060227:55 AM060227:61 AM060227:151 AM060227:292 AM060227:345 AM060227:372 AM060227:402 AM060457:421 AM060457:445 AM060457:542 AM060457:550 AM060457:568 AM060516:163 AM060929:212 AM060929:270 AM060929:277 AM060929:374 AM060929:386 AM060929:486 AM060929:488 AM061104:17 AM061104:23 AM061104:81 AM061104:102 AM061104:105 AM061104:135 AM061104:141 AM061104:165 AM061104:168 AM061104:212 AM061104:258 AM061211:43 AM061211:98 AM061211:110 AM061225:462 AM061225:495 AM061225:513 AM061225:532 AM061225:549 AM061225:561 AM061225:568 AM061225:573 AM061303:110 AM061598:597 AM061598:654 AM061598:662 AM061609:68 AM061609:80 AM061609:115 AM061609:138 AM061609:175 AM061609:205 AM061609:331 AM061609:332 AM061907:43 AM061907:59 AM062005:368 AM062028:269 AM062028:374 AM062028:398 AM062028:407 AM062028:432 AM062028:434 AM062044:431 AM062044:444 AM062044:445 AM062056:133 AM062218:54 AM062253:138 AM062253:165 AM062253:201 AM062253:204 AM062256:427 AM062256:458 AM062256:461 AM062301:80 AM062353:30 AM062353:39 AM062353:69 AM062353:96 AM062353:141 AM062353:168 AM062353:177 AM062353:253 AM062438:104 AM062438:458 AM062438:461 AM062438:527 AM062443:230 AM062443:352 AM062443:373 AM062443:391 AM062443:460 AM062443:499 AM062443:516 AM062447:508 AM062464:229 AM062464:232 AM062464:238 AM062464:280 AM062464:283 AM062464:301 AM062464:304 AM062464:325 AM062464:355 AM062464:376 AM062464:403 AM062464:454 AM385064:96 AM385064:157 AM385064:161 AM385064:264 AM385064:269 AM385064:283 AM385064:305 AM385064:343 AM385064:528 AM385064:576 AM385311:124 AM385332:192 AM385332:216 AM385332:240 AM385490:89 AM385490:137 AM385490:140 AM385552:335 AM385553:281 AM385553:282 AM385553:331 AM385553:367 AM385580:137 AM385580:198 AM385677:53 AM385987:77 AM385987:95 AM385987:102 AM386053:75 AM386053:150 AM386053:162 AM386053:169 AM386053:174 AM386103:208 AM386167:278 AM386167:296 AM386167:470 AM386167:494 AM386167:506 AM386482:167 AM386482:192 AM386482:224 AM387109:147 AM387109:186 AM387109:207 AM387109:252 AM387109:288 AM387109:327 AM387109:423 AM387109:440 AM387109:454 AM387109:462 AM387109:513 AM387131:230 AM387419:122 AM387419:212 AM387419:365 AM387419:383 AM387419:389 AM387419:434 AM387419:440 AM387419:444 AM387452:146 AM387452:154 AM387452:265 AM387558:58 AM387558:76 AM387558:85 AM387558:123 AM387835:245 AM388072:112 AM388072:142 AM388072:220 AM388072:529 AM388140:200 AM388140:508 AM388140:535 AM388206:237 AM388206:240 AM388264:333 AM388489:255 AM388525:85 AM388525:118 AM388525:128 AM388525:271 AM388525:275 AM388525:352 AM388525:367 AM388525:415 AM388629:176 AM388629:203 AM388629:218 AM388629:251 AM388629:272 AM388629:335 AM388666:127 AM388666:264 AM388666:325 AM388754:146 AM388754:189 AM388754:192 AM388803:192 AM388806:192 AM388847:73 AM388847:152 AM388847:218 AM388898:393 AM389056:166 AM389056:192 AM389056:421 AM389311:71 AM389311:72 AM389311:75 AM389311:95 AM389342:397 AM389342:407 AM389342:418 AM389342:425 AM389375:329 AM389375:578 AM389375:599 AM389375:642 AM389375:659 AM389660:72 AM389660:108 AM389660:211 AM389660:282 AM389660:339 AM389660:378 AM389660:381 AM389660:390 AM389660:393 AM389721:330 AM389939:29 AM389939:50 AM389939:89 AM389939:104 AM389939:107 AM389939:152 AM389939:164 AM389939:194 AM389939:203 AM389939:245 AM389939:248 AM389939:317 AM389939:329 AM389939:335 AM389939:347 AM389939:350 AM389939:374 AM389939:395 AM389957:479 AM390031:374 AM390139:296 AM390139:382 AM390139:443 AM390247:88 AM390247:106 AM390247:255 AM390284:346 AM390284:417 AM390315:280 AM390315:308 AM390315:331 AM390315:497 AM390315:499 AM390320:106 AM390320:115 AM390320:118 AM390320:139 AM390320:151 AM390320:388 AM390432:355 AM390511:172 AM390511:235 AM390511:345 AM390511:346 AM390511:384 AM390511:447 AM390511:483 AM390511:546 AM390515:75 AM390515:97 AM390515:165 AM390515:187 AM390515:253 AM390515:311 AM390515:382 AM390515:388 AM390515:445 AM390515:538 AM390515:542 AM390522:92 AM390522:100 AM390522:117 AM390522:155 AM390522:159 AM390522:172 AM390522:194 AM390522:206 AM390522:277 AM390522:284 AM390522:292 AM390522:299 AM390522:311 AM390618:138 AM390618:183 AM390618:208 AM390618:220 AM390618:267 AM390661:72 AM390661:111 AM390661:114 AM390661:135 AM390661:138 AM390661:141 AM390661:144 AM390661:162 AM390661:165 AM390695:373 AM390987:87 AM390987:105 AM391335:118 AM391335:149 AM391335:214 AM391335:244 AM391335:250 AM391335:275 AM391335:339 AM391335:340 AM391335:490 AM391363:264 AM391363:273 AM391363:366 AM391363:390 AM391381:118 AM391381:157 AM391381:334 AM391381:347 AM391381:431 AM391381:439 AM391405:54 AM391405:57 AM391405:161 AM391405:189 AM391405:225 AM391405:231 AM391434:112 AM391434:294 AM391434:474 AM391434:489 AM391525:94 AM391525:95 AM391525:409 AM391525:433 AM391859:50 AM391859:65 AM391859:200 AM391859:227 AM391859:245 AM391859:248 AM391859:257 AM391859:324 AM391859:332 AM391859:362 AM391859:491 AM391859:584 AM391859:614 AM391859:650 AM391954:78 AM391954:99 AM391954:108 AM391954:126 AM391954:153 AM391954:156 AM391954:237 AM391954:287 AM391954:318 AM391954:372 AM391954:378 AM391954:393 AM391990:412 AM392019:88 AM392019:89 AM392019:97 AM392019:155 AM392019:466 AM392044:91 AM392044:236 AM392044:352 AM392044:370 AM392044:418 AM392044:556 AM392044:568 AM392099:247 AM392099:385 AM392099:388 AM392099:391 AM392099:444 AM392110:96 AM392110:162 AM392110:300 AM392178:63 AM392178:91 AM392178:106 AM392178:139 AM392178:184 AM392178:310 AM392178:331 AM392178:353 AM392178:361 AM392178:364 AM393885:59 AM393885:69 AM393885:138 AM393885:156 AM393885:159 AM393885:160 AM393885:210 AM393885:249 AM393885:258 AM393885:270 AM394051:149 AM394051:150 AM394248:298 AM394360:162 AM394430:168 AM394430:181 AM394430:220 AM394430:264 AM394430:267 AM394430:279 AM394430:296 AM394441:157 AM394441:250 AM394441:275 AM394536:183 AM394555:261 AM394557:131 AM394557:173 AM394686:64 AM394745:268 AM394875:235 AM394875:244 AM394875:247 AM394922:220 AM394922:221 AM394969:260 AM394969:299 AM395031:32 AM395031:49 AM395031:118 AM395031:143 AM395031:175 AM395031:200 AM395080:295 AM395125:102 AM395134:80 AM395134:110 AM395145:187 AM395145:221 AM395356:50 AM395356:182 AM395356:185 AM395356:221 AM395356:224 AM395356:239 AM395356:248 AM395356:269 AM395415:70 AM395415:85 AM395415:142 AM395415:267 AM395415:330 AM395522:95 AM395522:125 AM395522:230 AM395522:278 AM395522:282 AM395522:317 AM395573:33 AM395573:48 AM395640:290 AM395667:123 AM395667:133 AM395667:195 AM395667:228 AM395667:240 AM395667:288 AM395667:309 AM395667:330 AM395667:357 AM395693:264 AM395693:294 AM395760:55 AM395804:287 AM395804:368 AM395815:173 AM395815:186 AM395815:222 AM395815:248 AM395815:256 AM395825:79 AM395825:151 AM395825:187 AM395825:190 AM395825:271 AM395825:331 AM395826:191 AM395826:237 AM395826:240 AM395826:250 AM395826:304 AM395931:76 AM395931:79 AM395931:107 AM395931:202 AM395931:218 AM395931:245 AM395931:246 AM395931:269 AM395931:271 AM395931:316 AT000493:129 AT000634:84 AT000762:67 AT000762:106 AT001735:32 AT001735:89 AT001745:102 AT001745:123 AT001754:153 AT001754:162 AT001754:187 AT001877:181 AT001877:210 AT002133:107 AT002133:115 BG543095:51 BG543095:97 BG543197:113 BG543197:134 BG543197:135 BG543197:185 BG543197:209 BG543197:221 BG543200:80 BG543200:116 BG543229:99 BG543229:120 BG543423:219 BG543423:222 BG543423:236 BG543423:285 BG543423:295 BG543436:79 BG543436:80 BG543605:226 BG543605:259 BG543678:16 BG543678:19 BG543678:88 BG543678:97 BG543678:250 BG543678:280 BG543775:177 BG543775:258 BG543782:112 BG543782:132 BG543825:229 BG543938:89 BG543938:188 BG544106:323 BG544106:338 BG544106:412 BG544141:243 BG544146:232 BG544146:241 BG544146:250 BG544146:268 BG544183:114 BG544183:179 BG544183:198 BG544183:210 BG544183:230 BG544183:292 BG544183:303 BG544542:122 BG732233:158 BG732260:151 BG732260:172 BG732265:44 BG732265:80 BG732265:86 BG732265:89 BG732265:134 BG732265:143 BG732265:179 BG732265:182 BG732265:194 BG732265:197 BG732265:216 BQ704326:135 BQ704326:424 BQ704326:443 BQ704354:215 BQ704354:227 BQ704354:248 BQ704354:257 BQ704456:277 BQ704947:359 BQ704947:411 BQ704947:493 BQ790938:126 BQ790980:169 BQ790980:189 BQ790980:229 BQ790980:250 BQ790980:262 BQ790980:286 BQ791200:77 BQ791200:134 BQ791200:143 BQ791200:209 BQ791200:230 BQ791200:269 BQ791200:288 BQ791279:262 BQ791279:269 BQ791279:325 BQ791279:416 BQ791294:309 BQ791336:111 BQ791460:176 BQ791460:239 BQ791460:257 BQ791732:365 CA991482:166 CA991482:207 CA991482:265 CA991555:195 CA991555:210 CA991555:222 CA991555:237 CA991555:252 CA991568:179 CA991568:233 CA991618:28 CA991618:94 CA991618:106 CA991807:39 CA991807:43 CA991807:91 CA991807:162 CA991807:173 CA991807:197 CA991948:77 CA991948:92 CA991948:110 CA991948:152 CA991948:161 CA991948:300 CA991948:323 CA991948:374 CA991948:410 CA991948:415 CB686157:210 CB686157:249 CB686157:252 CB686228:542 CB686228:548 CB686302:626 CB686384:699 CB686384:723 CB686384:738 CD811869:195 CD811869:219 CD812107:79 CD812107:98 CD812107:239 CD812107:260 CD812122:34 CD812122:53 CD812122:71 CD812122:104 CD812122:152 CD812122:284 CD812122:289 CD812122:302 CD812122:316 CD812122:360 CD812277:78 CD812277:134 CD812277:299 CD812277:338 CD812277:398 CD812277:415 CD812277:427 CD812277:448 CD812277:452 CD812277:473 CD812594:180 CD812798:45 CD812798:47 CD812798:66 CD812798:71 CD812798:78 CD812798:105 CD812798:126 CD813053:162 CD813400:409 CD813400:471 CD813609:105 CD813609:146 CD813609:153 CD813609:180 CD813609:229 CD813886:90 CD813886:99 CD813886:108 CD813886:111 CD813886:141 CD813886:189 CD813886:204 CD813886:219 CD813886:231 CD813886:243 CD813886:264 CD813886:282 CD813886:324 CD813886:340 CD813886:350 CD813886:357 CD813886:396 CD814659:121 CD814659:175 CD814659:191 CD814659:259 CD814659:295 CD814659:312 CD814659:337 CD814659:349 CD814659:403 CD814659:407 CD814659:437 CD814659:458 CD814659:520 CD814659:528 CD814659:533 CD814818:115 CD815253:142 CD815253:158 CD815253:188 CD815253:211 CD815253:220 CD815253:522 CD815952:188 CD816610:33 CD816610:36 CD816610:84 CD816610:150 CD816744:258 CD816744:285 CD817765:430 CD817765:442 CD817765:460 CD817765:508 CD818123:89 CD818891:322 CD818904:257 CD818904:259 CD818904:302 CD818904:344 CD818956:311 CD819066:148 CD819066:166 CD819066:217 CD819103:117 CD819103:289 CD819846:116 CD819846:133 CD819846:331 CD819846:350 CD819846:363 CD819846:386 CD819846:443 CD819846:466 CD819898:208 CD819898:234 CD820114:51 CD820114:108 CD820114:135 CD820114:137 CD820114:221 CD820114:225 CD820114:252 CD820114:283 CD820114:319 CD820114:321 CD820142:255 CD820142:303 CD820142:312 CD820671:583 CD820683:62 CD820683:176 CD820683:215 CD820683:218 CD820683:287 CD820683:302 CD820683:314 CD820809:203 CD821277:134 CD821277:224 CD821277:254 CD821586:153 CD821586:173 CD821586:197 CD821586:215 CD821586:257 CD821586:419 CD821648:158 CD821648:168 CD821680:244 CD821680:286 CD821680:319 CD821680:322 CD821724:230 CD821724:239 CD821724:261 CD821724:264 CD821724:289 CD821724:301 CD821724:309 CD821724:320 CD821724:322 CD821724:335 CD821724:362 CD821724:380 CD821724:386 CD821724:398 CD821724:407 CD821724:424 CD821724:434 CD821724:471 CD821724:485 CD821724:501 CD821724:509 CD821724:529 CD822722:375 CD822772:176 CD822772:371 CD822772:398 CD822772:422 CD822772:476 CD822772:487 CD822772:548 CD822976:376 CD822976:415 CD822976:418 CD823187:542 CD823187:554 CD823187:560 CD823187:561 CD823187:583 CD823187:584 CD823211:513 CD823211:527 CD823211:530 CD823211:618 CD823586:218 CD823586:236 CD823586:247 CD824219:372 CD824219:375 CD824219:417 CD824219:474 CD824219:477 CD824219:501 CD824219:514 CD824219:528 CD824219:564 CD824219:591 CD824219:639 CD824219:645 CD824539:366 CD824539:398 CD824539:407 CD824539:556 CD824539:559 CD824539:570 CD824539:592 CD824539:638 CD824539:649 CD824539:665 CD824815:280 CD824815:320 CD824815:329 CD824815:394 CD824815:407 CD824815:470 CD824937:549 CD825166:241 CD825166:281 CD825166:469 CD825317:123 CD825317:141 CD825317:165 CD825317:336 CD825317:363 CD825317:393 CD825317:414 CD825339:154 CD825339:374 CD825339:404 CD825355:438 CD825492:225 CD825492:237 CD825492:300 CD825492:489 CD825492:495 CD825492:513 CD825492:522 CD825529:496 CD825529:499 CD825576:360 CD825576:396 CD825576:429 CD825576:553 CD825625:283 CD825879:156 CD825879:157 CD825879:214 CD825879:271 CD825879:305 CD825879:370 CD825879:388 CD825879:454 CD825879:495 CD825879:551 CD825945:522 CD826017:183 CD826017:277 CD826017:312 CD826017:325 CD826017:360 CD826058:343 CD826058:352 CD826502:180 CD826502:281 CD826502:396 CD826502:476 CD826502:565 CD826502:605 CD826502:661 CD826543:64 CD826543:84 CD826543:112 CD826543:136 CD826543:151 CD826543:169 CD826543:198 CD826543:220 CD826543:287 CD826543:324 CD826543:407 CD826543:418 CD826891:298 CD826891:413 CD826891:415 CD826916:397 CD826916:548 CD826916:563 CD827310:362 CD827310:425 CD827310:428 CD827441:159 CD827444:92 CD827444:104 CD827444:462 CD827444:482 CD827444:509 CD827444:512 CD827444:536 CD827444:542 CD827444:548 CD827444:560 CD827444:566 CD827444:584 CD827444:596 CD827444:620 CD827444:625 CD827449:544 CD827449:601 CD827449:628 CD827449:649 CD827541:175 CD827541:486 CD827705:617 CD827705:630 CD827790:203 CD827790:209 CD827790:221 CD827790:230 CD827790:242 CD827824:507 CD827824:540 CD827928:147 CD827928:180 CD827928:231 CD827928:279 CD827928:301 CD827928:324 CD827928:366 CD827928:369 CD827928:397 CD827928:477 CD827928:480 CD827928:507 CD827928:537 CD827928:558 CD827928:594 CD827928:609 CD828069:111 CD828069:117 CD828069:129 CD828069:151 CD828069:162 CD828069:189 CD828069:204 CD828069:252 CD828069:264 CD828207:103 CD828207:142 CD828207:172 CD828207:187 CD828207:202 CD828207:211 CD828207:214 CD828207:224 CD828207:283 CD828207:298 CD828207:388 CD828207:394 CD828207:475 CD828207:505 CD828379:109 CD828379:118 CD828379:397 CD828379:575 CD828379:613 CD828398:158 CD828398:177 CD828398:200 CD828398:201 CD828398:285 CD828398:301 CD828398:319 CD828398:407 CD828398:423 CD828398:441 CD828398:459 CD828398:486 CD828398:492 CD828398:500 CD828398:516 CD828398:522 CD828398:603 CD828398:621 CD828597:153 CD828597:169 CD828597:193 CD828597:217 CD828597:225 CD828597:232 CD828633:384 CD828633:395 CD828633:407 CD828633:447 CD828633:463 CD828805:167 CD828805:183 CD828805:229 CD828805:246 CD828805:273 CD828805:282 CD830758:287 CD830758:299 CD830758:472 CD830758:520 CD830765:236 CD830765:257 CD830765:350 CD830765:382 CD830765:385 CD830765:409 CD830765:467 CD830765:476 CD830797:142 CD830797:145 CD830797:163 CD830797:172 CD830797:175 CD830797:202 CD830797:214 CD830797:220 CD831144:344 CD831144:347 CD831144:371 CD831388:302 CD831533:276 CD831533:314 CD831533:377 CD831605:364 CD831726:453 CD831726:483 CD831726:491 CD831726:513 CD831726:528 CD831726:613 CD831726:645 CD832109:512 CD832109:514 CD832109:526 CD832875:63 CD832875:315 CD832875:377 CD832875:401 CD832875:428 CD832875:455 CD832875:503 CD832875:509 CD832875:518 CD832875:546 CD832897:277 CD832897:383 CD833051:177 CD833051:267 CD833051:345 CD833051:348 CD833051:386 CD833110:140 CD833110:163 CD833273:84 CD833273:96 CD833273:102 CD833273:110 CD833273:210 CD833273:213 CD833273:253 CD833273:264 CD833273:276 CD833273:285 CD833273:286 CD833273:291 CD833273:352 CD833273:420 CD833273:433 CD833333:26 CD833333:73 CD833333:121 CD833333:130 CD833333:405 CD834960:81 CD834960:177 CD834960:192 CD834960:432 CD834960:457 CD834960:524 CD835401:135 CD835401:154 CD835401:159 CD835401:343 CD835401:413 CD835401:481 CD835401:483 CD835401:504 CD835401:505 CD835401:569 CD835512:111 CD835512:130 CD835605:79 CD835605:81 CD835605:491 CD835605:500 CD835778:71 CD835778:389 CD835778:431 CD835778:484 CD835966:253 CD835966:255 CD835966:282 CD836191:291 CD836191:301 CD836191:318 CD836191:339 CD836191:366 CD836426:114 CD836426:285 CD836426:432 CD836426:440 CD836426:492 CD836426:498 CD836605:318 CD836695:325 CD836695:632 CD837066:400 CD837167:246 CD837498:204 CD837498:242 CD837498:354 CD837498:364 CD837498:375 CD837498:555 CD840660:58 CD840660:65 CD840660:131 CD840660:150 CD840751:25 CD840751:111 CD840751:117 CD840751:141 CD840751:153 CD840751:159 CD841157:79 CD841306:40 CD841306:55 CD841306:95 CD841306:110 CD841306:116 CD841306:156 CD842383:63 CD842383:82 CK991398:206 CK991398:281 CK991398:293 CK991398:308 CK991398:311 CK991398:326 CK991398:419 CK991398:422 CK991404:63 CK991404:73 CK991404:142 CK991404:145 CK991404:148 CN725982:222 CN725982:223 CN725982:238 CN725982:280 CN725982:289 CN725982:295 CN725982:335 CN725982:340 CN725982:370 CN725982:391 CN725982:476 CN725982:488 CN725982:490 CN725982:494 CN726319:319 CN726319:322 CN726319:379 CN726319:442 CN727103:64 CN727103:69 CN727103:80 CN727103:83 CN727103:161 CN727103:182 CN727103:202 CN727103:339 CN727103:343 CN727103:388 CN727103:408 CN727103:427 CN727103:429 CN727107:32 CN727107:60 CN727107:90 CN727107:124 CN727107:130 CN727180:369 CN727180:375 CN727180:390 CN727180:453 CN727182:41 CN727182:165 CN727182:168 CN727314:150 CN727314:156 CN727330:202 CN727339:473 CN727339:495 CN727339:516 CN727339:554 CN727352:293 CN727366:143 CN727366:180 CN727366:181 CN727366:188 CN727366:202 CN727366:225 CN727366:245 CN727366:284 CN727366:308 CN727366:311 CN727366:319 CN727366:334 CN727366:337 CN727366:341 CN727366:354 CN727366:357 CN727366:388 CN727483:136 CN727538:327 CN727538:333 CN727538:351 CN727538:375 CN727538:504 CN727538:543 CN727581:188 CN727581:219 CN727581:237 CN727581:246 CN727581:290 CN727582:212 CN727583:59 CN727583:130 CN727622:505 CN727672:277 CN727672:327 CN727672:334 CN727672:373 CN727672:378 CN728309:100 CN728309:118 CN728309:380 CN728371:92 CN728784:270 CN729008:94 CN729008:171 CN729008:193 CN729016:66 CN729016:77 CN729016:97 CN729016:98 CN729105:185 CN729422:287 CN729422:377 CN729422:392 CN729422:470 CN729422:505 CN729422:514 CN729422:649 CN729714:37 CN729714:172 CN729751:148 CN729751:157 CN730073:333 CN730073:375 CN730073:376 CN730175:419 CN730175:422 CN730175:468 CN730175:497 CN730442:151 CN730653:163 CN730955:313 CN731158:283 CN731158:296 CN731158:309 CN731598:396 CN731598:462 CN731941:308 CN731978:406 CN731978:454 CN731984:159 CN731984:171 CN732057:307 CN732057:317 CN732057:327 CN732057:334 CN732057:375 CN732057:399 CN732606:104 CN732988:430 CN732988:451 CN732988:498 CN733163:487 CN733969:62 CN733969:70 CN733969:89 CN733969:124 CN733969:166 CN733969:172 CN733969:190 CN733969:226 CN733969:250 CN733969:437 CN733969:446 CN733969:530 CN733969:562 CN733969:632 CN735139:44 CN735139:49 CN735139:57 CN735139:557 CN735142:548 CN735142:572 CN735142:614 CN735142:617 CN735142:629 CN735798:125 CN736427:156 CN736427:157 CN736427:228 CN736427:309 CN736572:94 CN736572:107 CN736572:509 CN736572:539 CN736659:315 CN736659:333 CN736659:387 CN736659:399 CN737122:401 CN737122:402 CN737435:427 CN737651:293 CN829556:223 CN829556:238 CN829677:506 CN829677:512 CN829981:472 CN830062:234 CN830062:438 CN830062:444 CN830062:513 CN830062:522 CN830294:205 CN830294:257 CN830294:313 CN830579:133 CN830579:145 CN830579:211 CN830579:214 CN830579:241 CN830695:404 CN830695:419 CO749281:349 CO749281:350 CO749403:315 CO749419:129 CO749419:133 CO749419:135 CO749419:143 CO749419:174 CO749441:271 CO749530:174 CO749530:205 CO749530:245 CO749530:282 CO749530:338 CO749530:342 CO749565:86 CO749565:92 CO749565:128 CO749565:149 CO749711:259 CO749711:265 CO749711:294 CO749711:296 CO749711:317 CO749711:327 CO749711:328 CO749711:339 CO749711:430 CO749726:130 CO749726:179 CO749726:322 CO749795:280 CO749795:382 CO749795:403 CO749874:114 CO749874:123 CO749874:144 CO749874:145 CO749874:153 CO749874:190 CO749874:199 CO749970:238 CO749970:259 CO749970:281 CO750088:66 CO750088:77 CO750088:80 CO750088:89 CO750088:240 CO750088:246 CO750088:255 CO750216:29 CO750216:42 CO750257:225 CO750257:227 CO750257:251 CO750257:335 CO750257:340 CO750257:481 CO750257:546 CO750257:564 CO750257:617 CO750267:369 CO750267:396 CO750335:245 CO750335:265 CO750335:304 CO750335:319 CO750497:107 CO750497:328 CO750586:62 CO750586:70 CO750652:102 CO750652:138 CO750652:201 CV432108:73 CV432172:180 CV432172:188 CV432172:278 CV432215:232 CV432215:308 CV432238:252 CV432238:256 CV432238:300 CV432238:325 CV432238:337 CV432240:71 CV432240:140 CV432240:143 CV432240:144 CV432240:198 CV432240:225 CV432240:234 CV432240:252 CV432344:94 CV432344:310 CV432344:319 CV432344:330 CV432344:355 CV432387:136 CV432387:159 CV432387:168 CV432387:291 CV432387:297 CV432444:95 CV432444:98 CV432444:113 CV432444:149 CV432444:186 CV432444:218 CV432444:231 CV432464:188 CV432588:324 CV432604:119 CV432604:164 CV432604:191 CV432604:194 CV432604:278 CV432604:299 CV432604:302 CV432604:323 CV432635:273 CV432635:279 CV432661:61 CV432661:112 CV432806:207 CV433190:163 CV433190:209 CV433190:285 CV433190:289 CV433758:126 CV433758:276 CV433758:321 CV544596:482 CV544596:513 CV545008:97 CV545008:100 CV545008:111 CV545008:118 CV545008:151 CV545008:331 CV545014:224 CV545014:225 CV545014:275 CV545014:276 CV545014:278 CV545055:101 CV545055:194 CV545055:241 CV545055:296 CV545055:297 CV545213:125 CV545240:269 CV545240:317 CV545240:320 CV545274:66 CV545274:87 CV545438:8 CV545438:29 CV545438:95 CV545438:101 CV545438:163 CV545438:179 CV545438:236 CV545438:257 CV545450:81 CV545450:135 CV545450:174 CV545670:183 CV545670:219 CV545670:222 CV545670:249 CV545670:273 CV545670:276 CV545670:285 CV545685:188 CV545685:251 CV545685:305 CV545935:104 CV546379:210 CV546379:227 CV546379:260 CV546379:263 CV546379:275 CV546729:55 CV546729:58 CV546729:94 CV546729:154 CV546729:163 CV546729:181 CV546729:184 CV546729:202 CV546729:213 CV546729:235 CV546729:244 CV546729:261 CV546883:117 CV546883:123 CV546883:154 CV546883:216 CV546883:220 CV546883:285 CX187669:92 CX187669:113 CX187669:184 CX187669:216 CX187669:230 CX187730:296 CX187730:299 CX187730:302 CX187853:94 CX187853:103 CX187965:261 CX187965:267 CX187965:317 CX187965:354 CX187965:387 CX187965:391 CX187965:402 CX187965:408 CX187965:420 CX187965:429 CX187965:446 CX187965:483 CX187965:537 CX187986:212 CX188015:232 CX188015:235 CX188015:250 CX188015:265 CX188015:367 CX188047:105 CX188047:121 CX188047:142 CX188047:178 CX188047:226 CX188047:478 CX188207:114 CX188349:443 CX188349:469 CX188349:478 CX188426:102 CX188426:153 CX188426:212 CX188577:418 CX188577:436 CX188577:475 CX188751:61 CX188751:85 CX188751:458 CX188912:561 CX189022:327 CX189022:496 CX189022:497 CX189113:476 CX189113:542 CX189260:79 CX189260:102 CX189260:144 CX189260:207 CX189312:63 CX189312:65 CX189312:71 CX189312:125 CX189312:177 CX189312:259 CX189312:271 CX189312:289 CX189312:320 CX189312:346 CX189312:347 CX189312:358 CX189312:416 CX189327:433 CX189327:453 CX189380:348 CX189380:378 CX189380:387 CX189380:393 CX189592:602 CX189592:623 CX189626:182 CX189626:200 CX189626:262 CX189626:272 CX189626:308 CX189649:53 CX189649:83 CX189649:95 CX189671:144 CX189671:185 CX189671:205 CX189671:234 CX189671:273 CX189671:322 CX189772:362 CX189906:370 CX189928:510 CX189928:570 CX189928:586 CX189928:587 CX189928:676 CX189931:293 CX189931:347 CX189931:401 CX190011:287 CX190011:333 CX190011:335 CX190011:345 CX190011:369 CX190050:74 CX190050:195 CX190050:365 CX190050:386 CX190050:509 CX190142:67 CX190142:89 CX190142:108 CX190142:154 CX190142:156 CX190142:219 CX190142:222 CX190142:264 CX190142:269 CX190142:279 CX190142:281 CX190142:353 CX190142:430 CX190180:362 CX190180:425 CX190231:288 CX190231:305 CX190231:380 CX190231:446 CX190231:483 CX190342:43 CX190342:46 CX190342:66 CX190342:139 CX190417:206 CX190494:70 CX190494:94 CX190494:118 CX190494:130 CX190494:133 CX190494:163 CX190494:223 CX190570:96 CX190570:120 CX190570:264 CX190570:330 CX190570:332 CX190570:336 CX190585:93 CX190755:185 CX190755:220 CX190755:462 CX190781:60 CX190781:87 CX190781:632 CX190781:668 CX190781:671 CX190781:680 CX190781:698 CX191082:126 CX191192:117 CX191192:125 CX191204:462 CX191204:465 CX191204:480 CX191224:257 CX191224:280 CX191734:143 CX191760:131 CX191760:491 CX191794:19 CX191794:46 CX191794:91 CX191794:124 CX191794:136 CX191794:142 CX191794:172 CX191794:178 CX191794:205 CX191794:217 CX191794:223 CX191794:262 CX191794:331 CX191794:378 CX191794:403 CX191794:409 CX191794:428 CX191794:481 CX191794:486 CX191794:494 CX191794:504 CX191794:541 CX191794:562 CX191794:582 CX191794:601 CX191794:606 CX191794:643 CX191794:646 CX191798:391 CX191798:459 CX191913:206 CX191913:254 CX191913:301 CX191913:318 CX192110:167 CX192110:216 CX192125:169 CX192125:178 CX192125:208 CX192125:233 CX192125:241 CX192125:253 CX192125:406 CX192125:439 CX192125:460 CX192125:478 CX192125:490 CX192125:493 CX192125:505 CX192439:719 CX192460:116 CX192460:125 CX192460:140 CX192460:176 CX192460:184 CX192460:197 CX192473:552 CX192845:212 CX192845:255 CX192845:266 CX192845:295 CX192845:335 CX192845:462 CX192845:505 CX192962:751 CX193077:75 CX193077:128 CX193077:207 CX193077:287 CX193178:98 CX193178:108 CX193255:232 CX193255:259 CX193256:215 CX193256:222 CX193256:292 CX193256:311 CX193256:316 CX193256:320 CX193256:351 CX193409:436 CX193558:216 CX193578:492 CX193701:414 CX193701:420 CX193701:435 CX193710:375 CX193710:391 CX193710:514 CX193710:593 CX193710:601 CX193710:604 CX193710:617 CX193710:633 CX193710:634 CX193710:685 CX193710:706 CX193712:135 CX193712:226 CX193835:79 CX193835:97 CX193835:132 CX193835:154 CX193835:175 CX193835:219 CX193955:150 CX194052:260 CX194052:266 CX194052:269 CX194052:299 CX194067:92 CX194067:143 CX194214:405 CX194214:460 CX194376:397 CX194376:431 CX194386:344 CX194386:382 CX194396:96 CX194400:67 CX194400:242 CX194400:260 CX194400:271 CX194400:320 CX194724:175 CX194724:526 CX194724:538 CX194724:559 CX194724:612 CX194724:623 CX195205:210 CX195205:264 CX195205:289 CX195205:339 CX195205:348 CX195205:389 CX195205:391 CX195205:413 CX195205:435 CX195205:532 CX195205:563 CX195230:289 CX195230:304 CX195230:370 CX195230:406 CX195307:78 CX195307:108 CX195307:117 CX195401:331 CX195401:523 CX195431:90 CX195431:111 CX195431:132 CX195439:119 CX195560:72 CX195560:81 CX195560:204 CX195560:258 CX195560:272 CX195560:279 CX195560:296 CX195673:187 CX195673:229 CX195673:377 CX195673:395 CX195912:184 CX195912:429 CX195912:465 CX195912:520 CX195912:523 CX195977:28 CX195977:60 CX195977:62 CX195977:76 CX196137:232 CX196137:274 CX196137:298 CX196137:325 CX196137:375 CX196137:378 CX196137:379 CX196137:385 CX196137:403 CX196137:416 CX196137:417 CX196147:54 CX196147:68 CX196147:75 CX196147:111 CX196147:271 CX196147:272 CX265668:411 CX265668:434 CX265668:512 CX265668:514 CX265836:247 CX265836:274 CX265836:320 CX265836:364 CX265836:421 CX265836:503 CX265836:520 CX265858:197 CX265858:338 CX265858:383 CX265858:404 CX265858:413 CX266482:38 CX266482:45 CX266482:60 CX266482:72 CX266514:143 CX266540:331 CX266542:50 CX266542:106 CX266868:327 CX266868:342 CX266868:345 CX266868:348 CX266927:133 CX267464:258 CX267464:298 CX267464:327 CX267464:342 CX267464:348 CX267464:390 CX267464:396 CX267464:408 CX267911:400 CX267911:433 CX267911:526 CX267911:532 CX268682:251 CX268682:266 CX268789:327 CX268789:363 CX268789:411 CX268938:415 CX268938:421 CX268938:424 CX268938:429 CX268938:467 CX268938:482 CX269309:47 CX269309:85 CX269309:100 CX269309:106 CX269309:142 CX269309:180 CX269309:394 CX269309:412 CX269309:421 CX269309:423 CX269946:84 CX269946:102 CX269946:172 CX269946:189 CX269946:355 CX270255:74 CX270255:77 CX270255:92 CX270255:104 CX270255:131 CX270255:134 CX270255:164 CX270255:197 CX270255:228 CX270255:230 CX270255:327 CX270255:353 CX270255:357 CX270277:91 CX270277:273 CX270277:280 CX270277:286 CX270277:357 CX270277:372 CX270277:384 CX270277:417 CX270277:451 CX270277:484 CX270277:513 CX270277:567 CX270678:271 CX270678:293 CX270678:303 CX270678:317 CX270678:328 CX271065:577 CX271119:346 CX271119:353 CX271119:361 CX271119:390 CX271119:403 CX271119:454 CX271119:469 CX271119:532 CX271119:535 CX271119:562 CX271311:57 CX271311:87 CX271311:362 CX271362:550 CX271709:355 CX271709:358 CX271981:93 CX271981:106 CX271981:152 CX271981:173 CX271981:177 CX271981:202 CX271981:208 CX272384:286 CX272384:319 CX272384:415 CX272384:421 CX272384:443 CX272384:460 CX272488:347 CX272636:447 CX272636:495 CX272636:498 CX272636:513 CX272636:516 CX272636:528 CX272636:549 CX272791:121 CX272927:58 CX272927:83 CX272927:136 CX272927:156 CX272927:247 CX278039:493 CX278299:345 CX278827:230 CX278827:278 CX278827:579 CX278827:601 CX279336:449 CX279336:481 CX279336:492 CX279336:544 CX279336:555 CX279391:266 CX280760:312 CX280804:311 CX280804:423 CX280840:130 CX280840:163 CX280840:223 CX280840:253 CX280840:265 CX280952:165 CX281030:145 CX281030:184 CX281030:187 CX281030:220 CX281030:298 CX281030:307 CX281030:310 CX281247:174 CX281297:142 CX281297:345 CX281297:358 CX281297:365 DN191398:68 DN191398:71 DN191398:95 DN191398:142 DN191398:145 DN191398:159 DN191398:162 DN191398:167 DN191398:168 DN191398:205 DN191398:206 DN191398:208 DN191430:30 DN191430:69 DN191430:96 DN191430:157 DN191430:160 DN191430:189 DN191430:193 DN191430:230 DN191430:328 DN191435:34 DN191435:67 DN191435:91 DN191435:112 DN191435:139 DN191694:168 DN191694:177 DN191694:192 DN191694:234 DN191694:249 DN191694:252 DN191694:267 DN191694:269 DN191694:270 DN191932:147 DN191932:174 DN191932:193 DN191932:224 DN191932:228 DN191932:255 DN191946:94 DN191946:102 DN191946:137 DN192070:9 DN192070:26 DN192070:51 DN192070:69 DN192070:74 DN192070:79 DN192070:137 DN192070:141 DN192070:181 DN192070:190 DN192274:108 DN192274:264 DN192274:282 DN192569:65 DN192569:84 DN192569:188 DN192569:203 DN192569:212 DN192569:278 DN192569:281 DN192569:293 DN192569:304 DN192569:359 DN960940:258 DN961017:107 DN961017:153 DN961108:194 DN961108:201 DN961108:221 DN961116:88 DN961203:102 DN961203:147 DN961203:156 DN961326:336 DN961326:357 DN961326:362 DN961326:395 DN961326:419 DN961326:431 DN961326:473 DN961326:494 DN961326:500 DN961326:524 DN961326:536 DN961326:569 DN961390:23 DN961390:29 DN961390:40 DN961390:86 DN961390:99 DN961390:119 DN961390:161 DN961390:173 DN961390:194 DN961390:197 DN961390:233 DN961390:278 DN961390:281 DN961390:311 DN961390:314 DN961390:329 DN961390:365 DN961470:760 DN961484:463 DN961498:118 DN961498:706 DN961527:89 DN961527:91 DN961527:118 DN961527:187 DN961527:192 DN961527:202 DN961527:223 DN961527:241 DN961527:250 DN961527:254 DN961527:284 DN961527:292 DN961527:298 DN961527:301 DN961527:316 DN961527:328 DN961527:340 DN961610:411 DN961805:89 DN961805:92 DN961971:98 DN961971:125 DN962241:197 DN962241:210 DN962241:224 DN962241:236 DN962453:113 DN962453:174 DN962453:426 DN962602:298 DN962602:407 DN962602:442 DN962602:445 DN962664:242 DN962664:278 DN962755:253 DN962755:298 DN962755:320 DN962755:349 DN962755:359 DN962755:401 DN962755:461 DN962755:534 DN962755:771 DN962849:748 DN962849:769 DN962849:796 DN962854:79 DN962854:102 DN962854:106 DN962854:120 DN962854:247 DN962854:256 DN962854:272 DN962854:277 DN962854:307 DN962854:325 DN962854:331 DN962854:394 DN962854:400 DN963559:297 DN963559:307 DN963559:335 DN963835:198 DN963835:219 DN963835:270 DN963835:276 DN963835:355 DN963835:378 DN963835:391 DN963835:426 DN963835:450 DN963835:576 DN963835:597 DN963835:607 DN964373:328 DN964474:99 DN964474:117 DN964474:135 DN964474:204 DN964516:504 DN964516:558 DN964528:44 DN964528:66 DN964528:247 DN964528:256 DN964528:304 DN964531:147 DN964531:162 DN964531:186 DN964531:190 DN964531:192 DN964565:616 DN964615:415 DN964709:323 DN964787:85 DN964787:124 DN964787:136 DN964787:139 DN964787:151 DN964787:184 DN964787:189 DN964787:205 DN964787:239 DN964787:241 DN964787:244 DN964787:265 DN964787:333 DN964787:336 DN964787:345 DN964787:354 DN964787:407 DN964787:412 DN964787:414 DN964787:444 DN964787:480 DN964787:481 DN964826:329 DN964826:401 DN965268:45 DN965268:184 DN965268:234 DN965398:321 DN965398:324 DN965398:339 DN965398:351 DN965398:354 DN965398:369 DN965477:15 DN965477:18 DN965477:30 DN965477:93 DN965477:96 DN965484:66 DN965621:336 DN965905:108 DN965905:127 DN965915:112 DN965915:120 DN965918:44 DN965918:88 DN965918:91 DN965918:148 DN965918:152 DN965918:172 DN965918:358 DN965918:367 DN965918:383 DN965962:467 DN965962:468 DN965962:500 DN965962:546 DN965962:555 DN965962:564 DN966056:208 DN966056:409 DN966056:452 DQ023572:392 DQ023572:455 DQ023572:476 DR697842:262 DR697842:281 DR697842:282 DR697862:142 DR697862:146 DR697862:165 DR697863:461 DR697863:499 DT317700:49 DT317700:142 DT317700:145 DT317700:166 DW997219:70 DW997219:91 DW997219:97 DW997219:118 DW997219:139 DW997219:177 DW997461:276 DW997461:302 DW997461:304 DW997461:362 DW997461:407 DW997461:425 DW997461:461 DW997461:470 DW997461:473 DW997567:87 DW997567:109 DW997567:171 DW997664:99 DW997664:114 DW997664:128 DW997664:167 DW997664:227 DW997664:527 DW997664:584 DW997756:214 DW997756:251 DW997756:275 DW997756:278 DW997756:296 DW997756:302 DW997756:323 DW997756:341 DW997756:386 DW997756:422 DW997756:434 DW997756:497 DW997756:584 DW997936:451 DW997956:70 DW997956:235 DW997972:96 DW997972:375 DW997972:381 DW997972:432 DW997972:462 DW997972:528 DW997972:538 DW997972:546 DW998013:115 DW998013:181 DW998013:349 DW998013:458 DW998013:474 DW998013:498 DW998013:516 DW998013:522 DW998013:549 DW998864:35 DW998864:65 DW998864:116 DW999055:155 DW999055:195 DW999055:224 DW999055:281 DW999055:326 DW999084:79 DW999084:184 DW999084:237 DW999084:260 DW999118:627 DW999191:215 DW999563:330 DW999835:203 DW999835:211 DW999851:235 DY000050:261 DY000050:382 DY000185:404 DY000185:512 DY000185:521 DY000436:434 DY000437:277 DY000437:354 DY000440:118 DY000440:124 DY000440:149 DY000440:256 DY000440:268 DY000440:290 DY000552:94 DY000552:121 DY000552:142 DY000796:39 DY000796:96 DY001166:181 DY001166:224 DY001166:232 DY001229:362 DY001416:16 DY001416:31 DY001416:76 DY001416:100 DY001465:41 DY001465:66 DY001465:77 DY001465:102 DY001465:176 DY001465:254 DY001465:257 DY001465:365 DY001465:586 DY001465:603 DY001878:461 DY001878:503 DY001878:506 DY001878:533 DY003360:139 DY003360:227 DY003360:256 DY003360:261 DY003360:283 DY003396:298 DY003396:314 DY003408:286 DY003408:298 DY003408:313 DY003408:350 DY003408:356 DY003408:493 DY003408:541 DY003709:367 DY003709:375 DY003709:407 DY003709:442 DY003709:447 DY003709:462 DY004790:233 DY004790:263 DY004790:290 DY005886:100 DY005886:110 DY005886:127 DY005886:143 DY005886:547 DY005886:550 DY005970:267 DY005970:447 DY005973:411 DY005973:429 DY005973:463 DY006421:69 DY006421:96 DY006421:105 DY006421:108 DY006648:214 DY006648:247 DY006648:252 DY006648:295 DY006660:600 DY007003:227 DY007003:256 DY007003:277 DY007003:293 DY007003:325 DY007003:337 DY007153:180 DY007153:201 DY007153:234 DY007153:258 DY007153:290 DY007377:154 DY007377:206 DY007377:334 DY008023:65 DY008023:139 DY009108:294 DY009108:471 DY009108:507 DY009108:555 DY009109:423 DY009109:460 DY009174:110 DY009174:193 DY009174:195 DY009174:202 DY009174:231 DY009174:361 DY009174:368 DY009174:415 DY009223:45 DY009223:60 DY009223:78 DY009223:105 DY009223:162 DY009503:112 DY009607:360 DY009607:363 DY009607:369 DY009607:402 DY009607:423 DY009766:354 DY009766:358 DY009766:408 DY009766:429 DY009852:91 DY009852:105 DY009852:121 DY009852:123 DY009852:130 DY009852:133 DY009852:147 DY009852:263 DY009852:272 DY009852:299 DY009852:353 DY009852:365 DY009852:400 DY009852:409 DY009852:410 DY009867:395 DY010678:272 DY011167:296 DY011167:491 DY011167:520 DY011167:547 DY011487:107 DY011487:112 DY011487:190 DY011487:203 DY011487:204 DY011487:231 DY011487:266 DY011487:332 DY011487:353 DY011487:355 DY011510:444 DY011510:557 DY011510:582 DY011510:594 DY011510:603 DY011716:481 DY011716:513 DY011716:514 DY011716:527 DY011855:279 DY012174:97 DY012174:123 DY012229:148 DY012229:197 DY012229:199 DY012229:234 DY012229:259 DY012229:265 DY012229:277 DY012674:416 DY012674:469 DY012674:544 DY012674:563 DY012878:409 DY013109:156 DY013109:174 DY013494:275 DY013494:343 DY013494:467 DY013494:474 DY013494:500 DY013494:523 DY013494:545 DY013494:605 DY013494:614 DY013494:643 DY013632:357 DY013632:520 DY013632:522 DY013632:586 DY013740:46 DY013740:84 DY013740:138 DY013740:147 DY013740:159 DY013740:162 DY013740:165 DY013740:168 DY013740:201 DY013740:240 DY013740:445 DY013740:469 DY013740:481 DY013740:520 DY013740:529 DY013740:550 DY013740:555 DY013785:382 DY013785:385 DY013785:391 DY014158:198 DY014158:228 DY014158:238 DY014158:243 DY014158:249 DY014257:64 DY014257:65 DY014257:325 DY014257:365 DY014292:360 DY014292:378 DY014292:408 DY014565:73 DY014565:118 DY014565:121 DY014565:193 DY014565:244 DY014565:301 DY014565:307 DY014565:331 DY014565:359 DY014565:378 DY014565:381 DY014565:399 DY014565:418 DY014565:437 DY014565:446 DY014565:469 DY014565:495 DY014565:513 DY014668:175 DY014668:191 DY014668:202 DY014702:76 DY014702:86 DY014702:112 DY014702:381 DY014702:408 DY014702:438 DY014702:462 DY014702:474 DY014751:151 DY014751:183 DY014751:191 DY014751:239 DY014787:465 DY014787:477 DY014787:508 DY014797:204 DY014797:249 DY014797:264 DY014797:276 DY014797:288 DY014797:336 DY014797:357 DY014797:369 DY014832:397 DY015071:249 DY015071:250 DY015071:364 DY015071:435 DY015167:334 DY015167:337 DY015167:340 DY015167:379 DY015167:391 DY015167:397 DY015167:400 DY015167:427 DY015167:457 DY015167:475 DY015167:493 DY015167:541 DY015167:547 DY015167:562 DY015167:608 DY015270:244 DY015270:271 DY015270:376 DY015270:382 DY015270:388 DY015270:412 DY015270:466 DY015270:560 DY015270:580 DY015323:186 DY015323:246 DY015323:249 DY015335:342 DY015335:344 DY015335:371 DY015335:386 DY015335:392 DY015335:440 DY015576:69 DY015576:103 DY015647:320 DY015647:329 DY016446:403 DY016919:142 DY016919:158 DY016919:182 DY016919:231 DY016919:281 DY016919:292 DY016919:323 DY016919:349 DY016919:397 DY016919:442 DY016919:520 DY016919:556 DY016919:674 DY017065:285 DY017065:303 DY017065:330 DY017065:372 DY017844:300 DY017844:312 DY017844:324 DY017844:352 DY017844:372 DY017844:384 DY017844:387 DY017844:438 DY017844:439 DY017844:462 DY017844:525 DY017844:631 DY017844:663 DY018061:177 DY018061:201 DY018335:447 DY018335:457 DY018335:511 DY018335:550 DY018335:562 DY018335:564 DY018335:597 DY018335:600 DY018335:624 DY018335:642 DY018335:657 DY018335:666 DY018335:669 DY018506:299 DY018506:305 DY018506:341 DY018691:153 DY018691:156 DY018699:217 DY018699:351 DY018699:433 DY018884:122 DY018884:320 DY018884:321 DY019058:402 DY019198:266 DY019198:282 DY019371:180 DY019371:207 DY019371:227 DY019371:241 DY019556:174 DY019556:246 DY019556:257 DY019556:258 DY019556:379 DY019556:394 DY019556:520 DY019556:536 DY019918:67 DY019918:110 DY019966:117 DY019966:279 DY020148:71 DY020185:419 DY020185:598 DY020328:78 DY020328:168 DY020328:175 DY020328:190 DY020328:193 DY020328:386 DY020328:415 DY020328:446 DY020328:449 DY020455:136 DY020455:209 DY020455:289 DY020455:302 DY020536:595 DY020536:615 DY020648:472 DY020883:181 DY020883:259 DY020883:265 DY020883:298 DY020883:504 DY020883:581 DY020883:599 DY020883:632 DY021183:72 DY021602:78 DY021602:94 DY021602:108 DY021602:147 DY021602:192 DY021602:207 DY022106:213 DY022106:217 DY022106:234 DY022106:244 DY022106:265 DY022106:304 DY022441:142 DY022441:171 DY022441:210 DY022441:213 DY022441:399 DY022658:597 DY023075:549 DY023075:613 DY023260:232 DY023260:257 DY023260:322 DY023260:325 DY023344:252 DY023511:422 DY023560:712 DY023560:739 DY023714:443 DY023714:446 DY023714:505 DY023876:386 DY023876:401 DY023876:407 DY023876:415 DY024036:532 DY024188:665 DY024188:704 DY024188:710 DY024253:538 DY024659:460 DY024814:147 DY024831:91 DY024831:111 DY024874:640 DY024892:140 DY024892:155 DY024892:191 DY024944:284 DY024944:287 DY024944:329 DY024947:124 DY024947:130 DY024947:193 DY024947:206 DY024947:214 DY024947:256 DY024947:307 DY024947:313 DY024947:339 DY024947:393 DY024947:398 DY024947:458 DY024947:463 DY024947:485 DY024947:490 DY024947:496 DY024947:568 DY024947:585 DY024947:615 DY024947:624 DY024947:625 DY024947:627 DY024947:687 DY024947:744 DY025083:43 DY025083:55 DY025083:115 DY025113:131 DY025113:170 DY025113:188 DY025113:239 DY025148:359 DY025283:241 DY025283:587 DY025283:637 DY025423:356 DY025423:371 DY025425:170 DY025425:173 DY025481:160 DY025481:625 DY025481:649 DY025481:674 DY025481:689 DY025481:694 DY025532:265 DY025532:297 DY025532:308 DY025532:326 DY025532:367 DY025705:77 DY025705:101 DY025705:144 DY025705:382 DY025705:423 DY025705:451 DY025705:466 DY025783:138 DY025783:219 DY025805:75 DY025805:106 DY025805:113 DY025805:143 DY025805:215 DY025805:236 DY025805:312 DY025805:343 DY025805:371 DY025805:376 DY025805:395 DY025805:410 DY025805:555 DY025805:557 DY025805:573 DY025805:593 DY025805:637 DY025968:337 DY025968:396 DY025968:587 DY026020:293 DY026204:131 DY026204:285 DY026204:288 DY026355:483 DY026614:71 DY026614:74 DY026614:105 DY026614:111 DY026614:127 DY026614:245 DY026614:263 DY026614:323 DY026700:390 DY026700:391 DY026840:540 DY026840:549 DY027328:226 DY027328:241 DY027328:259 DY027471:480 DY027989:232 DY028109:50 DY028109:51 DY028190:232 DY028190:315 DY028190:318 DY028190:325 DY028351:118 DY028351:205 DY028351:206 DY028351:213 DY028351:240 DY028351:247 DY028351:309 DY028351:329 DY028351:338 DY028351:384 DY028351:385 DY028351:472 DY028351:477 DY028364:128 DY028364:132 DY028364:145 DY028364:158 DY028364:174 DY028364:226 DY028364:234 DY028364:235 DY028364:249 DY028364:255 DY028364:405 DY028364:447 DY028364:449 DY028415:562 DY029078:70 DY029397:526 DY029624:281 DY029624:328 DY029624:377 DY029624:459 DY029658:212 DY029658:275 DY029658:305 DY029658:354 DY029663:90 DY029663:141 DY029663:199 DY029680:79 DY029680:100 DY029680:142 DY029680:160 DY029680:190 DY029680:253 DY029680:262 DY029680:313 DY029680:328 DY029680:334 DY029680:335 DY029680:341 DY029680:382 DY029680:406 DY029680:412 DY029680:421 DY029680:445 DY029680:446 DY029680:478 DY029680:535 DY029690:323 DY029903:93 DY029903:555 DY030198:437 DY030208:52 DY030208:67 DY030208:81 DY030382:478 DY030382:490 DY030611:288 DY030611:297 DY030611:337 DY030611:350 DY030611:370 DY030611:603 DY030728:233 DY030728:250 DY030728:431 DY030728:435 DY030728:501 DY030728:515 DY030728:588 EE191543:38 EE191543:50 EE191543:53 EE191543:90 EE392271:80 EE392271:129 EE392271:146 EE392271:154 EE392271:179 EE392271:188 EE392271:203 EE392271:220 EE392271:234 EE392271:281 EE392271:290 EE392271:293 EE392271:314 EE392271:332 EE392271:342 EE392400:236 EE392400:242 EE392400:248 EE392400:293 EE392400:307 EE392400:362 EE392442:240 EE400472:272 EE400472:287 EE400472:297 EE401649:158 EE401912:238 EE402103:164 EE402103:194 EE402103:438 EE402103:439 EE402180:302 EE402342:82 EE402342:126 EE402342:146 EE402999:277 EE402999:291 EE402999:345 EE403533:204 EE403740:31 EE403740:56 EE403740:78 EE403740:91 EE403740:94 EE403740:146 EE403740:148 EE403740:173 EE403740:197 EE403740:210 EE403740:215 EE403740:231 EE403740:260 EE403740:268 EE403740:281 EE403740:284 EE403921:374 EE403921:417 EE403921:490 EE403921:544 EE405085:184 EE405085:187 EE405085:202 EE405400:54 EE405400:70 EE405400:106 EE405400:260 EE405400:264 EE405400:299 EE405400:323 EE405400:353 EE405400:413 EE406421:311 EE406421:313 EE406421:339 EE406421:383 EE406455:470 EE406455:497 EE406455:498 EE406455:521 EE406455:581 EE406455:603 EE406707:128 EE407403:88 EE407403:179 EE407403:246 EE407403:306 EE407403:366 EE407917:144 EE408450:60 EE408450:165 EE408450:195 EE408450:240 EE408450:339 EE408450:340 EE408450:360 EE408450:363 EE408450:397 EE408450:508 EE408450:513 EE408450:531 EE408644:297 EE408644:356 EE408644:358 EE408696:369 EE408696:433 EE408696:442 EE408971:164 EE408971:184 EE408971:190 EE408971:202 EE409569:212 EE409569:466 EE409593:101 EE409593:197 EE409593:206 EE409593:237 EE411134:79 EE411134:112 EE411134:331 EE411134:406 EE411134:439 EE411134:445 EE411134:487 EE411346:67 EE411346:93 EE411346:147 EE411346:165 EE411346:168 EE411346:171 EE411346:189 EE411346:201 EE411346:204 EE411346:222 EE411346:262 EE411346:264 EE411346:375 EE411346:387 EE411346:420 EE411346:450 EE411346:462 EE411346:471 EE411346:478 EE411346:501 EE411584:261 EE411584:264 EE412244:267 EE412244:313 EE412421:177 EE412543:333 EE412742:121 EE412742:124 EE412742:236 EE412880:148 EE412880:168 EE412880:189 EE412880:204 EE412880:228 EE412880:237 EE412880:238 EE413200:208 EE413200:218 EE413200:224 EE413592:200 EE413592:203 EE413592:242 EE413953:78 EE413953:96 EE413953:105 EE413953:196 EE413953:199 EE413953:211 EE413953:229 EE413953:277 EE414008:196 EE414008:301 EE414008:316 EE414008:322 EE414008:334 EE414008:454 EE414220:277 EE415030:490 EE415030:505 EE415030:526 EE415030:541 EE415192:200 EE415192:408 EE415192:446 EE415192:458 EE415192:476 EE415192:482 EE415192:517 EE415208:369 EE415208:384 EE415208:420 EE416221:228 EE416221:229 EE416221:274 EE416221:287 EE416221:345 EE416221:358 EE416221:424 EE416669:482 EE416669:487 EE416669:497 EE416669:517 EE416669:543 EE416678:108 EE416678:128 EE416678:204 EE416678:230 EE416734:246 EE416839:51 EE416839:144 EE416839:168 EE416839:174 EE416839:210 EE416839:243 EE416839:249 EE416839:267 EE416839:295 EE416839:300 EE416839:333 EE416839:410 EE416839:474 EE416839:546 EE416839:570 EE416839:603 EE416839:612 EE417084:279 EE417084:307 EE417084:312 EE417084:321 EE417084:364 EE417088:74 EE417088:79 EE417088:176 EE417088:336 EE417088:455 EE417136:224 EE417136:299 EE417136:307 EE417136:361 EE417136:510 EE417136:588 EE417142:203 EE417193:66 EE417218:66 EE417218:83 EE417448:210 EE417538:311 EE417538:380 EE417538:384 EE417538:418 EE417538:462 EE417538:494 EE417538:520 EE417584:541 EE417678:126 EE417678:159 EE417678:249 EE417678:302 EE417749:30 EE417749:48 EE417749:51 EE417749:78 EE417749:87 EE417749:90 EE417749:159 EE417749:162 EE417749:180 EE417749:243 EE417749:252 EE417749:268 EE417749:285 EE417749:313 EE417749:375 EE417749:387 EE417760:289 EE417760:292 EE417760:335 EE417760:346 EE417760:349 EE417789:105 EE417789:106 EE417789:168 EE417789:189 EE417925:411 EE417925:415 EE418004:383 EE418004:398 EE418009:287 EE418009:290 EE418009:321 EE418009:351 EE418009:365 EE418009:404 EE418044:123 EE418083:38 EE418083:62 EE418083:66 EE418083:80 EE418083:107 EE418083:114 EE418083:257 EE418083:274 EE418083:309 EE418083:345 EE418083:356 EE418083:363 EE418083:387 EE418087:31 EE418087:34 EE418087:133 EE418087:178 EE418087:226 EE418087:247 EE418144:18 EE418144:21 EE418144:42 EE418144:99 EE418144:109 EE418144:126 EE418144:192 EE418144:198 EE418144:237 EE418144:252 EE418144:258 EE418144:353 EE418144:365 EE418144:366 EE418144:391 EE418282:76 EE418282:116 EE418282:147 EE418282:177 EE418574:93 EE418574:436 EE418664:93 EE418712:193 EE418712:220 EE418712:256 EE418712:281 EE418712:286 EE418712:403 EE418712:410 EE418712:417 EE418712:424 EE418712:428 EE418712:480 EE418712:500 EE418835:81 EE418835:178 EE418835:427 EE418835:451 EE418835:455 EE418835:517 EE418866:74 EE418866:115 EE418866:408 EE418866:515 EE418866:563 EE418866:651 EE418904:255 EE418936:229 EE418936:259 EE419399:42 EE419399:66 EE419399:81 EE419399:114 EE419399:123 EE419399:216 EE419399:225 EE419399:285 EE419399:306 EE419399:309 EE419399:333 EE419399:348 EE419399:423 EE419399:432 EE419558:73 EE419558:82 EE419816:101 EE419816:121 EE419816:126 EE419816:144 EE419975:320 EE419975:343 EE419975:347 EE419975:384 EE419975:411 EE419975:413 EE419975:458 EE419975:467 EE419975:472 EE419975:482 EE419975:515 EE420004:99 EE420004:125 EE420004:194 EE420004:215 EE420587:130 EE420587:142 EE420587:184 EE420587:415 EE420587:460 EE420681:350 EE420681:395 EE420681:405 EE420681:477 EE420681:518 EE420681:563 EE420681:611 EE420681:614 EE421244:452 EE421244:503 EE421246:39 EE421462:83 EE421462:221 EE421462:280 EE421462:430 EE421544:175 EE421544:254 EE421544:283 EE421544:298 EE421694:154 EE421897:110 EE421897:115 EE421897:139 EE421897:149 EE421897:188 EE421897:197 EE421897:201 EE421897:204 EE421897:213 EE421897:217 EE421897:223 EE421897:233 EE421952:71 EE421952:160 EE421952:201 EE421952:214 EE421952:234 EE421952:251 EE421952:262 EE421952:263 EE422330:108 EE422801:280 EE422801:440 EE422801:458 EE422930:305 EE422930:340 EE423121:137 EE423121:176 EE423121:353 EE423121:488 EE423542:432 EE423712:331 EE423819:119 EE423819:280 EE423832:477 EE423832:482 EE423832:504 EE424627:133 EE424627:146 EE424627:157 EE424627:167 EE425060:152 EE425060:161 EE425060:176 EE425060:213 EE425060:221 EE425143:110 EE425143:146 EE425143:154 EE425143:164 EE425143:176 EE425143:187 EE425143:199 EE425143:222 EE425143:268 EE425143:293 EE425143:326 EE425143:344 EE425143:383 EE425143:386 EE425143:389 EE425143:407 EE425143:410 EE425143:437 EE425143:440 EE425143:463 EE425143:494 EE425158:204 EE425158:213 EE425158:285 EE425158:294 EE425158:318 EE425158:529 EE425158:566 EE425158:568 EE425158:571 EE425158:575 EE425158:577 EE425481:63 EE425481:110 EE425481:133 EE425481:145 EE425696:326 EE425696:399 EE425696:407 EE425696:411 EE426210:231 EE426309:231 EE426309:246 EE426309:252 EE426519:106 EE426519:114 EE426519:125 EE426519:130 EE426519:149 EE426519:150 EE426519:365 EE426553:353 EE426553:393 EE426746:125 EE426746:167 EE426769:41 EE426769:108 EE426769:146 EE426769:222 EE427345:264 EE427407:198 EE427407:208 EE427407:223 EE427407:238 EE427407:511 EE427407:526 EE427407:568 EE427706:349 EE427706:403 EE427706:418 EE428243:389 EE428243:408 EE428698:182 EE428698:293 EE428698:348 EE428698:356 EE428891:437 EE428937:102 EE428937:125 EE428937:156 EE428937:165 EE428937:250 EE428937:267 EE428937:284 EE428937:367 EE428937:377 EE428937:390 EE429349:184 EE429349:186 EE429349:243 EE429349:532 EE429679:81 EE429679:87 EE429679:165 EE429679:213 EE429679:222 EE429679:297 EE429679:318 EE429679:348 EE429679:408 EE429679:412 EE429679:444 EE429679:483 EE429679:492 EE429752:347 EE429863:123 EE429863:124 EE429863:273 EE429863:315 EE429863:330 EE429863:411 EE430303:222 EE430303:227 EE430303:251 EE430303:260 EE430303:263 EE430303:311 EE430303:320 EE430391:172 EE430391:264 EE430543:50 EE430543:137 EE430543:164 EE430543:212 EE430543:221 EE430543:230 EE430543:359 EE430811:450 EE430811:510 EE430811:534 EE430811:540 EE430811:549 EE430952:33 EE430952:41 EE430952:60 EE430952:112 EE430952:113 EE430952:147 EE430952:504 EE431279:357 EE431303:71 EE431303:100 EE431303:321 EE431428:180 EE431428:212 EE431665:144 EE431665:154 EE431665:156 EE431665:354 EE431665:442 EE431665:473 EE431889:97 EE431889:169 EE431889:181 EE431889:253 EE431889:257 EE431889:259 EE431889:271 EE431889:440 EE432123:266 EE432149:193 EE432149:194 EE432149:261 EE432149:262 EE432149:411 EE432149:441 EE432149:525 EE432149:546 EE432149:564 EE432149:593 EE432309:121 EE432309:229 EE432309:239 EE432309:348 EE432309:362 EE432619:43 EE432619:51 EE432619:63 EE432619:67 EE432619:82 EE432619:87 EE432619:113 EE432619:130 EE432619:155 EE432619:160 EE432619:161 EE432619:171 EE432619:193 EE432619:195 EE432619:214 EE433315:23 EE433315:26 EE433315:31 EE433315:53 EE433315:86 EE433315:151 EE433750:89 EE433750:138 EE433750:149 EE433750:306 EE434498:55 EE434539:39 EE434557:51 EE434557:115 EE434856:332 EE434856:512 EE435132:312 EE435303:276 EE435303:498 EE435303:507 EE435303:536 EE435698:43 EE435698:100 EE435698:112 EE435698:172 EE435698:175 EE435698:187 EE435698:205 EE435698:217 EE435698:253 EE435698:268 EE435698:280 EE435698:289 EE435698:376 EE435698:379 EE435698:382 EE435698:421 EE435698:442 EE435698:460 EE435698:472 EE435698:475 EE435698:493 EE435698:499 EE435698:502 EE435698:507 EE435698:511 EE435698:550 EE435698:568 EE435698:574 EE435698:577 EE435956:101 EE435956:253 EE435956:254 EE435956:347 EE435956:401 EE435956:404 EE435956:411 EE435956:455 EE435956:458 EE435956:468 EE436065:112 EE436065:169 EE436065:187 EE436065:337 EE436065:454 EE436159:190 EE436674:92 EE436674:155 EE436674:182 EE436674:203 EE436674:254 EE436674:316 EE437227:351 EE437227:381 EE437227:385 EE437227:394 EE438735:186 EE438735:213 EE438735:258 EE438735:261 EE438735:267 EE438735:292 EE438735:311 EE438735:333 EE438735:375 EE438735:386 EE438735:387 EE438735:396 EE438770:200 EE438770:215 EE438770:216 EE438770:231 EE438770:427 EE438829:233 EE438895:35 EE438900:247 EE438900:358 EE438900:440 EE438900:453 EE438900:472 EE438900:479 EE438900:492 EE438900:532 EE438900:544 EE438900:556 EE438900:619 EE438900:624 EE438981:113 EE438991:542 EE438991:553 EE439042:214 EE439042:226 EE439042:229 EE439042:313 EE439042:432 EE439042:448 EE439042:466 EE439042:493 EE439042:512 EE439077:81 EE439077:158 EE439077:161 EE439077:209 EE439077:230 EE439077:235 EE439077:290 EE439077:299 EE439077:371 EE439077:389 EE439193:101 EE439193:138 EE439193:402 EE439193:475 EE439193:478 EE439193:519 EE439193:558 EE439282:136 EE439282:166 EE439340:278 EE439340:316 EE439340:356 EE439340:579 EE439340:683 EE439340:699 EE439455:111 EE439455:159 EE439455:198 EE439455:233 EE439455:243 EE439455:283 EE439455:312 EE439455:459 EE439455:556 EE439455:576 EE439455:603 EE439781:464 EE439781:521 EE439871:103 EE439871:196 EE439871:229 EE439871:430 EE440012:63 EE440012:105 EE440012:123 EE440012:140 EE440012:239 EE440012:252 EE440015:80 EE440015:138 EE440015:171 EE440015:174 EE440015:187 EE440015:206 EE440015:225 EE440033:213 EE440033:236 EE440033:271 EE440033:274 EE440033:285 EE440033:295 EE440033:308 EE440296:70 EE440296:314 EE440296:318 EE440296:329 EE440296:449 EE440296:491 EE440296:494 EE440296:495 EE440296:527 EE440296:548 EE440296:551 EE440296:566 EE440296:575 EE440296:584 EE440397:476 EE440397:491 EE440397:497 EE440397:515 EE440437:121 EE440869:253 EE440869:257 EE440869:269 EE440931:117 EE440931:135 EE440987:85 EE440987:127 EE441286:136 EE441355:277 EE441355:352 EE441355:433 EE441355:445 EE441355:474 EE441355:508 EE441355:518 EE441525:224 EE441525:225 EE441548:101 EE441548:160 EE441548:182 EE441548:183 EE441548:199 EE441548:214 EE441548:397 EE441548:442 EE441548:457 EE441548:527 EE441548:541 EE441548:547 EE441723:72 EE441723:76 EE441723:138 EE441723:141 EE441723:192 EE441723:195 EE441723:198 EE441723:216 EE441723:237 EE441723:240 EE441723:243 EE441723:258 EE441723:315 EE441723:336 EE441790:423 EE441790:427 EE441857:79 EE441857:88 EE441857:98 EE441857:129 EE441857:142 EE441857:197 EE441857:200 EE441912:111 EE441912:124 EE441912:129 EE441912:159 EE441912:201 EE442016:118 EE442016:152 EE442016:257 EE442016:284 EE442016:287 EE442016:350 EE442016:365 EE442203:138 EE442203:145 EE442203:163 EE442203:184 EE442205:432 EE442282:199 EE442282:249 EE442289:256 EE442388:160 EE442388:212 EE442596:89 EE442631:289 EE442631:324 EE442631:376 EE442863:48 EE442863:127 EE442866:104 EE442866:110 EE442866:122 EE442866:140 EE442866:155 EE442866:179 EE442866:182 EE442866:209 EE442866:221 EE443035:72 EE443060:74 EE443270:115 EE443270:123 EE443270:163 EE443270:177 EE443270:357 EE443458:73 EE443458:135 EE443458:191 EE443458:379 EE443458:417 EE443462:434 EE443462:455 EE443462:528 EE443597:284 EE443597:324 EE443671:121 EE443671:130 EE443692:152 EE443692:161 EE443692:219 EE443692:224 EE443692:296 EE443692:314 EE443692:326 EE443692:344 EE443692:377 EE443692:393 EE443692:401 EE443692:467 EE443767:66 EE443846:46 EE443846:73 EE443846:137 EE443846:151 EE443846:159 EE443846:187 EE443846:243 EE443891:177 EE443891:192 EE443891:214 EE443891:249 EE443891:277 EE443891:338 EE443891:339 EE443891:361 EE443891:387 EE443891:407 EE443891:438 EE443891:491 EE443891:505 EE443891:516 EE444220:71 EE444220:73 EE444220:106 EE444220:109 EE444220:118 EE444220:150 EE444220:163 EE444220:172 EE444220:187 EE444220:214 EE444220:217 EE444220:255 EE444220:295 EE444220:343 EE444220:361 EE444220:383 EE444220:427 EE444267:82 EE444267:333 EE444267:344 EE444267:359 EE444665:320 EE444665:521 EE445144:39 EE445144:48 EE445144:60 EE445144:90 EE445144:154 EE445144:162 EE445144:181 EE445144:205 EE445144:210 EE445144:237 EE445144:258 EE445144:261 EE445144:279 EE445144:303 EE445144:321 EE445144:330 EE445144:357 EE445144:381 EE445144:411 EE445144:434 EE445144:435 EE445144:453 EE445144:475 EE445160:100 EE445160:123 EE445160:240 EE445160:314 EE445160:354 EE445575:171 EE445575:234 EE445575:249 EE445597:241 EE445739:331 EE445739:571 EE446245:70 EE446245:84 EE446477:328 EE446477:356 EE446477:406 EE446477:422 EE446543:216 EE446543:233 EE446718:73 EE446718:127 EE446718:182 EE446777:166 EE446777:190 EE446777:203 EE447305:276 EE447559:62 EE447559:113 EE447559:116 EE447677:121 EE447677:131 EE447677:184 EE447677:193 EE447677:199 EE447713:101 EE447713:110 EE447713:182 EE447713:239 EE447713:483 EE447713:507 EE447975:128 EE447975:179 EE448013:180 EE448013:189 EE448013:206 EE448013:225 EE448035:155 EE448035:255 EE448217:82 EE448217:97 EE448217:98 EE448217:107 EE448217:117 EE448217:195 EE448217:216 EE448217:228 EE448217:255 EE448217:256 EE448217:286 EE448262:119 EE448262:147 EE448262:167 EE448262:245 EE448262:252 EE448262:453 EE448533:42 EE448533:94 EE448533:135 EE448533:162 EE448533:176 EE448533:234 EE448533:239 EE448533:242 EE448533:279 EE448676:83 EE448815:90 EE448815:192 EE448815:204 EE448815:213 EE448815:222 EE448815:228 EE448815:232 EE448815:246 EE448815:263 EE448815:285 EE448815:303 EE448815:306 EE448815:315 EE448815:337 EE448815:348 EE448815:364 EE448815:372 EE448817:477 EE448817:495 EE449470:237 EE449470:309 EE449470:310 EE449511:87 EE449511:189 EE449511:204 EE449511:223 EE449511:234 EE449511:237 EE449787:18 EE449787:46 EE449787:50 EE449787:83 EE449787:108 EE449787:130 EE449787:144 EE449787:156 EE449863:86 EE449891:161 EE449891:268 EE449891:304 EE449891:340 EE449891:381 EE450069:160 EE450069:196 EE450069:313 EE450080:181 EE450080:194 EE450080:242 EE450268:67 EE450268:263 EE450268:320 EE450268:431 EE450268:444 EE450268:464 EE450268:494 EE450268:530 EE450268:541 EE450312:151 EE450373:211 EE450373:399 EE450373:405 EE450427:184 EE450427:228 EE450427:272 EE450427:275 EE450427:300 EE450427:309 EE450427:315 EE450427:340 EE450427:346 EE450427:368 EE450427:374 EE450427:375 EE450811:366 EE450935:94 EE450935:137 EE450935:213 EE450935:273 EE450935:282 EE450935:306 EE450935:333 EE450935:360 EE450935:378 EE450935:396 EE451172:306 EE451172:330 EE451804:224 EE451883:71 EE451883:80 EE453050:233 EE453050:234 EE453050:241 EE453050:254 EE453050:293 EE453093:114 EE453485:75 EE453485:78 EE453485:114 EE453894:168 EE453894:238 EE453894:240 EE453894:273 EE453894:274 EE453894:412 EE453894:417 EE453894:432 EE453894:451 EE453894:486 EE454135:370 EE454135:411 EE454135:429 EE454135:445 EE454135:447 EE454135:462 EE454139:36 EE454139:47 EE454139:70 EE454139:131 EE454334:287 EE454334:320 EE454334:332 EE454334:416 EE454363:100 EE454363:106 EE454363:142 EE454363:168 EE454363:175 EE454363:179 EE454363:187 EE454363:192 EE454363:205 EE454363:271 EE454363:274 EE454363:301 EE454363:310 EE454363:373 EE454363:385 EE454363:403 EE454363:436 EE454363:448 EE454363:469 EE454363:479 EE454363:520 EE454363:545 EE454363:553 EE454363:562 EE454545:51 EE454707:286 EE454755:551 EE454795:508 EE454795:518 EE454795:523 EE454795:541 EE454795:577 EE454795:583 EE455011:40 EE455011:101 EE455022:315 EE455022:327 EE455022:333 EE455805:114 EE455805:473 EE455805:480 EE456025:292 EE456025:295 EE456190:115 EE456190:160 EE456190:199 EE456190:211 EE456190:238 EE456438:196 EE456438:197 EE456438:236 EE456573:164 EE456688:32 EE456688:43 EE456688:61 EE456688:123 EE456688:153 EE456688:168 EE457113:73 EE457113:93 EE457113:158 EE457113:215 EE457113:309 EE457113:348 EE457113:355 EE457113:442 EE457113:447 EE457113:477 EE457113:525 EE457113:552 EE457113:630 EE457472:89 EE457962:40 EE457962:76 EE457962:111 EE457962:229 EE457962:325 EE457962:365 EE457962:466 EE457962:490 EE457962:496 EE457962:571 EE457994:99 EE457994:170 EE457994:190 EE457994:197 EE458188:244 EE458188:267 EE458581:68 EE458581:74 EE458581:155 EE458581:218 EE458581:263 EE458581:275 EE458581:344 EE458996:117 EE458996:212 EE458996:215 EE458996:446 EE458996:485 EE459137:112 EE459137:224 EE459137:245 EE459137:299 EE459137:303 EE459336:114 EE459336:123 EE459336:151 EE459336:159 EE459336:162 EE460194:296 EE460194:333 EE460194:387 EE460194:394 EE460194:403 EE460194:426 EE460194:458 EE462145:100 EE462182:72 EE462182:153 EE462182:192 EE462182:231 EE462182:255 EE462182:373 EE462236:50 EE462236:60 EE462236:107 EE462236:126 EE462236:183 EE462236:204 EE462236:239 EE462236:276 EE462236:281 EE462236:293 EE462236:295 EE462236:338 EE462236:371 EE462236:411 EE462236:467 EE462236:496 EE462236:506 EE462236:510 EE462236:543 EE462415:250 EE462415:313 EE462415:346 EE462415:356 EE462415:454 EE462492:177 EE462492:200 EE462527:130 EE462527:172 EE462725:171 EE462725:240 EE462725:411 EE462725:428 EE463339:171 EE463339:229 EE463339:236 EE463340:84 EE463340:482 EE463340:489 EE463842:124 EE463842:398 EE463842:443 EE463842:597 EE463842:611 EE463842:638 EE463842:664 EE463934:179 EE463934:192 EE464311:163 EE464311:181 EE464311:334 EE464311:338 EE464311:361 EE464311:382 EE464311:394 EE464311:425 EE464311:427 EE464311:458 EE464311:529 EE464928:50 EE464928:52 EE464928:58 EE464928:95 EE464928:100 EE465200:647 EE465280:233 EE465280:264 EE465280:293 EE465280:315 EE465280:365 EE465280:368 EE465280:378 EE465280:429 EE465280:467 EE465280:476 EE465280:518 EE465280:548 EE465938:185 EE466031:49 EE466031:117 EE466031:207 EE466031:274 EE466031:286 EE466031:295 EE466031:313 EE466031:316 EE466031:331 EE466031:374 EE466031:386 EE466031:449 EE466031:457 EE466031:460 EE466031:466 EE466031:511 EE466031:513 EE466828:403 EE466887:626 EE466887:679 EE467262:141 EE467329:235 EE467329:250 EE467329:298 EE467329:307 EE467329:331 EE467364:491 EE467557:96 EE467557:155 EE467557:162 EE467557:164 EE467557:183 EE467557:188 EE467557:214 EE467557:239 EE467557:332 EE467557:347 EE467557:356 EE467557:365 EE467557:377 EE467557:425 EE467557:458 EE467557:485 EE467557:503 EE467557:512 EE467557:563 EE467557:564 EE467557:581 EE467557:609 EE467557:627 EE467557:654 EE467557:675 EE467623:640 EE467704:69 EE467704:105 EE467704:138 EE467704:195 EE467704:202 EE467704:255 EE467704:341 EE467704:383 EE467704:398 EE467704:410 EE467704:438 EE467704:483 EE467954:142 EE467954:181 EE467954:247 EE468039:26 EE468039:36 EE468039:102 EE468039:116 EE468039:162 EE468039:218 EE468587:587 EE468587:595 EE468587:600 EE468587:654 EE468587:666 EE468587:678 EE468723:179 EE468939:303 EE468939:358 EE468939:380 EE468939:389 EE469173:282 EE469173:321 EE469173:329 EE469173:330 EE469173:357 EE469173:393 EE469173:397 EE469631:155 EE469631:158 EE469843:263 EE469843:296 EE469843:308 EE469843:332 EE469843:335 EE470519:96 EE470519:99 EE470519:109 EE470519:228 EE470519:234 EE470519:252 EE470519:266 EE470519:303 EE470519:318 EE470519:381 EE470519:387 EE470519:555 EE470519:564 EE470519:618 EE470519:633 EE470519:636 EE470584:216 EE470584:246 EE470584:258 EE470584:384 EE470584:411 EE470584:414 EE470584:426 EE470981:133 EE470981:181 EE470981:252 EE470981:258 EE470981:472 EE471040:170 EE471197:81 EE471197:84 EE471197:135 EE472198:309 EE472198:312 EE472198:327 EE472685:66 EE472685:69 EE472685:108 EE472685:121 EE472685:297 EE472685:319 EE473050:129 EE473050:134 EE473050:146 EE473050:206 EE473050:230 EE473114:67 EE473114:246 EE473114:303 EE473114:322 EE473179:44 EE473179:160 EE473179:323 EE473179:369 EE473179:456 EE473290:79 EE473290:87 EE473486:76 EE473486:91 EE473605:298 EE473605:313 EE473605:397 EE473605:415 EE473810:348 EE473810:380 EE473810:417 EE474231:153 EE474231:183 EE474231:196 EE474481:257 EE474481:270 EE474481:277 EE474481:320 EE474922:89 EE474922:91 EE474922:116 EE474922:156 EE474922:209 EE475289:131 EE475289:282 EE475700:73 EE475700:84 EE475700:88 EE475700:118 EE475700:160 EE475798:188 EE475798:206 EE475798:230 EE475798:239 EE475798:266 EE475798:371 EE475810:68 EE475810:152 EE475810:269 EE475810:341 EE475810:348 EE475810:359 EE475810:372 EE475810:377 EE475810:401 EE475810:422 EE475810:433 EE475810:458 EE475863:51 EE475863:57 EE475863:72 EE475863:76 EE475863:93 EE475863:144 EE475863:153 EE475863:180 EE475863:183 EE475863:234 EE475863:240 EE475863:255 EE475863:261 EE475863:273 EE475863:333 EE475863:342 EE475943:395 EE475943:438 EE475943:473 EE476002:358 EE476492:411 EE476981:142 EE476981:148 EE476981:279 EE476981:494 EE476981:497 EE477048:209 EE477513:64 EE477513:73 EE477513:97 EE477513:103 EE477513:115 EE477513:129 EE477513:132 EE477513:136 EE478212:121 EE478212:200 EE478212:256 EE479009:134 EE479009:158 EE479009:272 EE479261:347 EE479261:362 EE479756:12 EE479756:39 EE479756:57 EE479756:72 EE479801:42 EE479801:270 EE479801:289 EE479801:311 EE480122:56 EE480122:68 EE480122:104 EE480122:124 EE480122:125 EE480122:154 EE480122:164 EE480122:180 EE480122:198 EE480122:229 EE480122:240 EE480122:244 EE480122:285 EE480122:339 EE480122:365 EE480502:200 EE480502:283 EE480502:346 EE481286:108 EE481286:149 EE481347:51 EE481364:354 EE482479:60 EE482479:135 EE482479:138 EE482479:180 EE482479:258 EE482479:412 EE482479:458 EE482657:522 EE482899:412 EE482987:525 EE482987:537 EE483256:59 EE483256:74 EE483256:94 EE483256:156 EE483256:181 EE483256:184 EE483256:185 EE483256:295 EE483256:336 EE483256:348 EE483256:354 EE483653:154 EE483653:198 EE483760:420 EE483760:423 EE483760:444 EE483771:37 EE483771:40 EE483771:52 EE483771:161 EE483771:199 EE483771:202 EE483771:208 EE484229:167 EE484229:241 EE484229:270 EE484249:127 EE484249:154 EE484610:370 EE484806:148 EE484806:167 EE484806:179 EE484806:208 EE484806:224 EE485315:341 EE486087:27 EE486087:59 EE486087:61 EE486087:94 EE486087:131 EE486087:141 EE489585:43 EE489585:49 EE489585:72 EE489585:76 EE489585:88 EE489585:109 EE489585:145 EE489585:193 EE489585:226 EE489585:268 EE489585:274 EE489734:70 EE489734:83 EE489734:115 EE489734:127 EE489734:131 EE489734:184 EE489734:199 EE489734:211 EE489734:247 EE493368:158 EE493368:175 EE493368:218 EE493368:251 EE493368:262 EE493368:299 EE498510:176 EE498525:208 EE501690:83 EE501690:92 EE501690:101 EE501690:134 EE502668:46 EE502668:64 EE502668:217 EE502668:256 EE502668:299 EE502668:301 EE502668:323 EE502668:331 EE503134:305 EE503257:170 EE503308:150 EE503308:160 EE503482:76 EE503482:79 EE503482:82 EE503482:103 EE503482:107 EE503482:130 EE503482:163 EE503482:191 EE503482:194 EE503482:197 EE503482:202 EE503482:208 EE503482:220 EE503482:238 EE503482:254 EE503482:256 EE503482:262 EE503482:268 EE503482:304 EE503482:331 EE503482:340 EE503482:394 EE503482:412 EE504594:106 EE504594:125 EE504594:131 EE504594:146 EE504594:189 EE504594:218 EE504594:225 EE504594:257 EE504681:150 EE505049:78 EE505049:92 EE505049:108 EE505049:120 EE505103:159 EE505176:536 EE505176:562 EE505385:49 EE505385:57 EE505385:63 EE505385:64 EE505385:153 EE506541:99 EE506541:142 EE506541:212 EE506541:225 EE506541:285 EE506541:297 EE506541:309 EE506541:333 EE506541:390 EE506568:31 EE506568:52 EE506568:61 EE506568:134 EE506568:146 EE506568:167 EE506568:187 EE506568:282 EE506568:324 EE506713:123 EE506713:138 EE506713:170 EE506713:321 EE506713:355 EE506713:375 EE506713:411 EE506713:514 EE506713:607 EE506911:237 EE506911:300 EE506911:306 EE506936:73 EE506936:195 EE506936:198 EE506936:306 EE508217:500 EE508217:541 EE508217:578 EE508516:220 EE508516:288 EE508516:306 EE508516:315 EE508516:351 EE508516:381 EE509107:291 EE509107:338 EE509107:542 EE509485:149 EE509485:160 EE509485:370 EE509485:393 EE509485:405 EE509485:411 EE509485:418 EE509514:92 EE509837:60 EE510304:267 EE510304:268 EE512090:493 EE512090:497 EE512090:549 EE512090:560 EE512090:562 EE512948:30 EE513550:421 EE513550:439 EE513550:485 EE514308:239 EE514308:268 EE514308:275 EE514837:292 EE515020:387 EE517037:669 EE517360:265 EE517360:270 EE517381:108 EE517381:110 EE517381:117 EE517739:213 EE517739:255 EE517739:273 EE517739:288 EE517739:297 EE517739:301 EE517739:303 EE517905:146 EE517905:159 EE517905:251 EE517905:259 EE517905:282 EE517905:308 EE517905:371 EE517905:458 EE518084:97 EE518084:109 EE518084:328 EE518084:433 EE518084:443 EE518084:478 EE518153:58 EE518153:100 EE518153:103 EE518153:267 EE518153:273 EE518153:291 EE518153:314 EE518187:86 EE518187:130 EE518651:151 EE518688:251 EE518688:257 EE518739:115 EE518872:93 EE518872:111 EE518872:135 EE518872:150 EE518872:156 EE518872:261 EE518872:299 EE518872:303 EE518872:317 EE518872:321 EE518872:384 EE518872:387 EE518872:540 EE519154:169 EE519502:58 EE519502:73 EE519502:81 EE519502:130 EE519502:206 EE519502:351 EE519502:356 EE519502:364 EE519502:371 EE519756:219 EE519756:223 EE519756:232 EE520014:394 EE520014:434 EE520014:443 EE520014:446 EE520142:166 EE520142:180 EE520142:306 EE520142:345 EE520142:456 EE520142:469 EE520142:479 EE520142:489 EE520142:498 EE520215:451 EE520757:302 EE520757:328 EE520875:548 EE520875:569 EE520917:232 EE520917:235 EE520917:378 EE520917:395 EE520917:407 EE521422:454 EE521422:499 EE521422:548 EE521576:516 EE521944:348 EE521944:369 EE521994:235 EE521994:295 EE521994:303 EE522245:622 EE522245:625 EE522510:328 EE522722:406 EE522722:475 EE522722:505 EE522921:100 EE523154:481 EE523555:244 EE523555:280 EE523555:289 EE523555:292 EE523555:322 EE523555:352 EE524030:95 EE524164:290 EE524164:329 EE524516:162 EE524516:225 EE524516:237 EE524516:366 EE524516:369 EE525016:213 EE525016:279 EE525369:553 EE525369:592 EE525458:131 EE525577:115 EE525577:258 EE525577:282 EE525577:290 EE525577:292 EE525715:95 EE525715:128 EE526018:82 EE526018:86 EE526018:101 EE526018:111 EE526018:115 EE526018:198 EE526018:204 EE526018:243 EE526018:302 EE526018:366 EE526018:389 EE526018:455 EE526018:537 EE526018:538 EE526018:554 EE526215:60 EE526215:130 EE526219:291 EE526681:79 EE526681:131 EE526681:383 EE527043:186 EE527043:197 EE527043:222 EE527043:226 EE527470:224 EE527555:59 EE527555:445 EE527555:455 EE527555:478 EE527555:488 EE528135:158 EE528542:52 EE528542:67 EE528542:196 EE528542:238 EE528542:298 EE528542:313 EE528718:148 EE528718:214 EE528718:223 EE528770:103 EE528770:104 EE528770:294 EE528770:480 EE529364:186 EE529364:245 EE530022:287 EE530022:297 EE530022:314 EE530022:365 EE530089:322 EE530089:330 EE530089:472 EE530089:595 EE530089:605 EE530127:304 EE530127:311 EE530127:316 EE530214:136 EE530214:157 EE530214:274 EE530214:290 EE530259:272 EE530259:320 EE530505:129 EE530505:132 EE530505:183 EE530622:91 EE530622:103 EE530622:106 EE530622:127 EE530622:143 EE530622:178 EE530622:193 EE530644:186 EE530644:309 EE530644:344 EE530644:534 EE530644:582 EE530664:113 EE530671:187 EE530671:249 EE530671:311 EE530686:183 EE530686:218 EE530686:233 EE530705:56 EE530705:95 EE530705:98 EE530705:142 EE530705:159 EE530705:161 EE530705:164 EE530705:185 EE530705:238 EE530829:356 EE530829:396 EE530917:129 EE531012:81 EE531012:151 EE531020:157 EE531020:200 EE531020:377 EE531020:440 EE531020:447 EE531123:286 EE531232:185 EE531232:245 EE531454:232 EE531667:201 EE531667:217 EE531667:230 EE531751:183 EE531751:240 EE531751:249 EE531751:260 EE531751:435 EE531751:438 EE531751:441 EE531751:477 EE531751:501 EE531751:506 EE531751:513 EE531751:516 EE531880:214 EE531880:442 EE532148:83 EE532148:85 EE532148:103 EE532148:106 EE532148:130 EE532148:132 EE532148:195 EE532148:228 EE532148:232 EE532148:245 EE532357:437 EE532357:452 EE532357:467 EE532357:494 EE532379:325 EE532379:350 EE532379:406 EE532379:424 EE532415:186 EE532415:211 EE532415:218 EE532415:220 EE532529:57 EE532529:126 EE532529:131 EE532529:189 EE532529:295 EE532529:361 EE532529:422 EE532529:454 EE532529:457 EE532529:479 EE532602:94 EE532602:131 EE532602:151 EE532602:161 EE532602:239 EE532861:378 EE532861:399 EE533009:110 EE533086:108 EE533086:133 EE533086:318 EE533086:372 EE533086:399 EE533151:179 EE533151:185 EE533151:269 EE533151:404 EE533151:425 EE533151:488 EE533151:491 EE533151:507 EE533435:79 EE533435:91 EE533435:136 EE533435:142 EE533435:157 EE533698:48 EE533698:72 EE533698:93 EE533698:99 EE533698:108 EE533698:111 EE533698:143 EE533748:81 EE533748:95 EE533748:168 EE534033:278 EE534119:97 EE534215:92 EE534215:140 EE534215:212 EE534215:515 EE534215:589 EE534429:219 EE534429:258 EE534429:267 EE534429:363 EE534429:409 EE534504:490 EE534504:496 EE534504:500 EE534504:513 EE534761:32 EE534761:96 EE534761:118 EE534761:150 EE534761:171 EE534761:174 EE534761:207 EE534761:234 EE534833:178 EE534833:221 EE534903:52 EE534903:89 EE535083:139 EE535083:162 EE535083:163 EE535083:231 EE535083:286 EE535090:76 EE535098:214 EE535273:62 EE535296:426 EE535545:203 EE535545:269 EE535545:290 EE535545:305 EE535545:553 EE535642:61 EE535642:78 EE535642:159 EE536567:223 EE536652:66 EE536652:297 EE536652:468 EE536652:488 EE536652:498 EE536652:580 EE537014:359 EE537093:435 EE537093:455 EE538498:292 EE538498:325 EE539425:352 EE539425:364 EE539425:442 EE539425:493 EE539425:547 EE539425:565 EE539675:77 EE539675:96 EE539675:98 EE539675:112 EE539675:268 EE539675:277 EE539675:361 EE539675:430 EE539675:434 EE539675:474 EE540514:201 EE540514:210 EE540514:220 EE540514:276 EE540932:155 EE540932:167 EE540932:192 EE540932:200 EE541107:81 EE541107:108 EE541107:135 EE541173:117 EE541187:139 EE541187:197 EE541187:220 EE541528:247 EE541528:320 EE541553:87 EE541553:153 EE541553:165 EE541553:171 EE541553:235 EE542406:110 EE542406:250 EE542670:77 EE542775:164 EE542775:192 EE542775:219 EE542775:234 EE542919:184 EE542919:209 EE543237:185 EE543251:32 EE543251:101 EE543251:126 EE543269:80 EE543269:115 EE543402:301 EE543402:303 EE543402:304 EE543402:310 EE543402:314 EE543402:316 EE543402:320 EE543402:327 EE543402:329 EE543402:337 EE543402:338 EE543402:359 EE543402:363 EE543402:370 EE543402:372 EE543604:61 EE543604:64 EE543604:217 EE543604:253 EE543604:355 EE543604:394 EE543604:401 EE543685:283 EE543826:88 EE543826:94 EE543826:97 EE543826:106 EE543826:115 EE543826:120 EE543826:139 EE543826:154 EE543826:184 EE543826:190 EE543826:202 EE543862:27 EE543862:49 EE543862:55 EE543862:70 EE543862:109 EE543862:110 EE543862:136 EE543862:143 EE543862:148 EE543904:279 EE543904:295 EE543904:311 EE543904:312 EE543904:429 EE543904:559 EE543904:573 EE544185:58 EE544185:73 EE544185:82 EE544185:139 EE544185:143 EE544185:172 EE544205:78 EE544205:201 EE544205:202 EE544488:105 EE544532:117 EE544547:152 EE544718:65 EE544718:68 EE544718:143 EE544718:167 EE544718:173 EE544718:215 EE544718:302 EE544718:334 EE544718:350 EE544718:353 EE544718:482 EE544718:485 EE544718:492 EE544718:554 EE545952:102 EE546229:114 EE546456:45 EE546456:46 EE546456:227 EE546456:230 EE546456:282 EE546456:335 EE546456:374 EE546456:419 EE546456:641 EE546655:189 EE546655:221 EE546655:486 EE546655:507 EE546698:611 EE546865:243 EE546923:276 EE547009:96 EE547417:91 EE547417:98 EE547445:105 EE547461:41 EE547859:667 EE547859:691 EE547859:721 EE548064:17 EE548064:33 EE548064:55 EE548126:143 EE548218:253 EE548218:273 EE548218:309 EE548218:346 EE548285:134 EE548899:178 EE548899:274 EE548927:56 EE548927:199 EE549186:133 EE549765:99 EE549765:114 EE550165:74 EE550315:346 EE550490:487 EE550764:84 EE550764:140 EE550764:200 EE550764:227 EE550764:228 EE550764:235 EE550764:470 EE550764:491 EE550764:524 EE550764:546 EE550764:548 EE550764:569 EE550764:572 EE550907:119 EE550907:141 EE550907:192 EE550907:196 EE550982:45 EE550982:74 EE551142:186 EE551766:464 EE552015:164 EE552015:179 EE552034:71 EE552034:74 EE552034:83 EE552034:101 EE552034:104 EE552034:137 EE552034:167 EE552034:216 EE552068:33 EE552068:166 EE552068:167 EE552363:93 EE552363:123 EE552363:247 EE552363:409 EE552434:109 EE552510:17 EE552510:60 EE552510:111 EE553011:181 EE553011:227 EE553130:284 EE553130:316 EE553511:70 EE553511:106 EE553511:133 EE553511:181 EE554144:196 EE554215:121 EE554215:128 EE554215:202 EE554215:229 EE554300:151 EE554371:84 EE554833:143 EE554833:165 EE554833:196 EE554833:349 EE554833:361 EE554833:444 EE554833:469 EE554833:481 EE554833:502 EE554833:633 EE555240:77 EE555240:107 EE555240:131 EE555240:140 EE555240:184 EE555551:108 EE555583:98 EE555583:161 EE555699:49 EE555699:62 EE555699:101 EE555699:112 EE555699:127 EE555699:157 EE555699:166 EE556142:207 EE556160:153 EE556160:206 EE556160:239 EE556160:245 EE556160:320 EE556160:563 EE556491:124 EE556491:143 EE556491:169 EE556903:183 EE556903:248 EE556903:258 EE556903:295 EE556903:303 EE556974:52 EE556974:56 EE556983:190 EE557047:264 EE557072:551 EE557103:71 EE557103:146 EE557103:170 EE557176:67 EE557176:101 EE557176:123 EE557176:128 EE557357:545 EE557427:109 EE557427:151 EE557579:135 EE557579:279 EE557579:438 EE557585:172 EE557585:271 EE557585:310 EE557759:519 EE557759:526 EE557776:58 EE557803:159 EE558227:153 EE558227:364 EE558227:418 EE558227:442 EE558227:481 EE558227:504 EE558254:197 EE558254:218 EE558254:298 EE558254:302 EE558254:320 EE558333:130 EE558779:296 EE558779:338 EE558779:351 EE559065:300 EE559065:308 EE559396:635 EE559396:638 EE559503:217 EE559633:167 EE559633:195 EE559773:79 EE559773:91 EE559773:121 EE559773:133 EE559773:184 EE559872:83 EE559872:88 EE559872:107 EE559872:113 EE559872:118 EE560103:274 EE560103:293 EE560103:303 EE560103:347 EE560445:380 EE560550:98 EE560550:114 EE560550:129 EE560661:83 EE560661:104 EE560661:149 EE560938:176 EE561050:47 EE561050:65 EE561050:79 EE561050:81 EE561050:82 EE561050:99 EE561050:102 EE561050:105 EE561371:226 EE561371:241 EE561371:253 EE561659:150 EE561659:232 EE562257:485 EE562257:597 EE562310:98 EE562316:121 EE562316:125 EE562316:136 EE562316:163 EE562507:64 EE562507:136 EE562592:328 EE562592:394 EE562592:405 EE562592:409 EE562643:62 EE562674:403 EE562964:72 EE562964:100 EE562964:207 EE562964:249 EE562964:255 EE562964:324 EE562964:336 EE562964:362 EE562964:402 EE562964:438 EE562964:484 EE562964:486 EE562964:495 EE562964:537 EE562964:621 EE563590:36 EE563590:39 EE563590:51 EE563590:69 EE563590:243 EE563590:273 EE563590:420 EE563590:452 EE563626:207 EE563626:228 EE563762:248 EE563762:251 EE563762:254 EE563762:272 EE563762:281 EE563777:115 EE563777:139 EE563777:154 EE564191:243 EE564191:246 EE564191:284 EE564191:293 EE564191:302 EE564191:343 EE564492:215 EE564492:226 EE564492:248 EE564492:265 EE564730:108 EE564972:20 EE564972:22 EE564972:28 EE564972:40 EE564972:105 EE565186:100 EE565330:129 EE565330:165 EE565402:184 EE565402:209 EE565402:238 EE565544:490 EE565569:149 EE565569:171 EE565651:221 EE566299:443 EE566299:468 EE566299:502 EE566299:524 EE566453:327 EE566453:353 EE566453:372 EE566453:374 EE566693:305 EE566693:322 EE566693:367 EE566693:683 EE566693:734 EE566693:738 EE566884:39 EE566884:93 EE566884:206 EE566884:214 EE567187:81 EE567187:108 EE567187:115 EE567187:120 EE567187:126 EE567187:306 EE567500:402 EE567500:428 EE567500:436 EE567500:481 EE567500:494 EE567500:586 EE567500:604 EE567500:610 EE567500:613 EE567500:627 EE567500:668 EE567500:685 EE567500:706 EE567500:711 EE567500:722 EE567658:84 EE567667:495 EE567688:572 EE567688:600 EE567688:632 EE567688:634 EE567891:117 EE567891:119 EE567891:128 EE567891:136 EE567891:144 EE567891:162 EE567891:165 EE567891:167 EE567891:184 EE567903:287 EE567903:325 EE568055:117 EE568055:239 EE568055:284 EE568055:290 EE568055:338 EE568055:344 EE568055:365 EE568130:200 EE568130:242 EE568130:248 EE568220:375 EE568260:171 EE568546:314 EE568546:341 EE568769:64 EE568868:45 EE568868:96 EE568868:138 EE568868:207 EE568868:273 EE568868:287 EE568868:291 EE568868:411 EE568868:470 EE568868:484 EE568868:507 EE568868:594 EE568868:597 EE569095:542 EE569095:552 EE569140:212 EE569276:495 EE569276:507 EE569276:517 EE569276:546 EE569276:664 EE569394:109 EE569394:135 EE569394:203 EE569394:248 EE569394:262 EE569394:263 EE569500:262 EE569500:371 EE569631:169 EE569631:199 EE569631:247 EE569635:164 EE569999:165 EE569999:204 EE569999:228 EE569999:232 EE569999:254 EG019285:175 EG019285:199 EG019557:161 EG019557:186 EG019884:322 EG019910:90 EG019910:91 EG019910:255 EG019910:295 EG019910:330 EG019910:378 EG019910:397 EG020012:185 EG020012:192 EG020012:279 EG020012:309 EG020012:366 EG020012:372 EG020012:402 EG020012:449 EG020082:163 EG020082:209 EG020082:254 EG020408:233 EG020408:789 EG020408:791 EG020786:339 EG020786:342 EG020786:346 EG020786:354 EG020859:244 EG020859:352 EG020859:391 EG020859:421 EG020868:187 EG020948:204 EG020948:238 EG020948:258 EG020948:282 EG020948:291 EG020972:170 EG021084:281 EG021084:300 EG021107:151 EG021107:165 EG021107:166 EG021107:236 EG021205:84 EG021205:85 EG021205:167 EG021205:195 EG021205:319 EG021205:391 EG021205:392 EG021354:270 EG021354:301 EG021354:310 EG021354:319 EG021354:346 EH413811:222 EH413811:224 EH413811:236 EH413811:323 EH413811:337 EH413811:360 EH413811:497 EH413811:573 EH414612:66 EH414612:129 EH414612:162 EH414612:190 EH414612:291 EH414612:300 EH414612:345 EH414612:372 EH414612:381 EH414612:500 EH414612:513 EH414612:535 EH414612:549 EH414612:565 EH414614:482 EH414614:521 EH414643:349 EH414813:598 EH414829:77 EH415937:159 EH415978:152 EH415978:185 EH415978:194 EH415978:397 EH415978:398 EH415978:425 EH415978:431 EH415978:455 EH415978:539 EH415978:545 EH415978:602 EH415978:605 EH417455:113 EH417509:535 EH417509:564 EH417831:389 EH417831:429 EH418224:318 EH418224:320 EH418224:345 EH418224:354 EH418224:384 EH418224:390 EH418224:417 EH418224:471 EH418224:500 EH418224:541 EH418224:565 EH418259:69 EH418259:75 EH418259:144 EH418259:277 EH418259:298 EH418259:487 EH418444:105 EH418444:212 EH418444:294 EH418444:360 EH418444:503 EH418456:150 EH418456:270 EH418456:282 EH418456:468 EH418641:99 EH418641:107 EH418641:536 EH418927:385 EH419049:319 EH419049:330 EH419049:474 EH419049:531 EH419222:104 EH419260:143 EH419260:155 EH419260:176 EH419363:489 EH419363:571 EH419363:581 EH419363:589 EH419605:170 EH419825:28 EH419825:179 EH419825:279 EH419825:314 EH419825:359 EH419825:392 EH419825:438 EH419825:537 EH420923:465 EH420927:315 EH420927:334 EH420927:335 EH420927:352 EH420927:377 EH420927:394 EH420935:43 EH420935:46 EH420935:70 EH420935:124 EH421102:536 EH421102:572 EH421102:593 EH421102:595 EH421142:69 EH421142:72 EH421142:87 EH421142:135 EH421142:152 EH421142:215 EH421142:216 EH421142:224 EH421142:290 EH421142:331 EH421142:464 EH421142:482 EH421142:494 EH421142:569 EH421142:575 EH422767:86 EH422767:116 EH422767:119 EH422767:146 EH422767:148 EH422767:150 EH422975:28 EH422975:49 EH422975:79 EH422975:100 EH422975:103 EH422975:109 EH422975:112 EH422975:136 EH423070:614 EH423183:87 EH423183:109 EH423183:143 EH423226:320 EH423226:327 EH423226:405 EH423226:458 EH423226:526 EH423226:588 EH423226:604 EH423226:619 EH423228:81 EH423228:152 EH423228:157 EH423228:216 EH423228:218 EH423228:233 EH423228:242 EH423228:267 EH423228:318 EH423228:339 EH423228:362 EH423228:386 EH423228:399 EH423228:491 EH423228:495 EH423344:85 EH423344:105 EH423349:55 EH423349:121 EH423349:128 EH423349:129 EH423349:188 EH423349:226 EH423349:265 EH423349:301 EH423349:352 EH423475:105 EH423475:405 EH423475:408 EH423475:464 EH423475:528 EH423776:244 EH424169:92 EH424169:320 EH424169:479 EH424169:523 EH424520:86 EH424520:196 EH424520:254 EH424520:257 EH424520:320 EH424520:323 EH424520:479 EH425741:79 EH425741:94 EH425741:226 EH425818:121 EH425818:137 EH425818:204 EH426044:432 EH426044:436 EH426044:437 EH426187:64 EH426187:82 EH426187:88 EH426187:134 EH426187:144 EH426187:208 EH426187:233 EH426187:284 EH426187:285 EH426187:322 EH426187:338 EH426187:341 EH426187:344 EH426187:352 EH426187:372 EH426187:379 EH426187:418 EH426187:424 EH426187:430 EH426187:433 EH426187:488 EH426427:210 EH426599:451 EH427100:240 EH427100:252 EH427100:306 EH427100:318 EH427100:330 EH427100:396 EH427100:426 EH427100:516 EH427100:519 EH427320:328 EH427320:337 EH427320:352 EH427320:394 EH427320:397 EH427448:99 EH427448:108 EH427822:29 EH427822:59 EH427822:159 EH427822:230 EH427822:314 EH427830:24 EH427830:27 EH427830:197 EH427830:218 EH427830:266 EH427830:267 EH427830:315 EH427830:359 EH427830:360 EH427830:373 EH427830:405 EH427830:540 EH428135:63 EH428135:72 EH428135:154 EH428135:254 EH428135:261 EH428135:266 EH428135:303 EH428135:371 EH428282:242 EH428282:245 EH428282:371 EH428550:130 EH428550:301 EH428550:437 EH428550:438 EH428550:505 EH428550:508 EH428550:520 EH428695:137 EH428695:239 EH428724:51 EH428724:112 EH428724:115 EH428923:64 EH428923:152 EH428923:232 EH428923:299 EH428923:302 EH429174:93 EH429174:114 EH429174:126 EH429174:184 EH429174:193 EH429174:322 EH429174:333 EH429174:340 EH429174:356 EH429174:363 EH429174:397 EH429174:422 EH429174:535 EH429199:287 EH429329:61 EH429329:115 EH429408:83 EH429408:128 EH429905:102 EH429905:122 EH429905:166 EH429905:170 EH429905:224 EH429905:257 EH429905:278 EH429905:305 EH429905:320 EH429905:362 EH429905:431 EH429905:449 EH429905:461 EH430057:102 EH430057:159 EH430057:214 EH430451:119 EH430451:136 EH430451:200 EH430451:206 EH430451:214 EH430451:234 EH430451:287 EH430451:305 EH430451:380 EH430451:407 EH430451:422 EH430451:455 EH430451:491 EH430469:83 EH430469:88 EH430469:105 EH430469:123 EH430870:389 EH430870:557 EH430870:560 EL587420:64 EL587420:93 EL587420:245 EL587420:270 EL587420:272 EL587420:314 EL587420:500 EL587420:502 EL587420:560 EL587420:565 EL587523:228 EL587944:211 EL587944:249 EL587944:342 EL587944:425 EL587944:474 EL587944:475 EL588260:183 EL588260:310 EL588260:333 EL588260:395 EL588260:402 EL588260:432 EL588260:459 EL588260:465 EL588260:492 EL588260:498 EL588260:531 EL588260:567 EL588260:592 EL588260:594 EL588841:165 EL588856:16 EL588856:19 EL588856:31 EL588856:40 EL588856:64 EL588856:76 EL588856:79 EL588856:109 EL588856:157 EL588856:158 EL588856:202 EL588856:217 EL588856:229 EL588856:239 EL588856:481 EL588856:506 EL588856:515 EL588856:537 EL589116:382 EL589984:310 EL589984:316 EL589984:337 EL589984:382 EL589984:388 EL589984:466 EL589984:502 EL589984:568 EL589984:637 EL590114:132 EL590172:360 EL590172:393 EL590172:443 EL590172:562 EL590172:583 EL590172:618 EL590532:185 EL590532:194 EL590532:200 EL590532:206 EL590532:242 EL590532:266 EL590532:271 EL590532:293 EL590532:308 EL590828:404 EL590828:435 EL591103:284 EL591103:337 EL591103:425 EL591103:462 EL591103:583 EL591103:667 EL591103:718 EL591103:730 EL591452:147 EL592527:89 EL592527:102 EL592527:118 EL592527:126 EL592527:168 EL592664:266 EL593045:90 ES264223:365 ES264223:555 ES264702:92 ES264921:84 ES264921:87 ES264921:94 ES264921:153 ES264921:197 ES264921:204 ES264921:240 ES264921:326 ES264921:364 ES264921:397 ES264921:398 ES264921:445 ES265313:149 ES265313:154 ES265313:361 ES265313:404 ES266502:316 ES266502:325 ES266502:331 ES266502:335 ES266502:352 ES266636:382 ES266636:408 ES266636:430 ES266636:436 ES266828:341 ES268544:199 ES268544:209 ES268544:304 ES268544:756 ES269261:139 ES269261:197 ES269261:202 ES269261:277 ES269261:357 ES271775:474 ES271775:516 ES271812:580 ES271812:581 ES271812:660 ES272079:45 ES272079:81 ES897689:15 ES897689:24 ES897689:93 ES897689:98 ES897689:104 ES898004:82 ES898004:179 ES898004:193 ES898084:100 ES898084:104 ES898084:167 ES898084:186 ES898084:203 ES898084:268 ES898404:221 ES898404:461 ES898404:511 ES898648:168 ES898828:143 ES898828:146 ES898828:157 ES898828:171 ES898828:174 ES898828:178 ES898828:182 ES898828:187 ES898828:193 ES898828:203 ES898828:215 ES898828:252 ES898828:270 ES898828:274 ES898828:294 ES898828:295 ES898828:296 ES898828:300 ES898828:314 ES898828:315 ES898828:327 ES898828:328 ES898828:331 ES898828:333 ES898828:334 ES898828:344 ES898828:350 ES898828:361 ES898828:368 ES898828:390 ES898828:391 ES898828:398 ES898828:414 ES898828:432 ES899013:347 ES899013:364 ES899013:382 ES899013:391 ES899013:487 ES899215:87 ES899299:52 ES899706:50 ES899706:66 ES899706:74 ES899806:91 ES899820:294 ES899937:48 ES899937:57 ES899937:87 ES899937:111 ES899937:123 ES899937:265 ES899937:276 ES899937:324 ES899937:369 ES899957:221 ES899985:101 ES900129:159 ES900129:176 ES900129:189 ES900129:198 ES900129:213 ES900133:120 ES900133:121 ES900194:557 ES900194:572 ES900194:629 ES900202:427 ES900249:649 ES900267:683 ES900439:628 ES900502:436 ES900506:417 ES900614:70 ES900614:101 ES900614:112 ES900614:152 ES900614:163 ES900614:183 ES900614:238 ES900614:241 ES900717:206 ES900717:284 ES900717:325 ES900921:473 ES900921:548 ES900921:569 ES900921:641 ES901006:388 ES901091:288 ES901523:185 ES901523:189 ES901523:325 ES901523:494 ES901523:527 ES901523:711 ES901710:119 ES901787:325 ES901787:379 ES901787:382 ES901787:448 ES901787:454 ES901787:484 ES901787:493 ES901787:532 ES901787:589 ES901787:688 ES901787:703 ES901901:80 ES901901:83 ES901901:207 ES901901:216 ES901901:282 ES901901:283 ES901901:292 ES901901:335 ES901901:347 ES901901:384 ES902008:81 ES902026:218 ES902026:224 ES902063:321 ES902210:483 ES902309:332 ES902309:333 ES902343:424 ES902343:512 ES902343:522 ES902343:531 ES902343:560 ES902343:582 ES902343:612 ES902343:625 ES902343:635 ES902454:140 ES902454:142 ES902454:154 ES902454:158 ES902454:159 ES902454:199 ES902454:222 ES902454:290 ES902454:313 ES902454:320 ES902454:330 ES902454:332 ES902454:370 ES902454:403 ES902454:447 ES902468:170 ES902468:218 ES902468:238 ES902468:241 ES902491:356 ES902491:767 ES902503:48 ES902515:217 ES902515:226 ES902515:277 ES902515:301 ES902515:325 ES902515:329 ES902515:334 ES902515:400 ES902515:415 ES902515:433 ES902515:434 ES902515:436 ES902515:504 ES902515:525 ES902545:86 ES902545:173 ES902545:179 ES902545:218 ES902545:273 ES902545:275 ES902545:284 ES902545:470 ES902545:478 ES902545:500 ES902545:509 ES902545:551 ES902545:620 ES902545:659 ES902545:662 ES902545:749 ES902545:755 ES902545:773 ES902545:775 ES902623:276 ES902623:287 ES902623:328 ES902623:352 ES902623:367 ES902623:371 ES902623:493 ES902623:540 ES902623:550 ES902623:592 ES902708:662 ES902708:695 ES902875:525 ES902875:543 ES902949:106 ES902949:130 ES903061:332 ES903072:383 ES903132:719 ES903140:379 ES903140:409 ES903140:535 ES903245:735 ES903408:309 ES903408:310 ES903408:348 ES903408:437 ES903408:467 ES903412:635 ES903494:202 ES903494:307 ES903494:310 ES903494:313 ES903494:373 ES903494:412 ES903494:484 ES903494:502 ES903494:505 ES903494:511 ES903494:532 ES903494:553 ES903494:577 ES903494:586 ES903501:778 ES903556:60 ES903556:245 ES903556:269 ES903556:324 ES903556:424 ES903556:476 ES903556:541 ES903556:556 ES903556:622 ES903556:723 ES903867:444 ES903867:523 ES903867:580 ES903867:695 ES903949:97 ES903949:308 ES903949:436 ES903949:439 ES903949:490 ES903949:512 ES903949:517 ES903949:614 ES903949:631 ES903949:694 ES903949:742 ES903949:802 ES903949:808 ES904002:276 ES904092:788 ES904092:804 ES904127:205 ES904191:529 ES904191:559 ES904449:33 ES904449:59 ES904449:68 ES904449:92 ES904449:175 ES904449:212 ES904449:221 ES904449:256 ES904449:296 ES904449:299 ES904449:332 ES904449:362 ES904449:395 ES904449:407 ES904449:416 ES904449:428 ES904449:494 ES904449:530 ES904449:539 ES904449:551 ES904449:674 ES904449:683 ES904449:704 ES904551:29 ES904551:52 ES904551:133 ES904551:151 ES904551:202 ES904551:243 ES904551:247 ES904551:313 ES904551:331 ES904551:343 ES904551:373 ES904551:389 ES904551:475 ES904551:502 ES904551:535 ES904551:547 ES904551:550 ES904551:559 ES904551:571 ES904551:604 ES904551:607 ES904551:649 ES904551:676 ES904551:688 ES904596:629 ES904730:131 ES904730:206 ES904730:386 ES904804:481 ES904856:124 ES904966:334 ES905135:697 ES905135:747 ES905135:753 ES905135:768 ES905242:353 ES905247:194 ES905247:212 ES905247:218 ES905247:221 ES905247:232 ES905247:290 ES905247:294 ES905247:311 ES905247:323 ES905247:329 ES905247:344 ES905247:512 ES905247:515 ES905247:524 ES905247:533 ES905247:539 ES905247:636 ES905247:638 ES905247:650 ES905247:701 ES905247:737 ES905247:749 ES905247:770 ES905343:582 ES905343:659 ES905343:676 ES905343:708 ES905343:711 ES905468:85 ES905468:86 ES905468:189 ES905468:281 ES905468:342 ES905482:48 ES905482:96 ES905482:150 ES905482:169 ES905482:183 ES905482:186 ES905482:237 ES905482:252 ES905482:279 ES905482:309 ES905482:312 ES905482:324 ES905482:333 ES905482:375 ES905482:384 ES905482:399 ES905482:488 ES905653:117 ES905653:156 ES905653:189 ES905653:302 ES905653:369 ES905660:289 ES905660:294 ES905660:494 ES905660:502 ES905660:513 ES905660:587 ES905741:234 ES905741:272 ES905741:348 ES905741:621 ES905741:671 ES905741:723 ES905794:392 ES905815:527 ES905815:550 ES905878:654 ES905903:79 ES905903:111 ES905903:144 ES905903:375 ES905903:391 ES905903:476 ES905903:477 ES905903:557 ES905903:573 ES905903:618 ES905903:669 ES905903:699 ES905903:747 ES905903:771 ES906080:591 ES906145:329 ES906145:422 ES906145:440 ES906145:749 ES906174:308 ES906174:310 ES906174:422 ES906174:432 ES906174:440 ES906174:470 ES906174:638 ES906174:691 ES906174:692 ES906174:776 ES906189:96 ES906189:130 ES906189:168 ES906189:174 ES906189:213 ES906189:245 ES906189:246 ES906189:263 ES906189:266 ES906189:294 ES906189:299 ES906189:369 ES906189:417 ES906189:429 ES906189:442 ES906189:480 ES906189:484 ES906189:611 ES906189:628 ES906388:192 ES906388:206 ES906388:233 ES906388:284 ES906388:296 ES906388:311 ES906388:314 ES906388:323 ES906388:374 ES906388:386 ES906388:416 ES906388:503 ES906388:521 ES906388:578 ES906388:641 ES906448:244 ES906448:329 ES906448:331 ES906463:709 ES906490:46 ES906490:48 ES906490:55 ES906490:61 ES906490:64 ES906490:79 ES906490:89 ES906490:114 ES906490:120 ES906490:121 ES906490:148 ES906490:188 ES906490:201 ES906490:217 ES906683:255 ES906683:344 ES906683:429 ES906683:659 ES906683:660 ES906683:715 ES906683:725 ES906684:76 ES906790:78 ES906790:101 ES906790:162 ES906790:234 ES906790:252 ES906790:321 ES906790:356 ES906790:384 ES906790:399 ES906790:447 ES906790:476 ES906790:480 ES906790:484 ES906790:491 ES906790:498 ES906790:575 ES906790:579 ES906790:609 ES906790:699 ES906796:43 ES906895:491 ES906938:636 ES906938:690 ES906938:699 ES906939:275 ES906980:74 ES906980:176 ES906980:213 ES906980:260 ES906980:320 ES906980:578 ES906980:656 ES907000:128 ES907000:143 ES907000:166 ES907000:182 ES907000:200 ES907013:748 ES907356:511 ES907356:581 ES907356:593 ES907374:569 ES907374:656 ES907734:607 ES907836:59 ES907836:67 ES907836:100 ES907836:133 ES907836:148 ES907836:247 ES907836:369 ES907836:576 ES907836:619 ES907836:625 ES907836:661 ES907950:40 ES907950:49 ES907950:64 ES907950:139 ES907950:179 ES907950:181 ES907950:223 ES908104:662 ES908104:679 ES908104:694 ES908104:717 ES908104:744 ES908104:765 ES908104:771 ES908104:798 ES908199:70 ES908199:97 ES908199:112 ES908199:728 ES908229:410 ES908229:426 ES908229:472 ES908229:487 ES908229:493 ES908229:506 ES908229:510 ES908229:525 ES908229:528 ES908229:530 ES908229:536 ES908229:541 ES908229:552 ES908229:556 ES908229:562 ES908229:579 ES908229:593 ES908229:594 ES908229:605 ES908229:616 ES908229:620 ES908229:626 ES908229:649 ES908229:671 ES908452:269 ES908912:513 ES908918:207 ES908918:309 ES909147:691 ES909323:127 ES909323:130 ES909323:145 ES909323:151 ES909358:193 ES909358:208 ES909417:36 ES909417:181 ES909417:393 ES909417:417 ES909417:554 ES909417:580 ES909505:249 ES909505:257 ES909505:311 ES909505:356 ES909505:388 ES909505:411 ES909527:220 ES909538:324 ES909538:327 ES909551:318 ES909645:389 ES909645:419 ES909677:341 ES909677:368 ES909677:680 ES909677:689 ES909677:750 ES909677:770 ES909749:284 ES909790:689 ES909790:716 ES910253:552 ES910271:129 ES910271:160 ES910271:193 ES910271:202 ES910271:217 ES910271:232 ES910271:265 ES910271:352 ES910271:484 ES910271:499 ES910271:522 ES910271:523 ES910271:529 ES910271:550 ES910271:640 ES910271:670 ES910283:54 ES910283:135 ES910283:137 ES910283:174 ES910283:346 ES910283:354 ES910330:239 ES910330:241 ES910330:249 ES910330:280 ES910349:667 ES910349:692 ES910349:759 ES910429:668 ES910530:207 ES910530:438 ES910530:685 ES910530:695 ES910677:207 ES910677:297 ES910677:345 ES910762:299 ES910762:312 ES910762:314 ES910927:746 ES910927:777 ES910927:803 ES911005:398 ES911005:441 ES911005:464 ES911005:518 ES911005:542 ES911005:554 ES911157:383 ES911157:491 ES911157:497 ES911157:524 ES911157:730 ES911157:752 ES911157:761 ES911157:776 ES911218:598 ES911218:605 ES911257:302 ES911257:308 ES911257:360 ES911257:364 ES911333:85 ES911333:224 ES911333:226 ES911333:236 ES911333:260 ES911333:299 ES911333:301 ES911333:325 ES911333:328 ES911370:615 ES911468:77 ES911468:80 ES911468:95 ES911468:167 ES911468:191 ES911468:241 ES911468:259 ES911468:314 ES911468:335 ES911468:405 ES911468:475 ES911468:485 ES911468:525 ES911468:536 ES911468:605 ES911468:635 ES911468:642 ES911468:649 ES911468:692 ES911529:420 ES911529:444 ES911529:532 ES911552:175 ES911702:458 ES911879:319 ES911879:325 ES911975:198 ES912015:42 ES912015:93 ES912015:118 ES912015:139 ES912015:155 ES912015:210 ES912015:216 ES912015:224 ES912015:227 ES912015:234 ES912015:251 ES912015:305 ES912015:308 ES912015:310 ES912015:313 ES912196:243 ES912196:263 ES912196:277 ES912234:442 ES912234:583 ES912234:607 ES912268:107 ES912268:111 ES912268:116 ES912268:158 ES912268:233 ES912268:248 ES912268:515 ES912268:635 ES912268:709 ES912363:149 ES912374:165 ES912374:204 ES912374:240 ES912574:192 ES912574:205 ES912574:211 ES912574:220 ES912574:240 ES912663:58 ES912680:246 ES912954:616 ES912954:726 ES913100:104 ES913100:105 ES913100:145 ES913100:150 ES913312:223 ES913312:245 ES913549:253 ES913549:298 ES913549:337 ES913649:40 ES913863:105 ES913928:354 ES913928:360 ES913928:373 ES913928:391 ES913928:423 ES913928:433 ES913928:437 ES913928:439 ES913980:22 ES913980:24 ES913980:126 ES913980:229 ES913980:239 ES914022:40 ES914059:169 ES914059:214 ES914059:259 ES914059:271 ES914059:292 ES914059:307 ES914059:313 ES914059:322 ES914478:116 ES914478:140 ES914478:143 ES914478:170 ES914478:176 ES914478:332 ES914478:350 ES914478:355 ES914478:383 ES914478:386 ES915213:411 ES915213:422 ES915213:465 ES915213:493 ES915213:534 ES915998:512 ES915998:514 ES917232:193 ES917232:210 ES917232:216 ES917232:225 ES917232:243 ES917232:273 ES917232:293 ES917232:296 ES917951:88 ES917951:89 ES917951:174 ES917951:196 ES917951:238 ES917951:253 ES917951:261 ES917951:292 ES917951:299 ES917951:383 ES917951:534 ES917951:546 ES917951:564 ES917951:570 ES917951:573 ES917951:579 ES917951:633 ES917953:89 ES918325:75 ES918325:175 ES918325:193 ES918325:202 ES918325:218 ES918325:271 ES918325:277 ES918325:288 ES918325:301 ES918325:328 ES918325:368 ES918325:439 ES918792:302 ES918792:314 ES918792:338 ES918792:398 ES918792:527 ES918792:611 ES919450:140 ES919450:193 ES919620:206 ES919620:243 ES919620:266 ES919620:287 ES919620:305 ES919620:326 ES919620:332 ES919620:347 ES919620:413 ES919620:416 ES919620:431 ES919620:512 ES919620:727 ES921141:249 ES921347:58 ES921347:67 ES921347:68 ES921347:120 ES921347:317 ES921471:121 ES921471:160 ES921471:170 ES921471:256 ES921804:129 ES921804:252 ES921804:276 ES921804:300 ES921804:310 ES921804:319 ES921804:381 ES921804:540 ES921804:567 ES921804:601 ES922492:194 ES922492:229 ES922502:34 ES922502:50 ES922562:324 ES922562:346 ES923755:101 ES923755:227 ES923755:246 ES923755:251 ES926626:153 ES926626:157 ES926626:179 ES926626:239 ES927047:94 ES927047:170 ES927047:197 ES927047:206 ES927047:221 ES927047:242 ES927047:273 ES927047:285 ES927215:97 ES927215:104 ES927215:240 ES927215:246 ES927215:299 ES927215:312 ES927215:324 ES927215:339 ES927215:372 ES927215:381 ES927215:384 ES927215:390 ES927215:435 ES927215:445 ES927215:465 ES927215:474 ES927215:492 ES927215:498 ES927846:71 ES927846:79 ES927846:80 ES927846:85 ES928197:104 ES928197:113 ES928197:137 ES928197:149 ES928428:263 ES928971:294 ES928982:45 ES928982:113 ES929019:95 ES929238:140 ES929238:144 ES929588:179 ES929588:366 ES929588:374 ES929743:231 ES929743:233 ES929743:242 ES929743:245 ES929828:584 ES929936:102 ES929936:126 ES929936:240 ES929936:243 ES929936:261 ES929936:393 ES929936:394 ES929936:402 ES929936:500 ES929936:531 ES929936:552 ES930015:53 ES930015:64 ES930162:46 ES930162:54 ES930162:120 ES930162:220 ES930162:239 ES930279:293 ES930279:314 ES930931:100 ES930931:103 ES930931:137 ES932050:378 ES932609:103 ES932609:139 ES932609:175 ES932609:224 ES932609:241 ES932609:283 ES932609:309 ES932609:322 ES932609:355 ES932880:114 ES932880:165 ES932880:297 ES932880:387 ES932880:549 ES932880:567 ES932880:588 ES932880:651 ES933020:257 ES933020:307 ES933334:257 ES933407:179 ES934104:74 ES934104:119 ES934104:150 ES934313:191 ES934313:194 ES934313:197 ES934313:221 ES934313:227 ES934313:230 ES934313:238 ES934313:260 ES934364:320 ES934364:321 ES934364:354 ES935023:289 ES935023:302 ES935023:500 ES935396:355 ES935396:429 ES935396:432 ES935396:438 ES935396:465 ES935396:507 ES935396:513 ES935396:570 ES935680:254 ES935680:263 ES935680:590 ES936232:111 ES936232:244 ES936232:278 ES936232:320 ES936232:363 ES936232:372 ES936232:396 ES936232:484 ES936232:496 ES936232:528 ES936232:534 ES936232:564 ES936232:661 ES936556:97 ES936556:137 ES936556:140 ES936556:146 ES936556:182 ES936556:199 ES936556:228 ES936556:254 ES936556:290 ES936556:292 ES936556:332 ES936556:335 ES936556:359 ES936556:371 ES936556:401 ES936556:407 ES936556:416 ES936556:455 ES936556:461 ES936556:485 ES936556:494 ES936556:521 ES936556:551 ES936556:557 ES936639:159 ES936639:189 ES936639:207 ES936639:238 ES936686:76 ES936686:97 ES936686:139 ES936705:54 ES936705:56 ES936705:60 ES936705:62 ES936705:78 ES936705:135 ES936705:153 ES936705:183 ES936705:206 ES936705:294 ES936705:312 ES936705:354 ES936705:393 ES936705:399 ES936705:416 ES936705:441 ES936705:528 ES936870:166 ES936870:172 ES936870:178 ES936870:266 ES936870:279 ES936870:319 ES936870:325 ES936870:415 ES936870:538 ES936899:479 ES936899:482 ES936899:490 ES936980:55 ES936980:61 ES936980:446 ES937598:117 ES937598:333 ES937598:405 ES937598:446 ES937747:116 ES937747:164 ES937747:186 ES937747:212 ES937769:294 ES937810:80 ES937810:103 ES937810:243 ES937965:179 ES937995:139 ES937995:220 ES938092:45 ES938092:126 ES938092:144 ES938092:183 ES938092:213 ES938092:464 ES938154:184 ES938255:87 ES938255:101 ES938255:105 ES938255:268 ES938255:293 ES938255:297 ES938910:288 ES938910:390 ES938910:391 ES938910:396 ES938910:429 ES938975:201 ES938975:267 ES938975:309 ES938975:528 ES938975:533 ES939084:83 ES939084:136 ES939116:127 ES939116:152 ES939116:161 ES939116:198 ES939116:227 ES939116:234 ES939116:364 ES939116:418 ES939116:439 ES939116:463 ES939116:469 ES939116:587 ES939318:145 ES939506:149 ES939726:118 ES939726:145 ES939726:178 ES939726:181 ES939760:324 ES939760:352 ES940160:126 ES940323:196 ES940323:205 ES940323:283 ES940466:105 ES940807:207 ES941402:53 ES941402:72 ES941402:101 ES941402:120 ES941402:136 ES941402:141 ES941402:172 ES941402:217 ES941402:253 ES941402:260 ES941402:274 ES941402:286 ES941402:289 ES941402:307 ES941402:331 ES941402:352 ES941402:376 ES941402:397 ES941526:154 ES941763:92 ES941763:95 ES941763:101 ES941763:128 ES941763:233 ES941763:257 ES941763:269 ES941763:330 ES941763:372 ES941763:374 ES941763:415 ES941763:452 ES941763:522 ES942036:317 ES942036:432 ES942291:383 ES942411:95 ES942431:323 ES942431:327 ES942431:335 ES942431:341 ES942431:350 ES942431:356 ES942431:359 ES942431:371 ES942431:407 ES943003:499 ES943003:515 ES943003:571 ES943004:326 ES943004:332 ES943061:422 ES943061:550 ES943293:74 ES943293:80 ES943293:104 ES943293:107 ES943293:176 ES943293:242 ES943293:329 ES943293:372 ES943293:410 ES943293:413 ES943297:184 ES943297:680 ES943297:692 ES943413:502 ES943413:538 ES943481:369 ES943481:392 ES943481:394 ES943481:429 ES943481:434 ES943509:585 ES943509:621 ES943509:627 ES943599:25 ES943599:50 ES943599:65 ES943688:231 ES943688:252 ES944113:67 ES944113:77 ES944113:117 ES944113:182 ES944113:270 ES944210:103 ES944210:515 ES944210:518 ES944440:78 ES944440:130 ES944440:164 ES944527:158 ES944527:229 ES944527:256 ES944547:228 ES944696:147 ES944696:149 ES944696:253 ES944696:260 ES944696:322 ES944696:357 ES944696:360 ES944995:253 ES944995:311 ES944995:378 ES944995:386 ES944995:389 ES945154:266 ES945210:319 ES945210:330 ES945210:341 ES945210:350 ES945210:368 ES945210:380 ES945210:382 ES945231:136 ES945231:161 ES945231:209 ES945231:361 ES945231:362 ES945231:381 ES945231:528 ES945317:54 ES945317:101 ES945362:93 ES945362:171 ES945362:273 ES945362:318 ES945393:79 ES945393:100 ES945393:127 ES945393:170 ES945394:81 ES945394:93 ES945394:102 ES945394:380 ES945394:411 ES945394:458 ES945394:467 ES945394:470 ES945473:32 ES945704:312 ES946004:277 ES946004:286 ES946004:292 ES946004:312 ES946004:337 ES946434:197 ES946434:233 ES946434:276 ES946434:280 ES946434:290 ES947628:141 ES947638:114 ES947638:183 ES947638:186 ES947638:225 ES947638:264 ES947878:379 ES947878:387 ES947878:396 ES947878:433 ES947878:483 ES947878:507 ES947878:511 ES947991:291 ES948135:69 ES948135:81 ES948135:87 ES948135:123 ES948135:144 ES948135:204 ES948135:237 ES948135:240 ES948135:261 ES948135:279 ES948135:303 ES948135:318 ES948135:366 ES948135:372 ES948135:375 ES948135:381 ES948135:384 ES948135:417 ES948135:429 ES948135:450 ES948135:459 ES948135:495 ES948135:498 ES948135:534 ES948135:558 ES948294:22 ES948294:43 ES948294:67 ES948294:76 ES948294:85 ES948294:289 ES948294:304 ES948294:326 ES948490:43 ES948490:79 ES948490:82 ES948651:96 ES948651:143 ES948651:144 ES948651:268 ES948651:289 ES948651:290 ES949143:146 ES949143:324 ES949143:325 ES949143:349 ES949143:382 ES949143:405 ES949143:433 ES949143:445 ES949143:454 ES949143:468 ES949525:165 ES949525:222 ES949525:316 ES949525:332 ES949725:122 ES949725:126 ES949725:208 ES949975:32 ES949975:57 ES949975:86 ES949975:131 ES950317:97 ES950317:108 ES950317:118 ES950317:158 ES950317:172 ES950495:201 ES951091:81 ES951386:71 ES951500:66 ES951500:71 ES951500:101 ES951730:94 ES951730:154 ES951730:202 ES951730:296 ES951730:303 ES952234:41 ES952234:74 ES952234:106 ES952234:126 ES952234:200 ES952234:209 ES952234:212 ES952234:221 ES952234:263 ES952234:267 ES952234:270 ES952234:284 ES952320:71 ES952320:73 ES952320:98 ES952320:109 ES952320:112 ES952320:128 ES952320:168 ES952320:187 ES952320:193 ES952320:208 ES952805:106 ES952805:151 ES952805:187 ES952805:472 ES952805:516 ES952848:526 ES952848:588 ES952848:593 ES952939:194 ES952939:254 ES952985:49 ES952985:66 ES953289:131 ES953289:135 ES953414:67 ES953414:235 ES953414:318 ES953414:414 ES953551:89 ES953551:101 ES954574:84 ES954574:107 ES954574:133 ES954574:167 ES954574:186 ES954574:188 ES954574:195 ES954574:221 ES954574:242 ES954574:278 ES954574:296 ES954574:317 ES954574:341 ES954574:370 ES954574:452 ES954574:518 ES954811:464 ES955165:165 ES955457:123 ES955873:49 ES955873:58 ES955873:118 ES955873:136 ES955970:129 ES955970:159 ES956643:100 ES956643:134 ES956643:185 ES956643:218 ES956643:249 ES956650:239 ES956650:278 ES956650:335 ES956650:358 ES956809:40 ES956809:99 ES956809:156 ES956809:210 ES956809:236 ES957009:148 ES957009:190 ES957131:123 ES957131:126 ES957131:141 ES957445:118 ES957445:119 ES957445:154 ES958354:109 ES958354:144 ES958354:151 ES958354:245 ES958354:246 ES958354:255 ES958354:269 ES958640:486 ES958640:490 ES958640:492 ES958640:499 ES958727:121 ES958727:151 ES958727:157 ES958727:193 ES958727:202 ES958727:208 ES958727:214 ES958727:220 ES958727:226 ES958727:244 ES958727:262 ES958881:127 ES958881:275 ES958881:278 ES958969:99 ES958969:123 ES959079:27 ES959079:82 ES959079:93 ES959079:151 ES959175:220 ES959175:239 ES959175:343 ES959175:358 ES959351:253 ES959432:66 ES959432:122 ES959432:125 ES959432:170 ES959432:210 ES959432:221 ES959432:269 ES959453:121 ES959453:122 ES959453:129 ES959453:243 ES960184:314 ES960184:334 ES960184:337 ES960184:344 ES960184:356 ES960383:38 ES960383:40 ES960383:133 ES960383:211 ES960383:315 ES960383:422 ES960543:80 ES960780:385 ES960780:414 ES960780:417 ES960780:418 ES960799:153 ES960799:216 ES960799:237 ES960878:31 ES960878:60 ES960878:111 ES961328:123 ES961328:189 ES961328:336 ES961328:470 ES961328:533 ES961491:45 ES961491:62 ES961491:111 ES961491:129 ES961491:158 ES961491:172 ES961491:174 ES961491:219 ES961491:220 ES961542:25 ES961542:73 ES961542:91 ES961542:118 ES961542:127 ES961542:136 ES961542:154 ES961542:156 ES961542:171 ES961542:172 ES961545:429 ES961545:474 ES961545:525 ES961545:543 ES961852:88 ES962081:92 ES962081:191 ES962081:221 ES962081:280 ES962081:283 ES962081:304 ES962250:154 ES962250:162 ES962392:28 ES962392:62 ES962501:162 ES962800:51 ES962800:54 ES962800:174 ES962800:211 ES962800:280 ES963170:140 ES963170:167 ES963170:189 ES963170:200 ES963170:203 ES963170:233 ES963170:249 ES963170:275 ES963354:68 ES963354:72 ES963706:57 ES964175:54 ES964175:103 ES964175:318 ES964175:321 ES964247:82 ES964247:96 ES964247:147 ES964343:66 ES964343:68 ES964343:96 ES964853:152 ES964986:57 ES964986:93 ES964986:103 ES964986:110 ES964986:120 ES965125:124 ES965174:74 ES965174:83 ES965174:114 ES965174:117 ES965174:183 ES965316:58 ES965349:147 ES965349:151 ES965356:29 ES965356:108 ES965455:65 ES965455:85 ES965530:81 ES965530:83 ES965684:85 ES965684:119 ES965728:58 ES965728:75 ES965811:33 ES965811:48 ES965811:69 ES966236:62 ES966236:98 ES966236:143 ES966236:167 ES966236:182 ES966475:58 ES966475:61 ES966475:149 ES966475:171 ES966569:533 ES966758:81 ES966758:128 ES966758:160 ES966758:186 ES966758:196 ES966835:57 ES966835:63 ES966835:69 ES966835:108 ES966835:111 ES966835:165 ES966835:199 ES966835:210 ES966835:279 ES966835:293 ES966835:300 ES966835:315 ES966835:342 ES966835:366 ES966835:380 ES966835:383 ES966835:399 ES966835:403 ES966835:408 ES967267:252 ES967267:269 ES967575:353 ES967575:396 ES967575:458 ES967575:567 ES967774:10 ES967774:106 ES967774:135 ES967774:152 ES967943:453 ES967943:465 ES967982:61 ES967982:125 ES967982:131 ES967982:200 ES967982:218 ES968014:80 ES968014:83 ES968014:90 ES968014:110 ES968014:229 ES968088:30 ES968088:54 ES968088:75 ES968088:81 ES968088:90 ES968088:100 ES968094:112 ES968094:118 ES968094:262 ES968443:99 ES968443:177 ES968443:243 ES968443:288 ES968443:297 ES968443:384 ES968443:407 ES968443:417 ES968842:11 ES968842:44 ES968842:81 ES968842:83 ES968842:101 ES968842:125 ES968842:143 ES968842:204 ES968842:297 ES968842:299 ES968864:266 ES968868:84 ES968868:133 ES968868:152 ES968868:157 ES969370:44 ES969778:153 ES969784:57 ES969784:76 ES969784:78 ES969784:105 ES975701:42 ES976478:56 ES976478:101 ES976671:64 ES977072:117 ES977600:129 ES977600:153 ES978347:61 ES978347:91 ES979151:78 ES979151:119 ES979151:121 ES979789:124 ES980499:45 ES980499:136 ES980499:217 ES980499:223 ES980499:238 ES980499:268 ES980499:337 ES980499:490 ES980499:519 ES980499:539 ES980499:562 ES980906:57 ES980906:63 ES980906:81 ES980906:84 ES980906:108 ES980906:111 ES980906:288 ES980906:315 ES980906:348 ES980906:417 ES980906:426 ES980906:456 ES981481:102 ES981481:114 ES981667:25 ES981667:31 ES981667:100 ES981667:115 ES981667:166 ES981667:221 ES981692:122 ES981692:134 ES981692:137 ES981692:143 ES981692:170 ES981692:212 ES981692:245 ES981863:138 ES981863:162 ES982657:329 ES982657:338 ES982657:347 ES982657:353 ES982657:356 ES982657:386 ES983022:194 ES983022:197 ES983022:227 ES983022:243 ES983022:275 ES983056:182 ES983056:236 ES983056:383 ES983135:56 ES983135:79 ES983135:116 ES983135:127 ES983135:183 ES983135:388 ES983135:430 ES983135:440 ES983857:245 ES984520:486 ES984520:490 ES984739:333 ES984739:336 ES984739:372 ES984739:393 ES987044:111 ES987044:227 ES987162:208 ES987162:238 ES987162:243 ES987162:274 ES987162:358 ES987162:379 ES987551:329 ES987566:160 ES987566:174 ES987566:381 ES987566:432 ES987566:440 ES988161:196 ES988161:225 ES988161:560 ES988161:572 ES988161:602 ES988202:133 ES988202:152 ES988656:478 ES988656:483 ES989621:155 ES989764:197 ES989764:213 ES990089:324 ES990089:330 ES990278:78 ES990278:111 ES990278:200 ES990278:216 ES990429:436 ES990678:337 ES990678:345 ES990678:389 ES990678:411 ES990696:47 ES990696:59 ES990696:133 ES990696:158 ES990696:167 ES990696:352 ES990696:403 ES990696:424 ES990713:122 ES990812:352 ES990812:382 ES991007:69 ES991007:148 ES991007:178 ES991007:186 ES991007:296 ES991007:346 ES991007:416 ES991007:423 ES991019:271 ES991019:285 ES991019:381 ES991019:387 ES991940:405 ES991940:472 ES991947:246 ES991947:279 ES992026:116 ES992026:121 ES992026:151 ES992026:175 ES992026:211 ES992387:24 ES992387:162 ES992387:282 ES993221:93 ES993221:102 ES993221:114 ES993221:117 ES993221:120 ES993348:75 ES993348:140 ES993537:274 ES993537:459 ES993693:111 ES993693:453 ES993693:477 ES993693:509 ES993889:54 ES993889:70 ES994106:29 ES994106:30 ES994106:78 ES994106:79 ES994106:84 ES994106:93 ES994106:111 ES994106:112 ES994387:106 ES994387:132 ES994387:133 ES994387:201 ES994387:202 ES994594:99 ES994594:124 ES994594:144 ES994594:174 ES995171:104 ES995171:110 ES995171:126 ES995245:32 ES995245:35 ES995245:47 ES995245:83 ES995245:86 ES995245:104 ES995275:74 ES995275:77 ES995275:95 ES995275:140 ES995275:182 ES995275:215 ES995275:230 ES995275:266 ES995275:275 ES995275:287 ES995275:296 ES995275:305 ES995275:329 ES995275:332 ES995275:365 ES995275:380 ES995275:395 ES995275:431 ES995282:84 ES995282:148 ES995282:156 ES995468:140 ES995468:155 ES995468:161 ES995800:381 ES995800:384 ES996000:93 ES996011:353 ES996127:413 ES997392:49 ES997392:50 ES997392:64 ES997392:84 ES997462:196 ES997484:49 ES997484:60 ES997484:80 ES997484:138 ES997484:141 ES997716:94 ES997716:129 ES997873:142 ES997873:179 ES997929:76 ES997929:101 ES997929:167 ES997929:175 ES998592:71 ES998592:75 ES998783:168 ES999654:118 ES999654:175 ES999654:286 ES999654:322 ES999654:365 EV000190:228 EV000190:243 EV000190:285 EV000190:294 EV000190:296 EV000190:300 EV000190:390 EV000190:395 EV000271:17 EV000271:59 EV000430:75 EV000430:181 EV000685:132 EV000685:177 EV000713:285 EV000713:343 EV001353:103 EV001353:128 EV001353:151 EV001540:275 EV001540:320 EV001748:387 EV001748:393 EV001748:455 EV001932:407 EV001932:416 EV002931:86 EV002931:122 EV002931:128 EV002931:187 EV002931:200 EV003068:77 EV003068:167 EV003068:197 EV003189:69 EV003189:72 EV003189:89 EV003314:116 EV003314:140 EV004039:32 EV004240:128 EV004240:240 EV004240:266 EV004240:566 EV004240:611 EV004240:626 EV004601:114 EV004757:81 EV004757:112 EV004761:410 EV004761:452 EV004761:453 EV004837:61 EV004837:71 EV004837:92 EV005862:343 EV005999:436 EV005999:450 EV005999:480 EV005999:510 EV006553:391 EV006553:460 EV006553:463 EV007051:66 EV007051:87 EV007064:238 EV007064:265 EV007064:276 EV007379:349 EV007379:406 EV007379:472 EV007379:523 EV007466:304 EV008111:119 EV008111:272 EV008234:15 EV008234:27 EV008234:96 EV008234:126 EV008234:162 EV008234:232 EV008234:247 EV008692:591 EV008833:12 EV008833:15 EV008833:39 EV008833:102 EV008833:117 EV008833:121 EV008833:179 EV008833:189 EV008833:194 EV008833:207 EV008833:277 EV008833:302 EV008987:611 EV009411:50 EV009411:79 EV009411:88 EV009692:89 EV009692:110 EV010130:114 EV010667:65 EV012279:71 EV012288:120 EV012384:53 EV012384:97 EV012509:114 EV012575:26 EV012575:83 EV012675:115 EV012675:145 EV012816:156 EV012934:81 EV013126:46 EV013126:102 EV013126:121 EV013126:139 EV013126:167 EV013172:73 EV013172:132 EV013260:69 EV013885:190 EV013885:205 EV013885:218 EV013900:337 EV014258:192 EV014340:104 EV014486:154 EV014897:244 EV015975:74 EV015975:98 EV015975:118 EV015975:341 EV015975:363 EV015975:497 EV015975:578 EV015975:608 EV015975:620 EV016074:374 EV016147:81 EV016147:96 EV016147:201 EV016336:384 EV016518:70 EV016518:103 EV016518:238 EV016518:248 EV016518:281 EV016787:38 EV017065:31 EV017120:110 EV017250:65 EV017250:74 EV017250:206 EV017250:253 EV017412:257 EV017412:522 EV017412:527 EV017412:551 EV017453:15 EV017453:66 EV017453:85 EV017453:105 EV017453:118 EV017453:136 EV017453:155 EV017453:157 EV017453:158 EV017453:175 EV017453:201 EV017453:213 EV017637:492 EV017665:492 EV017762:31 EV017762:70 EV017762:97 EV017762:130 EV017762:145 EV017762:151 EV017762:160 EV017762:175 EV017762:199 EV017762:215 EV017848:112 EV018005:33 EV018005:39 EV018005:149 EV018096:56 EV018096:101 EV018610:576 EV018681:694 EV018907:354 EV018907:356 EV018907:389 EV018907:572 EV018907:637 EV018907:643 EV018962:384 EV018962:395 EV018962:452 EV018962:461 EV018962:482 EV019470:270 EV019639:154 EV019639:163 EV019639:349 EV019639:493 EV019639:499 EV019639:544 EV019639:571 EV019639:616 EV019639:617 EV019639:646 EV019714:479 EV019714:494 EV019714:495 EV019714:517 EV020234:41 EV020234:109 EV020234:141 EV020234:158 EV020234:213 EV020234:258 EV020234:283 EV020234:285 EV020234:318 EV020234:360 EV020234:387 EV020277:231 EV020277:238 EV020277:279 EV020277:285 EV020438:371 EV020438:407 EV020694:604 EV020961:33 EV020961:69 EV020961:82 EV020961:89 EV020961:102 EV021124:167 EV021124:321 EV021124:645 EV021212:72 EV021212:228 EV021212:234 EV021212:356 EV021212:408 EV021212:418 EV021212:425 EV021212:447 EV021328:205 EV021328:270 EV021328:332 EV021328:353 EV021328:434 EV021328:475 EV021328:545 EV021328:546 EV022081:295 EV022081:304 EV022081:316 EV022081:321 EV022081:382 EV022081:439 EV022081:442 EV022081:451 EV022081:454 EV022081:457 EV022081:460 EV022177:243 EV022177:554 EV022188:556 EV022188:580 EV022188:592 EV022188:604 EV022200:345 EV022200:378 EV022200:494 EV022216:326 EV022216:346 EV022371:342 EV022371:448 EV022689:582 EV022689:590 EV022770:288 EV022770:303 EV022770:306 EV022770:342 EV022798:340 EV022798:352 EV022798:394 EV022806:94 EV022806:109 EV023026:532 EV023026:541 EV024107:213 EV024107:234 EV024107:264 EV024107:267 EV024194:70 EV024194:76 EV024194:110 EV024194:113 EV024194:144 EV024664:480 EV025060:382 EV025060:392 EV025060:393 EV025060:404 EV025072:82 EV025072:93 EV025072:95 EV025072:174 EV025072:185 EV025072:193 EV025072:200 EV025072:231 EV025072:232 EV025072:233 EV025072:256 EV025072:266 EV025072:306 EV025072:309 EV025072:328 EV025072:390 EV025072:393 EV025072:425 EV025072:426 EV025108:37 EV025108:55 EV025108:436 EV025108:526 EV025108:541 EV025291:38 EV025291:49 EV025291:76 EV025291:94 EV025291:187 EV025291:237 EV025291:274 EV025291:307 EV025291:394 EV025291:403 EV025291:472 EV025291:484 EV025291:502 EV025504:38 EV025504:44 EV025504:77 EV025504:118 EV025504:197 EV025504:206 EV025768:560 EV025768:581 EV025794:261 EV026034:475 EV026034:493 EV026034:627 EV026034:630 EV026197:454 EV026197:469 EV026197:478 EV026197:490 EV026197:526 EV026197:556 EV026197:592 EV026415:364 EV026581:205 EV026581:208 EV026824:91 EV026824:112 EV026824:124 EV026824:241 EV026824:340 EV026824:377 EV026824:401 EV026824:449 EV026824:460 EV027215:14 EV027215:35 EV027215:131 EV027215:146 EV027215:155 EV027215:173 EV027215:287 EV027215:299 EV027215:413 EV027215:414 EV027215:490 EV027215:499 EV027215:500 EV027215:539 EV027215:548 EV027215:563 EV027215:611 EV027215:614 EV027215:644 EV027215:689 EV027585:397 EV027585:403 EV027585:475 EV027585:484 EV027585:493 EV027585:511 EV027585:580 EV027585:598 EV027589:424 EV027736:234 EV027736:284 EV027736:406 EV027736:520 EV027736:559 EV027959:70 EV027959:82 EV027959:115 EV027959:472 EV027964:45 EV027964:48 EV027964:211 EV028367:86 EV028367:140 EV028367:176 EV028367:205 EV028367:251 EV028367:262 EV028367:288 EV028367:322 EV028367:379 EV028367:407 EV028461:279 EV028461:288 EV028461:300 EV029026:89 EV029026:113 EV029337:109 EV029337:154 EV029400:481 EV029400:483 EV029640:575 EV029640:576 EV030317:137 EV030317:138 EV030317:396 EV030317:435 EV030317:471 EV030436:362 EV030436:371 EV030436:389 EV030474:172 EV030474:175 EV030474:178 EV030474:187 EV030474:193 EV030474:203 EV030474:217 EV030474:220 EV030474:286 EV030474:298 EV030474:317 EV030474:328 EV030474:334 EV030474:358 EV030474:520 EV030474:523 EV030474:531 EV030474:546 EV030474:587 EV030474:598 EV030764:212 EV030764:242 EV031020:81 EV031020:312 EV031020:559 EV031020:598 EV031020:630 EV031020:671 EV031143:188 EV031143:268 EV031143:388 EV031143:399 EV031143:409 EV031143:416 EV031143:430 EV031143:463 EV031143:466 EV031143:499 EV031927:507 EV031927:545 EV031927:563 EV031927:567 EV032121:57 EV032121:69 EV032557:95 EV032557:104 EV032557:134 EV032557:242 EV032557:260 EV032557:392 EV032557:404 EV032557:521 EV032852:290 EV032852:301 EV032852:497 EV032902:82 EV032902:85 EV032902:96 EV033065:432 EV033065:456 EV033065:459 EV033065:462 EV033065:474 EV033065:486 EV033065:489 EV033443:188 EV033443:242 EV033443:266 EV033443:287 EV033443:296 EV033443:341 EV033443:352 EV033443:396 EV033443:443 EV033443:464 EV033443:468 EV033443:519 EV033443:533 EV033443:552 EV033443:617 EV033443:626 EV033965:444 EV033965:504 EV033965:517 EV034616:126 EV034766:78 EV034766:127 EV034903:406 EV034903:417 EV035234:119 EV035234:142 EV035234:178 EV035234:211 EV035234:222 EV035234:275 EV035234:304 EV035603:80 EV035603:107 EV036400:376 EV036400:390 EV036583:342 EV036583:372 EV036583:387 EV036583:409 EV036583:443 EV036583:462 EV036583:483 EV036583:486 EV036657:87 EV036657:230 EV036657:237 EV036722:40 EV036882:449 EV036882:471 EV037870:365 EV037870:387 EV037870:389 EV037870:419 EV037870:449 EV037870:453 EV037870:455 EV037870:485 EV037870:497 EV037870:533 EV037964:435 EV038163:320 EV038163:343 EV038163:358 EV038163:385 EV038163:496 EV038163:499 EV038205:160 EV038205:200 EV038205:205 EV038205:215 EV038205:461 EV038205:478 EV038205:580 EV038237:436 EV038237:453 EV038442:96 EV038442:103 EV038442:108 EV038442:141 EV038442:285 EV038442:288 EV038442:298 EV038442:319 EV038442:337 EV038442:346 EV038442:363 EV038442:414 EV039376:626 EV039376:658 EV039521:170 EV039521:179 EV039671:145 EV039671:207 EV039671:353 EV039671:408 EV039671:432 EV039671:500 EV040080:295 EV040080:316 EV040080:370 EV040080:377 EV040080:508 EV040080:520 EV040080:547 EV040080:601 EV040080:611 EV040080:634 EV040080:666 EV040484:644 EV040706:243 EV040706:299 EV040720:236 EV040720:257 EV040720:266 EV040806:127 EV040806:139 EV040806:639 EV041280:133 EV041280:207 EV041280:210 EV041280:225 EV041581:377 EV041581:415 EV041581:441 EV041581:453 EV041581:482 EV041581:483 EV041581:490 EV041581:503 EV041581:504 EV041581:525 EV041638:126 EV041638:139 EV041638:224 EV041638:249 EV041638:260 EV041638:270 EV041638:343 EV041638:350 EV041638:440 EV041638:453 EV041638:580 EV041638:592 EV041638:606 EV041638:635 EV041742:113 EV041742:238 EV041742:353 EV042039:394 EV042079:395 EV042145:44 EV042145:113 EV042145:128 EV042145:134 EV042145:140 EV042214:55 EV042214:358 EV042214:428 EV042253:274 EV042650:311 EV042650:344 EV043274:72 EV043274:243 EV043274:246 EV043274:291 EV043661:461 EV043944:96 EV043944:181 EV043944:250 EV043944:265 EV043944:280 EV043944:308 EV043944:313 EV043944:388 EV043944:408 EV044228:54 EV044228:105 EV044228:138 EV044752:92 EV044851:174 EV044851:192 EV045135:54 EV045597:138 EV045597:147 EV045597:156 EV045597:207 EV045597:217 EV045597:246 EV045597:305 EV045597:401 EV045597:411 EV045597:439 EV045674:149 EV045674:190 EV045674:210 EV045763:537 EV045763:546 EV045763:558 EV045763:564 EV045763:571 EV046493:185 EV046493:221 EV046493:226 EV046493:367 EV046493:373 EV046493:451 EV046751:305 EV046751:338 EV047022:543 EV047324:100 EV047324:119 EV047324:122 EV047324:148 EV047324:170 EV047324:192 EV047324:329 EV047324:332 EV047324:343 EV047324:346 EV047324:418 EV047324:460 EV047324:494 EV047324:554 EV047325:274 EV047325:301 EV047325:303 EV047337:469 EV047509:341 EV047509:430 EV047509:437 EV047509:449 EV047509:488 EV047509:509 EV047509:569 EV047509:572 EV047932:304 EV047932:312 EV047932:361 EV047932:362 EV047932:406 EV048625:179 EV048794:224 EV048794:233 EV048932:404 EV049009:194 EV049186:201 EV049186:255 EV049186:270 EV049186:287 EV049186:331 EV049186:336 EV049186:447 EV049186:499 EV049186:573 EV049186:577 EV049186:630 EV049186:633 EV049297:395 EV049297:431 EV049361:122 EV049361:123 EV049361:144 EV049361:238 EV049361:295 EV049361:313 EV049361:314 EV049361:342 EV049361:370 EV049361:376 EV049361:430 EV049361:461 EV049361:539 EV049361:544 EV049361:547 EV049417:426 EV049417:450 EV049417:484 EV049448:169 EV049448:184 EV049448:199 EV049448:223 EV049448:226 EV049448:334 EV049563:363 EV049563:417 EV049563:440 EV049686:499 EV049953:105 EV049953:492 EV049953:498 EV049953:567 EV049953:576 EV049953:597 EV049953:688 EV049966:149 EV049966:422 EV049966:467 EV049966:479 EV049966:489 EV049980:297 EV050142:70 EV050142:71 EV050142:107 EV050142:108 EV050240:126 EV050240:138 EV050240:158 EV050240:204 EV050240:216 EV050240:402 EV050240:450 EV050240:480 EV050240:483 EV050240:540 EV050240:552 EV050240:585 EV050240:618 EV050255:513 EV050255:519 EV050500:533 EV050500:560 EV050500:568 EV050608:13 EV050608:37 EV050608:44 EV050608:46 EV050608:53 EV050608:61 EV050608:142 EV050608:286 EV050608:289 EV050608:504 EV050608:511 EV050608:516 EV050608:531 EV050715:284 EV050715:335 EV050715:338 EV050715:347 EV050715:407 EV050881:509 EV051046:50 EV051046:89 EV051046:98 EV051046:206 EV051046:209 EV051046:272 EV051046:278 EV051046:347 EV051068:50 EV051068:73 EV051068:109 EV051068:121 EV051068:130 EV051068:187 EV051068:238 EV051068:271 EV051068:280 EV051159:206 EV051159:253 EV051239:122 EV051239:162 EV051239:185 EV051239:203 EV051239:206 EV051239:242 EV051239:251 EV051239:278 EV051239:291 EV051239:299 EV051239:320 EV051281:172 EV051281:241 EV051281:274 EV051281:319 EV051281:322 EV051281:520 EV051648:233 EV051648:292 EV051648:334 EV052055:205 EV052438:94 EV052438:103 EV052438:203 EV052718:93 EV053210:462 EV053210:468 EV053420:522 EV053420:555 EV053420:583 EV053645:75 EV053692:327 EV053692:351 EV053692:489 EV053692:510 EV053692:522 EV053692:531 EV054282:570 EV054282:591 EV054563:121 EV054563:149 EV055135:173 EV055135:274 EV055597:381 EV055597:447 EV055597:468 EV055604:85 EV055604:100 EV055604:155 EV055604:190 EV055604:230 EV055635:98 EV055635:108 EV055820:299 EV055820:318 EV055820:324 EV055965:84 EV055965:198 EV055965:287 EV055965:333 EV055965:351 EV055965:357 EV055966:246 EV055966:254 EV055966:282 EV055966:295 EV055966:297 EV055966:330 EV055966:352 EV055966:357 EV055966:372 EV055966:477 EV055966:492 EV055966:504 EV055966:525 EV055966:549 EV055966:592 EV056584:89 EV056584:97 EV056584:113 EV056584:135 EV056584:144 EV056584:272 EV056584:299 EV056584:407 EV056584:419 EV056584:423 EV056584:515 EV056584:566 EV056929:136 EV056929:180 EV057215:468 EV057215:475 EV057215:477 EV057215:496 EV057710:591 EV057710:608 EV057711:191 EV057711:210 EV057761:77 EV059420:158 EV059671:646 EV059821:224 EV059821:233 EV059821:251 EV059821:263 EV059821:278 EV059900:311 EV059900:317 EV059900:430 EV059900:433 EV059900:435 EV060550:53 EV060550:86 EV060550:98 EV060550:140 EV060550:204 EV060550:243 EV060550:326 EV060550:338 EV060550:362 EV060550:365 EV060550:429 EV060550:575 EV060654:278 EV060911:142 EV061018:122 EV061018:124 EV061018:147 EV061018:172 EV061018:209 EV061018:212 EV061160:77 EV061160:83 EV061160:116 EV061160:128 EV061160:167 EV061160:176 EV061160:269 EV061160:377 EV061160:383 EV061160:418 EV061160:429 EV061160:455 EV061160:506 EV061160:515 EV061160:543 EV061600:52 EV061600:61 EV061600:70 EV061600:91 EV061600:127 EV061600:304 EV061600:358 EV061600:521 EV061600:565 EV061600:599 EV061660:233 EV062060:87 EV062060:146 EV062060:191 EV062586:325 EV062586:375 EV062586:412 EV062783:479 EV062783:482 EV062783:524 EV062783:557 EV064013:88 EV064013:90 EV064013:142 EV064013:175 EV064076:510 EV064076:525 EV064076:564 EV064106:162 EV064263:126 EV064263:198 EV064348:173 EV064790:597 EV064790:606 EV064790:624 EV064927:674 EV064927:686 EV064927:692 EV064927:707 EV064927:737 EV065174:38 EV065174:59 EV065174:107 EV065174:185 EV065174:209 EV065174:224 EV065174:239 EV065356:89 EV065521:527 EV065521:538 EV065521:560 EV065521:600 EV065886:75 EV065886:108 EV065886:111 EV065886:138 EV065886:165 EV065886:186 EV065886:390 EV065886:438 EV065886:453 EV065886:480 EV065934:613 EV066412:330 EV066412:376 EV066412:405 EV066412:426 EV066412:452 EV066412:473 EV066412:480 EV066412:495 EV066412:517 EV066412:526 EV066412:536 EV066504:126 EV066504:150 EV066504:162 EV066504:177 EV066504:180 EV066504:242 EV066504:243 EV066504:253 EV066585:68 EV066585:73 EV066585:102 EV066648:128 EV066648:130 EV066648:170 EV066648:266 EV066648:284 EV066648:330 EV066648:342 EV066648:377 EV066648:452 EV066648:621 EV066648:645 EV066648:660 EV066648:664 EV066648:681 EV066648:696 EV066648:729 EV066660:88 EV066660:92 EV066660:114 EV067425:138 EV067425:150 EV067425:189 EV067757:111 EV067757:159 EV067757:225 EV067757:228 EV067757:282 EV067757:285 EV067757:318 EV067757:330 EV067757:351 EV067757:357 EV067757:366 EV067757:385 EV067778:278 EV067778:336 EV067778:340 EV067778:364 EV068028:304 EV068028:313 EV068398:276 EV068398:285 EV068748:409 EV068994:178 EV068994:193 EV069203:374 EV069203:390 EV069203:392 EV069203:397 EV069203:444 EV069203:467 EV069203:486 EV069203:509 EV069203:531 EV069203:546 EV069203:550 EV069280:64 EV069280:88 EV069280:102 EV069620:127 EV069620:244 EV069620:253 EV069776:375 EV069776:384 EV070045:239 EV070097:240 EV070097:264 EV070097:279 EV070097:580 EV070097:646 EV070097:664 EV070097:671 EV070150:99 EV070150:103 EV070150:112 EV070150:211 EV070150:266 EV070150:290 EV070150:299 EV070544:275 EV070544:278 EV070544:338 EV070544:341 EV070544:382 EV070544:412 EV070563:166 EV070576:646 EV070812:30 EV070812:46 EV070812:73 EV070812:79 EV070812:89 EV070812:136 EV070812:321 EV070812:364 EV071088:131 EV071088:136 EV071088:299 EV071088:331 EV071596:81 EV071808:501 EV071951:275 EV072419:254 EV072419:257 EV072419:359 EV072419:362 EV072419:377 EV072419:389 EV072900:121 EV073062:213 EV073062:271 EV073062:309 EV073062:429 EV073062:471 EV073062:480 EV073062:522 EV073095:278 EV073095:305 EV073095:332 EV073095:365 EV073095:454 EV073095:515 EV073115:102 EV073115:182 EV073115:330 EV073115:426 EV073116:464 EV073116:473 EV073116:542 EV073116:563 EV073116:572 EV073116:617 EV073116:620 EV073116:641 EV073327:127 EV073327:247 EV074461:339 EV074461:353 EV074498:354 EV074498:384 EV074498:439 EV074980:89 EV074980:137 EV074980:147 EV074980:208 EV074980:283 EV074980:415 EV074980:427 EV074980:490 EV074980:499 EV074980:538 EV074980:547 EV074980:559 EV074980:574 EV075897:160 EV076174:140 EV076174:151 EV076436:232 EV076436:317 EV076625:62 EV076625:72 EV076625:93 EV077017:109 EV077392:437 EV077393:68 EV077393:73 EV077393:82 EV077393:136 EV077393:307 EV077499:78 EV077499:80 EV077499:151 EV077758:83 EV077758:89 EV077758:115 EV077758:521 EV077758:532 EV077758:570 EV077758:576 EV077758:625 EV077772:262 EV077772:292 EV077772:346 EV077772:372 EV077772:396 EV077772:421 EV078005:561 EV078005:562 EV078080:318 EV078080:569 EV078080:656 EV078235:311 EV078235:603 EV078391:74 EV078391:80 EV078699:103 EV078699:121 EV078699:145 EV078699:246 EV078699:307 EV078699:415 EV078699:418 EV078713:13 EV078713:47 EV078925:84 EV078925:100 EV078925:128 EV079055:127 EV079055:165 EV079055:189 EV079055:234 EV079055:294 EV079055:306 EV079055:324 EV079055:345 EV079055:369 EV079055:388 EV079087:96 EV079087:173 EV079128:523 EV079128:551 EV079326:126 EV079326:170 EV079483:274 EV079483:325 EV079483:391 EV079483:406 EV079483:496 EV079483:500 EV079483:565 EV079483:601 EV079918:105 EV079918:172 EV079918:178 EV079918:181 EV079918:208 EV079918:217 EV080082:87 EV080082:117 EV080082:120 EV080082:129 EV080082:196 EV080082:217 EV080082:231 EV080082:255 EV080082:288 EV080082:478 EV080082:481 EV080087:109 EV080087:154 EV080099:90 EV080099:95 EV080288:340 EV080288:356 EV080288:371 EV080288:390 EV080288:399 EV080288:406 EV080288:426 EV080295:144 EV080295:192 EV080295:207 EV080295:261 EV080295:288 EV080338:205 EV080338:212 EV080338:256 EV080338:262 EV080484:41 EV080484:56 EV080484:77 EV080484:97 EV080484:110 EV080484:171 EV080484:188 EV080484:263 EV080703:153 EV080703:401 EV080703:449 EV080703:452 EV080703:509 EV080703:536 EV080703:578 EV080703:582 EV080703:608 EV081875:253 EV081875:283 EV083832:108 EV083948:161 EV083948:270 EV083974:35 EV083974:36 EV083974:72 EV083974:74 EV083974:94 EV083974:107 EV083974:121 EV083974:137 EV083974:475 EV083974:478 EV083974:499 EV084200:141 EV084200:150 EV084200:159 EV084200:225 EV084200:234 EV084200:243 EV084200:258 EV084200:276 EV084200:279 EV084218:128 EV084218:132 EV084218:155 EV084225:99 EV084225:152 EV084659:223 EV084659:296 EV085021:315 EV085021:331 EV085181:145 EV085181:166 EV085181:205 EV085329:229 EV085329:250 EV085329:259 EV085329:479 EV085469:333 EV085499:266 EV085499:273 EV085499:347 EV085910:293 EV086074:396 EV086074:397 EV086178:110 EV086178:116 EV086178:158 EV086542:116 EV086694:371 EV086694:372 EV087170:571 EV087344:85 EV087344:97 EV087344:112 EV087344:573 EV087433:469 EV087433:471 EV087433:482 EV087433:503 EV087433:557 EV087479:256 EV087767:107 EV087790:46 EV087790:59 EV087790:103 EV087790:118 EV087790:140 EV087790:164 EV087790:178 EV087790:220 EV087874:125 EV087874:128 EV087874:144 EV087874:146 EV087874:180 EV087874:186 EV087874:228 EV087874:229 EV087874:231 EV087884:429 EV088042:568 EV088052:340 EV088069:461 EV088069:473 EV088069:486 EV088069:497 EV088175:290 EV088175:310 EV088175:571 EV088175:610 EV088175:619 EV088175:627 EV088175:628 EV088175:685 EV088175:700 EV088245:571 EV088245:594 EV088245:596 EV088386:119 EV088386:469 EV088386:511 EV088386:526 EV088649:543 EV088754:433 EV088843:180 EV088843:349 EV089269:388 EV089322:149 EV089322:239 EV089322:252 EV089322:349 EV089322:373 EV089322:381 EV089322:407 EV089322:445 EV089322:459 EV089322:475 EV089322:506 EV089322:539 EV089322:570 EV089322:588 EV089322:597 EV089322:633 EV089322:659 EV089413:175 EV089413:309 EV089744:75 EV089744:150 EV089744:162 EV089744:255 EV089744:441 EV089744:448 EV090268:379 EV090421:144 EV090421:292 EV090421:301 EV090421:312 EV090479:187 EV090479:228 EV090479:237 EV090489:165 EV090489:176 EV090569:120 EV090569:126 EV090569:134 EV090569:141 EV090658:505 EV090686:365 EV090686:440 EV090686:450 EV090686:461 EV090686:557 EV090686:584 EV090686:601 EV090686:603 EV090686:609 EV090686:623 EV090686:624 EV090686:636 EV090686:638 EV090686:641 EV090686:679 EV090686:687 EV090686:696 EV090686:702 EV090686:716 EV090686:723 EV090697:695 EV090697:728 EV090697:766 EV090704:303 EV090704:386 EV090704:414 EV090704:422 EV090704:485 EV090704:509 EV090704:525 EV090704:526 EV090704:528 EV090736:368 EV090736:394 EV090736:407 EV090736:449 EV090736:510 EV090736:575 EV090736:581 EV090759:616 EV090759:631 EV090763:143 EV090763:235 EV090763:362 EV090763:513 EV090763:537 EV090778:57 EV090778:387 EV090778:447 EV090778:450 EV090810:109 EV090810:112 EV090810:304 EV090810:319 EV090810:400 EV090810:403 EV090810:469 EV090810:505 EV090821:384 EV090821:416 EV090821:420 EV090821:609 EV090822:257 EV090871:574 EV090871:575 EV090871:657 EV090871:658 EV090871:666 EV090887:503 EV090891:206 EV090947:219 EV090947:265 EV090947:285 EV090976:267 EV090980:73 EV090980:145 EV090980:151 EV090980:367 EV090980:376 EV091030:195 EV091030:207 EV091030:222 EV091030:255 EV091030:258 EV091030:294 EV091030:303 EV091030:378 EV091063:859 EV091063:905 EV091063:919 EV091063:950 EV091087:957 EV091087:990 EV091095:387 EV091095:447 EV091095:462 EV091101:18 EV091101:60 EV091101:99 EV091126:264 EV091126:278 EV091127:497 EV091127:521 EV091132:527 EV091190:477 EV091190:621 EV091190:743 EV091232:150 EV091232:196 EV091232:209 EV091232:214 EV091232:251 EV091232:260 EV091232:269 EV091232:324 EV091232:352 EV091232:365 EV091232:368 EV091232:371 EV091232:410 EV091232:443 EV091232:464 EV091232:465 EV091232:471 EV091232:536 EV091232:593 EV091249:207 EV091249:216 EV091249:234 EV091249:261 EV091249:291 EV091249:294 EV091268:60 EV091268:142 EV091268:214 EV091268:376 EV091268:442 EV091268:478 EV091274:110 EV091274:148 EV091274:232 EV091274:402 EV091274:421 EV091274:494 EV091274:546 EV091274:571 EV091274:572 EV091274:600 EV091274:654 EV091275:358 EV091275:376 EV091275:397 EV091275:409 EV091275:447 EV091275:448 EV091343:457 EV091343:523 EV091343:544 EV091343:587 EV091343:604 EV091343:607 EV091343:647 EV091343:701 EV091343:703 EV091343:766 EV091356:549 EV091356:576 EV091356:586 EV091362:458 EV091362:540 EV091362:583 EV091362:621 EV091363:357 EV091363:366 EV091363:452 EV091432:34 EV091432:36 EV091432:113 EV091432:180 EV091432:256 EV091432:258 EV091432:261 EV091461:311 EV091461:397 EV091479:155 EV091479:200 EV091479:202 EV091479:219 EV091479:235 EV091479:258 EV091479:264 EV091479:279 EV091479:314 EV091479:317 EV091479:325 EV091479:338 EV091479:345 EV091479:356 EV091479:392 EV091520:571 EV091546:624 EV091546:630 EV091546:733 EV091561:322 EV091561:406 EV091561:421 EV091597:553 EV091597:554 EV091597:613 EV091597:616 EV091634:142 EV091634:166 EV091634:178 EV091634:205 EV091634:277 EV091634:295 EV091634:310 EV091634:355 EV091634:367 EV091655:483 EV091655:522 EV091655:525 EV091655:633 EV091655:642 EV091655:666 EV091655:693 EV091707:468 EV091707:483 EV091797:835 EV091839:231 EV091839:258 EV091839:276 EV091839:305 EV091869:276 EV091869:287 EV091869:375 EV091888:123 EV091888:138 EV091888:153 EV091888:171 EV091888:183 EV091888:189 EV091888:216 EV091888:234 EV091888:321 EV091888:402 EV091888:420 EV091893:147 EV091893:193 EV091893:195 EV091893:249 EV091893:252 EV091893:342 EV091893:348 EV091893:573 EV091895:91 EV091895:100 EV091895:115 EV091895:118 EV091895:139 EV091895:145 EV091895:172 EV091895:187 EV091895:190 EV091895:223 EV091912:351 EV091912:396 EV091917:291 EV091917:312 EV091917:341 EV091917:348 EV091917:390 EV091917:391 EV091917:427 EV091965:443 EV091965:482 EV091965:590 EV091988:24 EV091988:42 EV091988:113 EV091988:129 EV091988:141 EV091988:142 EV091988:170 EV091988:213 EV091988:246 EV091988:251 EV091988:293 EV091988:326 EV091988:339 EV091988:349 EV091988:371 EV091988:422 EV091988:424 EV091988:467 EV091988:479 EV091988:500 EV091988:512 EV091988:532 EV091988:640 EV091988:642 EV092061:380 EV092061:392 EV092061:422 EV092069:110 EV092069:111 EV092069:120 EV092069:122 EV092285:373 EV092285:390 EV092285:551 EV092285:563 EV092285:573 EV092285:654 EV092327:192 EV092327:193 EV092330:223 EV092330:250 EV092330:298 EV092330:313 EV092330:361 EV092330:364 EV092330:423 EV092330:445 EV092330:463 EV092330:487 EV092330:601 EV092330:607 EV092330:626 EV092330:673 EV092330:728 EV092337:144 EV092337:211 EV092440:583 EV092440:584 EV092443:308 EV092443:422 EV092648:259 EV092648:261 EV092648:300 EV092648:303 EV092648:376 EV092648:407 EV092648:451 EV092736:100 EV092736:109 EV092736:389 EV092736:416 EV092736:425 EV092741:345 EV092741:348 EV092741:375 EV092741:423 EV092741:429 EV092741:432 EV092741:521 EV092812:374 EV092812:376 EV092812:387 EV092812:389 EV092812:403 EV092812:511 EV092812:541 EV092812:604 EV092812:639 EV092858:626 EV092897:101 EV092897:125 EV092897:140 EV092986:636 EV092986:645 EV092986:678 EV092986:706 EV092986:718 EV092986:729 EV092986:751 EV093126:551 EV093126:564 EV093126:574 EV093126:636 EV093126:644 EV093126:705 EV093176:392 EV093176:403 EV093176:433 EV093176:446 EV093176:522 EV093176:535 EV093176:607 EV093279:546 EV093279:564 EV093279:660 EV093279:691 EV093279:708 EV093279:718 EV093279:720 EV093279:728 EV093295:307 EV093295:379 EV093295:443 EV093295:594 EV093308:494 EV093308:497 EV093308:692 EV093388:509 EV093388:511 EV093388:566 EV093674:139 EV093674:188 EV093674:217 EV093674:221 EV093837:359 EV094248:351 EV094289:380 EV094289:392 EV094289:436 EV094289:464 EV094289:466 EV094289:501 EV094289:517 EV094625:335 EV094625:522 EV094625:523 EV094625:548 EV094625:556 EV094625:587 EV094625:622 EV094659:180 EV094659:207 EV094659:365 EV094783:99 EV094783:126 EV094783:135 EV094783:180 EV094783:213 EV094783:222 EV094783:225 EV094783:657 EV094783:665 EV094783:694 EV094844:560 EV094844:583 EV094844:594 EV094844:636 EV094844:648 EV095151:317 EV095151:335 EV095151:420 EV095151:450 EV095151:489 EV095151:582 EV095151:588 EV095151:638 EV095151:639 EV095151:643 EV095151:650 EV095151:673 EV095151:682 EV095390:122 EV095541:641 EV095541:726 EV095541:727 EV095541:738 EV095607:181 EV095607:365 EV095607:379 EV095607:404 EV095607:407 EV095607:426 EV095607:428 EV095607:510 EV095607:520 EV095607:527 EV095607:575 EV095607:581 EV095607:611 EV095607:680 EV095607:685 EV095607:720 EV095607:751 EV095607:753 EV095713:431 EV095713:486 EV095713:521 EV095717:169 EV095777:567 EV095945:47 EV095945:75 EV096022:246 EV096026:510 EV096026:548 EV096026:574 EV096109:453 EV096109:481 EV096200:108 EV096200:128 EV096200:134 EV096200:145 EV096570:397 EV096570:402 EV096570:415 EV096570:457 EV096570:463 EV096570:553 EV096676:351 EV096676:412 EV096676:545 EV096683:133 EV096683:240 EV096758:125 EV096758:136 EV096758:298 EV096758:436 EV096758:699 EV096772:250 EV096772:266 EV096772:269 EV096772:275 EV096772:327 EV096772:331 EV096834:499 EV096834:512 EV096834:529 EV096859:357 EV096859:435 EV096859:523 EV097088:61 EV097159:126 EV097159:324 EV097159:340 EV097159:405 EV097448:602 EV097459:219 EV097459:222 EV097459:261 EV097459:276 EV097459:312 EV097689:259 EV097775:203 EV097775:240 EV097775:296 EV097775:306 EV097775:394 EV097775:435 EV097775:443 EV097775:466 EV097775:661 EV097775:684 EV097818:110 EV097818:155 EV097818:194 EV097840:614 EV097840:628 EV097840:677 EV097840:704 EV097922:68 EV097922:71 EV097922:102 EV097922:154 EV098037:431 EV098037:445 EV098037:449 EV098037:474 EV098037:513 EV098037:522 EV098082:30 EV098082:42 EV098082:63 EV098094:425 EV098094:490 EV098112:206 EV098112:213 EV098112:233 EV098112:322 EV098112:326 EV098112:587 EV098112:656 EV098112:689 EV098127:191 EV098127:241 EV098127:263 EV098127:313 EV098127:341 EV098127:344 EV098153:296 EV098153:416 EV098153:455 EV098153:464 EV098153:477 EV098153:491 EV098153:501 EV098153:515 EV098177:312 EV098177:543 EV098177:613 EV098177:630 EV098185:242 EV098185:254 EV098185:257 EV098185:320 EV098185:416 EV098221:186 EV098221:193 EV098221:204 EV098221:211 EV098221:400 EV098221:430 EV098221:442 EV098221:495 EV098221:741 EV098240:277 EV098240:534 EV098240:535 EV098240:721 EV098240:807 EV098273:109 EV098273:112 EV098273:119 EV098273:131 EV098273:138 EV098273:140 EV098273:145 EV098273:238 EV098273:255 EV098273:273 EV098273:390 EV098273:401 EV098273:403 EV098273:432 EV098273:438 EV098273:467 EV098273:473 EV098273:506 EV098273:518 EV098273:680 EV098297:556 EV098300:422 EV098300:438 EV098300:454 EV098449:996 EV098449:1041 EV098528:268 EV098602:105 EV098602:141 EV098602:144 EV098602:159 EV098602:195 EV098602:198 EV098602:243 EV098602:258 EV098602:312 EV098602:335 EV098641:195 EV098641:198 EV098641:213 EV098641:258 EV098641:300 EV098641:309 EV098660:160 EV098660:168 EV098660:210 EV098660:213 EV098660:222 EV098660:246 EV098740:845 EV098740:873 EV098740:921 EV098740:984 EV098750:352 EV098781:198 EV098781:349 EV098781:350 EV098820:275 EV098820:296 EV098820:515 EV098826:818 EV098826:854 EV098831:553 EV098842:182 EV098842:223 EV098842:282 EV098842:333 EV098842:351 EV098842:410 EV098842:523 EV098842:541 EV098842:589 EV098844:363 EV098844:381 EV098871:279 EV098871:367 EV098871:397 EV098871:442 EV098871:450 EV098871:491 EV098871:499 EV098871:646 EV098871:652 EV098871:657 EV098871:663 EV098887:439 EV098942:391 EV098942:401 EV098942:434 EV098942:500 EV098942:545 EV098997:576 EV098997:626 EV098997:657 EV099019:164 EV099019:198 EV099019:261 EV099019:263 EV099019:274 EV099019:531 EV099019:612 EV099019:618 EV099019:621 EV099019:622 EV099019:641 EV099019:691 EV099049:839 EV099049:852 EV099049:873 EV099049:880 EV099049:889 EV099049:890 EV099049:892 EV099049:896 EV099082:466 EV099082:513 EV099082:538 EV099082:539 EV099138:253 EV099190:107 EV099190:240 EV099190:249 EV099198:986 EV099198:1012 EV099198:1071 EV099198:1106 EV099200:1094 EV099210:216 EV099210:268 EV099212:119 EV099212:120 EV099212:205 EV099212:231 EV099212:271 EV099219:143 EV099219:151 EV099219:152 EV099231:924 EV099231:972 EV099234:129 EV099234:163 EV099243:864 EV099243:903 EV099250:787 EV099269:187 EV099269:225 EV099269:276 EV099269:483 EV099269:642 EV099280:505 EV099280:688 EV099280:692 EV099283:10 EV099283:40 EV099283:46 EV099283:55 EV099283:76 EV099283:82 EV099283:127 EV099283:148 EV099283:176 EV099283:177 EV099387:450 EV099387:460 EV099397:406 EV099397:410 EV099397:540 EV099397:583 EV099428:201 EV099429:128 EV099429:129 EV099429:234 EV099455:96 EV099455:181 EV099455:191 EV099455:228 EV099455:265 EV099455:322 EV099455:377 EV099455:416 EV099455:456 EV099455:464 EV099455:471 EV099490:217 EV099490:218 EV099528:207 EV099528:223 EV099528:225 EV099528:231 EV099528:269 EV099533:189 EV099533:202 EV099533:336 EV099533:341 EV099533:379 EV099533:556 EV099533:573 EV099618:112 EV099618:350 EV099618:353 EV099618:422 EV099618:431 EV099618:512 EV099618:560 EV099618:590 EV099618:620 EV099689:290 EV099689:325 EV099689:523 EV099689:526 EV099689:589 EV099689:592 EV099689:626 EV099689:664 EV099721:316 EV099721:320 EV099831:376 EV099831:400 EV099837:221 EV099837:223 EV099837:224 EV099837:251 EV099837:299 EV099837:302 EV099837:314 EV099837:323 EV099855:652 EV099936:256 EV099936:424 EV099936:457 EV099946:243 EV099946:250 EV099946:252 EV099946:267 EV099946:268 EV100067:344 EV100067:368 EV100079:269 EV100079:285 EV100079:288 EV100079:323 EV100079:381 EV100079:419 EV100079:431 EV100081:251 EV100081:256 EV100081:347 EV100193:212 EV100193:222 EV100193:266 EV100193:299 EV100193:314 EV100195:131 EV100195:149 EV100195:169 EV100195:234 EV100195:268 EV100211:105 EV100211:130 EV100221:197 EV100221:242 EV100221:324 EV100221:341 EV100221:347 EV100221:371 EV100221:422 EV100221:429 EV100221:438 EV100221:455 EV100221:497 EV100221:527 EV100221:539 EV100221:558 EV100221:623 EV100276:159 EV100276:306 EV100276:313 EV100276:323 EV100276:376 EV100276:382 EV100276:460 EV100276:502 EV100276:580 EV100276:586 EV100276:601 EV100276:649 EV100276:651 EV100276:653 EV100283:384 EV100283:429 EV100283:555 EV100283:561 EV100424:292 EV100424:300 EV100424:346 EV100424:352 EV100424:364 EV100424:419 EV100436:500 EV100436:654 EV100436:690 EV100436:713 EV100436:772 EV100436:777 EV100442:223 EV100442:280 EV100450:681 EV100492:300 EV100492:347 EV100508:489 EV100508:573 EV100520:171 EV100529:676 EV100529:700 EV100559:505 EV100559:514 EV100574:611 EV100580:202 EV100580:204 EV100580:221 EV100580:258 EV100580:285 EV100580:294 EV100580:336 EV100580:349 EV100580:354 EV100580:360 EV100580:381 EV100580:426 EV100580:453 EV100580:454 EV100580:516 EV100580:520 EV100594:773 EV100594:834 EV100594:872 EV100606:563 EV100688:194 EV100688:201 EV100688:231 EV100807:151 EV100807:201 EV100807:221 EV100807:240 EV100833:187 EV100852:278 EV100852:280 EV100852:328 EV100852:340 EV100852:343 EV100852:376 EV100862:117 EV100904:426 EV100904:487 EV100915:166 EV100915:206 EV100915:321 EV100950:473 EV100950:554 EV100950:577 EV100950:629 EV100950:642 EV100950:659 EV101087:27 EV101087:65 EV101088:685 EV101101:497 EV101101:645 EV101101:686 EV101118:225 EV101119:11 EV101119:61 EV101119:97 EV101119:181 EV101119:200 EV101138:634 EV101138:695 EV101195:493 EV101222:444 EV101222:537 EV101229:311 EV101229:323 EV101229:332 EV101243:342 EV101243:352 EV101243:374 EV101360:41 EV101360:114 EV101360:116 EV101361:228 EV101395:407 EV101395:411 EV101395:412 EV101395:511 EV101395:522 EV101395:523 EV101395:552 EV101399:68 EV101399:69 EV101399:78 EV101401:45 EV101401:76 EV101407:137 EV101414:77 EV101414:82 EV101414:94 EV101414:97 EV101414:141 EV101414:160 EV101414:187 EV101415:132 EV101415:146 EV101415:173 EV101659:250 EV101659:265 EV101659:287 EV101659:367 EV101659:421 EV101712:447 EV101712:449 EV101949:72 EV101949:129 EV101949:373 EV101949:374 EV101949:414 EV101949:471 EV101949:629 EV101949:645 EV101949:672 EV101949:747 EV101949:759 EV102039:192 EV102039:193 EV102039:219 EV102039:234 EV102039:285 EV102039:316 EV102050:843 EV102068:782 EV102068:800 EV102068:814 EV102091:516 EV102091:538 EV102091:601 EV102091:613 EV102091:615 EV102091:621 EV102134:361 EV102134:505 EV102134:625 EV102134:634 EV102146:392 EV102146:630 EV102240:481 EV102240:625 EV102240:645 EV102250:118 EV102250:149 EV102250:284 EV102250:310 EV102250:347 EV102250:352 EV102250:362 EV102250:565 EV102276:464 EV102276:560 EV102300:522 EV102300:537 EV102300:597 EV102300:615 EV102351:340 EV102351:546 EV102351:645 EV102351:651 EV102415:392 EV102415:448 EV102415:472 EV102415:512 EV102582:407 EV102592:632 EV102652:244 EV102803:538 EV102803:547 EV102803:595 EV102803:636 EV102909:331 EV102909:332 EV102909:385 EV102909:455 EV102909:534 EV102919:485 EV102919:497 EV102919:518 EV102958:658 EV102958:680 EV103017:257 EV103017:586 EV103017:595 EV103017:598 EV103017:606 EV103017:618 EV103017:619 EV103017:626 EV103141:515 EV103141:538 EV103141:575 EV103141:583 EV103141:588 EV103226:620 EV103226:677 EV103275:582 EV103275:607 EV103275:622 EV103275:634 EV103275:660 EV103275:670 EV103275:671 EV103275:675 EV103275:679 EV103275:694 EV103279:645 EV103344:576 EV103344:653 EV103344:664 EV103368:39 EV103368:117 EV103368:199 EV103368:203 EV103368:329 EV103368:364 EV103368:474 EV103368:498 EV103368:512 EV103398:604 EV103398:705 EV103504:65 EV103504:77 EV103504:101 EV103504:227 EV103504:245 EV103504:401 EV103504:403 EV103504:414 EV103504:443 EV103504:461 EV103504:464 EV103504:551 EV103504:596 EV103504:611 EV103504:623 EV103504:659 EV103504:679 EV103504:683 EV103592:37 EV103592:95 EV103592:107 EV103592:130 EV103592:149 EV103592:188 EV103592:200 EV103592:221 EV103756:542 EV103756:587 EV103759:377 EV103759:611 EV103759:660 EV103768:426 EV103768:469 EV103768:475 EV103768:533 EV103768:577 EV103768:578 EV103781:570 EV103813:537 EV103820:438 EV103820:440 EV103820:500 EV103820:518 EV103820:557 EV103820:633 EV103825:567 EV103825:585 EV103825:594 EV103825:624 EV103891:477 EV103891:486 EV103891:489 EV103891:513 EV103954:97 EV103954:101 EV103973:156 EV103973:183 EV103973:207 EV103973:375 EV103998:381 EV104055:191 EV104055:197 EV104055:266 EV104059:46 EV104059:52 EV104172:220 EV104172:247 EV104180:200 EV104180:244 EV104180:274 EV104183:124 EV104183:280 EV104183:298 EV104190:109 EV104190:267 EV104191:46 EV104191:98 EV104191:106 EV104191:222 EV104191:252 EV104191:300 EV104191:313 EV104195:83 EV104403:456 EV105196:541 EV105284:526 EV105284:539 EV105284:586 EV105284:587 EV105284:633 EV105284:655 EV105284:669 EV105702:200 EV105702:241 EV105702:292 EV105799:381 EV105810:196 EV105810:205 EV106022:582 EV106022:624 EV106022:641 EV106056:69 EV106056:112 EV106056:124 EV106258:513 EV106258:540 EV106258:558 EV106258:565 EV106258:580 EV106258:611 EV106258:638 EV106258:664 EV106281:519 EV106281:520 EV106281:551 EV106281:601 EV106307:559 EV106307:582 EV106399:563 EV106399:564 EV106424:430 EV106424:463 EV106424:491 EV106424:508 EV106451:267 EV106451:306 EV106451:321 EV106492:73 EV106492:83 EV106492:111 EV106492:192 EV106492:200 EV106492:207 EV106492:209 EV106492:221 EV106492:293 EV106492:305 EV106492:321 EV106510:46 EV106510:47 EV106510:66 EV106510:94 EV106510:100 EV106510:142 EV106510:170 EV106510:187 EV106510:202 EV106525:91 EV106525:92 EV106525:141 EV106570:156 EV106570:161 EV106570:181 EV106570:192 EV106570:220 EV106902:95 EV106902:109 EV106902:115 EV106902:170 EV106902:187 EV106902:199 EV106903:227 EV106903:232 EV106903:248 EV106903:323 EV106954:122 EV106954:128 EV107068:476 EV107068:509 EV107068:548 EV107068:593 EV107068:627 EV107068:633 EV107068:667 EV107068:674 EV107068:684 EV107079:330 EV107079:336 EV107079:337 EV107079:339 EV107079:340 EV107079:359 EV107079:364 EV107079:375 EV107079:384 EV107079:397 EV107079:407 EV107079:418 EV107079:431 EV107079:440 EV107079:441 EV107079:447 EV107082:164 EV107082:167 EV107082:208 EV107082:227 EV107082:245 EV107115:503 EV107115:565 EV107115:612 EV107115:621 EV107115:691 EV107115:692 EV107180:593 EV107180:614 EV107180:615 EV107291:563 EV107291:600 EV107291:605 EV107291:638 EV107291:644 EV107311:120 EV107311:131 EV107311:277 EV107311:284 EV107311:291 EV107311:310 EV107311:322 EV107311:342 EV107311:343 EV107490:145 EV107490:172 EV107495:419 EV107495:458 EV107495:461 EV107495:495 EV107507:151 EV107507:154 EV107539:336 EV107539:351 EV107539:450 EV107539:507 EV107539:570 EV107555:156 EV107588:412 EV107588:413 EV107612:420 EV107612:452 EV107612:514 EV107612:526 EV107612:550 EV107612:553 EV107612:555 EV107612:585 EV107612:592 EV107612:600 EV107612:663 EV107636:442 EV107636:472 EV107636:511 EV107636:514 EV107653:287 EV107653:308 EV107663:134 EV107663:158 EV107663:239 EV107663:242 EV107794:548 EV107794:568 EV107794:571 EV107794:573 EV107794:603 EV107794:637 EV107794:648 EV107794:652 EV107799:80 EV107799:153 EV107799:178 EV107799:238 EV107799:288 EV107799:293 EV107799:393 EV107799:405 EV107799:450 EV107822:259 EV107822:260 EV107845:567 EV107845:582 EV107847:88 EV107847:139 EV107847:151 EV107847:163 EV107847:365 EV107847:398 EV107847:428 EV107847:434 EV107847:440 EV107847:443 EV107847:509 EV107874:90 EV107874:119 EV107874:128 EV107904:534 EV107919:464 EV107923:328 EV107923:335 EV107969:144 EV107976:598 EV107976:646 EV108146:63 EV108146:64 EV108146:111 EV108146:162 EV108146:165 EV108146:189 EV108146:195 EV108146:239 EV108146:249 EV108146:252 EV108146:263 EV108146:274 EV108197:203 EV108197:222 EV108204:200 EV108204:213 EV108209:263 EV108209:306 EV108213:138 EV108213:152 EV108213:231 EV108215:224 EV108268:645 EV108380:93 EV108380:159 EV108380:202 EV108405:147 EV108405:170 EV108405:173 EV108405:267 EV108405:279 EV108405:287 EV108405:288 EV108405:308 EV108405:333 EV108430:294 EV108430:315 EV108430:345 EV108431:94 EV108431:97 EV108431:103 EV108431:124 EV108431:157 EV108431:160 EV108431:202 EV108462:515 EV108462:553 EV108462:590 EV108468:563 EV108468:575 EV108468:609 EV108468:615 EV108471:106 EV108471:109 EV108471:141 EV108500:524 EV108500:548 EV108500:587 EV108515:432 EV108515:453 EV108526:169 EV108526:224 EV108526:229 EV108531:220 EV108531:224 EV108531:256 EV108531:265 EV108531:285 EV108651:213 EV108651:217 EV108651:239 EV108651:252 EV108651:265 EV108651:268 EV108651:285 EV108651:293 EV108651:331 EV108651:337 EV108651:350 EV108651:354 EV108651:356 EV108651:363 EV108651:407 EV108651:422 EV108651:423 EV108651:426 EV108651:429 EV108689:133 EV108689:179 EV108689:196 EV108823:74 EV108823:96 EV108823:124 EV108823:130 EV108823:133 EV108823:151 EV108876:443 EV108876:500 EV108991:545 EV109035:557 EV109036:630 EV109036:641 EV109038:196 EV109038:262 EV109038:286 EV109038:294 EV109038:373 EV109038:415 EV109038:449 EV109038:478 EV109038:500 EV109100:110 EV109100:183 EV109100:288 EV109100:315 EV109100:333 EV109169:243 EV109169:297 EV109296:213 EV109364:18 EV109364:92 EV109364:105 EV109364:120 EV109364:123 EV109364:132 EV109364:144 EV109364:153 EV109364:213 EV109364:215 EV109364:243 EV109364:297 EV109364:309 EV109364:351 EV109484:72 EV109484:75 EV109665:571 EV109665:577 EV109665:634 EV109665:654 EV109675:125 EV109675:131 EV109675:147 EV109707:107 EV109735:179 EV109761:160 EV109761:165 EV109761:365 EV109765:95 EV109765:149 EV109847:462 EV109847:474 EV109859:152 EV109859:158 EV109859:176 EV109859:197 EV109859:202 EV109859:230 EV109859:242 EV109859:260 EV109859:269 EV109921:91 EV109921:166 EV109921:193 EV109921:202 EV109921:220 EV109921:250 EV109921:251 EV109921:269 EV109922:316 EV109933:569 EV109933:573 EV109933:608 EV109933:626 EV109937:146 EV109937:159 EV109937:227 EV109937:239 EV109974:195 EV109979:280 EV109981:627 EV110079:182 EV110107:254 EV110107:272 EV110107:290 EV110107:308 EV110107:314 EV110107:345 EV110154:184 EV110163:242 EV110290:204 EV110378:102 EV110385:69 EV110385:99 EV110385:109 EV110385:115 EV110385:117 EV110385:148 EV110501:685 EV110542:67 EV110542:112 EV110546:507 EV110546:519 EV110546:531 EV110546:544 EV110546:592 EV110546:593 EV110546:688 EV110578:158 EV110594:234 EV110600:162 EV110600:258 EV110641:159 EV110641:195 EV110654:178 EV110654:187 EV110654:213 EV110654:253 EV110655:427 EV110656:281 EV110683:92 EV110683:224 EV110688:566 EV110735:120 EV110735:219 EV110740:96 EV110740:99 EV110740:121 EV110740:150 EV110752:88 EV110752:95 EV110752:152 EV110757:224 EV110757:225 EV110771:218 EV110803:123 EV110817:110 EV111005:239 EV111005:300 EV111094:163 EV111094:235 EV111098:548 EV111117:180 EV111117:189 EV111117:210 EV111121:163 EV111121:208 EV111121:232 EV111121:298 EV111121:312 EV111165:567 EV111165:583 EV111165:611 EV111218:119 EV111218:149 EV111301:616 EV111301:673 EV111321:259 EV111405:110 EV111405:111 EV111405:189 EV111428:113 EV111428:122 EV111428:212 EV111526:132 EV111526:174 EV111535:104 EV111535:111 EV111535:128 EV111535:155 EV111535:164 EV111535:185 EV111535:191 EV111535:258 EV111535:264 EV111544:258 EV111544:264 EV111544:321 EV111592:124 EV111592:147 EV111617:602 EV111617:676 EV111676:110 EV111676:150 EV111676:215 EV111676:245 EV111676:359 EV111694:553 EV111700:259 EV111700:277 EV111700:307 EV111700:322 EV111700:367 EV111703:275 EV111766:140 EV111766:149 EV111766:152 EV111766:156 EV111767:98 EV111767:121 EV111794:106 EV111794:121 EV111794:184 EV111794:196 EV111794:205 EV111794:217 EV111794:304 EV111794:325 EV111794:367 EV111835:628 EV111876:107 EV111876:185 EV111891:172 EV111891:187 EV111891:214 EV111891:229 EV111891:307 EV111901:476 EV111901:479 EV111901:485 EV111901:491 EV111901:497 EV111901:533 EV111951:422 EV112046:556 EV112046:605 EV112234:174 EV112414:566 EV112414:603 EV112585:490 EV112593:123 EV112593:169 EV112593:183 EV112669:410 EV112669:416 EV112669:427 EV112669:464 EV112669:473 EV112669:512 EV112793:239 EV112793:248 EV112874:467 EV112874:498 EV112953:519 EV112953:597 EV112953:663 EV112953:680 EV112953:708 EV112953:732 EV112953:753 EV112969:169 EV112969:255 EV112979:407 EV112979:413 EV112979:425 EV112979:431 EV112979:434 EV113005:377 EV113005:468 EV113028:686 EV113028:691 EV113028:720 EV113185:451 EV113282:499 EV113282:513 EV113282:621 EV113282:631 EV113282:657 EV113282:690 EV113282:696 EV113282:705 EV113282:726 EV113282:735 EV113298:575 EV113298:584 EV113298:593 EV113298:620 EV113416:467 EV113416:491 EV113416:493 EV113416:509 EV113416:513 EV113416:523 EV113416:538 EV113416:558 EV113416:615 EV113416:663 EV113416:680 EV113416:693 EV113422:192 EV113422:238 EV113914:23 EV113914:110 EV113914:111 EV113998:70 EV114208:280 EV114208:300 EV114208:355 EV114225:338 EV114225:342 EV114225:360 EV114502:303 EV114502:306 EV114502:336 EV114502:342 EV114502:366 EV114502:567 EV114502:570 EV114502:609 EV114666:592 EV114666:637 EV114666:638 EV114803:503 EV114803:759 EV114829:114 EV114829:156 EV114829:163 EV114829:216 EV114829:294 EV114829:348 EV114829:387 EV114829:501 EV114829:514 EV114829:537 EV114829:541 EV114829:577 EV114829:691 EV114829:726 EV114898:52 EV114898:98 EV114898:104 EV114898:111 EV114898:161 EV114900:39 EV114900:43 EV114900:121 EV114900:305 EV114901:81 EV114901:144 EV114901:153 EV115232:292 EV115232:295 EV115435:560 EV115435:587 EV115435:608 EV115435:617 EV115435:623 EV115435:626 EV115435:629 EV115467:232 EV115467:238 EV115467:244 EV115467:280 EV115467:286 EV115467:298 EV115467:337 EV115467:346 EV115467:361 EV115467:385 EV115467:412 EV115542:188 EV115542:205 EV115542:213 EV115542:231 EV115542:284 EV115622:162 EV115683:475 EV115683:478 EV115683:490 EV115683:513 EV115683:522 EV115683:529 EV115786:125 EV115786:188 EV115786:223 EV115893:370 EV115928:49 EV115928:88 EV115928:125 EV115928:145 EV115928:156 EV115928:198 EV115928:216 EV115928:230 EV115928:252 EV115928:437 EV115928:443 EV115928:452 EV115928:459 EV115928:498 EV115928:517 EV115928:520 EV115928:580 EV115928:611 EV115928:672 EV115928:674 EV115928:688 EV115961:196 EV115961:222 EV115961:228 EV115961:243 EV115961:262 EV115961:289 EV116047:152 EV116047:171 EV116047:199 EV116227:566 EV116259:123 EV116303:177 EV116303:249 EV116362:102 EV116583:89 EV116583:104 EV116583:129 EV116583:131 EV116583:181 EV116583:182 EV116583:200 EV116583:209 EV116583:215 EV116583:236 EV116583:284 EV116583:319 EV116583:452 EV116583:471 EV116606:85 EV116606:117 EV116606:120 EV116606:180 EV116639:81 EV116639:93 EV116639:204 EV117197:164 EV117197:192 EV117197:369 EV117260:440 EV117260:451 EV117260:470 EV117260:473 EV117260:487 EV117260:511 EV117260:565 EV117352:856 EV117352:859 EV117438:365 EV117438:468 EV117438:556 EV117438:607 EV117438:632 EV117438:656 EV117695:118 EV117788:382 EV117788:403 EV118010:119 EV118010:138 EV118010:139 EV118077:563 EV118267:180 EV118424:124 EV118446:467 EV118446:473 EV118501:617 EV118501:642 EV118520:178 EV118520:183 EV118520:233 EV118520:251 EV118520:270 EV118520:277 EV118520:305 EV118520:332 EV118520:362 EV118520:428 EV118520:485 EV118520:509 EV118520:536 EV118520:554 EV118520:593 EV118520:596 EV118520:605 EV118520:615 EV118520:640 EV118520:644 EV118667:110 EV118929:80 EV118929:112 EV118929:218 EV118929:251 EV118929:287 EV118929:332 EV118929:462 EV118929:493 EV119008:282 EV119008:388 EV119139:277 EV119139:316 EV119139:343 EV119139:352 EV119139:427 EV119139:433 EV119139:478 EV119139:562 EV119139:583 EV119139:607 EV119139:634 EV119139:637 EV119139:661 EV119178:44 EV119178:119 EV119178:134 EV119178:176 EV119178:221 EV119178:222 EV119178:234 EV119178:236 EV119178:260 EV119178:266 EV119178:299 EV119178:305 EV119178:311 EV119178:320 EV119178:326 EV119178:354 EV119178:371 EV119178:383 EV119178:406 EV119178:413 EV119178:416 EV119178:474 EV119178:478 EV119178:501 EV119178:512 EV119209:220 EV119209:222 EV119209:242 EV119209:264 EV119209:276 EV119209:281 EV119209:300 EV119209:301 EV119209:306 EV119209:315 EV119209:336 EV119209:348 EV119209:363 EV119209:373 EV119209:379 EV119209:382 EV119209:436 EV119209:450 EV119209:456 EV119209:495 EV119209:498 EV119209:519 EV119209:531 EV119209:558 EV119209:579 EV119209:589 EV119209:612 EV119209:623 EV119209:629 EV119209:646 EV119370:143 EV119370:230 EV119370:233 EV119370:263 EV119370:375 EV119370:449 EV119370:476 EV119370:509 EV119370:536 EV119370:545 EV119370:593 EV119370:596 EV119370:602 EV119404:624 EV119404:642 EV119404:686 EV119559:605 EV119559:621 EV119625:213 EV119712:315 EV119712:321 EV119712:384 EV119926:190 EV119926:265 EV119926:270 EV119926:288 EV119926:340 EV119926:369 EV119926:381 EV119926:480 EV119926:486 EV119926:540 EV119926:687 EV119926:705 EV120046:364 EV120046:396 EV120046:483 EV120051:200 EV120051:337 EV120051:361 EV120051:415 EV120051:430 EV120051:514 EV120051:535 EV120051:558 EV120051:610 EV120229:160 EV120240:123 EV120240:135 EV120240:138 EV120240:219 EV120240:228 EV120240:271 EV120240:318 EV120240:396 EV120240:486 EV120407:180 EV120407:252 EV120460:170 EV120460:205 EV120460:214 EV120460:276 EV120571:620 EV120762:417 EV120762:420 EV120762:518 EV120762:533 EV120762:561 EV120770:563 EV121054:162 EV121054:189 EV121054:211 EV121054:318 EV121054:321 EV121054:525 EV121054:526 EV121054:642 EV121054:657 EV121276:355 EV121276:358 EV121276:427 EV121276:469 EV121276:478 EV121276:529 EV121276:535 EV121276:550 EV121276:569 EV121276:601 EV121289:211 EV121289:255 EV121289:283 EV121289:285 EV121289:345 EV121289:543 EV121289:547 EV121289:576 EV121289:625 EV121289:642 EV121289:663 EV121289:734 EV121456:164 EV121456:193 EV121456:217 EV121456:250 EV121456:450 EV121456:474 EV121456:561 EV121456:567 EV121456:597 EV121456:621 EV121466:384 EV121466:405 EV121466:411 EV121625:210 EV121625:232 EV121625:247 EV121625:252 EV121625:330 EV121625:336 EV121625:387 EV121638:262 EV121638:299 EV121638:339 EV121638:352 EV121638:535 EV121638:547 EV121638:607 EV121638:672 EV121733:519 EV121733:555 EV121733:559 EV121733:594 EV121733:599 EV121746:116 EV121746:145 EV121746:175 EV121746:268 EV121746:311 EV121746:343 EV121746:388 EV121746:394 EV121746:427 EV121921:372 EV122585:327 EV122585:356 EV122585:369 EV122615:276 EV122615:348 EV122615:399 EV122615:522 EV122747:113 EV122774:156 EV122775:110 EV122775:141 EV122775:177 EV122775:192 EV122775:242 EV122776:209 EV122790:126 EV122797:314 EV122834:467 EV122834:485 EV122834:563 EV122952:536 EV122952:537 EV122952:542 EV122952:563 EV122952:569 EV122952:571 EV122952:574 EV122952:579 EV122952:581 EV122956:546 EV122956:577 EV122981:608 EV122981:655 EV122981:665 EV122996:557 EV123220:580 EV123228:496 EV123228:556 EV123231:462 EV123231:480 EV123231:513 EV123231:522 EV123339:148 EV123354:113 EV123354:289 EV123358:78 EV123358:102 EV123358:123 EV123358:132 EV123358:152 EV123358:190 EV123373:98 EV123378:179 EV123378:219 EV123378:257 EV123378:263 EV123378:275 EV123382:70 EV123382:106 EV123388:270 EV123737:343 EV123737:352 EV123737:376 EV123737:388 EV123737:394 EV123737:397 EV123737:401 EV123737:402 EV123737:484 EV123737:499 EV123737:592 EV123737:606 EV123948:543 EV123948:544 EV123948:558 EV123948:606 EV124083:628 EV124083:629 EV124083:683 EV124150:655 EV124157:492 EV124157:569 EV124157:574 EV124157:575 EV124173:500 EV124173:530 EV124173:584 EV124222:134 EV124222:205 EV124222:212 EV124222:304 EV124258:260 EV124258:272 EV124258:314 EV124258:347 EV124258:359 EV124258:416 EV124258:439 EV124258:449 EV124258:494 EV124258:616 EV124258:625 EV124541:158 EV124610:581 EV124673:432 EV124673:435 EV124673:545 EV124708:523 EV124708:531 EV124708:564 EV124708:642 EV125208:260 EV125208:287 EV125208:338 EV125208:368 EV125249:173 EV125249:214 EV125249:261 EV125249:329 EV125249:392 EV125249:395 EV125314:108 EV125314:178 EV125314:291 EV125314:556 EV125314:559 EV125314:568 EV125456:475 EV125456:511 EV125456:514 EV125696:475 EV125696:496 EV125696:517 EV125696:543 EV125696:562 EV125696:583 EV125710:512 EV125873:309 EV125873:351 EV125971:50 EV125971:52 EV125971:86 EV125971:119 EV125971:128 EV125972:153 EV125972:174 EV125978:445 EV125978:626 EV125986:76 EV125986:166 EV125986:181 EV126055:626 EV126061:151 EV126082:155 EV126082:167 EV126082:203 EV126123:598 EV126123:640 EV126123:649 EV126126:600 EV126126:621 EV126172:71 EV126172:137 EV126350:108 EV126671:150 EV126704:73 EV126704:79 EV126704:85 EV126704:111 EV126704:155 EV126704:169 EV126773:96 EV126773:189 EV126773:242 EV126773:249 EV126870:105 EV126870:106 EV126870:185 EV126870:196 EV126887:47 EV126887:172 EV126957:607 EV126957:665 EV127037:285 EV127037:288 EV127037:319 EV127037:321 EV127161:167 EV127161:225 EV127161:232 EV127200:99 EV127200:117 EV127200:162 EV127278:481 EV127278:545 EV127327:246 EV127361:593 EV127361:595 EV127361:613 EV127419:237 EV127419:683 EV127419:722 EV127450:570 EV127450:572 EV127450:641 EV127450:678 EV127492:614 EV127749:138 EV127749:152 EV127761:194 EV127761:247 EV128481:200 EV128481:239 EV128481:248 EV128481:323 EV128481:326 EV128481:329 EV128569:455 EV128569:529 EV128620:204 EV128620:252 EV128620:297 EV128620:324 EV128620:339 EV128637:107 EV128666:356 EV128666:591 EV128666:603 EV128932:128 EV128932:131 EV128932:281 EV128932:521 EV128983:140 EV129042:612 EV129042:619 EV129042:631 EV129042:682 EV129128:165 EV129128:194 EV129128:234 EV129128:241 EV129185:61 EV129185:73 EV129185:171 EV129459:121 EV129466:77 EV129466:82 EV129466:132 EV129466:204 EV129466:218 EV129466:269 EV129466:270 EV129466:273 EV129466:274 EV129466:336 EV129466:342 EV129738:228 EV129738:229 EV129779:386 EV129779:440 EV129779:467 EV129779:479 EV129779:494 EV129779:530 EV129779:542 EV129779:569 EV129798:53 EV129798:95 EV129798:119 EV129798:131 EV129814:609 EV129814:630 EV129823:276 EV129823:307 EV129823:357 EV129823:381 EV129996:165 EV129996:180 EV130049:269 EV130066:212 EV130066:221 EV130066:279 EV130066:280 EV130072:135 EV130072:148 EV130072:167 EV130088:382 EV130088:403 EV130148:120 EV130148:139 EV130249:151 EV130249:172 EV130249:235 EV130249:502 EV130249:544 EV130249:571 EV130300:531 EV130303:138 EV130303:237 EV130305:550 EV130342:474 EV130342:492 EV130342:533 EV130369:55 EV130369:180 EV130369:213 EV130369:294 EV130410:129 EV130410:133 EV130410:148 EV130481:113 EV130481:140 EV130481:173 EV130481:201 EV130715:589 EV130739:576 EV130739:577 EV130875:456 EV130875:489 EV130875:493 EV130882:70 EV130882:101 EV130882:115 EV130882:151 EV130882:160 EV130882:169 EV130882:181 EV130882:217 EV130882:368 EV130882:390 EV130882:402 EV130882:405 EV130882:432 EV130893:543 EV130893:552 EV130893:555 EV130893:577 EV130893:654 EV130893:665 EV130895:609 EV130895:622 EV131033:635 EV131103:615 EV131155:145 EV131155:185 EV131155:214 EV131155:308 EV131157:115 EV131157:238 EV131157:247 EV131157:277 EV131157:317 EV131157:353 EV131328:167 EV131328:244 EV131345:231 EV131380:291 EV131380:305 EV131380:306 EV131380:345 EV131380:350 EV131380:351 EV131630:407 EV131630:416 EV131791:166 EV131791:181 EV131791:223 EV131802:161 EV131802:190 EV131802:199 EV131802:228 EV131882:511 EV131882:564 EV131911:156 EV131911:159 EV131911:207 EV131911:246 EV132025:101 EV132253:234 EV132289:88 EV132289:424 EV132289:436 EV132289:464 EV132289:474 EV132403:70 EV132403:73 EV132403:100 EV132403:149 EV132667:137 EV132667:174 EV132667:176 EV132667:188 EV132667:212 EV132685:482 EV132685:512 EV132687:170 EV132687:183 EV132730:193 EV132821:161 EV132852:109 EV132852:132 EV132852:168 EV133176:65 EV133176:68 EV133176:101 EV133176:128 EV133176:179 EV133264:104 EV133264:143 EV133264:149 EV133264:171 EV133264:185 EV133264:193 EV133264:204 EV133326:114 EV133326:123 EV133326:126 EV133326:135 EV133326:144 EV133326:177 EV133326:189 EV133326:216 EV133326:240 EV133326:249 EV133326:268 EV133326:306 EV133386:133 EV133386:161 EV133486:74 EV133541:155 EV133613:112 EV133613:126 EV133613:139 EV133613:151 EV133623:136 EV133623:137 EV133624:186 EV133624:190 EV133624:205 EV133624:239 EV133624:261 EV133655:41 EV133813:209 EV133813:215 EV133813:249 EV134065:289 EV134065:320 EV134273:195 EV134306:198 EV134306:263 EV134512:33 EV134516:140 EV134516:164 EV134520:105 EV134520:120 EV134614:110 EV134614:135 EV134614:172 EV134661:210 EV134672:129 EV134719:83 EV134719:122 EV134719:143 EV134719:152 EV134719:188 EV134719:203 EV134808:186 EV134808:200 EV134809:258 EV134809:330 EV134809:349 EV134810:485 EV134810:512 EV134810:591 EV134810:617 EV134810:619 EV134810:632 EV134830:607 EV134945:320 EV134945:327 EV134945:330 EV134962:68 EV135154:127 EV135154:130 EV135154:181 EV135154:190 EV135154:220 EV135192:160 EV135192:166 EV135192:170 EV135225:151 EV135225:195 EV135235:589 EV135235:599 EV135235:605 EV135235:636 EV135246:153 EV135246:178 EV135246:247 EV135273:89 EV135273:116 EV135273:276 EV135361:436 EV135457:146 EV135524:248 EV135524:249 EV135524:316 EV135524:391 EV135638:97 EV135638:190 EV135638:320 EV135705:386 EV135875:52 EV135875:64 EV135875:93 EV135875:264 EV135875:562 EV135875:566 EV135875:574 EV135875:592 EV135875:598 EV135875:607 EV135875:610 EV135875:668 EV135927:383 EV136166:69 EV136166:70 EV136166:129 EV136353:138 EV136353:153 EV136353:187 EV136356:356 EV136425:84 EV136425:129 EV136425:137 EV136425:140 EV136425:160 EV136425:168 EV136425:237 EV136425:261 EV136575:274 EV136634:114 EV136634:153 EV136634:243 EV136634:246 EV136662:264 EV136662:265 EV136662:278 EV136662:333 EV136662:434 EV136662:435 EV136662:447 EV136703:145 EV136703:219 EV136703:220 EV136703:246 EV136703:272 EV136703:300 EV136703:307 EV136786:134 EV136786:209 EV136786:215 EV136786:272 EV136786:296 EV136786:299 EV136786:384 EV136958:194 EV136958:215 EV136964:111 EV136964:159 EV136964:189 EV136964:195 EV136964:213 EV136964:244 EV137039:18 EV137039:21 EV137039:29 EV137039:36 EV137039:75 EV137039:93 EV137039:100 EV137039:126 EV137226:332 EV137271:194 EV137325:98 EV137325:107 EV137325:122 EV137358:582 EV137358:588 EV137358:654 EV137367:88 EV137367:97 EV137367:121 EV137367:130 EV137367:137 EV137367:160 EV137367:193 EV137367:214 EV137582:207 EV137582:228 EV137582:234 EV137582:261 EV137582:267 EV137582:288 EV137582:303 EV137735:60 EV137735:71 EV137735:78 EV137779:182 EV137779:218 EV137779:232 EV137779:236 EV137779:242 EV137779:279 EV137878:243 EV138017:636 EV138312:193 EV138312:223 EV138312:370 EV138373:106 EV138373:115 EV138373:168 EV138431:479 EV138756:58 EV138756:82 EV138756:83 EV138903:413 EV139012:362 EV139012:371 EV139012:398 EV139012:404 EV139012:434 EV139132:47 EV139132:65 EV139132:80 EV139132:108 EV139132:128 EV139132:162 EV139531:165 EV139531:251 EV139532:518 EV139532:535 EV139532:571 EV139532:580 EV139532:630 EV139563:159 EV139568:567 EV139568:571 EV139611:238 EV139611:264 EV139614:173 EV139614:176 EV139614:195 EV139660:455 EV139660:524 EV139671:535 EV139771:368 EV139771:446 EV139849:179 EV139849:296 EV139849:458 EV140076:118 EV140076:137 EV140076:154 EV140076:220 EV140076:223 EV140076:241 EV140129:256 EV140129:286 EV140167:83 EV140167:106 EV140167:122 EV140167:135 EV140167:162 EV140167:204 EV140167:216 EV140167:225 EV140167:269 EV140320:615 EV140320:620 EV140451:148 EV140451:180 EV140451:292 EV140855:554 EV140855:596 EV140855:599 EV140887:494 EV140887:535 EV140887:559 EV140909:584 EV141003:533 EV141062:643 EV141077:634 EV141354:593 EV141354:596 EV141377:213 EV141377:303 EV141606:231 EV141702:531 EV141702:547 EV141702:555 EV141702:564 EV141702:603 EV141758:207 EV141857:397 EV141874:272 EV141939:657 EV142121:228 EV142185:253 EV142185:256 EV142185:259 EV142185:271 EV142185:277 EV142185:637 EV142185:661 EV142185:662 EV142278:95 EV142278:103 EV142508:77 EV142508:221 EV142508:263 EV142524:216 EV142547:90 EV142547:159 EV142567:542 EV142571:229 EV142571:253 EV142571:257 EV142571:258 EV142571:514 EV142571:536 EV142833:148 EV142997:173 EV143049:278 EV143049:284 EV143049:350 EV143049:381 EV143049:390 EV143049:468 EV143049:542 EV143136:596 EV143136:597 EV143136:623 EV143136:631 EV143136:709 EV143136:710 EV143205:90 EV143205:160 EV143263:202 EV143263:223 EV143263:534 EV143470:57 EV143470:73 EV143470:102 EV143470:105 EV143470:185 EV143470:257 EV143695:133 EV143695:145 EV143695:159 EV143695:163 EV143695:226 EV143695:257 EV143695:260 EV143817:28 EV143914:60 EV143914:151 EV144207:104 EV144575:371 EV144575:412 EV144575:421 EV144575:430 EV144575:448 EV144694:537 EV145058:107 EV145058:135 EV145058:150 EV145058:183 EV145058:186 EV145084:385 EV145122:87 EV145122:120 EV145122:156 EV145122:198 EV145122:222 EV145122:228 EV145122:279 EV145122:286 EV145198:107 EV145198:124 EV145264:77 EV145335:25 EV145335:58 EV145335:60 EV145403:573 EV145529:145 EV145529:217 EV145529:245 EV145552:153 EV145605:581 EV145605:598 EV145605:647 EV145643:170 EV145746:112 EV145782:76 EV145805:109 EV145805:128 EV145805:347 EV145805:350 EV145805:464 EV145997:592 EV146007:291 EV146154:395 EV146186:261 EV146186:309 EV146186:333 EV146186:359 EV146186:366 EV146186:420 EV146549:152 EV146549:160 EV146549:181 EV146549:182 EV146549:197 EV146549:202 EV146549:208 EV146549:253 EV146549:301 EV146549:328 EV146549:373 EV146549:397 EV146549:413 EV146549:452 EV146575:86 EV146575:164 EV146594:392 EV146594:444 EV146635:87 EV146635:105 EV146635:208 EV146635:247 EV146653:445 EV146653:462 EV146653:463 EV146653:517 EV146653:518 EV146737:164 EV146737:223 EV146737:257 EV146774:114 EV146774:165 EV147124:146 EV147124:186 EV147130:419 EV147130:428 EV147130:485 EV147130:537 EV147169:361 EV147169:436 EV147171:439 EV147171:452 EV147171:489 EV147183:242 EV147183:266 EV147308:326 EV147308:406 EV147308:514 EV147308:526 EV147308:543 EV147308:605 EV147349:497 EV147349:539 EV147448:113 EV147448:140 EV147448:141 EV147506:569 EV147708:527 EV147935:199 EV147935:202 EV147935:224 EV147939:567 EV147949:185 EV147949:197 EV147949:230 EV147949:290 EV147949:294 EV147990:647 EV147995:71 EV148147:493 EV148216:128 EV148216:158 EV148216:170 EV148272:551 EV148272:563 EV148272:587 EV148272:599 EV148307:552 EV148307:564 EV148307:614 EV148416:128 EV148416:135 EV148416:166 EV148416:194 EV148416:273 EV148479:103 EV148485:177 EV148485:187 EV148485:225 EV148485:235 EV148485:246 EV148485:255 EV148485:282 EV148512:186 EV148512:200 EV148512:240 EV148512:243 EV148512:303 EV148512:354 EV148512:360 EV148512:411 EV148512:428 EV148512:468 EV148580:591 EV148580:599 EV148633:119 EV148633:131 EV148633:256 EV148633:257 EV148750:125 EV148750:188 EV148772:105 EV148772:128 EV148772:144 EV148772:148 EV148772:174 EV148772:175 EV148772:192 EV148778:81 EV148778:87 EV148778:90 EV148778:123 EV148778:156 EV148778:168 EV148778:189 EV148910:109 EV148910:148 EV148910:175 EV148910:202 EV148910:211 EV148910:237 EV148910:242 EV148911:507 EV148911:516 EV148911:537 EV148911:573 EV148973:111 EV148973:129 EV148973:135 EV148973:162 EV148973:165 EV148973:166 EV148973:219 EV148973:220 EV148973:221 EV149067:655 EV149067:657 EV149067:665 EV149953:54 EV150046:467 EV150046:530 EV150106:536 EV150106:596 EV150106:614 EV150106:635 EV150203:221 EV150216:173 EV150216:265 EV150259:142 EV150259:152 EV150259:176 EV150259:179 EV150259:215 EV150259:221 EV150259:251 EV150259:254 EV150371:58 EV150371:66 EV150371:96 EV150371:180 EV150405:628 EV150405:652 EV150431:140 EV150431:227 EV150492:177 EV150492:181 EV150492:189 EV150492:202 EV150553:196 EV150553:205 EV150553:238 EV150553:241 EV150736:121 EV150736:144 EV150736:173 EV150751:133 EV150751:136 EV150751:166 EV150751:193 EV150751:262 EV150751:280 EV150753:90 EV150753:116 EV150796:87 EV150796:99 EV150796:150 EV150796:186 EV150796:195 EV150796:225 EV150796:279 EV150940:25 EV150940:82 EV150940:152 EV150940:159 EV151047:193 EV151047:195 EV151047:224 EV151047:298 EV151047:304 EV151047:316 EV151067:544 EV151067:556 EV151067:636 EV151095:97 EV151095:151 EV151095:156 EV151095:218 EV151160:140 EV151160:152 EV151160:221 EV151160:302 EV151160:317 EV151204:178 EV151204:185 EV151204:247 EV151343:224 EV151343:267 EV151391:329 EV151391:332 EV151391:361 EV151402:515 EV151402:526 EV151402:529 EV151402:535 EV151402:592 EV151402:652 EV151402:668 EV151455:562 EV151455:582 EV151455:682 EV151455:683 EV151496:126 EV151496:160 EV151496:173 EV151496:305 EV151519:84 EV151519:96 EV151519:144 EV151519:189 EV151519:234 EV151519:240 EV151519:276 EV151519:348 EV151519:414 EV151519:459 EV151519:537 EV151519:546 EV151544:65 EV151544:77 EV151544:96 EV151631:529 EV151636:451 EV151636:458 EV151636:469 EV151636:478 EV151636:481 EV151636:550 EV151665:565 EV151665:566 EV151665:576 EV151670:476 EV151670:500 EV151670:564 EV151670:621 EV151790:163 EV151790:166 EV151790:214 EV151790:226 EV151830:195 EV151840:241 EV151840:274 EV151868:154 EV151868:184 EV151945:291 EV151945:358 EV152004:58 EV152056:152 EV152056:173 EV152056:181 EV152056:241 EV152056:246 EV152056:263 EV152073:340 EV152073:346 EV152073:409 EV152073:472 EV152250:313 EV152250:335 EV152250:367 EV152303:553 EV152303:596 EV152465:193 EV152465:223 EV152465:280 EV152465:337 EV152481:600 EV152516:216 EV152516:228 EV152566:388 EV152566:516 EV152566:534 EV152566:564 EV152566:603 EV152566:644 EV152595:367 EV152595:481 EV152595:499 EV152595:502 EV152595:534 EV152602:571 EV152666:220 EV152666:241 EV152666:247 EV152666:304 EV152666:307 EV152666:316 EV152666:343 EV152666:377 EV152666:385 EV152666:393 EV152773:196 EV152773:221 EV152773:240 EV152773:255 EV152773:314 EV152773:329 EV152773:351 EV152773:353 EV152808:415 EV152862:577 EV152862:586 EV152862:670 EV152862:693 EV152862:712 EV152862:743 EV152862:781 EV152862:793 EV152862:817 EV152862:826 EV152862:859 EV152862:881 EV152891:123 EV152891:133 EV152891:186 EV152891:198 EV152891:222 EV152891:258 EV152891:339 EV152891:370 EV152891:529 EV152891:610 EV152911:77 EV152911:89 EV152911:98 EV152911:131 EV152911:188 EV152911:218 EV152911:238 EV152911:293 EV152911:311 EV152911:338 EV152911:365 EV152911:404 EV152911:506 EV152911:530 EV152911:575 EV152911:584 EV152911:587 EV152911:642 EV152928:51 EV152928:54 EV152928:93 EV152928:109 EV152928:119 EV152928:150 EV152928:189 EV152928:198 EV152928:234 EV152928:292 EV152928:315 EV152928:357 EV152928:360 EV152928:447 EV152928:450 EV152928:459 EV152928:462 EV152928:489 EV152928:543 EV153019:105 EV153019:162 EV153019:186 EV153019:189 EV153021:395 EV153021:582 EV153021:673 EV153021:676 EV153021:731 EV153148:393 EV153148:420 EV153148:477 EV153148:483 EV153148:486 EV153191:529 EV153191:593 EV153202:397 EV153202:403 EV153202:433 EV153202:480 EV153202:840 EV153238:66 EV153238:102 EV153238:123 EV153238:150 EV153270:419 EV153270:462 EV153270:495 EV153335:63 EV153335:136 EV153335:166 EV153335:174 EV153335:180 EV153335:231 EV153335:252 EV153335:267 EV153335:291 EV153335:303 EV153335:342 EV153335:393 EV153335:417 EV153335:504 EV153335:522 EV153335:531 EV153340:100 EV153340:102 EV153340:137 EV153340:153 EV153340:206 EV153501:158 EV153508:417 EV153817:199 EV153817:309 EV153817:413 EV153817:476 EV153817:480 EV153817:513 EV153817:515 EV153817:639 EV153817:663 EV154102:580 EV154199:90 EV154232:136 EV154232:171 EV154232:180 EV154232:203 EV154232:231 EV154232:257 EV154232:287 EV154232:290 EV154232:307 EV154232:313 EV154241:141 EV154241:168 EV154241:225 EV154241:305 EV154241:307 EV154241:421 EV154298:526 EV154298:532 EV154787:128 EV154920:72 EV154920:74 EV154920:89 EV154920:143 EV154920:149 EV154920:158 EV154920:161 EV154920:170 EV154920:208 EV154920:218 EV154920:224 EV154920:230 EV154920:242 EV155249:532 EV155363:297 EV155363:342 EV155363:354 EV155363:357 EV155363:372 EV155363:435 EV155363:486 EV155363:492 EV155450:343 EV155450:352 EV155450:406 EV155450:409 EV155450:469 EV155450:502 EV155450:535 EV155450:547 EV155659:453 EV155659:476 EV155694:96 EV155694:115 EV155694:142 EV155694:184 EV155694:262 EV155694:277 EV155694:280 EV155694:292 EV155694:310 EV155694:334 EV155694:352 EV155694:388 EV155694:409 EV155694:433 EV155694:442 EV155694:445 EV155694:460 EV155694:514 EV155694:526 EV155694:595 EV155694:604 EV155694:607 EV155694:629 EV155694:643 EV155694:709 EV155694:712 EV155851:268 EV155851:335 EV155948:447 EV156033:213 EV156033:255 EV156033:258 EV156033:261 EV156033:342 EV156033:345 EV156033:397 EV156033:432 EV156033:603 EV156033:622 EV156033:687 EV156093:113 EV156093:143 EV156093:581 EV156116:353 EV156116:546 EV156277:220 EV156277:226 EV156297:463 EV156297:503 EV156382:232 EV156382:263 EV156382:276 EV156382:291 EV156389:200 EV156389:326 EV156389:360 EV156389:574 EV156389:648 EV156389:685 EV156464:46 EV156557:116 EV156557:155 EV156557:194 EV156557:206 EV156557:215 EV156557:218 EV156557:302 EV156557:315 EV156557:319 EV156557:362 EV156557:392 EV156557:431 EV156557:435 EV156557:437 EV156557:476 EV156557:521 EV156557:650 EV156557:692 EV156615:182 EV156615:197 EV156615:284 EV156615:302 EV156615:403 EV156615:509 EV156615:512 EV156621:231 EV156621:286 EV156621:314 EV156621:402 EV156808:168 EV157148:588 EV157799:683 EV157799:698 EV158034:473 EV158034:584 EV158034:602 EV158034:662 EV158062:163 EV158062:172 EV158062:211 EV158062:214 EV158062:256 EV158062:280 EV158062:317 EV158062:406 EV158062:409 EV158062:422 EV158062:430 EV158119:87 EV158119:99 EV158119:365 EV158119:396 EV158119:450 EV158119:461 EV158130:52 EV158130:76 EV158130:136 EV158132:84 EV158132:114 EV158132:186 EV158132:212 EV158132:213 EV158132:297 EV158132:303 EV158132:333 EV158132:345 EV158132:366 EV158132:381 EV158132:450 EV158132:462 EV158132:477 EV158132:510 EV158132:531 EV158140:85 EV158140:128 EV158140:253 EV158140:386 EV158140:415 EV158140:431 EV158140:485 EV158140:526 EV158140:628 EV158283:98 EV158283:115 EV158283:139 EV158283:207 EV158283:219 EV158283:285 EV158283:294 EV158330:287 EV158330:299 EV158330:329 EV158330:442 EV158330:472 EV158330:598 EV158334:443 EV158334:487 EV158334:492 EV158334:524 EV158355:300 EV158399:101 EV158399:116 EV158399:125 EV158399:137 EV158399:143 EV158399:146 EV158470:276 EV158470:288 EV158470:321 EV158470:325 EV158470:331 EV158470:346 EV158470:348 EV158470:350 EV158470:354 EV158470:366 EV158470:370 EV158470:371 EV158470:386 EV158632:118 EV158632:130 EV158632:131 EV158632:164 EV158632:283 EV158802:602 EV158809:567 EV158809:573 EV158982:154 EV158982:166 EV158982:184 EV158982:223 EV159014:59 EV159014:86 EV159014:95 EV159014:98 EV159014:521 EV159014:572 EV159050:92 EV159050:113 EV159050:125 EV159050:152 EV159050:188 EV159050:230 EV159050:298 EV159050:311 EV159050:314 EV159050:326 EV159050:371 EV159050:413 EV159050:456 EV159050:486 EV159050:487 EV159050:494 EV159050:497 EV159050:527 EV159050:560 EV159050:574 EV159050:584 EV159050:633 EV159050:704 EV159050:724 EV159050:726 EV159463:115 EV159463:117 EV159463:142 EV159463:154 EV159463:157 EV159662:65 EV159662:77 EV159662:80 EV159685:115 EV159685:169 EV159685:176 EV159685:415 EV159685:445 EV159685:463 EV159685:504 EV159685:506 EV159685:537 EV159685:550 EV159685:571 EV159685:607 EV159685:616 EV159685:638 EV159685:649 EV159685:667 EV159744:454 EV159744:472 EV160261:253 EV160381:58 EV160381:59 EV160381:62 EV160381:96 EV160381:120 EV160381:133 EV160480:84 EV160480:240 EV160480:339 EV160480:378 EV160480:402 EV160480:406 EV160480:436 EV160480:441 EV160480:504 EV160553:73 EV160553:86 EV160553:100 EV160553:103 EV160553:176 EV160704:90 EV160822:476 EV160822:504 EV160822:521 EV160842:201 EV160842:260 EV160842:284 EV160842:295 EV160842:360 EV160842:416 EV160842:474 EV160842:479 EV160842:482 EV160842:484 EV160842:551 EV160842:606 EV160842:692 EV161095:249 EV161095:252 EV161095:321 EV161095:333 EV161095:399 EV161095:423 EV161095:432 EV161095:501 EV161095:504 EV161105:308 EV161105:317 EV161105:382 EV161105:486 EV161216:83 EV161216:89 EV161216:130 EV161216:192 EV161216:198 EV161216:201 EV161216:224 EV161216:317 EV161221:64 EV161221:86 EV161221:109 EV161221:130 EV161221:131 EV161221:170 EV161221:182 EV161221:236 EV161221:245 EV161221:304 EV161221:310 EV161221:324 EV161221:339 EV161221:362 EV161221:373 EV161221:462 EV161221:504 EV161221:513 EV161221:544 EV161221:583 EV161221:677 EV161221:694 EV161221:718 EV161299:297 EV161299:313 EV161299:364 EV161299:371 EV161299:374 EV161299:413 EV161299:655 EV161299:673 EV161299:688 EV161338:350 EV161338:455 EV161824:240 EV161825:170 EV161825:176 EV161825:329 EV161825:347 EV161825:356 EV161898:473 EV161898:497 EV162063:244 EV162063:262 EV162063:280 EV162063:295 EV162138:501 EV162138:552 EV162138:572 EV162217:537 EV162217:538 EV162217:558 EV162217:648 EV162815:183 EV162815:188 EV162833:505 EV162833:528 EV162833:541 EV162833:606 EV163063:127 EV163063:165 EV163076:212 EV163076:221 EV163076:390 EV163076:411 EV163079:82 EV163079:130 EV163147:229 EV163147:256 EV163162:258 EV163185:485 EV163220:624 EV163220:631 EV163220:651 EV163220:657 EV163383:291 EV163383:306 EV163383:463 EV163383:470 EV163383:505 EV163462:465 EV163462:473 EV163516:454 EV163516:464 EV163516:468 EV163640:140 EV163882:155 EV164090:282 EV164090:306 EV164090:378 EV164090:405 EV164130:463 EV164156:578 EV164156:620 EV164194:513 EV164194:519 EV164194:531 EV164194:540 EV164194:552 EV164210:143 EV164210:152 EV164210:258 EV164210:274 EV164280:87 EV164280:91 EV164280:210 EV164447:618 EV164447:627 EV165018:107 EV165018:109 EV165018:160 EV165018:162 EV165018:234 EV165070:159 EV165070:177 EV165070:561 EV165070:660 EV165070:679 EV165082:345 EV165174:528 EV165174:540 EV165177:301 EV165177:407 EV165177:421 EV165177:427 EV165177:444 EV165177:485 EV165177:490 EV165177:493 EV165177:501 EV165177:517 EV165177:552 EV165177:559 EV165194:208 EV165194:313 EV165194:325 EV165194:425 EV165223:128 EV165223:216 EV165259:445 EV165259:463 EV165259:499 EV165259:526 EV165278:552 EV165315:505 EV165332:445 EV165332:466 EV165332:484 EV165332:517 EV165360:235 EV165360:240 EV165360:256 EV165360:284 EV165360:291 EV165360:402 EV165431:239 EV165464:103 EV165464:149 EV165464:232 EV165464:253 EV165464:271 EV165464:286 EV165464:439 EV165464:445 EV165464:501 EV165548:367 EV165559:146 EV165559:155 EV165559:182 EV166010:158 EV166010:161 EV166010:275 EV166010:286 EV166010:314 EV166013:188 EV166013:194 EV166065:572 EV166065:588 EV166141:335 EV166300:609 EV166300:621 EV166332:683 EV166332:841 EV166524:262 EV166524:290 EV166524:292 EV166524:325 EV166524:327 EV166537:89 EV166537:106 EV166537:157 EV166537:163 EV166560:383 EV166754:437 EV166754:440 EV166754:458 EV166754:459 EV166754:488 EV166754:520 EV166754:527 EV166754:539 EV166754:572 EV166754:581 EV166754:596 EV166754:599 EV166754:636 EV166754:665 EV166754:668 EV166754:747 EV166754:761 EV166754:785 EV166754:821 EV166754:823 EV166754:847 EV166754:849 EV166754:889 EV166754:896 EV166768:307 EV166768:313 EV166768:364 EV166768:370 EV166768:451 EV166768:479 EV166768:482 EV166776:528 EV166977:540 EV166977:589 EV166977:613 EV167360:160 EV167360:349 EV167360:389 EV167360:423 EV167360:451 EV167360:458 EV167455:296 EV167455:298 EV167455:340 EV167741:58 EV167741:88 EV167741:122 EV167741:130 EV167741:145 EV167741:357 EV167944:55 EV167944:82 EV167952:45 EV167952:98 EV167952:125 EV167952:228 EV167952:245 EV167952:278 EV167952:281 EV167952:287 EV167952:407 EV167952:457 EV167952:461 EV167952:465 EV167952:466 EV167952:491 EV167952:494 EV167952:519 EV167952:532 EV167952:542 EV167952:554 EV167984:63 EV167984:75 EV167984:135 EV167984:186 EV167984:190 EV167984:201 EV168011:70 EV168011:106 EV168018:746 EV168019:173 EV168036:738 EV168040:175 EV168040:439 EV168040:451 EV168044:500 EV168044:704 EV168044:707 EV168044:785 EV168044:794 EV168416:433 EV168416:463 EV168439:107 EV168460:931 EV168460:937 EV168460:988 EV168460:1003 EV168679:517 EV168679:518 EV168683:733 EV168683:916 EV168691:718 EV168691:736 EV168691:767 EV168691:793 EV168691:816 EV168821:269 EV168821:390 EV168821:418 EV168821:429 EV168821:432 EV168848:560 EV168947:141 EV168947:193 EV168947:209 EV168947:210 EV168947:222 EV168947:234 EV168947:351 EV168947:380 EV168947:393 EV168947:422 EV168947:423 EV168947:442 EV168947:483 EV168947:502 EV168947:507 EV168947:540 EV168947:564 EV169138:219 EV169138:250 EV169138:280 EV169257:40 EV169257:116 EV169257:186 EV169257:235 EV169257:245 EV169257:277 EV169257:284 EV169257:329 EV169280:53 EV169280:71 EV169283:194 EV169293:698 EV169302:225 EV169325:218 EV169336:690 EV169414:692 EV169414:840 EV169414:858 EV169414:891 EV169414:903 EV169414:926 EV169414:932 EV169420:40 EV169444:44 EV169694:134 EV169694:186 EV169694:212 EV169694:227 EV169694:230 EV169694:236 EV169694:272 EV169694:287 EV169694:332 EV169694:389 EV169694:431 EV169694:542 EV169722:208 EV169722:232 EV169795:182 EV169795:245 EV169816:47 EV169816:55 EV169816:100 EV169816:406 EV169816:444 EV169829:174 EV169829:177 EV169829:234 EV169836:649 EV169990:284 EV170073:120 EV170073:184 EV170073:188 EV170073:222 EV170073:240 EV170073:243 EV170073:285 EV170073:306 EV170073:336 EV170073:348 EV170073:351 EV170073:396 EV170073:405 EV170073:465 EV170111:935 EV170111:941 EV170111:950 EV170121:144 EV170121:418 EV170121:441 EV170121:561 EV170146:365 EV170146:551 EV170146:587 EV170239:131 EV170239:149 EV170239:203 EV170239:215 EV170239:227 EV170300:107 EV170300:115 EV170300:118 EV170424:686 EV170424:712 EV170424:719 EV170424:749 EV170482:59 EV170482:157 EV170482:201 EV170482:210 EV170482:218 EV170482:225 EV170488:399 EV170567:180 EV170567:235 EV170567:414 EV170567:444 EV170567:552 EV170567:559 EV170658:429 EV170658:433 EV170658:479 EV170658:484 EV170658:514 EV170658:660 EV170947:163 EV170947:171 EV170947:450 EV170947:470 EV170956:385 EV170956:415 EV170956:463 EV170956:480 EV171028:97 EV171028:99 EV171028:143 EV171028:180 EV171028:212 EV171028:213 EV171059:261 EV171065:252 EV171065:267 EV171065:342 EV171065:345 EV171065:351 EV171085:92 EV171111:240 EV171111:462 EV171127:1024 EV171127:1052 EV171148:506 EV171148:528 EV171148:563 EV171148:576 EV171151:226 EV171206:734 EV171206:823 EV171206:842 EV171206:843 EV171206:854 EV171224:165 EV171224:186 EV171224:189 EV171224:196 EV171224:207 EV171224:231 EV171224:267 EV171229:100 EV171252:450 EV171252:458 EV171269:706 EV171269:714 EV171269:753 EV171269:754 EV171269:774 EV171269:863 EV171274:171 EV171274:212 EV171274:226 EV171274:248 EV171308:95 EV171308:133 EV171308:156 EV171308:177 EV171308:415 EV171308:515 EV171366:368 EV171366:386 EV171366:506 EV171366:562 EV171440:236 EV171440:262 EV171440:275 EV171440:626 EV171570:105 EV171618:81 EV171618:93 EV171618:99 EV171618:105 EV171618:126 EV171618:132 EV171618:141 EV171618:147 EV171618:198 EV171784:102 EV171784:120 EV171784:140 EV171784:145 EV171784:250 EV171792:467 EV171792:501 EV171792:602 EV172047:111 EV172047:152 EV172047:182 EV172047:230 EV172047:233 EV172047:277 EV172047:306 EV172047:317 EV172047:320 EV172047:326 EV172047:332 EV172047:339 EV172047:342 EV172047:422 EV172047:440 EV172047:509 EV172047:563 EV172047:605 EV172047:614 EV172047:653 EV172047:671 EV172118:623 EV172247:626 EV172247:743 EV172247:752 EV172247:840 EV172247:857 EV172247:931 EV172260:199 EV172260:205 EV172260:388 EV172260:427 EV172260:445 EV172260:472 EV172260:487 EV172260:511 EV172260:566 EV172476:399 EV172489:196 EV172489:262 EV172489:263 EV172489:301 EV172489:354 EV172489:384 EV172489:493 EV172498:716 EV172498:734 EV172498:754 EV172498:804 EV172530:350 EV172542:307 EV172542:371 EV172542:376 EV172542:496 EV172542:535 EV172643:265 EV172678:269 EV172763:607 EV172763:631 EV172763:683 EV172763:686 EV172763:742 EV172763:751 EV172763:757 EV172763:820 EV172841:37 EV172841:76 EV172841:121 EV172841:122 EV172841:158 EV172841:164 EV172888:205 EV172891:260 EV172891:269 EV172891:281 EV172891:290 EV172891:311 EV172891:326 EV172891:338 EV172917:481 EV172917:493 EV172917:547 EV172949:253 EV172990:66 EV172990:99 EV172990:160 EV172990:451 EV173031:495 EV173031:501 EV173031:558 EV173031:567 EV173058:565 EV173058:574 EV173058:629 EV173058:685 EV173118:687 EV173277:277 EV173277:295 EV173277:301 EV173277:311 EV173277:409 EV173411:20 EV173411:42 EV173411:74 EV173411:77 EV173411:98 EV173411:119 EV173411:120 EV173411:137 EV173411:161 EV173411:192 EV173411:194 EV173411:212 EV173411:224 EV173411:267 EV173411:274 EV173411:286 EV173604:112 EV173604:123 EV173604:134 EV173604:147 EV173604:159 EV173604:191 EV173604:196 EV173690:88 EV173690:94 EV173690:130 EV173690:138 EV173690:172 EV173690:184 EV173690:238 EV173690:256 EV173690:355 EV173838:427 EV173853:344 EV173853:347 EV174115:320 EV174115:363 EV174115:455 EV174115:479 EV174115:505 EV174115:539 EV174174:169 EV174174:240 EV174233:71 EV174233:115 EV174295:673 EV174303:234 EV174303:237 EV174303:280 EV174303:369 EV174303:417 EV174303:449 EV174535:118 EV174535:127 EV174535:128 EV174535:164 EV174535:186 EV174535:214 EV174588:552 EV174588:591 EV174588:627 EV174588:638 EV174616:122 EV174616:180 EV174616:181 EV174616:194 EV174616:198 EV174786:251 EV174786:260 EV174786:264 EV174841:375 EV174841:450 EV174841:459 EV174979:426 EV174979:492 EV174979:528 EV174979:570 EV174979:612 EV175012:84 EV175012:100 EV175012:156 EV175149:168 EV175149:170 EV175300:200 EV175474:110 EV175474:112 EV175474:172 EV175474:191 EV175474:227 EV175475:113 EV175475:143 EV175475:146 EV175475:152 EV175475:155 EV175475:176 EV175475:209 EV175632:150 EV175632:169 EV175772:543 EV175772:558 EV175772:580 EV175772:598 EV175772:612 EV175792:359 EV175792:443 EV175792:452 EV175792:468 EV175799:550 EV175799:628 EV175799:664 EV175850:158 EV175850:193 EV176179:648 EV176179:766 EV176357:100 EV176382:138 EV176385:59 EV176385:92 EV176385:98 EV176385:104 EV176385:113 EV176385:143 EV176385:149 EV176385:188 EV176385:201 EV176450:122 EV176450:133 EV176450:138 EV176450:160 EV176450:198 EV176450:207 EV176450:224 EV176450:272 EV176450:279 EV176450:286 EV176540:109 EV176540:546 EV176681:790 EV176681:795 EV176681:810 EV176705:714 EV176705:834 EV176705:838 EV176705:896 EV176705:938 EV176705:981 EV176859:442 EV176859:559 EV176859:584 EV176859:589 EV176859:604 EV176859:618 EV176859:650 EV176859:715 EV176859:718 EV176859:727 EV176901:865 EV176901:902 EV176953:587 EV176953:919 EV176975:798 EV176975:807 EV176975:821 EV176975:887 EV177002:731 EV177030:571 EV177030:624 EV177030:734 EV177047:390 EV177047:399 EV177047:401 EV177047:408 EV177047:417 EV177047:432 EV177049:585 EV177103:219 EV177103:234 EV177103:267 EV177103:336 EV177103:354 EV177103:363 EV177103:384 EV177103:393 EV177234:886 EV177282:43 EV177282:62 EV177308:531 EV177337:569 EV177351:489 EV177351:496 EV177360:187 EV177360:206 EV177360:232 EV177375:227 EV177375:318 EV177375:426 EV177375:598 EV177399:189 EV177399:263 EV177399:264 EV177399:273 EV177399:325 EV177399:402 EV177399:403 EV177412:418 EV177412:466 EV177417:199 EV177417:203 EV177417:343 EV177417:598 EV177441:646 EV177441:733 EV177451:520 EV177451:522 EV177481:459 EV177482:537 EV177482:578 EV177503:87 EV177503:203 EV177551:306 EV177553:157 EV177553:219 EV177553:220 EV177553:237 EV177553:306 EV177553:318 EV177553:465 EV177553:540 EV177553:568 EV177564:281 EV177564:287 EV177649:842 EV177683:99 EV177683:126 EV177683:129 EV177683:138 EV177683:162 EV177683:255 EV177683:288 EV177683:309 EV177683:336 EV177683:393 EV177683:408 EV177683:435 EV177683:441 EV177683:450 EV177683:510 EV177683:537 EV177683:591 EV177683:618 EV177683:624 EV177683:630 EV177683:651 EV177683:687 EV177683:696 EV177683:708 EV177683:714 EV177748:407 EV177748:706 EV177748:762 EV177748:815 EV177779:583 EV177779:620 EV177779:634 EV177855:293 EV177931:438 EV177931:598 EV177931:610 EV177931:630 EV177931:637 EV177931:671 EV177931:677 EV177948:382 EV177968:29 EV177968:38 EV177968:123 EV177968:134 EV177968:150 EV178004:64 EV178004:73 EV178004:151 EV178004:157 EV178004:160 EV178004:163 EV178004:172 EV178004:181 EV178004:229 EV178004:232 EV178004:244 EV178004:250 EV178004:265 EV178004:276 EV178004:286 EV178004:310 EV178004:316 EV178004:319 EV178004:346 EV178004:352 EV178004:361 EV178004:391 EV178004:424 EV178004:436 EV178108:544 EV178108:677 EV178162:341 EV178162:362 EV178162:401 EV178162:560 EV178268:228 EV178268:347 EV178268:374 EV178268:419 EV178268:498 EV178268:547 EV178268:689 EV178292:85 EV178309:411 EV178309:420 EV178309:432 EV178309:463 EV178309:504 EV178309:510 EV178309:531 EV178309:570 EV178309:582 EV178343:516 EV178449:278 EV178449:289 EV178449:387 EV178458:658 EV178458:661 EV178458:733 EV178458:784 EV178521:321 EV178521:436 EV178521:437 EV178521:444 EV178521:509 EV178598:917 EV178598:963 EV178598:973 EV178614:700 EV178614:719 EV178614:723 EV178614:840 EV178614:855 EV178783:815 EV178783:854 EV178783:904 EV178783:906 EV178783:918 EV178873:277 EV178873:295 EV178873:322 EV178873:364 EV178873:481 EV178873:511 EV178873:550 EV178873:574 EV178948:110 EV178948:177 EV179032:709 EV179032:724 EV179032:755 EV179032:781 EV179032:831 EV179144:173 EV179144:197 EV179144:201 EV179144:230 EV179144:233 EV179144:253 EV179144:277 EV179144:362 EV179144:367 EV179144:442 EV179144:565 EV179144:592 EV179144:634 EV179144:671 EV179177:264 EV179177:330 EV179247:428 EV179248:75 EV179248:110 EV179248:132 EV179248:190 EV179248:191 EV179248:202 EV179248:241 EV179248:285 EV179248:321 EV179248:325 EV179248:339 EV179248:355 EV179257:809 EV179477:469 EV179540:188 EV179869:326 EV179869:352 EV180083:209 EV180517:84 EV180517:141 EV181065:189 EV181065:295 EV181065:321 EV181065:332 EV181065:333 EV181065:416 EV181065:424 EV181065:517 EV181065:543 EV181065:570 EV181065:614 EV181260:454 EV181260:556 EV181260:557 EV181368:127 EV181368:148 EV181448:118 EV181448:140 EV181448:165 EV181448:230 EV181481:68 EV181486:120 EV181486:174 EV181486:182 EV181486:339 EV181486:462 EV181536:466 EV181536:467 EV181536:504 EV181536:511 EV181551:57 EV181551:60 EV181551:290 EV181551:297 EV181551:445 EV181551:468 EV181551:537 EV181669:114 EV181669:156 EV181669:164 EV181669:196 EV181669:207 EV181718:309 EV181926:435 EV181946:214 EV181946:233 EV182009:696 EV182137:592 EV182137:605 EV182137:652 EV182137:656 EV182145:580 EV182607:347 EV182607:440 EV182924:270 EV182924:512 EV182924:584 EV182995:322 EV182995:349 EV182995:358 EV182995:367 EV182995:370 EV182995:387 EV182995:475 EV182995:512 EV182995:643 EV183065:173 EV183065:179 EV183065:221 EV183065:224 EV183065:239 EV183065:263 EV183065:266 EV183065:299 EV183065:305 EV183277:409 EV183315:106 EV183395:57 EV183395:85 EV183395:140 EV183405:85 EV183589:591 EV183684:263 EV183684:308 EV183684:313 EV183684:329 EV183796:541 EV183796:543 EV183866:611 EV183866:612 EV183898:172 EV183898:244 EV183898:254 EV183898:280 EV183898:289 EV183960:22 EV183960:102 EV183960:131 EV183960:145 EV183960:166 EV184025:208 EV184047:313 EV184047:319 EV184047:372 EV184047:390 EV184047:401 EV184047:408 EV184047:460 EV184047:469 EV184129:347 EV184130:452 EV184130:490 EV184130:505 EV184224:621 EV184224:625 EV184224:640 EV184224:703 EV184371:177 EV184371:205 EV184463:534 EV184556:162 EV184621:451 EV184646:625 EV184646:633 EV184847:315 EV184847:333 EV184847:339 EV184847:345 EV184938:551 EV184946:465 EV184946:545 EV184946:549 EV184965:661 EV184965:669 EV184967:554 EV185024:343 EV185065:168 EV185065:210 EV185065:326 EV185065:353 EV185065:359 EV185065:401 EV185065:406 EV185065:417 EV185065:482 EV185088:132 EV185088:207 EV185088:222 EV185088:225 EV185171:142 EV185171:160 EV185171:202 EV185171:220 EV185171:407 EV185171:440 EV185171:477 EV185171:495 EV185303:128 EV185303:157 EV185303:198 EV185303:205 EV185303:253 EV185303:269 EV185303:446 EV185303:453 EV185303:485 EV185303:593 EV185303:606 EV185303:608 EV185303:638 EV185303:648 EV185303:652 EV185340:617 EV185397:102 EV185397:185 EV185397:216 EV185397:250 EV185397:277 EV185407:464 EV185407:508 EV185511:104 EV185511:156 EV185511:242 EV185511:248 EV185511:305 EV185511:314 EV185511:395 EV185511:404 EV185511:419 EV185511:434 EV185511:437 EV185511:443 EV185511:548 EV185511:575 EV185511:639 EV185511:733 EV185635:400 EV185660:145 EV185660:147 EV185690:198 EV185693:107 EV185693:120 EV185744:188 EV185744:215 EV185744:220 EV185759:90 EV185759:214 EV185759:218 EV185782:553 EV185924:116 EV185924:172 EV185924:203 EV185924:246 EV185924:255 EV185924:373 EV185924:378 EV185924:451 EV185924:496 EV185924:499 EV185924:519 EV185924:569 EV185924:590 EV185924:610 EV185950:371 EV186095:60 EV186095:87 EV186095:96 EV186095:141 EV186095:144 EV186095:166 EV186095:189 EV186095:261 EV186095:270 EV186095:282 EV186095:312 EV186095:342 EV186095:350 EV186095:405 EV186095:494 EV186095:498 EV186095:528 EV186095:546 EV186095:555 EV186095:615 EV186096:61 EV186096:62 EV186096:145 EV186096:155 EV186236:108 EV186236:125 EV186365:110 EV186365:152 EV186365:155 EV186365:179 EV186365:182 EV186365:269 EV186365:296 EV186365:307 EV186365:318 EV186365:327 EV186365:335 EV186365:356 EV186397:515 EV186410:159 EV186410:174 EV186410:300 EV186410:303 EV186410:320 EV186410:324 EV186410:336 EV186410:354 EV186566:184 EV186947:569 EV186947:616 EV187148:139 EV187148:184 EV187148:237 EV187148:265 EV187148:303 EV187148:349 EV187148:373 EV187159:145 EV187159:371 EV187159:379 EV187159:400 EV187159:433 EV187159:497 EV187159:504 EV187234:99 EV187234:164 EV187234:206 EV187234:221 EV187234:252 EV187234:260 EV187234:308 EV187234:311 EV187234:351 EV187234:353 EV187234:397 EV187234:398 EV187234:447 EV187234:497 EV187234:557 EV187234:560 EV187234:596 EV187234:605 EV187234:668 EV187258:30 EV187258:63 EV187258:100 EV187309:50 EV187309:91 EV187529:643 EV187892:41 EV187892:45 EV187892:84 EV187892:90 EV187892:102 EV187956:174 EV188487:159 EV188487:184 EV188499:98 EV188499:112 EV188499:146 EV188499:149 EV188499:335 EV188499:338 EV188499:359 EV188499:365 EV188499:410 EV188499:436 EV188499:479 EV188499:491 EV188499:536 EV188499:575 EV188499:593 EV188499:614 EV188564:104 EV188564:196 EV188564:269 EV188564:323 EV188564:377 EV188564:431 EV188564:494 EV188564:515 EV188587:418 EV188587:460 EV188587:585 EV188587:624 EV188702:398 EV188702:409 EV188702:476 EV188702:483 EV188702:492 EV188702:529 EV188856:20 EV188856:27 EV188856:101 EV188856:116 EV188856:143 EV188856:191 EV188856:233 EV188856:239 EV188856:340 EV188856:460 EV188856:587 EV188856:647 EV188941:132 EV188941:134 EV188941:153 EV188941:180 EV188941:219 EV188941:225 EV188941:306 EV188941:318 EV188941:409 EV188941:414 EV188941:452 EV188941:465 EV188941:519 EV189013:59 EV189013:60 EV189013:76 EV189013:212 EV189013:222 EV189062:102 EV189062:150 EV189062:447 EV189062:464 EV189130:531 EV189130:543 EV189130:579 EV189130:595 EV189169:152 EV189195:172 EV189195:209 EV189195:217 EV189218:81 EV189218:179 EV189218:181 EV189218:290 EV189218:396 EV189218:448 EV189218:454 EV189218:460 EV189218:484 EV189218:582 EV189218:594 EV189218:612 EV189218:615 EV189218:616 EV189218:634 EV189247:133 EV189247:162 EV189247:172 EV189247:201 EV189247:228 EV189364:313 EV189364:353 EV189364:355 EV189364:365 EV189364:406 EV189364:411 EV189364:414 EV189364:440 EV189364:451 EV189364:455 EV189364:521 EV189364:527 EV189369:40 EV189369:55 EV189369:70 EV189369:124 EV189400:648 EV189544:58 EV189544:90 EV189544:109 EV189544:119 EV189544:166 EV189544:172 EV189544:175 EV189544:190 EV189544:205 EV189544:223 EV189544:239 EV189714:662 EV189764:502 EV189764:526 EV189967:225 EV189967:249 EV189967:289 EV189967:307 EV189967:322 EV189995:147 EV189995:164 EV189995:183 EV190063:139 EV190158:284 EV190158:317 EV190158:332 EV190158:347 EV190158:384 EV190158:458 EV190158:553 EV190158:625 EV190421:104 EV190421:170 EV190421:179 EV190421:338 EV190421:381 EV190421:389 EV190421:401 EV190421:411 EV190421:413 EV190421:431 EV190421:437 EV190421:467 EV190490:451 EV190490:508 EV190490:514 EV190490:560 EV190490:641 EV190490:688 EV190520:320 EV190520:347 EV190732:615 EV190732:624 EV190750:352 EV190750:364 EV190750:367 EV190750:379 EV190755:468 EV190821:164 EV190821:374 EV190821:383 EV190821:449 EV190881:662 EV190904:212 EV190904:277 EV191008:144 EV191008:193 EV191008:235 EV191008:240 EV191043:176 EV191043:212 EV191043:255 EV191043:319 EV191043:349 EV191043:385 EV191058:336 EV191129:200 EV191129:250 EV191129:251 EV191129:345 EV191129:352 EV191155:285 EV191155:306 EV191155:308 EV191175:41 EV191175:59 EV191175:272 EV191175:332 EV191175:380 EV191175:407 EV191175:442 EV191176:225 EV191176:227 EV191176:288 EV191176:438 EV191176:444 EV191195:94 EV191195:130 EV191195:209 EV191195:211 EV191195:241 EV191195:277 EV191195:322 EV191195:415 EV191195:427 EV191195:457 EV191195:496 EV191195:520 EV191370:233 EV191370:375 EV191370:386 EV191374:656 EV191456:84 EV191456:133 EV191456:221 EV191458:110 EV191458:133 EV191458:161 EV191458:164 EV191458:176 EV191458:177 EV191458:203 EV191514:408 EV191514:483 EV191514:486 EV191514:495 EV191514:501 EV191514:510 EV191514:567 EV191514:590 EV191514:606 EV191514:645 EV191705:357 EV191705:366 EV191799:405 EV191799:479 EV191799:516 EV191799:597 EV191822:438 EV191942:520 EV191942:562 EV191942:622 EV191942:625 EV191942:627 EV191942:671 EV191942:672 EV192037:53 EV192037:77 EV192037:104 EV192037:227 EV192037:236 EV192037:252 EV192037:257 EV192037:380 EV192037:446 EV192037:536 EV192037:539 EV192037:596 EV192037:620 EV192098:72 EV192098:98 EV192098:107 EV192098:111 EV192098:118 EV192098:137 EV192098:412 EV192098:469 EV192111:225 EV192111:246 EV192111:258 EV192111:312 EV192111:321 EV192111:330 EV192111:357 EV192132:292 EV192132:410 EV192132:421 EV192132:497 EV192132:514 EV192186:147 EV192186:156 EV192186:216 EV192186:225 EV192186:228 EV192186:276 EV192186:309 EV192249:400 EV192260:121 EV192260:158 EV192260:170 EV192260:176 EV192260:227 EV192260:248 EV192260:257 EV192260:284 EV192308:121 EV192308:498 EV192308:520 EV192308:574 EV192308:597 EV192308:639 EV192308:657 EV192308:685 EV192328:311 EV192328:326 EV192328:341 EV192344:534 EV192344:643 EV192498:576 EV192548:239 EV192548:244 EV192548:610 EV192548:613 EV192608:144 EV192608:179 EV192608:184 EV192608:229 EV192608:237 EV192629:65 EV192629:85 EV192647:292 EV192647:342 EV192647:632 EV192647:647 EV192716:548 EV192793:178 EV192793:184 EV192793:481 EV192812:444 EV192812:447 EV192836:134 EV192836:145 EV192836:168 EV192836:210 EV192836:268 EV192836:307 EV192836:316 EV192836:328 EV192836:340 EV192847:67 EV192847:115 EV192847:121 EV192847:150 EV192847:173 EV192847:197 EV192847:198 EV192847:200 EV192847:222 EV192847:262 EV192847:281 EV192847:288 EV192847:299 EV192847:315 EV192864:47 EV192864:71 EV192864:115 EV192864:137 EV192864:149 EV192864:173 EV192864:187 EV192864:200 EV192864:278 EV192864:287 EV192864:311 EV192864:347 EV192864:408 EV192864:410 EV192864:425 EV192864:430 EV192864:485 EV192864:506 EV192864:554 EV192864:557 EV192892:353 EV192892:365 EV192892:398 EV192892:401 EV192919:171 EV192919:189 EV192919:198 EV192919:203 EV192919:237 EV192919:305 EV192961:107 EV192961:114 EV192961:119 EV192961:124 EV192961:202 EV192961:260 EV192961:298 EV192961:325 EV192961:415 EV192961:427 EV192961:433 EV192961:463 EV192961:478 EV192961:505 EV192961:547 EV192961:550 EV192961:574 EV192961:583 EV192961:628 EV192961:631 EV192961:673 EV193049:60 EV193049:118 EV193084:182 EV193084:209 EV193084:211 EV193084:227 EV193084:281 EV193084:301 EV193112:517 EV193112:529 EV193112:606 EV193112:607 EV193158:102 EV193158:160 EV193158:187 EV193158:250 EV193158:284 EV193158:394 EV193165:98 EV193165:180 EV193203:535 EV193203:538 EV193203:546 EV193203:550 EV193203:566 EV193203:581 EV193203:602 EV193203:604 EV193206:178 EV193206:190 EV193206:226 EV193218:80 EV193218:134 EV193218:140 EV193242:218 EV193242:246 EV193242:272 EV193291:120 EV193291:150 EV193291:156 EV193291:207 EV193301:165 EV193301:344 EV193301:372 EV193301:396 EV193301:402 EV193301:516 EV193301:543 EV193301:582 EV193301:588 EV193301:591 EV193301:594 EV193310:58 EV193310:66 EV193310:112 EV193387:480 EV193387:510 EV193387:580 EV193389:123 EV193389:184 EV193389:207 EV193389:279 EV193389:333 EV193389:395 EV193389:415 EV193389:507 EV193389:530 EV193389:555 EV193389:603 EV193426:62 EV193426:98 EV193426:104 EV193426:149 EV193426:189 EV193426:216 EV193426:245 EV193426:254 EV193426:278 EV193426:287 EV193426:353 EV193426:434 EV193426:476 EV193426:507 EV193426:512 EV193426:515 EV193426:554 EV193426:572 EV193426:589 EV193426:608 EV193426:632 EV193426:638 EV193443:52 EV193443:341 EV193443:451 EV193456:396 EV193456:424 EV193456:447 EV193456:468 EV193456:474 EV193456:477 EV193456:603 EV193456:626 EV193456:627 EV193483:598 EV193483:623 EV193483:652 EV193501:481 EV193501:488 EV193501:493 EV193501:542 EV193501:556 EV193501:560 EV193501:566 EV193501:596 EV193507:115 EV193507:203 EV193508:666 EV193577:105 EV193577:339 EV193577:343 EV193577:347 EV193577:459 EV193577:546 EV193577:576 EV193577:648 EV193577:651 EV193609:503 EV193609:557 EV193645:399 EV193645:587 EV193645:596 EV193645:611 EV193705:152 EV193705:173 EV193705:218 EV193717:286 EV193717:322 EV193717:328 EV193717:361 EV193717:433 EV193717:472 EV193717:679 EV193717:739 EV193797:514 EV193797:520 EV193869:202 EV193910:60 EV193910:114 EV193910:170 EV193910:182 EV193910:251 EV193965:84 EV193965:101 EV193965:148 EV193965:234 EV193965:246 EV193970:135 EV193970:176 EV193970:218 EV193970:262 EV193970:263 EV193970:278 EV193970:280 EV194032:388 EV194032:463 EV194032:472 EV194032:495 EV194033:536 EV194033:587 EV194033:611 EV194044:210 EV194044:342 EV194044:372 EV194044:396 EV194044:406 EV194044:420 EV194044:432 EV194044:483 EV194044:513 EV194044:563 EV194123:203 EV194123:224 EV194133:221 EV194133:238 EV194157:62 EV194157:74 EV194157:116 EV194157:169 EV194157:232 EV194157:389 EV194165:422 EV194169:471 EV194178:476 EV194178:598 EV194178:617 EV194181:302 EV194181:335 EV194181:357 EV194181:385 EV194181:460 EV194181:492 EV194181:592 EV194181:622 EV194181:626 EV194190:126 EV194190:245 EV194190:253 EV194225:193 EV194237:17 EV194237:27 EV194237:116 EV194237:264 EV194237:271 EV194296:492 EV194296:498 EV194296:528 EV194296:543 EV194296:549 EV194296:584 EV194296:597 EV194315:64 EV194315:143 EV194315:168 EV194315:169 EV194315:246 EV194315:257 EV194343:65 EV194343:228 EV194343:230 EV194343:245 EV194361:343 EV194369:508 EV194370:132 EV194370:144 EV194370:150 EV194370:199 EV194370:258 EV194370:288 EV194370:429 EV194370:459 EV194370:474 EV194370:540 EV194377:215 EV194440:596 EV194440:608 EV194440:620 EV194549:161 EV194584:281 EV194594:158 EV194594:174 EV194594:180 EV194594:301 EV194594:308 EV194594:347 EV194594:363 EV194594:369 EV194594:378 EV194594:446 EV194594:489 EV194594:510 EV194594:520 EV194594:576 EV194594:603 EV194594:610 EV194594:611 EV194594:669 EV194720:194 EV194720:223 EV194720:252 EV194720:524 EV194720:543 EV194720:546 EV194720:605 EV194720:618 EV194720:623 EV194782:122 EV194782:147 EV194782:148 EV194782:189 EV194782:206 EV194782:221 EV194782:239 EV194782:296 EV194782:305 EV194782:308 EV194782:309 EV194782:435 EV194782:437 EV194782:444 EV194782:536 EV194782:564 EV194869:86 EV194954:462 EV194954:465 EV194954:489 EV194954:492 EV194954:501 EV194954:510 EV194961:351 EV195119:122 EV195119:143 EV195119:191 EV195119:212 EV195119:254 EV195119:263 EV195119:431 EV195119:470 EV195119:512 EV195119:556 EV195119:593 EV195119:596 EV195119:692 EV195218:222 EV195218:368 EV195218:373 EV195218:386 EV195218:388 EV195218:503 EV195218:518 EV195218:540 EV195218:545 EV195218:564 EV195218:566 EV195218:578 EV195218:665 EV195218:667 EV195218:681 EV195218:692 EV195309:63 EV195309:139 EV195309:401 EV195309:456 EV195309:464 EV195309:508 EV195309:522 EV195324:516 EV195378:28 EV195378:35 EV195378:226 EV195378:636 EV195378:675 EV195646:259 EV195750:200 EV195803:314 EV195803:332 EV195803:374 EV195803:386 EV195955:170 EV195955:207 EV195955:209 EV195955:230 EV195955:251 EV195955:336 EV195955:519 EV195955:537 EV195955:546 EV195955:561 EV195955:564 EV195955:568 EV195955:579 EV195955:585 EV195955:628 EV195955:639 EV195955:646 EV195955:676 EV195985:54 EV195985:81 EV195985:99 EV195985:136 EV195985:162 EV195985:187 EV195985:201 EV195985:202 EV195985:277 EV195985:337 EV195985:417 EV195985:435 EV195985:456 EV195985:465 EV195985:475 EV195985:576 EV195985:577 EV195985:621 EV195985:645 EV196048:152 EV196048:175 EV196300:116 EV196300:129 EV196300:143 EV196300:161 EV196300:170 EV196300:284 EV196300:342 EV196300:357 EV196300:359 EV196300:370 EV196300:464 EV196300:468 EV196300:509 EV196502:159 EV196502:165 EV196502:177 EV196502:190 EV196502:202 EV196502:204 EV196502:213 EV196502:240 EV196502:255 EV196502:408 EV196502:456 EV196502:469 EV196502:480 EV196502:507 EV196502:531 EV196502:552 EV196502:567 EV196514:297 EV196558:61 EV196558:85 EV196558:86 EV196558:102 EV196558:128 EV196558:152 EV196558:243 EV196589:164 EV196589:171 EV196589:177 EV196589:201 EV196589:210 EV196589:243 EV196589:468 EV196589:500 EV196648:317 EV196648:332 EV196648:389 EV196661:454 EV196661:540 EV196747:65 EV196747:106 EV196747:130 EV196747:134 EV197216:462 EV197216:557 EV197216:568 EV197285:96 EV197285:130 EV197285:198 EV197349:630 EV197431:162 EV197431:336 EV197442:360 EV197442:362 EV197442:374 EV197442:400 EV197442:401 EV197442:414 EV197442:422 EV197442:442 EV197442:591 EV197442:601 EV197442:630 EV197442:635 EV197442:640 EV197442:642 EV197467:286 EV197467:298 EV197467:443 EV197467:450 EV197467:482 EV197467:497 EV197467:524 EV197467:527 EV197467:554 EV197467:578 EV197467:647 EV197467:653 EV197471:452 EV197471:465 EV197471:480 EV197471:568 EV197471:598 EV197477:240 EV197477:255 EV197477:450 EV197477:490 EV197477:499 EV197477:531 EV197477:572 EV197477:636 EV197477:654 EV197528:553 EV197528:595 EV197528:622 EV197528:634 EV197533:39 EV197533:45 EV197533:121 EV197533:162 EV197534:89 EV197684:614 EV197701:84 EV197701:123 EV197701:197 EV197701:210 EV197701:320 EV197701:328 EV197701:351 EV197701:447 EV197701:453 EV197701:484 EV197701:515 EV197701:517 EV197701:616 EV197712:55 EV197712:182 EV197750:575 EV197938:434 EV197938:461 EV197938:488 EV197938:503 EV197938:506 EV197938:552 EV197947:265 EV197947:311 EV197947:329 EV197947:452 EV197947:590 EV197948:580 EV197948:613 EV197948:614 EV197948:647 EV198004:544 EV198004:550 EV198033:463 EV198033:466 EV198033:472 EV198033:526 EV198033:529 EV198033:549 EV198033:553 EV198212:599 EV198212:696 EV198212:707 EV198224:528 EV198484:92 EV198491:425 EV198491:427 EV198491:532 EV198491:553 EV198491:565 EV198491:605 EV198491:620 EV198491:633 EV198537:392 EV198537:424 EV198537:427 EV198537:448 EV198537:478 EV198537:484 EV198537:505 EV198537:514 EV198537:526 EV198537:559 EV198537:560 EV198537:601 EV198663:349 EV198663:350 EV198663:394 EV198668:275 EV198668:358 EV198668:415 EV198668:509 EV198668:544 EV198668:621 EV198668:627 EV198668:702 EV198685:662 EV198690:543 EV198690:561 EV198726:487 EV198726:490 EV198726:625 EV198726:637 EV198726:662 EV198798:323 EV198800:267 EV198800:309 EV198800:338 EV198800:372 EV198800:381 EV198800:402 EV198800:518 EV198800:555 EV198800:633 EV198812:192 EV198826:341 EV198826:348 EV198826:354 EV198826:438 EV198826:594 EV198826:600 EV198826:656 EV198826:675 EV198826:688 EV198826:721 EV198849:250 EV198849:604 EV198957:549 EV198957:560 EV199049:630 EV199635:174 EV199635:423 EV199635:523 EV199635:631 EV199656:271 EV199656:434 EV199656:512 EV199715:181 EV199715:317 EV199730:441 EV199730:442 EV199806:365 EV199806:508 EV199806:592 EV199890:332 EV199890:365 EV199890:377 EV199890:385 EV199890:388 EV199986:592 EV199986:637 EV199986:710 EV199986:731 EV200226:334 EV200226:389 EV200226:406 EV200226:415 EV200226:440 EV200226:463 EV200226:523 EV200226:580 EV200226:585 EV200226:586 EV200226:607 EV200301:548 EV200329:266 EV200329:286 EV200329:347 EV200329:386 EV200353:183 EV200353:261 EV200353:312 EV200353:348 EV200353:360 EV200353:528 EV200353:616 EV200353:661 EV200392:111 EV200392:118 EV200392:120 EV200392:231 EV200392:249 EV200392:267 EV200392:300 EV200392:301 EV200392:309 EV200392:315 EV200392:324 EV200392:390 EV200392:393 EV200392:408 EV200392:522 EV200392:525 EV200392:543 EV200392:552 EV200392:555 EV200392:618 EV200392:621 EV200392:630 EV200392:631 EV200482:310 EV200482:417 EV200482:426 EV200482:427 EV200482:473 EV200482:489 EV200482:506 EV200482:533 EV200482:672 EV200593:77 EV200593:197 EV200593:209 EV200593:263 EV200593:275 EV200593:489 EV200593:516 EV200593:714 EV200660:479 EV200660:527 EV200660:590 EV200765:199 EV200765:210 EV200765:249 EV200765:588 EV200765:618 EV200765:634 EV200814:336 EV200901:133 EV200901:156 EV200901:189 EV200901:201 EV200901:210 EV200901:246 EV200901:249 EV200901:282 EV200901:345 EV200901:357 EV200901:360 EV200901:372 EV200901:414 EV200901:429 EV200901:441 EV200901:444 EV200901:501 EV200901:516 EV200901:534 EV200901:565 EV200901:610 EV200901:630 EV200901:657 EV200901:693 EV200901:699 EV200901:705 EV200962:313 EV200962:388 EV200962:412 EV201022:100 EV201022:109 EV201022:157 EV201022:277 EV201106:181 EV201106:234 EV201167:96 EV201167:306 EV201167:319 EV201167:327 EV201167:333 EV201167:351 EV201167:378 EV201167:405 EV201167:456 EV201167:468 EV201167:477 EV201167:483 EV201167:513 EV201167:519 EV201316:260 EV201316:299 EV201316:392 EV201316:422 EV201316:428 EV201316:443 EV201316:458 EV201379:229 EV201379:232 EV201379:255 EV201465:228 EV201465:235 EV201465:262 EV201465:265 EV201465:303 EV201465:375 EV201465:404 EV201595:40 EV201595:287 EV201595:483 EV201595:492 EV201595:498 EV201595:519 EV201595:573 EV201595:648 EV201595:654 EV201619:462 EV201619:465 EV201717:218 EV201808:123 EV201808:130 EV201808:401 EV201819:636 EV201819:648 EV201838:119 EV201838:137 EV201838:164 EV201838:203 EV201838:503 EV201901:395 EV201901:521 EV201901:549 EV201901:557 EV201985:471 EV202021:568 EV202021:640 EV202117:214 EV202117:424 EV202117:472 EV202117:478 EV202117:544 EV202117:562 EV202117:604 EV202117:610 EV202190:283 EV202301:79 EV202301:100 EV202301:127 EV202301:130 EV202301:173 EV202301:187 EV202301:223 EV202301:239 EV202301:241 EV202301:472 EV202301:562 EV202301:607 EV202301:640 EV202301:667 EV202466:141 EV202466:228 EV202466:258 EV202466:259 EV202466:282 EV202466:300 EV202472:270 EV202472:289 EV202472:317 EV202472:338 EV202472:358 EV202485:184 EV202485:202 EV202485:286 EV202485:448 EV202485:454 EV202485:700 EV202527:159 EV202527:174 EV202527:188 EV202527:218 EV202527:219 EV202527:224 EV202527:230 EV202527:257 EV202527:377 EV202527:386 EV202527:392 EV202527:464 EV202527:477 EV202527:497 EV202527:500 EV202527:521 EV202527:563 EV202527:569 EV202527:579 EV202527:632 EV202527:660 EV202527:662 EV202527:665 EV202527:666 EV202533:173 EV202533:177 EV202533:195 EV202533:219 EV202533:223 EV202533:277 EV202533:291 EV202533:309 EV202533:336 EV202533:384 EV202533:573 EV202533:600 EV202533:608 EV202533:625 EV202771:572 EV202771:607 EV202771:629 EV202861:116 EV202861:169 EV202861:295 EV202861:457 EV202861:505 EV202871:99 EV202871:132 EV202970:208 EV203044:195 EV203044:212 EV203044:223 EV203044:334 EV203044:340 EV203156:157 EV203156:229 EV203156:233 EV203156:249 EV203156:265 EV203156:270 EV203156:312 EV203156:342 EV203156:362 EV203156:413 EV203156:486 EV203156:507 EV203156:516 EV203156:606 EV203293:454 EV203293:455 EV203293:490 EV203293:607 EV203293:626 EV203293:658 EV203310:97 EV203310:124 EV203310:156 EV203310:188 EV203310:447 EV203310:505 EV203310:539 EV203310:542 EV203310:553 EV203310:599 EV203319:266 EV203319:279 EV203319:318 EV203319:319 EV203319:349 EV203319:363 EV203319:423 EV203319:427 EV203319:495 EV203319:657 EV203370:390 EV203370:429 EV203370:430 EV203370:676 EV203396:77 EV203397:108 EV203397:120 EV203397:180 EV203397:195 EV203397:200 EV203397:205 EV203397:225 EV203397:228 EV203397:257 EV203397:270 EV203397:408 EV203506:117 EV203506:120 EV203506:131 EV203506:147 EV203506:149 EV203506:470 EV203506:512 EV203506:548 EV203644:223 EV203644:248 EV203644:309 EV203800:43 EV203800:46 EV203800:162 EV203800:193 EV203800:224 EV203800:408 EV203800:422 EV203802:215 EV203874:327 EV203883:5 EV203883:26 EV203883:83 EV203883:407 EV203883:410 EV203883:416 EV203883:495 EV203883:557 EV203974:222 EV203974:344 EV204014:121 EV204014:144 EV204014:154 EV204014:169 EV204014:265 EV204014:322 EV204014:334 EV204014:379 EV204014:397 EV204014:451 EV204046:419 EV204046:441 EV204046:442 EV204046:539 EV204046:622 EV204069:549 EV204109:60 EV204109:80 EV204118:454 EV204118:456 EV204118:524 EV204118:554 EV204118:556 EV204118:557 EV204118:562 EV204118:566 EV204118:587 EV204271:589 EV204271:590 EV204309:283 EV204309:542 EV204313:94 EV204313:103 EV204313:108 EV204313:124 EV204313:148 EV204313:155 EV204313:174 EV204313:191 EV204313:208 EV204313:218 EV204313:306 EV204313:360 EV204313:437 EV204313:487 EV204313:490 EV204313:503 EV204320:223 EV204320:238 EV204320:250 EV204320:271 EV204499:459 EV204499:562 EV204499:563 EV204646:515 EV204646:516 EV204646:605 EV204646:663 EV204646:679 EV204646:689 EV204676:64 EV204676:69 EV204676:97 EV204676:113 EV204676:120 EV204676:135 EV204882:222 EV204882:261 EV204895:448 EV204895:478 EV204919:235 EV204919:242 EV204919:288 EV204919:324 EV204919:573 EV204919:576 EV204919:650 EV204919:652 EV204919:663 EV204929:492 EV204929:496 EV204929:513 EV204929:567 EV204929:608 EV204985:29 EV204985:35 EV204985:40 EV204985:106 EV204985:112 EV204985:127 EV204985:128 EV204985:148 EV204985:149 EV204985:153 EV204985:172 EV204985:214 EV204985:217 EV204985:238 EV204985:241 EV204985:244 EV204985:253 EV204985:257 EV204985:268 EV204985:271 EV204985:280 EV204985:301 EV204985:343 EV204985:364 EV204985:370 EV204985:398 EV204985:412 EV204985:454 EV204985:458 EV204985:459 EV204985:472 EV204985:502 EV204985:511 EV204985:514 EV204985:538 EV204985:574 EV204985:577 EV204985:646 EV205016:41 EV205016:61 EV205016:130 EV205016:140 EV205031:124 EV205031:172 EV205039:70 EV205169:646 EV205300:81 EV205300:89 EV205300:102 EV205300:143 EV205301:165 EV205301:171 EV205301:209 EV205301:229 EV205301:245 EV205380:502 EV205451:219 EV205485:416 EV205485:419 EV205485:442 EV205538:336 EV205538:367 EV205538:379 EV205538:406 EV205538:436 EV205538:448 EV205538:453 EV205538:475 EV205538:498 EV205583:90 EV205583:93 EV205583:95 EV205596:612 EV205709:380 EV205709:448 EV205709:453 EV205709:456 EV205709:475 EV205709:526 EV205709:589 EV205758:246 EV205758:309 EV205758:310 EV205758:431 EV205818:44 EV205818:89 EV205818:135 EV205818:164 EV205818:197 EV205818:203 EV205818:310 EV205818:329 EV205818:365 EV205818:366 EV205818:405 EV205818:422 EV205818:431 EV205818:552 EV205818:565 EV205899:197 EV205899:208 EV205899:271 EV205899:323 EV205899:325 EV205899:338 EV205899:349 EV205899:353 EV205899:408 EV205899:424 EV205942:536 EV205942:538 EV205942:553 EV205951:299 EV205951:329 EV205951:333 EV205951:368 EV205951:389 EV205951:416 EV205951:419 EV205951:491 EV205951:521 EV205951:545 EV205993:117 EV206033:29 EV206033:44 EV206033:152 EV206033:160 EV206033:161 EV206266:49 EV206266:77 EV206449:131 EV206464:396 EV206464:439 EV206464:441 EV206464:497 EV206464:509 EV206464:629 EV206464:668 EV206464:677 EV206572:374 EV206572:377 EV206682:526 EV206727:590 EV206727:607 EV206812:555 EV206812:584 EV206812:645 EV206812:652 EV206893:625 EV206893:697 EV206950:229 EV206950:253 EV206950:289 EV206950:302 EV206950:308 EV206967:510 EV207095:54 EV207095:87 EV207095:93 EV207095:99 EV207095:114 EV207095:126 EV207095:153 EV207095:201 EV207095:221 EV207095:246 EV207095:378 EV207095:411 EV207095:436 EV207095:441 EV207095:458 EV207095:499 EV207095:512 EV207095:528 EV207183:135 EV207183:230 EV207183:245 EV207183:254 EV207183:266 EV207492:34 EV207492:55 EV207492:70 EV207492:91 EV207492:130 EV207492:133 EV207492:142 EV207492:200 EV207492:201 EV207492:291 EV207511:99 EV207511:129 EV207511:130 EV207511:168 EV207511:203 EV207511:212 EV207511:215 EV207511:330 EV207511:333 EV207511:354 EV207511:402 EV207511:456 EV207511:463 EV207551:554 EV207551:564 EV207659:552 EV207659:581 EV207659:613 EV207684:387 EV207871:224 EV207871:256 EV207871:331 EV207871:338 EV207871:341 EV207883:109 EV207883:115 EV207883:136 EV207883:184 EV207883:197 EV207883:265 EV207883:292 EV207883:334 EV207883:421 EV207883:443 EV207883:448 EV207883:478 EV207883:505 EV207883:514 EV207883:556 EV207883:568 EV207883:574 EV207883:606 EV207883:643 EV207883:667 EV207883:672 EV207953:166 EV207953:169 EV207953:271 EV207953:280 EV207953:283 EV207953:292 EV207953:441 EV207953:448 EV207953:460 EV207953:475 EV207953:484 EV207953:487 EV207953:496 EV207953:529 EV207953:626 EV207953:634 EV208143:150 EV208143:201 EV208143:204 EV208185:529 EV208226:618 EV208226:620 EV208242:166 EV208242:190 EV208356:99 EV208356:100 EV208356:150 EV208356:173 EV208356:186 EV208356:256 EV208356:294 EV208356:329 EV208356:362 EV208356:379 EV208356:386 EV208356:469 EV208356:509 EV208356:579 EV208356:595 EV208356:597 EV208364:89 EV208364:101 EV208364:113 EV208364:254 EV208364:269 EV208364:293 EV208364:305 EV208364:314 EV208364:358 EV208364:369 EV208364:372 EV208364:413 EV208364:414 EV208364:511 EV208364:569 EV208367:630 EV208367:632 EV208367:644 EV208369:580 EV208371:221 EV208371:278 EV208371:296 EV208376:72 EV208376:96 EV208378:233 EV208378:310 EV208378:342 EV208378:362 EV208378:371 EV208378:386 EV208401:243 EV208401:278 EV208401:325 EV208401:353 EV208401:354 EV208472:165 EV208472:170 EV208472:214 EV208472:357 EV208472:365 EV208510:294 EV208510:370 EV208510:436 EV208510:480 EV208539:598 EV208539:610 EV208539:625 EV208549:47 EV208549:174 EV208549:175 EV208611:575 EV208611:584 EV208723:206 EV208723:253 EV208723:272 EV208723:319 EV208723:320 EV208723:364 EV208723:389 EV208956:89 EV208956:104 EV208956:110 EV208956:158 EV208956:177 EV208956:179 EV209019:143 EV209019:167 EV209019:206 EV209019:258 EV209019:265 EV209029:588 EV209029:589 EV209029:613 EV209029:626 EV209029:654 EV209029:656 EV209228:359 EV209228:374 EV209228:462 EV209228:539 EV209228:648 EV209228:661 EV209228:666 EV209228:688 EV209273:187 EV209343:136 EV209370:487 EV209370:652 EV209379:99 EV209379:155 EV209379:156 EV209407:279 EV209407:285 EV209407:305 EV209407:359 EV209425:126 EV209425:160 EV209425:172 EV209425:173 EV209425:190 EV209425:199 EV209425:217 EV209425:226 EV209425:253 EV209425:256 EV209425:280 EV209556:118 EV209556:130 EV209556:157 EV209556:181 EV209556:310 EV209556:319 EV209556:344 EV209556:404 EV209556:407 EV209556:496 EV209594:578 EV209608:469 EV209608:549 EV209740:185 EV209740:512 EV209740:566 EV209740:569 EV209848:579 EV209905:510 EV210023:92 EV210143:601 EV210232:195 EV210232:220 EV210253:110 EV210253:182 EV210253:245 EV210253:284 EV210253:301 EV210253:444 EV210253:498 EV210294:147 EV210298:76 EV210298:113 EV210298:140 EV210298:198 EV210298:215 EV210298:248 EV210298:263 EV210298:275 EV210298:323 EV210298:419 EV210298:425 EV210298:452 EV210298:459 EV210298:467 EV210298:470 EV210298:488 EV210298:518 EV210298:578 EV210298:595 EV210298:596 EV210298:645 EV210448:65 EV210525:127 EV210525:142 EV210525:151 EV210525:163 EV210525:184 EV210525:217 EV210560:265 EV210560:316 EV210560:341 EV210560:388 EV210560:468 EV210609:140 EV210609:147 EV210631:523 EV210631:613 EV210671:25 EV210671:47 EV210671:71 EV210872:81 EV210872:114 EV210872:167 EV210872:189 EV210872:192 EV210872:274 EV210872:324 EV210872:345 EV210872:402 EV210872:415 EV210872:468 EV210872:483 EV210872:492 EV210872:537 EV210873:139 EV210957:611 EV210957:612 EV210957:630 EV211034:508 EV211034:532 EV211081:32 EV211081:164 EV211102:185 EV211102:199 EV211138:144 EV211138:247 EV211189:367 EV211189:397 EV211189:407 EV211189:443 EV211204:121 EV211204:331 EV211204:350 EV211204:412 EV211204:421 EV211204:427 EV211204:499 EV211204:502 EV211204:574 EV211204:598 EV211204:619 EV211204:662 EV211204:685 EV211212:83 EV211212:92 EV211212:113 EV211212:116 EV211218:60 EV211218:88 EV211218:99 EV211218:104 EV211218:106 EV211218:114 EV211218:123 EV211218:146 EV211218:156 EV211218:175 EV211396:105 EV211396:108 EV211396:123 EV211396:189 EV211396:192 EV211396:213 EV211396:264 EV211405:133 EV211405:163 EV211405:265 EV211405:280 EV211405:283 EV211426:520 EV211570:264 EV211570:272 EV211578:363 EV211578:449 EV211580:569 EV211588:423 EV211592:278 EV211657:129 EV211730:131 EV211730:179 EV211730:206 EV211730:209 EV211730:224 EV211730:227 EV211730:236 EV211730:252 EV211730:278 EV211730:287 EV211730:314 EV211739:469 EV211739:478 EV211816:281 EV211816:326 EV211816:335 EV211816:392 EV211816:404 EV211816:446 EV211816:649 EV211816:667 EV211878:381 EV211878:393 EV211945:262 EV211945:292 EV211945:304 EV211945:312 EV211945:343 EV211945:389 EV211945:411 EV211945:432 EV211945:517 EV211945:569 EV211945:572 EV211945:582 EV211945:586 EV211945:633 EV212096:408 EV212096:468 EV212096:493 EV212096:558 EV212096:578 EV212096:596 EV212150:233 EV212150:258 EV212150:304 EV212260:421 EV212260:433 EV212262:422 EV212262:500 EV212262:516 EV212262:563 EV212354:258 EV212354:314 EV212354:365 EV212354:405 EV212354:422 EV212790:63 EV212790:155 EV212790:164 EV212837:90 EV212837:111 EV212837:168 EV212837:195 EV212837:198 EV212837:207 EV212837:224 EV212837:228 EV212837:270 EV212837:300 EV213099:56 EV213099:64 EV213099:83 EV213099:170 EV213099:272 EV213099:284 EV213100:140 EV213100:174 EV213100:187 EV213100:189 EV213100:230 EV213100:257 EV213100:297 EV213233:208 EV213250:688 EV213250:690 EV213591:288 EV213591:308 EV213591:436 EV213591:463 EV213591:501 EV213602:109 EV213743:58 EV213743:59 EV213743:114 EV213743:152 EV213760:461 EV213760:473 EV213760:500 EV213760:566 EV213760:584 EV213995:232 EV213995:268 EV213995:271 EV213995:301 EV214032:46 EV214032:73 EV214032:130 EV214076:111 EV214076:135 EV214257:630 EV214257:669 EV214466:111 EV214466:133 EV214466:137 EV214466:150 EV214466:151 EV214466:160 EV214466:190 EV214466:239 EV214466:244 EV214579:186 EV214579:267 EV214579:315 EV214579:318 EV214634:122 EV214634:137 EV214634:167 EV214634:242 EV214634:249 EV214634:278 EV214634:297 EV214634:335 EV214634:380 EV214637:74 EV214637:85 EV214645:199 EV214645:227 EV214645:257 EV214645:275 EV214645:278 EV214645:302 EV214645:311 EV214645:320 EV214725:107 EV214725:140 EV214725:145 EV214845:232 EV214845:471 EV214845:567 EV214871:351 EV214871:458 EV214936:155 EV214936:197 EV214936:230 EV214936:269 EV214936:281 EV215047:102 EV215047:105 EV215047:119 EV215047:131 EV215047:143 EV215047:167 EV215047:200 EV215047:204 EV215047:227 EV215181:141 EV215181:144 EV215181:180 EV215181:183 EV215181:249 EV215181:255 EV215181:271 EV215181:300 EV215181:306 EV215181:327 EV215181:384 EV215181:477 EV215182:205 EV215182:212 EV215182:242 EV215182:262 EV215182:313 EV215182:329 EV215182:337 EV215182:378 EV215182:385 EV215182:390 EV215182:446 EV215194:498 EV215194:554 EV215194:601 EV215200:179 EV215200:213 EV215253:139 EV215253:140 EV215253:175 EV215253:190 EV215253:211 EV215253:235 EV215253:259 EV215253:286 EV215268:206 EV215268:207 EV215268:226 EV215268:275 EV215268:308 EV215268:337 EV215367:463 EV215367:543 EV215367:569 EV215555:232 EV215555:244 EV215555:559 EV215555:586 EV215584:318 EV215613:104 EV215613:131 EV215619:436 EV215619:445 EV215619:481 EV215619:552 EV215619:562 EV215680:102 EV215680:132 EV215680:135 EV215680:250 EV215680:318 EV215680:447 EV215680:536 EV215680:562 EV215680:668 EV215680:669 EV215680:687 EV215713:177 EV215713:192 EV215713:195 EV215713:444 EV215713:603 EV215713:672 EV215739:531 EV215803:130 EV215803:194 EV215803:410 EV215803:463 EV215878:146 EV215886:431 EV215890:449 EV215952:133 EV215952:138 EV215952:196 EV215971:415 EV215971:422 EV215971:462 EV215971:576 EV215971:587 EV216013:176 EV216013:188 EV216094:120 EV216094:125 EV216094:197 EV216094:245 EV216094:248 EV216094:294 EV216094:315 EV216094:341 EV216094:365 EV216094:419 EV216094:428 EV216094:437 EV216094:446 EV216094:461 EV216103:164 EV216103:179 EV216103:275 EV216103:311 EV216103:458 EV216103:461 EV216243:271 EV216243:352 EV216243:542 EV216243:552 EV216243:570 EV216243:582 EV216243:585 EV216258:377 EV216258:386 EV216258:389 EV216258:395 EV216258:470 EV216481:115 EV216481:142 EV216481:151 EV216481:178 EV216481:181 EV216481:223 EV216576:115 EV216576:148 EV216576:236 EV216576:238 EV216576:240 EV216576:274 EV216576:367 EV216576:373 EV216576:456 EV216576:500 EV216595:414 EV216595:420 EV216595:432 EV216595:433 EV216595:583 EV216595:596 EV216595:608 EV216595:609 EV216602:499 EV216602:520 EV216602:562 EV216602:607 EV216609:140 EV216609:158 EV216609:161 EV216609:269 EV216609:280 EV216609:326 EV216609:362 EV216609:366 EV216609:387 EV216609:395 EV216609:398 EV216609:452 EV216609:494 EV216609:500 EV216609:509 EV216609:566 EV216642:80 EV216642:81 EV216642:115 EV216642:128 EV216642:146 EV216642:193 EV216642:240 EV216642:246 EV216642:248 EV216642:283 EV216653:99 EV216653:108 EV216653:129 EV216653:192 EV216674:569 EV216674:605 EV216677:132 EV216677:144 EV216677:171 EV216677:199 EV216677:265 EV216677:273 EV216677:321 EV216677:354 EV216677:360 EV216677:407 EV216677:559 EV216677:568 EV216677:607 EV216677:613 EV216677:682 EV216718:77 EV216718:160 EV216718:163 EV216718:175 EV216740:57 EV216740:227 EV216745:474 EV216802:102 EV216802:486 EV216948:71 EV217100:176 EV217100:178 EV217100:214 EV217100:418 EV217100:598 EV217100:625 EV217100:644 EV217444:269 EV217444:290 EV217444:317 EV217560:521 EV217560:527 EV217560:614 EV217832:85 EV217832:86 EV217832:106 EV217832:114 EV217832:122 EV217832:123 EV217832:126 EV217865:541 EV217865:580 EV217865:588 EV218076:92 EV218076:131 EV218076:158 EV218076:182 EV218076:210 EV218076:218 EV218076:275 EV218076:299 EV218076:326 EV218076:362 EV218076:413 EV218076:445 EV218306:146 EV218406:75 EV218406:81 EV218406:145 EV218406:147 EV218406:228 EV218406:231 EV218406:243 EV218406:285 EV218406:423 EV218406:426 EV218406:438 EV218406:495 EV218406:537 EV218406:543 EV218406:558 EV218406:603 EV218626:105 EV218626:160 EV218626:191 EV218626:242 EV218626:268 EV218626:297 EV218626:313 EV218626:331 EV218626:334 EV218626:458 EV218626:493 EV218644:216 EV218644:237 EV218644:285 EV218644:481 EV218644:510 EV218644:519 EV218685:183 EV218882:191 EV218882:225 EV219040:417 EV219040:420 EV219040:444 EV219040:462 EV219040:483 EV219040:501 EV219150:521 EV219150:533 EV219150:579 EV219508:238 EV219508:242 EV219508:261 EV219614:72 EV219614:133 EV219614:134 EV219614:172 EV219614:198 EV219614:199 EV219614:221 EV219614:232 EV219614:260 EV219614:346 EV219614:347 EV219614:360 EV219614:451 EV219614:484 EV219614:536 EV219614:538 EV219614:559 EV219614:574 EV219614:634 EV219645:80 EV219645:101 EV219645:116 EV219645:122 EV219645:140 EV219697:132 EV219697:144 EV219697:162 EV219697:195 EV219697:204 EV219697:213 EV219697:237 EV219697:240 EV219697:273 EV219697:279 EV219697:303 EV219697:309 EV219697:330 EV219697:357 EV219697:372 EV219697:459 EV219697:471 EV219697:525 EV219697:528 EV219697:594 EV219697:612 EV219719:48 EV219719:126 EV219719:138 EV219768:373 EV219768:381 EV219985:319 EV219985:466 EV219985:538 EV219985:580 EV220156:356 EV220301:94 EV220301:103 EV220301:145 EV220301:220 EV220406:163 EV220496:140 EV220496:579 EV220601:73 EV220601:75 EV220601:85 EV220601:117 EV220601:127 EV220601:168 EV220601:188 EV220601:189 EV220601:198 EV220601:221 EV220601:227 EV220601:242 EV220601:282 EV220601:291 EV220601:330 EV220601:373 EV220601:375 EV220601:400 EV220601:405 EV220601:421 EV220601:444 EV220601:465 EV220601:471 EV220601:477 EV220601:479 EV220601:489 EV220601:502 EV220601:517 EV220601:555 EV220601:582 EV220601:585 EV220601:645 EV220601:657 EV220601:661 EV220601:668 EV220601:678 EV220644:90 EV220644:96 EV220644:98 EV220644:103 EV220644:116 EV220644:131 EV220644:137 EV220644:149 EV220644:389 EV220644:435 EV220644:462 EV220644:467 EV220644:516 EV220644:556 EV220680:112 EV220703:132 EV220703:146 EV220703:237 EV220790:203 EV220922:481 EV220922:542 EV220971:134 EV220971:147 EV220971:231 EV220971:234 EV220974:390 EV220974:397 EV221206:595 EV221206:634 EV221241:129 EV221241:133 EV221241:204 EV221241:231 EV221241:243 EV221241:294 EV221241:315 EV221241:363 EV221241:453 EV221241:480 EV221241:493 EV221241:518 EV221241:522 EV221241:556 EV221241:588 EV221241:599 EV221241:621 EV221281:169 EV221281:170 EV221281:268 EV221281:274 EV221281:340 EV221281:376 EV221395:200 EV221401:253 EV221401:289 EV221401:292 EV221401:370 EV221401:397 EV221401:409 EV221548:129 EV221548:137 EV221548:141 EV221548:153 EV221548:195 EV221548:200 EV221548:207 EV221548:246 EV221548:276 EV221548:375 EV221548:387 EV221548:438 EV221548:471 EV221548:474 EV221548:477 EV221548:490 EV221548:504 EV221548:544 EV221548:577 EV221578:87 EV221600:270 EV221762:211 EV221762:391 EV221762:398 EV221762:421 EV221771:228 EV221778:468 EV221778:497 EV221795:134 EV221795:317 EV221830:306 EV221830:315 EV221873:543 EV221873:605 EV221873:612 EV221914:125 EV222227:63 EV222227:183 EV222227:204 EV222227:213 EV222227:216 EV222227:234 EV222227:274 EV222227:278 EV222255:65 EV222255:75 EV222255:108 EV222293:105 EV222293:129 EV222293:146 EV222293:147 EV222293:171 EV222293:211 EV222293:212 EV222293:236 EV222293:265 EV222293:275 EV222293:282 EV222293:295 EV222293:305 EV222293:349 EV222293:367 EV222293:368 EV222293:374 EV222293:411 EV222293:419 EV222321:498 EV222321:508 EV222321:555 EV222440:532 EV222802:112 EV222882:100 EV222882:145 EV222882:154 EV222882:187 EV222882:220 EV222882:221 EV222882:314 EV222931:141 EV222931:200 EV222931:208 EV222931:227 EV222931:409 EV222931:442 EV222931:597 EV222931:623 EV222931:629 EV223262:644 EV223262:683 EV223262:732 EV223282:418 EV223282:427 EV223282:439 EV223282:478 EV223307:70 EV223307:77 EV223320:564 EV223388:158 EV223388:173 EV223388:188 EV223388:198 EV223388:222 EV223388:225 EV223397:311 EV223397:332 EV223461:107 EV223461:144 EV223461:145 EV223461:148 EV223461:213 EV223461:251 EV223461:252 EV223461:257 EV223461:269 EV223461:376 EV223461:382 EV223461:421 EV223461:447 EV223461:473 EV223461:522 EV223461:535 EV223461:576 EV223461:598 EV223461:609 EV223461:626 EV223461:690 EV223555:462 EV223555:470 EV223555:472 EV223555:475 EV223555:484 EV223555:491 EV223555:498 EV223555:506 EV223555:514 EV223564:105 EV223564:317 EV223564:333 EV223616:639 EV223616:660 EV223800:147 EV223800:174 EV223800:196 EV223801:58 EV223801:132 EV223801:158 EV223815:275 EV223815:343 EV223815:397 EV223843:188 EV223923:626 EV223925:112 EV223925:611 EV223925:617 EV223925:668 EV223925:681 EV223925:689 EV224011:199 EV224011:210 EV224356:692 EV224367:90 EV224367:105 EV224367:137 EV224367:147 EV224367:159 EV224367:263 EV224389:84 EV224389:121 EV224389:138 EV224667:254 EV224667:269 EV224667:413 EV224687:150 EV224687:194 EV224687:537 EV224719:388 EV224719:392 EV224771:177 EV224771:224 EV224771:297 EV224884:106 EV224947:476 EV224947:591 EV224949:340 EV224949:358 EV224968:256 EV224968:564 EV224968:567 EV224968:591 EV224968:617 EV224968:643 EV224968:650 EV224979:496 EV225103:179 EV225103:182 EV225288:495 EV225288:513 EV225288:598 EV225288:601 EV225288:602 EV225288:617 EV225288:624 EV225447:187 EV225495:215 EV225495:234 EV225510:533 EV225617:500 EV225617:522 EV225617:524 EV225617:536 EV225617:575 EV225617:639 EV225617:647 EV225617:663 EV225816:461 EV225843:212 EV225843:233 EV225843:237 EV225855:602 EV225855:636 EV225906:522 EV225906:564 EV225906:579 EV225906:599 EV225906:617 EV226016:157 EV226016:171 EV226016:190 EV226016:202 EV226016:274 EV226016:305 EV226016:310 EV226016:328 EV226026:169 EV226026:179 EV226026:407 EV226026:480 EV226026:495 EV226026:525 EV226026:531 EV226026:620 EV226026:631 EV226026:688 EV226148:614 EV226148:638 EV226148:641 EV226243:92 EV226248:135 EV226248:142 EV226248:147 EV226248:156 EV226248:250 EV226248:273 EV226333:585 EV226333:654 EV226421:510 EV226464:123 EV226487:165 EV226487:276 EV226487:279 EV226495:170 EV226496:164 EV226500:470 EV226500:519 EV226500:533 EV226520:418 EV226520:451 EV226520:454 EV226520:472 EV226520:582 EV226520:624 EV226521:258 EV226687:592 EV226687:596 EV226696:50 EV226696:60 EV226696:62 EV226696:114 EV226696:120 EV226696:128 EV226696:168 EV226696:186 EV226696:207 EV226696:213 EV226743:192 EV226743:196 EV226743:216 EV226743:218 EV226743:238 EV226743:241 EV226743:265 EV226773:164 EV226811:369 EV226811:426 EV226811:441 EV226811:480 EV226811:483 EV226811:494 EV226811:495 EV226811:543 EV226811:561 EV226815:219 EV226815:234 EV226815:252 EV226815:294 EV226815:355 EV226860:299 EV226860:308 EV226860:348 EV226861:219 EV226862:418 EV226862:466 EV226862:470 EV227008:425 EV227236:98 EV227353:183 EV227353:213 EV227353:236 EV227473:564 EV227473:586 EV227491:176 EV227491:177 EV227491:190 EV227491:221 EX015811:70 EX016264:114 EX016264:144 EX016669:37 EX017520:156 EX017520:213 EX017520:243 EX017520:261 EX017520:315 EX017520:540 EX017520:542 EX017555:45 EX017555:69 EX017555:126 EX017555:159 EX017555:201 EX017555:213 EX017555:223 EX017555:225 EX017555:291 EX017555:300 EX017555:317 EX017555:321 EX017555:393 EX017555:450 EX017555:519 EX017555:561 EX018019:289 EX018019:291 EX018019:369 EX018019:395 EX018102:269 EX018499:110 EX018499:182 EX018499:419 EX018499:428 EX018499:521 EX018599:71 EX018599:86 EX018599:87 EX018599:95 EX018599:101 EX018599:104 EX018599:149 EX018599:191 EX018599:203 EX018599:215 EX018599:225 EX018599:290 EX018599:311 EX018599:342 EX018599:371 EX018599:386 EX018599:413 EX018599:416 EX018599:425 EX018599:446 EX018599:452 EX018599:494 EX018685:438 EX018685:498 EX018732:85 EX018732:116 EX018732:118 EX018732:193 EX018732:197 EX018732:277 EX018732:286 EX018732:298 EX018732:337 EX018732:355 EX018732:361 EX018732:451 EX018732:460 EX018732:493 EX018732:520 EX018732:544 EX018732:592 EX018732:679 EX018732:724 EX018732:757 EX018732:790 EX019070:63 EX019070:73 EX019070:105 EX019210:279 EX019519:45 EX019519:53 EX019519:57 EX019519:90 EX019519:102 EX019519:110 EX019519:117 EX019519:120 EX019519:138 EX019519:141 EX019519:153 EX019519:156 EX019519:177 EX019519:186 EX019519:216 EX019519:234 EX019519:264 EX019519:270 EX019519:306 EX019519:312 EX019519:318 EX019519:471 EX019519:479 EX019519:527 EX019519:530 EX019519:555 EX019519:579 EX019519:605 EX019519:617 EX019519:618 EX019527:85 EX019527:106 EX019527:118 EX019527:163 EX019527:406 EX019527:407 EX019527:412 EX019527:433 EX019527:448 EX019527:484 EX019527:508 EX019527:511 EX019527:520 EX019527:556 EX019527:604 EX019861:144 EX019861:159 EX019861:193 EX019861:244 EX019861:265 EX019861:275 EX019984:209 EX019984:245 EX019984:251 EX020146:184 EX020146:244 EX020146:256 EX020225:79 EX020225:108 EX020225:117 EX020225:216 EX020225:231 EX020225:243 EX020225:297 EX020225:321 EX020225:367 EX020651:57 EX020651:64 EX020651:90 EX020651:99 EX020651:108 EX020651:198 EX020651:237 EX020651:275 EX020804:46 EX020804:104 EX020804:106 EX020804:121 EX020887:325 EX020887:362 EX020887:405 EX020887:538 EX020887:592 EX020968:167 EX020968:197 EX020968:233 EX021057:84 EX021057:102 EX021057:135 EX021057:189 EX021057:252 EX021057:255 EX021057:276 EX021057:282 EX021068:66 EX021068:78 EX021068:121 EX021068:237 EX021068:256 EX021068:464 EX021381:155 EX021402:204 EX021402:206 EX021402:324 EX021402:358 EX021402:394 EX021402:403 EX021402:445 EX021402:451 EX021402:472 EX021402:475 EX021402:517 EX021531:211 EX021531:214 EX021572:292 EX021647:61 EX021647:75 EX021647:113 EX021647:187 EX021647:248 EX021647:361 EX021647:362 EX021662:49 EX021662:67 EX021662:71 EX021662:115 EX021662:121 EX021662:183 EX021662:214 EX021662:277 EX021662:367 EX021662:446 EX021884:99 EX021884:122 EX021884:152 EX021884:156 EX021895:51 EX021895:74 EX021895:99 EX021895:129 EX021895:151 EX021895:179 EX021895:205 EX021956:87 EX021956:93 EX021956:132 EX021956:159 EX021956:204 EX021956:210 EX021956:234 EX021956:243 EX021956:276 EX021956:285 EX021956:291 EX022087:150 EX022122:74 EX022122:107 EX022122:110 EX022122:121 EX022122:132 EX022122:149 EX022294:106 EX022294:119 EX022294:154 EX022294:245 EX022294:257 EX022294:263 EX022294:271 EX022294:283 EX022294:286 EX022362:124 EX022362:202 EX022362:235 EX022362:315 EX022600:442 EX022600:517 EX022616:121 EX022616:167 EX022616:180 EX022616:191 EX022616:511 EX022677:248 EX022680:117 EX022680:122 EX022680:123 EX022680:154 EX022857:170 EX022857:186 EX022857:207 EX022857:212 EX022857:221 EX022857:260 EX022857:335 EX022857:344 EX022857:362 EX022857:422 EX022857:431 EX022857:437 EX022857:524 EX022857:569 EX022987:33 EX022987:96 EX022987:103 EX023084:207 EX023084:261 EX023084:303 EX023229:252 EX023229:258 EX023229:279 EX023229:285 EX023229:294 EX023229:358 EX023229:365 EX023229:435 EX023229:440 EX023229:459 EX023229:501 EX023446:106 EX023446:129 EX023446:142 EX023446:155 EX023446:182 EX023446:201 EX023446:218 EX023446:293 EX023446:521 EX023446:599 EX023446:608 EX023851:117 EX023851:121 EX023851:132 EX024108:346 EX024995:43 EX025230:423 EX025230:442 EX025230:453 EX025904:69 EX025904:92 EX025904:225 EX025904:237 EX025904:262 EX025904:280 EX026463:177 EX026463:198 EX026463:219 EX026463:773 EX026463:779 EX026463:799 EX027153:765 EX027153:767 EX027590:109 EX027590:124 EX027590:252 EX027936:553 EX027959:574 EX028247:79 EX028317:198 EX028317:232 EX028317:264 EX028317:273 EX028317:300 EX028455:185 EX028455:221 EX028455:230 EX028455:257 EX028455:269 EX028455:271 EX028455:416 EX028455:462 EX029905:342 EX029905:384 EX029905:545 EX029905:547 EX029905:554 EX029905:561 EX029905:570 EX029905:608 EX029905:627 EX029905:634 EX029905:652 EX030194:59 EX030194:104 EX030194:110 EX030194:131 EX030194:161 EX030194:185 EX030194:209 EX030194:257 EX030194:258 EX030194:275 EX030194:286 EX030198:59 EX030198:113 EX030198:124 EX030198:158 EX030198:179 EX030198:194 EX030243:506 EX030395:579 EX030395:582 EX030491:120 EX030491:137 EX030491:167 EX031562:162 EX032464:142 EX032464:147 EX032464:192 EX032464:216 EX033797:69 EX033797:71 EX033797:120 EX033797:131 EX033797:177 EX034039:518 EX034039:553 EX035075:547 EX035075:574 EX035075:594 EX035848:28 EX035848:43 EX035848:62 EX035848:67 EX035848:115 EX035848:118 EX035848:290 EX035848:293 EX036111:35 EX036111:43 EX036111:70 EX036184:375 EX036184:411 EX036184:588 EX036184:591 EX036184:597 EX036184:606 EX036184:633 EX036311:110 EX036512:72 EX036512:99 EX036512:132 EX036512:180 EX036512:231 EX036512:246 EX036682:323 EX036682:329 EX036682:359 EX036682:399 EX036682:401 EX036682:479 EX036682:487 EX036682:499 EX036682:520 EX036932:74 EX036932:95 EX036932:194 EX037096:535 EX037096:548 EX037096:599 EX037096:608 EX037399:377 EX037727:31 EX037727:72 EX037727:81 EX037738:99 EX037943:152 EX037943:198 EX038890:89 EX039029:162 EX039549:61 EX039590:125 EX039590:244 EX039590:314 EX039908:59 EX039908:79 EX039908:124 EX039908:178 EX039908:205 EX039908:208 EX039908:295 EX039908:308 EX040295:315 EX040295:495 EX040295:501 EX040295:531 EX040744:147 EX040744:150 EX040744:159 EX040744:176 EX040765:106 EX040765:108 EX040765:124 EX040782:324 EX040782:332 EX040992:446 EX040992:488 EX041343:575 EX041343:627 EX041343:657 EX041343:685 EX041514:258 EX041514:286 EX042063:52 EX042063:74 EX042063:79 EX042063:88 EX042209:45 EX042209:75 EX042209:87 EX042209:90 EX042209:111 EX042209:114 EX042209:138 EX042209:162 EX042209:171 EX042209:180 EX042209:190 EX042209:211 EX042209:219 EX042209:234 EX042209:267 EX042209:327 EX042209:339 EX042209:366 EX042209:373 EX042209:384 EX042209:402 EX042209:420 EX042209:468 EX042209:471 EX042209:498 EX042209:509 EX042209:546 EX042212:320 EX042212:326 EX042212:335 EX042212:338 EX042212:374 EX042212:386 EX042285:76 EX042516:114 EX042516:115 EX042516:145 EX042516:153 EX042516:171 EX042516:186 EX042619:325 EX042619:336 EX042619:435 EX042642:319 EX042642:380 EX042642:406 EX042642:419 EX042814:448 EX042814:479 EX042814:513 EX043287:158 EX043287:340 EX043301:201 EX043301:281 EX043301:302 EX043301:346 EX043301:358 EX043301:377 EX043301:379 EX043301:385 EX043650:131 EX043933:119 EX044035:249 EX044035:480 EX044270:249 EX044469:249 EX044469:468 EX044469:480 EX044469:520 EX045099:95 EX045099:113 EX045099:122 EX045099:134 EX045165:54 EX045165:84 EX045165:115 EX045165:155 EX045165:249 EX045165:292 EX045165:357 EX045267:79 EX045267:127 EX045267:128 EX045267:161 EX045267:174 EX045267:218 EX045267:261 EX045267:275 EX045267:276 EX045267:281 EX045267:300 EX045267:366 EX045267:382 EX045347:203 EX045347:207 EX045347:263 EX045444:246 EX045624:133 EX045624:213 EX045624:273 EX045717:21 EX045717:35 EX045717:171 EX045717:301 EX046048:268 EX046048:271 EX046111:349 EX046111:393 EX046111:414 EX046134:562 EX046134:571 EX046525:405 EX046525:441 EX046835:414 EX046835:426 EX047708:125 EX047708:131 EX047708:143 EX047708:167 EX048188:124 EX048188:143 EX048188:162 EX048268:131 EX048268:152 EX048426:95 EX049015:53 EX049015:57 EX049015:80 EX049289:140 EX049289:160 EX049289:223 EX049289:283 EX049289:301 EX049289:334 EX049289:376 EX049289:385 EX049289:391 EX049289:400 EX049289:418 EX049289:436 EX049289:445 EX049289:490 EX049902:73 EX049902:76 EX049977:381 EX050343:352 EX050343:358 EX050343:403 EX050343:409 EX050363:383 EX050363:461 EX051294:268 EX051294:271 EX051294:353 EX051394:662 EX051415:27 EX051415:42 EX051415:93 EX051415:108 EX052151:173 EX052151:176 EX052151:178 EX052151:187 EX052151:190 EX052151:229 EX052151:250 EX053269:93 EX053269:105 EX053269:165 EX053269:171 EX053269:210 EX053373:377 EX053373:395 EX053692:104 EX053692:126 EX053692:176 EX053692:182 EX053692:194 EX053692:266 EX053692:272 EX053692:278 EX053692:332 EX053692:335 EX053692:356 EX053692:452 EX053692:464 EX053692:479 EX053692:506 EX053692:512 EX053692:524 EX053855:81 EX053855:108 EX053855:162 EX053855:195 EX053855:225 EX053926:210 EX053926:221 EX053926:309 EX053926:327 EX053926:328 EX053926:458 EX053926:459 EX053926:476 EX053926:480 EX053926:493 EX053926:504 EX054685:190 EX054685:202 EX054685:208 EX054685:223 EX054685:238 EX054880:224 EX054880:239 EX054880:260 EX055340:104 EX055340:110 EX055340:140 EX055441:90 EX055441:99 EX055441:100 EX055441:174 EX055441:183 EX055441:237 EX055536:402 EX055536:407 EX055575:372 EX055575:384 EX055880:291 EX055880:467 EX055880:493 EX055899:378 EX056198:130 EX056312:39 EX056312:141 EX056312:183 EX056312:186 EX056312:207 EX056642:155 EX056642:255 EX056642:271 EX056656:620 EX056656:641 EX057219:25 EX057219:55 EX057219:86 EX057219:124 EX057219:133 EX057219:136 EX057219:139 EX057219:145 EX057219:151 EX057219:214 EX057308:73 EX057308:95 EX057308:103 EX057308:178 EX057308:194 EX057308:245 EX057334:127 EX057334:139 EX057440:68 EX057501:130 EX057501:344 EX057501:374 EX057501:386 EX057501:410 EX057501:440 EX057501:447 EX057501:485 EX057592:540 EX057755:176 EX057755:220 EX057806:155 EX057806:296 EX057806:305 EX057806:362 EX057876:231 EX057876:245 EX057876:288 EX057876:474 EX057876:476 EX057954:209 EX057968:134 EX057968:147 EX057968:203 EX057968:419 EX057968:534 EX057968:591 EX057968:608 EX057968:623 EX057968:635 EX057968:653 EX057968:656 EX058297:306 EX058297:516 EX058297:565 EX058297:570 EX058443:91 EX058443:124 EX058443:196 EX058443:223 EX058443:262 EX058443:286 EX058443:340 EX058443:349 EX058496:63 EX058496:111 EX058552:403 EX058829:125 EX058829:153 EX058829:160 EX058829:161 EX058982:152 EX058982:166 EX058982:197 EX058982:218 EX059366:130 EX059366:343 EX059366:378 EX059366:385 EX059522:566 EX059700:180 EX059700:192 EX059700:318 EX059700:384 EX059700:519 EX059759:74 EX059759:104 EX059759:110 EX059759:185 EX059759:252 EX059759:285 EX059759:294 EX059759:303 EX059759:359 EX059759:404 EX059759:532 EX059759:581 EX059759:606 EX059821:196 EX059821:262 EX059829:104 EX059829:137 EX059829:202 EX059829:257 EX059829:260 EX059829:360 EX059829:384 EX059829:437 EX059829:461 EX059829:467 EX059829:488 EX059829:506 EX059829:545 EX059829:566 EX059873:167 EX059873:175 EX059873:184 EX059873:274 EX059873:406 EX059873:424 EX059873:445 EX059873:469 EX059873:475 EX059873:511 EX059873:523 EX059873:536 EX059873:562 EX060408:307 EX060558:617 EX060664:221 EX060664:285 EX061198:194 EX061487:159 EX061487:200 EX061612:50 EX061612:121 EX061612:127 EX061612:136 EX061612:165 EX061612:187 EX061612:205 EX061612:251 EX061630:46 EX061630:78 EX061630:83 EX061630:101 EX061630:127 EX061630:131 EX061630:202 EX061777:186 EX061914:135 EX061914:177 EX061914:183 EX061914:216 EX061914:234 EX061914:400 EX061914:423 EX061914:432 EX061914:435 EX061914:462 EX061914:498 EX062158:213 EX062560:106 EX062560:136 EX062560:187 EX062560:196 EX062714:111 EX062714:351 EX062714:390 EX062793:254 EX063126:66 EX063126:132 EX063126:136 EX063126:141 EX063126:191 EX063126:192 EX063126:218 EX063126:240 EX063126:251 EX063126:285 EX063126:286 EX063126:369 EX063129:240 EX063129:310 EX063129:447 EX063129:465 EX063129:468 EX063129:591 EX063129:615 EX063247:214 EX063449:167 EX063486:88 EX063486:101 EX063539:13 EX063539:38 EX063539:79 EX063539:184 EX063745:35 EX063745:68 EX063745:182 EX063752:75 EX063752:84 EX063752:150 EX063752:168 EX063752:180 EX063787:122 EX063787:123 EX063787:161 EX063873:96 EX063873:211 EX064019:73 EX064019:76 EX064019:94 EX064019:97 EX064019:100 EX064019:112 EX064019:115 EX064019:130 EX064019:139 EX064019:181 EX064135:181 EX064135:187 EX064135:223 EX064135:253 EX064135:370 EX064135:379 EX064135:451 EX064182:143 EX064182:207 EX064182:212 EX064182:242 EX064182:254 EX064182:286 EX064182:310 EX064182:323 EX064182:324 EX064456:264 EX064456:458 EX065261:281 EX065261:395 EX065261:474 EX065261:476 EX065961:193 EX065961:204 EX065961:294 EX065961:297 EX065961:324 EX065961:357 EX065961:402 EX066229:78 EX066229:81 EX066229:83 EX066229:125 EX066229:131 EX066298:94 EX066298:110 EX066298:132 EX066298:155 EX066298:170 EX066298:188 EX066298:213 EX067804:367 EX067804:427 EX068173:76 EX068173:175 EX068173:239 EX068173:261 EX068173:268 EX068173:334 EX068222:167 EX068222:176 EX068222:218 EX068222:230 EX068222:531 EX068231:351 EX068231:360 EX068231:362 EX068231:376 EX068231:431 EX068362:234 EX068443:39 EX068443:80 EX068924:308 EX068924:460 EX068924:536 EX069573:458 EX069573:482 EX069573:491 EX069636:598 EX069636:625 EX069800:103 EX069800:111 EX069800:131 EX069800:212 EX069800:434 EX069800:485 EX069800:507 EX069800:574 EX069800:644 EX069829:234 EX069829:349 EX069829:368 EX069829:504 EX069829:597 EX069829:605 EX069829:614 EX070330:64 EX070330:131 EX070330:208 EX070330:227 EX070330:232 EX070532:60 EX070532:63 EX070532:145 EX070532:247 EX070812:138 EX071159:157 EX071159:219 EX071414:21 EX071414:51 EX071414:105 EX071414:165 EX071414:189 EX071414:193 EX071414:362 EX071414:368 EX071414:386 EX071414:395 EX071414:398 EX071414:425 EX071429:538 EX071429:543 EX071696:37 EX071696:38 EX071696:55 EX071696:91 EX071696:145 EX072156:227 EX072156:242 EX072156:438 EX072156:649 EX072156:673 EX072231:70 EX072231:96 EX072231:138 EX072231:172 EX072362:752 EX072493:549 EX072546:91 EX072546:100 EX072546:129 EX072546:150 EX072833:616 EX072833:682 EX073396:72 EX073396:78 EX073396:150 EX073396:159 EX073396:166 EX073396:174 EX073396:177 EX073396:237 EX073396:306 EX073396:393 EX073396:396 EX073396:426 EX073396:453 EX074083:549 EX074083:566 EX074083:585 EX074875:179 EX074875:202 EX074875:298 EX074875:368 EX074875:494 EX074875:650 EX074875:680 EX074875:683 EX076132:226 EX076132:237 EX076132:246 EX076132:255 EX076132:285 EX076132:294 EX076132:324 EX076132:334 EX076132:339 EX077328:169 EX077328:226 EX078810:123 EX078810:131 EX078810:156 EX078810:176 EX079315:76 EX079315:139 EX079315:181 EX079315:189 EX079806:78 EX079806:81 EX079806:147 EX079806:182 EX079806:195 EX079806:207 EX079806:227 EX080282:42 EX080302:280 EX080302:331 EX081441:85 EX081441:112 EX081441:166 EX082136:159 EX083075:318 EX083075:334 EX083075:401 EX083171:129 EX083179:89 EX083179:140 EX083179:161 EX083378:71 EX083378:87 EX083378:101 EX083439:78 EX083439:81 EX083961:101 EX083961:107 EX083961:278 EX085119:52 EX085119:81 EX085119:414 EX085119:426 EX085119:430 EX085345:85 EX085383:132 EX085685:218 EX085685:231 EX085687:619 EX085687:649 EX085687:660 EX085687:664 EX085687:688 EX085687:712 EX085687:751 EX085730:506 EX085730:525 EX085730:596 EX085730:597 EX085832:128 EX085832:309 EX086157:174 EX086157:249 EX086157:254 EX086157:300 EX086157:305 EX086157:546 EX086157:604 EX086157:655 EX086157:659 EX086324:285 EX086324:302 EX086373:24 EX086373:29 EX086373:45 EX086373:81 EX086373:87 EX086373:108 EX086373:135 EX086382:691 EX086421:445 EX086421:502 EX086421:514 EX086421:520 EX086421:533 EX086421:550 EX086423:58 EX086423:59 EX086423:95 EX086423:97 EX086423:222 EX086423:376 EX086423:445 EX086474:783 EX086690:65 EX086690:84 EX086690:86 EX086720:637 EX086786:342 EX086786:347 EX086786:360 EX086786:429 EX086786:431 EX086786:450 EX086786:480 EX086786:531 EX086786:625 EX086786:634 EX086786:662 EX086786:711 EX086786:760 EX086820:71 EX086820:74 EX086820:116 EX086820:137 EX086820:167 EX086820:224 EX086820:297 EX086820:458 EX086820:473 EX086820:503 EX086841:50 EX086841:71 EX086841:74 EX086841:152 EX086841:428 EX086841:467 EX086841:588 EX086841:614 EX086841:620 EX086849:95 EX086849:104 EX086849:121 EX086915:297 EX086915:615 EX086915:624 EX086915:630 EX086915:648 EX086915:669 EX086968:172 EX086968:199 EX087431:116 EX087431:137 EX087431:231 EX087431:252 EX087431:265 EX087431:272 EX087479:241 EX087479:275 EX087782:164 EX087782:187 EX087782:333 EX087782:337 EX087782:346 EX087782:349 EX087782:373 EX087782:377 EX087826:296 EX087826:571 EX087826:599 EX087826:620 EX088011:31 EX088576:344 EX088576:359 EX088631:331 EX088708:9 EX088708:30 EX088708:58 EX088708:60 EX088708:63 EX088708:75 EX088708:81 EX088708:84 EX088708:105 EX088708:130 EX088708:152 EX088739:123 EX088739:216 EX088739:255 EX088739:282 EX088739:293 EX088739:303 EX088739:423 EX088739:430 EX088739:444 EX088739:450 EX088739:496 EX089117:601 EX089117:636 EX089117:646 EX089117:671 EX089117:706 EX089256:379 EX089256:394 EX089256:397 EX089256:406 EX089256:424 EX089256:445 EX089256:451 EX089256:454 EX089256:493 EX089256:526 EX089268:264 EX089281:313 EX089281:453 EX089358:555 EX089358:571 EX089358:642 EX089358:651 EX089421:145 EX089421:157 EX089421:166 EX089421:177 EX089421:202 EX089421:221 EX089451:410 EX089451:412 EX089451:443 EX089451:482 EX089451:497 EX089451:551 EX089657:81 EX089705:82 EX089705:102 EX089705:140 EX089761:495 EX089761:505 EX089761:603 EX089817:431 EX089817:437 EX089817:464 EX089817:482 EX089817:497 EX089817:539 EX089817:587 EX090713:88 EX091686:358 EX091686:401 EX091686:415 EX091686:416 EX091704:71 EX091704:98 EX091704:305 EX091704:314 EX091704:437 EX091704:451 EX091704:530 EX091704:608 EX091704:659 EX091854:241 EX091951:638 EX091951:639 EX091951:653 EX092188:215 EX092188:239 EX092188:456 EX092234:167 EX092234:261 EX092364:334 EX092364:354 EX092364:371 EX092364:384 EX092364:397 EX092364:423 EX092364:435 EX092364:492 EX092364:512 EX092364:543 EX092364:579 EX092364:646 EX092364:655 EX092364:678 EX092364:701 EX092364:710 EX092593:440 EX092593:598 EX092593:599 EX092629:50 EX092629:148 EX092629:170 EX092629:178 EX092629:179 EX092629:221 EX092629:344 EX092629:362 EX092629:378 EX092629:416 EX092629:444 EX092629:489 EX092629:497 EX092629:545 EX092629:575 EX092717:126 EX092717:134 EX092717:248 EX092717:271 EX092717:272 EX092717:479 EX092717:572 EX092717:591 EX092717:639 EX092717:698 EX092717:770 EX092717:782 EX092717:830 EX092717:842 EX092731:107 EX092731:113 EX092731:185 EX092731:203 EX092731:211 EX092731:223 EX092835:681 EX092835:714 EX092835:741 EX092887:120 EX092887:297 EX092887:309 EX092887:360 EX092887:363 EX092887:426 EX092976:33 EX092976:45 EX092976:96 EX092976:97 EX092976:104 EX092976:118 EX092976:129 EX092976:136 EX092976:154 EX092976:158 EX092976:214 EX092976:243 EX093022:44 EX093022:76 EX093022:785 EX093068:491 EX093072:274 EX093072:539 EX093072:581 EX093072:584 EX093072:635 EX093072:650 EX093076:724 EX093076:730 EX093123:92 EX093123:154 EX093233:180 EX093233:184 EX093233:194 EX093322:45 EX093345:110 EX093366:139 EX093366:342 EX093394:298 EX093394:315 EX093564:155 EX093564:307 EX093564:404 EX093564:544 EX093564:612 EX093564:632 EX093564:635 EX093564:677 EX093564:716 EX093602:88 EX093602:144 EX093602:163 EX093848:163 EX093848:167 EX093848:194 EX093848:245 EX093848:422 EX093848:461 EX093848:605 EX093848:608 EX093848:611 EX093911:273 EX093911:300 EX093911:312 EX093911:575 EX093911:590 EX093911:626 EX094245:154 EX094245:163 EX094245:199 EX094326:48 EX094326:51 EX094326:54 EX094326:114 EX094877:261 EX094877:273 EX094877:375 EX094877:402 EX094877:471 EX094877:480 EX094877:519 EX094877:543 EX094877:579 EX094877:591 EX094877:594 EX095330:568 EX095330:592 EX095330:607 EX095330:613 EX095330:677 EX095330:706 EX095330:751 EX095330:763 EX095330:781 EX095330:796 EX095330:826 EX095482:130 EX095482:133 EX095482:476 EX095482:478 EX095482:489 EX095482:499 EX095482:589 EX095630:347 EX095630:392 EX095630:402 EX095630:424 EX095729:241 EX095729:256 EX095729:265 EX095729:289 EX095849:129 EX095849:147 EX095849:165 EX095849:174 EX095849:216 EX095849:228 EX095849:240 EX095985:104 EX095985:116 EX095985:176 EX095985:182 EX095985:209 EX095985:215 EX095985:238 EX095985:260 EX095985:278 EX095985:323 EX095985:341 EX095985:399 EX095996:466 EX095996:476 EX096121:247 EX096121:248 EX096121:313 EX096121:349 EX096121:407 EX096121:429 EX096121:438 EX096121:449 EX096121:451 EX096174:496 EX096174:563 EX096174:581 EX096174:583 EX096174:655 EX096281:523 EX096295:345 EX096295:346 EX096295:374 EX096507:53 EX096507:63 EX096507:90 EX096507:844 EX096521:661 EX096521:690 EX096521:693 EX096832:294 EX096878:162 EX096878:201 EX096878:237 EX097078:260 EX097078:285 EX097078:312 EX097078:333 EX097078:347 EX097078:360 EX097078:598 EX097078:629 EX097078:674 EX097078:691 EX097078:697 EX098234:54 EX098234:55 EX098234:77 EX098234:79 EX098234:599 EX098234:620 EX098234:656 EX098234:665 EX098234:677 EX098304:324 EX098304:359 EX098518:326 EX098619:646 EX098626:145 EX098626:183 EX098626:202 EX098626:207 EX098913:720 EX098913:723 EX098913:732 EX098913:768 EX098994:181 EX099001:519 EX099045:230 EX099045:485 EX099045:491 EX099045:548 EX099045:560 EX099045:623 EX099045:671 EX099226:208 EX099226:220 EX099226:253 EX099348:137 EX099348:229 EX099348:305 EX099348:334 EX099348:434 EX099372:168 EX099372:171 EX099372:180 EX099372:427 EX099372:455 EX099372:469 EX099372:485 EX099372:536 EX099372:566 EX099372:575 EX099372:614 EX099391:71 EX099391:80 EX099391:121 EX099391:179 EX099391:192 EX099391:209 EX099391:230 EX099391:233 EX099391:670 EX099391:709 EX099391:711 EX099556:136 EX099556:150 EX099556:160 EX099556:313 EX099556:316 EX099556:319 EX099556:364 EX099556:370 EX099556:380 EX099556:482 EX099556:502 EX099556:553 EX099556:559 EX099861:67 EX099861:89 EX099861:212 EX099861:277 EX099861:364 EX099861:560 EX099861:572 EX099861:579 EX099861:586 EX099861:670 EX099861:688 EX099861:694 EX099861:738 EX099935:386 EX099935:396 EX099935:546 EX100205:350 EX100576:308 EX100576:558 EX100576:592 EX100576:602 EX100576:615 EX100576:616 EX100581:468 EX100581:477 EX101177:134 EX101177:183 EX101231:561 EX101290:336 EX101290:372 EX101290:393 EX101290:456 EX101290:481 EX101290:513 EX101290:522 EX101290:531 EX101290:540 EX101290:546 EX101290:609 EX101290:615 EX101290:687 EX101290:690 EX101306:86 EX101306:95 EX101306:116 EX101306:128 EX101306:143 EX101306:158 EX101306:167 EX101306:251 EX101306:272 EX101306:281 EX101306:305 EX101306:314 EX101306:330 EX101306:387 EX101306:470 EX101306:499 EX101604:754 EX101604:768 EX101604:828 EX101636:331 EX101636:379 EX101756:151 EX101756:195 EX101756:204 EX101756:392 EX101756:398 EX101756:420 EX101756:491 EX101756:557 EX101756:576 EX101756:578 EX102552:189 EX102552:230 EX102552:239 EX102552:257 EX102552:269 EX102552:335 EX102552:371 EX102552:383 EX103105:462 EX103105:486 EX103105:510 EX103105:513 EX103105:571 EX103392:185 EX103538:405 EX103538:568 EX103538:628 EX103538:666 EX103900:379 EX103900:388 EX103900:394 EX103900:397 EX103900:432 EX103900:436 EX103900:439 EX103900:535 EX103904:402 EX103904:435 EX103904:465 EX103904:487 EX103904:493 EX104256:508 EX104256:514 EX104256:573 EX104309:48 EX104309:88 EX104309:93 EX104309:101 EX104309:107 EX104309:109 EX104309:144 EX104309:191 EX104309:241 EX104309:266 EX104309:323 EX104309:338 EX105012:73 EX105012:100 EX105012:254 EX105012:257 EX105012:272 EX105012:351 EX105012:434 EX105012:441 EX105012:449 EX105012:458 EX105063:281 EX105063:368 EX105063:369 EX105063:374 EX105428:427 EX105428:514 EX105428:527 EX105428:573 EX105428:580 EX105428:631 EX105428:640 EX105428:664 EX105428:730 EX105428:754 EX105428:766 EX105507:216 EX105784:220 EX105810:106 EX105810:123 EX105810:179 EX105955:91 EX105955:141 EX105955:155 EX105955:172 EX105955:193 EX105955:230 EX105955:232 EX105955:265 EX105955:303 EX105955:309 EX105955:333 EX105955:345 EX105955:393 EX105955:435 EX106624:475 EX107105:457 EX107542:89 EX107542:245 EX107542:299 EX107542:353 EX107542:386 EX107542:455 EX107542:470 EX107542:501 EX107542:536 EX107542:566 EX107542:602 EX107542:608 EX107542:614 EX107542:650 EX108966:565 EX108966:574 EX110609:337 EX110703:512 EX110703:526 EX110829:631 EX111204:40 EX111204:81 EX111629:563 EX112446:40 EX112446:44 EX112446:188 EX112446:533 EX112812:97 EX112823:100 EX112823:116 EX112823:142 EX112823:148 EX112823:182 EX112823:232 EX112823:235 EX112823:331 EX112823:349 EX112823:370 EX112823:379 EX113526:323 EX113526:433 EX113526:434 EX113526:458 EX113526:607 EX113607:124 EX113607:127 EX113607:129 EX113607:142 EX113607:151 EX113607:184 EX113764:66 EX113764:69 EX113764:99 EX113764:147 EX113764:475 EX113764:478 EX113764:491 EX113764:498 EX113890:533 EX113890:537 EX114921:122 EX114968:60 EX114968:395 EX114968:703 EX114974:358 EX114974:376 EX114974:385 EX114974:388 EX114974:409 EX115119:218 EX115119:240 EX115134:362 EX115134:427 EX115272:99 EX115272:132 EX115422:269 EX115487:631 EX115487:650 EX115487:668 EX115487:674 EX115487:677 EX115487:706 EX115614:64 EX116686:121 EX116720:149 EX117019:46 EX117019:83 EX117019:95 EX117019:173 EX117019:287 EX117019:347 EX117019:350 EX117312:15 EX117365:259 EX117365:340 EX117524:288 EX117524:294 EX117524:306 EX117524:324 EX117524:358 EX117524:384 EX117631:140 EX117631:325 EX117631:331 EX117631:342 EX117631:376 EX117632:27 EX117632:63 EX117632:81 EX117632:333 EX117802:663 EX117943:638 EX117943:712 EX118276:648 EX118324:249 EX118324:267 EX118496:417 EX118496:702 EX118496:771 EX118579:460 EX118579:464 EX118579:485 EX118666:415 EX118666:463 EX118666:521 EX118666:524 EX118666:612 EX119086:198 EX119124:76 EX119124:146 EX119124:159 EX119124:177 EX119124:181 EX119124:234 EX119231:140 EX119231:158 EX119231:164 EX119231:431 EX119231:521 EX119231:554 EX119231:562 EX119238:55 EX119238:108 EX119238:129 EX119238:145 EX119238:176 EX119238:180 EX119238:197 EX119238:222 EX119238:258 EX119238:294 EX119238:295 EX119238:363 EX119238:492 EX119238:522 EX119238:663 EX119238:677 EX119238:715 EX119238:740 EX119238:764 EX119238:778 EX119412:545 EX119412:557 EX119412:626 EX119412:650 EX119412:653 EX119412:656 EX119412:680 EX119412:713 EX119630:89 EX119630:99 EX119630:208 EX119630:223 EX119630:363 EX119630:441 EX119630:481 EX119630:564 EX119630:626 EX119630:663 EX119630:665 EX119641:722 EX120481:240 EX120481:354 EX120481:360 EX120481:366 EX120643:98 EX120643:101 EX120643:137 EX120643:143 EX120643:160 EX120643:203 EX120643:206 EX120643:227 EX120643:236 EX120643:272 EX120643:281 EX120643:285 EX120681:286 EX120772:17 EX120772:45 EX120848:309 EX120853:67 EX120853:100 EX120853:124 EX120853:126 EX120875:27 EX120875:57 EX120875:60 EX120875:69 EX120875:108 EX120875:179 EX120909:152 EX120909:230 EX120909:253 EX121206:179 EX121206:346 EX121206:413 EX121206:422 EX121206:447 EX121316:146 EX121316:157 EX121316:163 EX121316:170 EX121316:235 EX121316:237 EX121316:281 EX121539:146 EX121700:74 EX121700:94 EX121736:317 EX121736:326 EX121736:362 EX121808:32 EX121808:35 EX121808:71 EX121808:74 EX121808:86 EX121808:127 EX121808:132 EX121808:179 EX121808:187 EX121808:190 EX121808:195 EX121895:62 EX121895:77 EX121895:107 EX121895:116 EX121895:119 EX121895:223 EX121895:257 EX121895:284 EX121895:323 EX121895:362 EX121895:364 EX121895:380 EX121895:386 EX121895:443 EX121925:241 EX121925:261 EX121925:269 EX121975:103 EX121975:133 EX122006:99 EX122006:142 EX122006:201 EX122254:219 EX122254:225 EX122254:255 EX122309:127 EX122427:47 EX122427:69 EX122544:250 EX122544:262 EX122544:313 EX122544:352 EX122544:373 EX122546:293 EX122546:307 EX122546:313 EX122546:321 EX122552:390 EX123017:153 EX123017:197 EX123200:65 EX123200:125 EX123200:140 EX123200:165 EX123200:353 EX123200:374 EX123200:432 EX123200:581 EX123200:623 EX123200:632 EX123200:638 EX123200:649 EX123200:696 EX123200:701 EX123200:761 EX123269:227 EX123269:250 EX123269:426 EX123269:450 EX123315:129 EX123315:153 EX123315:303 EX123315:327 EX123315:333 EX123315:390 EX123437:154 EX123437:481 EX123618:607 EX123739:60 EX123739:67 EX123739:68 EX123739:76 EX123739:97 EX123739:134 EX123739:167 EX123946:14 EX123946:35 EX123946:102 EX123946:109 EX123946:143 EX123946:145 EX123946:246 EX123946:265 EX123946:268 EX123946:328 EX123946:397 EX123946:473 EX123946:475 EX124042:125 EX124042:318 EX124457:154 EX124457:188 EX124457:189 EX124457:220 EX124457:260 EX124457:265 EX124457:337 EX124457:357 EX124457:382 EX124457:409 EX124523:273 EX124763:42 EX124763:108 EX124763:201 EX124763:240 EX124763:246 EX124763:296 EX124763:300 EX124763:324 EX124763:384 EX124763:417 EX124763:420 EX124763:456 EX124763:620 EX124763:633 EX124763:657 EX124800:31 EX124800:67 EX124800:90 EX124800:106 EX124800:140 EX124800:145 EX124800:166 EX124800:186 EX124816:115 EX124816:560 EX124816:599 EX124816:625 EX124946:54 EX124946:76 EX124946:117 EX124946:175 EX124946:200 EX124946:309 EX124946:312 EX124946:330 EX124946:362 EX124946:398 EX124946:439 EX124946:510 EX124946:514 EX125128:22 EX125128:146 EX125128:487 EX125192:317 EX125243:432 EX125243:465 EX125243:498 EX125576:84 EX125576:108 EX125576:291 EX125576:297 EX125576:303 EX125576:372 EX125576:594 EX125576:603 EX125578:656 EX125631:634 EX125815:176 EX125815:257 EX125877:647 EX125877:660 EX126092:80 EX126092:94 EX126092:123 EX126313:94 EX126313:99 EX126313:124 EX126313:223 EX126313:229 EX126313:319 EX126313:340 EX126313:390 EX126313:416 EX126313:419 EX126313:434 EX126359:50 EX126359:73 EX126359:83 EX126359:111 EX126359:113 EX126359:117 EX126359:180 EX126359:185 EX126359:196 EX126359:281 EX126359:302 EX126359:311 EX126359:357 EX126359:378 EX126359:384 EX126359:399 EX126359:420 EX126359:478 EX126359:479 EX126359:535 EX126359:546 EX126359:562 EX126359:612 EX126359:645 EX126359:651 EX126359:660 EX126359:663 EX126359:738 EX126359:748 EX126359:752 EX126359:795 EX126359:811 EX126359:842 EX126359:851 EX126504:491 EX126504:540 EX126504:543 EX126504:585 EX126504:591 EX126504:633 EX126504:636 EX126504:650 EX126504:682 EX126504:693 EX126589:848 EX126589:937 EX126589:940 EX126629:121 EX126629:124 EX126629:197 EX126629:216 EX126629:232 EX126629:237 EX126629:304 EX126629:354 EX126629:373 EX126629:412 EX126708:768 EX126807:219 EX127149:65 EX127149:121 EX127149:154 EX127270:79 EX127270:263 EX127270:280 EX127270:395 EX127270:419 EX127270:464 EX127298:410 EX127298:414 EX127298:441 EX127298:444 EX127298:464 EX127298:468 EX127298:483 EX127298:489 EX127298:513 EX127298:522 EX127298:525 EX127330:130 EX127392:240 EX127392:698 EX127485:353 EX127485:383 EX127858:41 EX127858:53 EX127858:95 EX127858:98 EX127858:184 EX127858:185 EX127858:186 EX127932:223 EX128170:104 EX128170:110 EX128170:133 EX128170:178 EX128180:109 EX128180:126 EX128203:80 EX128203:81 EX128421:400 EX128421:442 EX128466:192 EX128466:201 EX128466:252 EX129137:195 EX129137:255 EX129137:492 EX129137:519 EX129137:546 EX129137:581 EX129247:127 EX129247:128 EX129247:214 EX129247:217 EX129301:381 EX129301:413 EX129301:424 EX129301:448 EX129301:462 EX129843:352 EX129843:383 EX129859:106 EX130273:33 EX130273:87 EX130273:112 EX130273:165 EX130273:168 EX130273:186 EX130273:190 EX130273:199 EX130273:274 EX130273:283 EX130273:306 EX130273:358 EX130273:435 EX130273:445 EX130273:465 EX130334:94 EX130451:745 EX130661:157 EX130661:227 EX130672:208 EX130672:214 EX130672:232 EX130672:346 EX130672:373 EX130672:574 EX130672:595 EX130672:607 EX130672:658 EX130672:691 EX130672:713 EX130672:715 EX130672:812 EX130672:813 EX130819:782 EX131044:26 EX131044:659 EX131086:77 EX131086:190 EX131086:308 EX131101:53 EX131101:412 EX131101:554 EX131101:617 EX131101:618 EX131101:767 EX131128:53 EX131128:62 EX131128:137 EX131128:182 EX131128:332 EX131128:368 EX131128:392 EX131128:395 EX131128:410 EX131128:425 EX131128:467 EX131128:476 EX131128:488 EX131128:545 EX131128:566 EX131128:608 EX131128:632 EX131128:647 EX131128:680 EX131128:683 EX131128:758 EX131128:776 EX131171:620 EX131281:187 EX131281:189 EX131281:199 EX131281:261 EX131281:282 EX131281:291 EX131281:299 EX131402:323 EX131402:336 EX131402:522 EX131402:557 EX131402:558 EX131402:591 EX131402:608 EX131402:615 EX131964:112 EX131964:139 EX131964:184 EX131964:208 EX131964:325 EX131964:346 EX131964:448 EX131964:454 EX132015:83 EX132015:95 EX132015:140 EX132015:179 EX132015:183 EX132015:316 EX132015:323 EX132015:346 EX132015:377 EX132015:460 EX132015:469 EX132015:508 EX132015:517 EX132015:574 EX132015:592 EX132015:646 EX132015:688 EX132015:739 EX132209:248 EX132209:263 EX132209:264 EX132209:455 EX132209:474 EX132209:518 EX132929:98 EX133163:211 EX133225:96 EX133225:104 EX133225:479 EX133225:661 EX133225:696 EX133292:68 EX133292:96 EX133292:156 EX133292:175 EX133292:197 EX133292:198 EX133292:273 EX133292:279 EX133292:316 EX133292:335 EX133292:387 EX133292:391 EX133292:393 EX133292:415 EX133292:429 EX133344:534 EX133344:597 EX133344:750 EX133344:791 EX133548:482 EX133759:220 EX133759:227 EX133866:178 EX133866:197 EX133866:486 EX133866:492 EX133866:526 EX133866:534 EX133866:549 EX133866:552 EX133866:573 EX133866:580 EX133905:517 EX133905:668 EX133917:75 EX133917:102 EX133917:115 EX133917:150 EX133917:399 EX134197:64 EX134197:77 EX134197:83 EX134197:85 EX134855:44 EX134855:53 EX134855:74 EX134855:101 EX135068:547 EX135068:565 EX135234:827 EX135234:857 EX135623:164 EX135623:341 EX135872:528 EX135872:543 EX135872:549 EX135872:579 EX135872:645 EX135872:648 EX135893:385 EX135893:433 EX135893:475 EX135893:541 EX135893:562 EX135893:571 EX135893:619 EX135893:643 EX135893:670 EX135976:366 EX135976:368 EX135976:435 EX135976:440 EX135976:445 EX135976:597 EX135976:647 EX136350:238 EX136409:713 EX136539:379 EX136539:430 EX136539:478 EX137163:283 EX137163:340 EX137163:575 EX137163:589 EX137163:614 EX137235:610 EX137588:375 EX137588:458 EX137588:464 EX137588:470 EX137588:602 EX137588:621 EX137588:677 EX137588:690 EX137588:695 EX137588:734 EX137588:742 EX137588:746 EX137618:226 EX137618:257 EX137618:277 EX137618:478 EX137792:602 EX137792:654 EX137793:63 EX137793:75 EX137793:117 EX137812:206 EX137812:271 EX137812:286 EX137812:442 EX137812:448 EX138021:341 EX138052:787 EX138092:285 EX138092:332 EX138092:470 EX138258:343 EX138310:505 EX138310:517 EX138310:523 EX138310:526 EX138474:522 EX138529:366 EX138529:369 EX138783:70 EX138783:88 EX138783:91 EX138783:139 EX139444:196 EX139444:313 EX139676:216 EX139959:133 EX140135:47 EX140135:80 EX140213:61 EX140213:184 EX140213:223 EX140353:59 EX140353:204 EX140353:231 EX141566:130 EX141566:172 EX141963:102 EX141963:128 EX141963:136 EX141963:141 EX142036:152 EX142036:183 EX142036:216 H07410:167 H07410:168 H07450:36 H07460:97 H07460:107 H07460:188 H07471:44 H07724:67 H07724:91 H07764:63 H07764:78 H07764:80 H07764:136 H07764:147 H07819:93 H74670:144 H74670:156 H74670:171 H74670:183 JCVI_1:1066 JCVI_1:1078 JCVI_1:1108 JCVI_1:1114 JCVI_10:29 JCVI_10:91 JCVI_10:296 JCVI_10:311 JCVI_10:350 JCVI_10:353 JCVI_10:793 JCVI_10:892 JCVI_100:129 JCVI_100:138 JCVI_100:174 JCVI_100:195 JCVI_100:350 JCVI_100:392 JCVI_100:395 JCVI_100:447 JCVI_1000:229 JCVI_1000:271 JCVI_1000:295 JCVI_1000:328 JCVI_1000:373 JCVI_1000:403 JCVI_1000:433 JCVI_1000:481 JCVI_1000:503 JCVI_1000:514 JCVI_1000:523 JCVI_1000:559 JCVI_1000:672 JCVI_1000:720 JCVI_1000:727 JCVI_1000:731 JCVI_1000:737 JCVI_1000:791 JCVI_1000:797 JCVI_1000:802 JCVI_1000:814 JCVI_1000:859 JCVI_1000:880 JCVI_1000:883 JCVI_1000:991 JCVI_1000:1006 JCVI_10000:188 JCVI_10000:207 JCVI_10000:216 JCVI_10000:222 JCVI_10000:238 JCVI_10000:274 JCVI_10000:381 JCVI_10000:387 JCVI_10000:429 JCVI_10000:451 JCVI_10000:579 JCVI_10000:708 JCVI_10000:729 JCVI_10000:831 JCVI_10000:861 JCVI_10000:883 JCVI_10000:899 JCVI_10000:907 JCVI_10000:937 JCVI_10000:1050 JCVI_10000:1167 JCVI_10000:1170 JCVI_10000:1248 JCVI_10000:1269 JCVI_10000:1344 JCVI_10000:1350 JCVI_10002:122 JCVI_10002:140 JCVI_10002:149 JCVI_10002:158 JCVI_10002:165 JCVI_10002:203 JCVI_10002:227 JCVI_10003:139 JCVI_10003:149 JCVI_10003:156 JCVI_10003:170 JCVI_10007:88 JCVI_10007:169 JCVI_10007:178 JCVI_10008:311 JCVI_10009:362 JCVI_1001:126 JCVI_1001:135 JCVI_1001:145 JCVI_1001:147 JCVI_1001:159 JCVI_1001:307 JCVI_1001:335 JCVI_1001:349 JCVI_1001:429 JCVI_1001:443 JCVI_1001:471 JCVI_1001:481 JCVI_1001:486 JCVI_1001:508 JCVI_1001:542 JCVI_1001:567 JCVI_1001:570 JCVI_1001:723 JCVI_1001:729 JCVI_1001:735 JCVI_1001:761 JCVI_1001:767 JCVI_10010:55 JCVI_10010:61 JCVI_10010:112 JCVI_10010:133 JCVI_10010:136 JCVI_10010:166 JCVI_10010:187 JCVI_10010:192 JCVI_10010:199 JCVI_10010:208 JCVI_10010:223 JCVI_10010:235 JCVI_10011:275 JCVI_10011:285 JCVI_10011:289 JCVI_10011:315 JCVI_10011:328 JCVI_10011:355 JCVI_10012:153 JCVI_10012:156 JCVI_10012:189 JCVI_10012:213 JCVI_10012:218 JCVI_10012:327 JCVI_10012:333 JCVI_10012:342 JCVI_10012:378 JCVI_10012:381 JCVI_10012:423 JCVI_10012:446 JCVI_10012:449 JCVI_10012:470 JCVI_10012:686 JCVI_10014:926 JCVI_10014:971 JCVI_10014:1007 JCVI_10014:1010 JCVI_10014:1480 JCVI_10018:246 JCVI_10018:274 JCVI_10018:304 JCVI_10018:345 JCVI_10018:393 JCVI_10018:444 JCVI_10018:445 JCVI_10018:446 JCVI_10018:447 JCVI_10018:486 JCVI_10018:507 JCVI_10018:513 JCVI_10027:197 JCVI_10027:215 JCVI_10027:287 JCVI_10027:347 JCVI_10027:455 JCVI_10027:503 JCVI_10027:548 JCVI_10028:60 JCVI_10028:81 JCVI_10028:108 JCVI_10028:145 JCVI_10028:171 JCVI_10028:213 JCVI_10028:222 JCVI_10028:384 JCVI_10028:462 JCVI_10028:472 JCVI_10028:501 JCVI_10028:513 JCVI_10028:522 JCVI_10028:552 JCVI_10028:606 JCVI_10028:612 JCVI_10028:621 JCVI_10028:633 JCVI_10028:678 JCVI_10028:705 JCVI_10028:711 JCVI_10028:717 JCVI_10028:729 JCVI_10028:738 JCVI_10028:747 JCVI_10028:768 JCVI_10028:774 JCVI_10028:777 JCVI_10028:780 JCVI_10028:787 JCVI_10028:807 JCVI_10028:810 JCVI_10028:846 JCVI_10028:882 JCVI_10028:897 JCVI_10028:910 JCVI_10028:981 JCVI_10028:990 JCVI_10028:999 JCVI_10028:1032 JCVI_10028:1083 JCVI_10028:1116 JCVI_10028:1137 JCVI_10028:1155 JCVI_10028:1170 JCVI_10028:1200 JCVI_10028:1248 JCVI_10028:1260 JCVI_10028:1281 JCVI_10028:1287 JCVI_10028:1311 JCVI_10028:1332 JCVI_10028:1353 JCVI_10033:365 JCVI_10033:383 JCVI_10033:392 JCVI_10033:410 JCVI_10033:528 JCVI_10033:590 JCVI_10034:101 JCVI_10034:113 JCVI_10034:121 JCVI_10034:131 JCVI_10034:149 JCVI_10034:179 JCVI_10034:188 JCVI_10034:230 JCVI_10034:296 JCVI_10034:301 JCVI_10034:305 JCVI_10034:321 JCVI_10034:338 JCVI_10034:362 JCVI_10034:445 JCVI_10034:464 JCVI_10034:492 JCVI_10034:501 JCVI_10034:513 JCVI_10034:518 JCVI_10034:530 JCVI_10034:552 JCVI_10034:593 JCVI_10034:605 JCVI_10034:618 JCVI_10034:665 JCVI_10034:680 JCVI_10034:686 JCVI_10034:701 JCVI_10034:744 JCVI_10034:785 JCVI_10034:788 JCVI_10034:797 JCVI_10034:805 JCVI_10034:842 JCVI_10034:854 JCVI_10034:857 JCVI_10034:872 JCVI_10034:884 JCVI_10034:929 JCVI_10034:938 JCVI_10034:941 JCVI_10034:947 JCVI_10034:951 JCVI_10034:962 JCVI_10034:1019 JCVI_10034:1031 JCVI_10034:1061 JCVI_10034:1139 JCVI_10034:1157 JCVI_10034:1178 JCVI_10034:1271 JCVI_10034:1283 JCVI_10034:1286 JCVI_10034:1341 JCVI_10037:98 JCVI_10037:140 JCVI_10037:157 JCVI_10037:173 JCVI_10037:176 JCVI_10037:378 JCVI_10037:400 JCVI_10039:129 JCVI_10039:142 JCVI_10039:148 JCVI_10039:223 JCVI_10039:230 JCVI_10039:231 JCVI_10039:232 JCVI_10039:235 JCVI_10039:388 JCVI_10039:406 JCVI_10039:430 JCVI_10039:484 JCVI_10039:529 JCVI_10039:622 JCVI_10039:656 JCVI_10039:661 JCVI_10039:715 JCVI_10039:718 JCVI_10039:760 JCVI_10039:762 JCVI_10039:786 JCVI_1004:65 JCVI_1004:82 JCVI_1004:121 JCVI_1004:142 JCVI_1004:148 JCVI_1004:151 JCVI_1004:169 JCVI_1004:187 JCVI_1004:202 JCVI_1004:205 JCVI_1004:206 JCVI_1004:268 JCVI_1004:271 JCVI_1004:328 JCVI_1004:370 JCVI_1004:409 JCVI_10041:975 JCVI_10041:1024 JCVI_10041:1032 JCVI_10041:1118 JCVI_10041:1119 JCVI_10041:1368 JCVI_10041:1446 JCVI_10041:1813 JCVI_10041:1960 JCVI_10041:1983 JCVI_10041:2013 JCVI_10041:2077 JCVI_10041:2082 JCVI_10041:2122 JCVI_10041:2209 JCVI_10041:2226 JCVI_10041:2248 JCVI_10041:2251 JCVI_10041:2277 JCVI_10042:220 JCVI_10042:526 JCVI_10042:634 JCVI_10042:667 JCVI_10042:670 JCVI_10042:679 JCVI_10042:784 JCVI_10042:793 JCVI_10042:907 JCVI_10042:1147 JCVI_10045:81 JCVI_10045:87 JCVI_10045:105 JCVI_10045:148 JCVI_10045:194 JCVI_10045:210 JCVI_10045:212 JCVI_10045:284 JCVI_10045:352 JCVI_10045:353 JCVI_10047:130 JCVI_10047:143 JCVI_10047:144 JCVI_10047:208 JCVI_10047:676 JCVI_10047:706 JCVI_10047:739 JCVI_10047:763 JCVI_10047:766 JCVI_10047:784 JCVI_10047:832 JCVI_10047:955 JCVI_10047:1063 JCVI_10047:1186 JCVI_10047:1189 JCVI_10047:1201 JCVI_10047:1225 JCVI_10047:1231 JCVI_10047:1291 JCVI_10047:1309 JCVI_10047:1342 JCVI_10047:1378 JCVI_10047:1399 JCVI_10047:1426 JCVI_10047:1445 JCVI_10047:1468 JCVI_10047:1486 JCVI_10047:1506 JCVI_10047:1509 JCVI_10047:1801 JCVI_10047:1834 JCVI_10047:1870 JCVI_10048:130 JCVI_10048:400 JCVI_10048:468 JCVI_10048:469 JCVI_10048:478 JCVI_10048:481 JCVI_10048:491 JCVI_10049:107 JCVI_10049:122 JCVI_10049:125 JCVI_1005:83 JCVI_1005:122 JCVI_1005:185 JCVI_1005:194 JCVI_1005:218 JCVI_1005:224 JCVI_1005:248 JCVI_1005:281 JCVI_1005:302 JCVI_1005:308 JCVI_1005:347 JCVI_1005:350 JCVI_1005:353 JCVI_1005:357 JCVI_1005:386 JCVI_1005:391 JCVI_1005:401 JCVI_1005:404 JCVI_1005:413 JCVI_1005:425 JCVI_1005:446 JCVI_1005:480 JCVI_1005:494 JCVI_1005:512 JCVI_1005:522 JCVI_1005:557 JCVI_1005:561 JCVI_1005:567 JCVI_1005:587 JCVI_1005:617 JCVI_1005:632 JCVI_1005:634 JCVI_1005:635 JCVI_1005:638 JCVI_1005:641 JCVI_1005:650 JCVI_1005:670 JCVI_10052:182 JCVI_10052:200 JCVI_10052:460 JCVI_10052:491 JCVI_10052:536 JCVI_10052:553 JCVI_10054:109 JCVI_10054:208 JCVI_10055:179 JCVI_10055:197 JCVI_10055:238 JCVI_10056:63 JCVI_10056:66 JCVI_10056:156 JCVI_10056:174 JCVI_10056:195 JCVI_10056:279 JCVI_10056:297 JCVI_10056:315 JCVI_10058:194 JCVI_10058:210 JCVI_10058:246 JCVI_10058:276 JCVI_10058:278 JCVI_10058:300 JCVI_10058:312 JCVI_10058:369 JCVI_10058:372 JCVI_10058:378 JCVI_10058:381 JCVI_1006:149 JCVI_1006:176 JCVI_1006:221 JCVI_1006:305 JCVI_1006:392 JCVI_1006:437 JCVI_1006:470 JCVI_1006:475 JCVI_1006:561 JCVI_1006:588 JCVI_1006:626 JCVI_1006:668 JCVI_1006:689 JCVI_1006:708 JCVI_10060:186 JCVI_10060:383 JCVI_10062:110 JCVI_10062:154 JCVI_10062:199 JCVI_10062:206 JCVI_10062:238 JCVI_10062:301 JCVI_10062:361 JCVI_10062:379 JCVI_10062:394 JCVI_10062:402 JCVI_10063:57 JCVI_10063:92 JCVI_10063:98 JCVI_10063:143 JCVI_10063:194 JCVI_10063:222 JCVI_10063:365 JCVI_10063:416 JCVI_10063:493 JCVI_10063:511 JCVI_10063:530 JCVI_10063:563 JCVI_10063:590 JCVI_10063:593 JCVI_10063:647 JCVI_10063:756 JCVI_10063:770 JCVI_10065:192 JCVI_10065:202 JCVI_10065:213 JCVI_10065:270 JCVI_10065:285 JCVI_10065:339 JCVI_10065:543 JCVI_10065:701 JCVI_10065:704 JCVI_10065:737 JCVI_10065:751 JCVI_10067:57 JCVI_10067:423 JCVI_10067:587 JCVI_10067:607 JCVI_10067:759 JCVI_10067:766 JCVI_10067:801 JCVI_10067:837 JCVI_10067:842 JCVI_10067:904 JCVI_10067:951 JCVI_10067:1073 JCVI_10067:1077 JCVI_10067:1267 JCVI_10067:1280 JCVI_10067:1302 JCVI_10072:406 JCVI_10074:177 JCVI_10074:180 JCVI_10074:187 JCVI_10074:252 JCVI_10074:352 JCVI_10074:398 JCVI_10074:418 JCVI_10074:431 JCVI_10074:487 JCVI_10074:488 JCVI_10074:545 JCVI_10075:178 JCVI_10075:235 JCVI_10075:347 JCVI_10075:460 JCVI_10075:493 JCVI_10075:580 JCVI_10075:652 JCVI_10075:684 JCVI_10075:747 JCVI_10075:750 JCVI_10076:262 JCVI_10076:316 JCVI_10076:367 JCVI_10076:412 JCVI_10076:422 JCVI_10076:448 JCVI_10076:611 JCVI_10076:649 JCVI_10076:664 JCVI_10076:703 JCVI_10076:712 JCVI_10076:715 JCVI_10076:718 JCVI_10076:721 JCVI_10076:760 JCVI_10076:811 JCVI_10076:841 JCVI_10076:898 JCVI_10076:919 JCVI_10076:934 JCVI_10076:946 JCVI_10076:980 JCVI_10076:1004 JCVI_10078:75 JCVI_10078:94 JCVI_10078:95 JCVI_10078:111 JCVI_10078:123 JCVI_10078:186 JCVI_10078:199 JCVI_10078:234 JCVI_10078:276 JCVI_10078:300 JCVI_10078:312 JCVI_10078:321 JCVI_10078:324 JCVI_10078:348 JCVI_10078:362 JCVI_10078:366 JCVI_10078:417 JCVI_10078:429 JCVI_10078:438 JCVI_10078:498 JCVI_10078:546 JCVI_10078:579 JCVI_10079:113 JCVI_10079:272 JCVI_10079:305 JCVI_10079:315 JCVI_10079:329 JCVI_10079:405 JCVI_10079:612 JCVI_10079:626 JCVI_10079:692 JCVI_10079:723 JCVI_10079:725 JCVI_10079:743 JCVI_10079:770 JCVI_10079:782 JCVI_10079:875 JCVI_10079:884 JCVI_10079:890 JCVI_10079:914 JCVI_10079:926 JCVI_10079:965 JCVI_10079:1016 JCVI_10079:1065 JCVI_10079:1067 JCVI_10079:1103 JCVI_10081:621 JCVI_10081:636 JCVI_10081:647 JCVI_10082:304 JCVI_10082:364 JCVI_10082:470 JCVI_10082:496 JCVI_10082:520 JCVI_10082:523 JCVI_10082:527 JCVI_10082:541 JCVI_10082:589 JCVI_10082:613 JCVI_10084:245 JCVI_10085:56 JCVI_10085:73 JCVI_10085:122 JCVI_10085:166 JCVI_10085:223 JCVI_10085:280 JCVI_10085:326 JCVI_10085:331 JCVI_10085:408 JCVI_10085:436 JCVI_10085:466 JCVI_10085:476 JCVI_10085:490 JCVI_10085:533 JCVI_10085:542 JCVI_10085:601 JCVI_10085:609 JCVI_10085:627 JCVI_10085:749 JCVI_10085:805 JCVI_10085:819 JCVI_10085:853 JCVI_10085:882 JCVI_10085:885 JCVI_10085:894 JCVI_10085:898 JCVI_10085:936 JCVI_10085:945 JCVI_10085:1053 JCVI_10085:1071 JCVI_10085:1085 JCVI_10085:1098 JCVI_10085:1128 JCVI_10085:1133 JCVI_10085:1140 JCVI_10085:1187 JCVI_10085:1224 JCVI_10085:1286 JCVI_10085:1332 JCVI_10086:284 JCVI_10086:305 JCVI_10086:311 JCVI_10086:320 JCVI_10086:599 JCVI_10086:623 JCVI_10086:647 JCVI_10089:44 JCVI_10089:100 JCVI_10089:112 JCVI_10089:126 JCVI_10089:133 JCVI_10089:147 JCVI_10089:156 JCVI_10089:529 JCVI_10089:549 JCVI_10089:597 JCVI_10089:630 JCVI_10089:645 JCVI_10089:657 JCVI_10089:702 JCVI_10089:705 JCVI_1009:102 JCVI_1009:104 JCVI_1009:112 JCVI_1009:129 JCVI_1009:132 JCVI_1009:188 JCVI_1009:230 JCVI_1009:263 JCVI_1009:275 JCVI_1009:284 JCVI_1009:344 JCVI_1009:461 JCVI_1009:473 JCVI_1009:509 JCVI_1009:543 JCVI_1009:554 JCVI_1009:557 JCVI_1009:587 JCVI_1009:602 JCVI_1009:629 JCVI_1009:633 JCVI_1009:653 JCVI_1009:686 JCVI_1009:689 JCVI_1009:704 JCVI_1009:716 JCVI_1009:751 JCVI_10095:105 JCVI_10097:251 JCVI_10097:272 JCVI_10097:281 JCVI_10097:335 JCVI_10097:347 JCVI_10097:350 JCVI_10097:381 JCVI_10097:434 JCVI_10097:470 JCVI_10097:533 JCVI_10097:563 JCVI_10098:84 JCVI_10098:133 JCVI_10098:180 JCVI_10098:257 JCVI_10098:336 JCVI_10098:411 JCVI_10098:439 JCVI_10098:492 JCVI_10098:510 JCVI_101:23 JCVI_101:70 JCVI_101:129 JCVI_101:156 JCVI_101:160 JCVI_101:170 JCVI_101:174 JCVI_101:270 JCVI_101:285 JCVI_101:309 JCVI_101:400 JCVI_101:426 JCVI_101:429 JCVI_101:480 JCVI_101:543 JCVI_101:612 JCVI_101:831 JCVI_101:1118 JCVI_101:1275 JCVI_1010:760 JCVI_1010:839 JCVI_1010:845 JCVI_10101:171 JCVI_10101:228 JCVI_10101:337 JCVI_10101:363 JCVI_10101:411 JCVI_10102:98 JCVI_10102:122 JCVI_10102:206 JCVI_10102:221 JCVI_10102:230 JCVI_10102:301 JCVI_10102:308 JCVI_10102:356 JCVI_10102:365 JCVI_10102:380 JCVI_10102:384 JCVI_10102:434 JCVI_10102:482 JCVI_10102:512 JCVI_10102:539 JCVI_10102:679 JCVI_10102:697 JCVI_10102:715 JCVI_10102:744 JCVI_10102:751 JCVI_10102:766 JCVI_10102:804 JCVI_10102:808 JCVI_10102:901 JCVI_10102:922 JCVI_10102:925 JCVI_10102:949 JCVI_10102:997 JCVI_10102:1051 JCVI_10102:1057 JCVI_10102:1103 JCVI_10102:1135 JCVI_10102:1143 JCVI_10102:1153 JCVI_10102:1207 JCVI_10102:1228 JCVI_10102:1281 JCVI_10103:114 JCVI_10103:120 JCVI_10103:135 JCVI_10103:201 JCVI_10103:231 JCVI_10103:282 JCVI_10103:384 JCVI_10103:561 JCVI_10103:568 JCVI_10103:575 JCVI_10103:583 JCVI_10103:585 JCVI_10103:592 JCVI_10103:598 JCVI_10103:603 JCVI_10103:627 JCVI_10103:654 JCVI_10103:726 JCVI_10103:774 JCVI_10103:798 JCVI_10103:802 JCVI_10103:812 JCVI_10103:858 JCVI_10103:910 JCVI_10103:912 JCVI_10103:913 JCVI_10103:915 JCVI_10103:918 JCVI_10103:924 JCVI_10103:928 JCVI_10103:954 JCVI_10103:1026 JCVI_10103:1224 JCVI_10103:1236 JCVI_10103:1293 JCVI_10103:1336 JCVI_10103:1437 JCVI_10103:1444 JCVI_10103:1772 JCVI_10103:1787 JCVI_10103:1818 JCVI_10103:1826 JCVI_10103:1833 JCVI_10103:1866 JCVI_10103:1877 JCVI_10103:1892 JCVI_10103:1915 JCVI_10103:1932 JCVI_10103:1975 JCVI_10104:399 JCVI_10104:449 JCVI_10104:462 JCVI_10104:523 JCVI_10104:561 JCVI_10104:582 JCVI_10104:586 JCVI_10104:590 JCVI_10107:243 JCVI_10108:612 JCVI_10108:628 JCVI_10108:640 JCVI_10108:661 JCVI_10108:686 JCVI_10108:691 JCVI_10108:694 JCVI_10108:703 JCVI_10108:766 JCVI_10109:61 JCVI_10109:228 JCVI_10109:252 JCVI_10109:261 JCVI_10109:264 JCVI_1011:110 JCVI_1011:240 JCVI_1011:307 JCVI_1011:313 JCVI_1011:325 JCVI_1011:409 JCVI_1011:454 JCVI_1011:503 JCVI_1011:730 JCVI_1011:737 JCVI_1011:738 JCVI_1011:766 JCVI_1011:775 JCVI_1011:793 JCVI_1011:817 JCVI_1011:832 JCVI_1011:838 JCVI_1011:865 JCVI_1011:878 JCVI_1011:967 JCVI_1011:1000 JCVI_1011:1051 JCVI_1011:1060 JCVI_1011:1078 JCVI_1011:1081 JCVI_1011:1126 JCVI_1011:1177 JCVI_1011:1249 JCVI_1011:1253 JCVI_1011:1255 JCVI_10111:57 JCVI_10111:71 JCVI_10111:85 JCVI_10111:231 JCVI_10111:243 JCVI_10111:273 JCVI_10111:282 JCVI_10111:286 JCVI_10111:294 JCVI_10111:351 JCVI_10111:356 JCVI_10111:366 JCVI_10111:407 JCVI_10114:153 JCVI_10114:334 JCVI_10114:342 JCVI_10114:403 JCVI_10114:434 JCVI_10114:440 JCVI_10115:1041 JCVI_10115:1043 JCVI_10117:56 JCVI_10117:80 JCVI_10117:128 JCVI_10117:155 JCVI_10117:206 JCVI_10117:222 JCVI_10117:227 JCVI_10117:263 JCVI_10117:314 JCVI_10117:347 JCVI_10117:359 JCVI_10117:365 JCVI_10117:395 JCVI_10117:438 JCVI_10117:440 JCVI_10117:461 JCVI_10117:512 JCVI_10117:527 JCVI_10117:560 JCVI_10117:566 JCVI_10117:581 JCVI_10117:608 JCVI_10117:667 JCVI_10117:680 JCVI_10117:683 JCVI_10117:713 JCVI_10117:737 JCVI_10117:746 JCVI_10117:767 JCVI_10117:770 JCVI_10117:789 JCVI_10117:794 JCVI_10117:812 JCVI_10117:818 JCVI_10117:821 JCVI_10117:854 JCVI_10117:879 JCVI_10118:187 JCVI_10118:194 JCVI_10118:225 JCVI_10118:234 JCVI_10118:256 JCVI_10118:388 JCVI_10119:332 JCVI_1012:107 JCVI_1012:113 JCVI_1012:145 JCVI_1012:173 JCVI_1012:182 JCVI_1012:395 JCVI_1012:398 JCVI_1012:413 JCVI_1012:461 JCVI_1012:563 JCVI_1012:620 JCVI_1012:630 JCVI_10120:73 JCVI_10120:95 JCVI_10120:114 JCVI_10120:137 JCVI_10120:179 JCVI_10120:191 JCVI_10120:225 JCVI_10120:250 JCVI_10120:317 JCVI_10120:326 JCVI_10120:420 JCVI_10120:515 JCVI_10120:518 JCVI_10120:536 JCVI_10120:557 JCVI_10120:584 JCVI_10120:605 JCVI_10120:608 JCVI_10120:623 JCVI_10120:638 JCVI_10123:353 JCVI_10123:448 JCVI_10123:470 JCVI_10124:356 JCVI_10124:365 JCVI_10124:377 JCVI_10126:60 JCVI_10126:61 JCVI_10126:81 JCVI_10126:125 JCVI_10126:136 JCVI_10126:178 JCVI_10126:200 JCVI_10126:248 JCVI_10126:261 JCVI_10126:263 JCVI_10126:283 JCVI_10126:299 JCVI_10130:63 JCVI_10130:683 JCVI_10130:731 JCVI_10130:762 JCVI_10133:457 JCVI_10137:75 JCVI_10137:84 JCVI_10137:87 JCVI_10137:108 JCVI_10137:114 JCVI_10137:129 JCVI_10137:132 JCVI_10137:159 JCVI_10137:162 JCVI_10137:246 JCVI_10137:273 JCVI_10137:306 JCVI_10137:322 JCVI_10137:348 JCVI_10138:120 JCVI_10138:130 JCVI_10138:144 JCVI_10138:315 JCVI_10138:384 JCVI_10138:419 JCVI_10138:444 JCVI_10138:457 JCVI_10138:468 JCVI_10138:497 JCVI_10138:512 JCVI_10138:521 JCVI_10138:557 JCVI_10138:560 JCVI_10138:602 JCVI_10138:606 JCVI_10138:614 JCVI_10138:618 JCVI_1014:48 JCVI_1014:86 JCVI_1014:120 JCVI_1014:138 JCVI_1014:204 JCVI_1014:366 JCVI_1014:369 JCVI_1014:441 JCVI_1014:517 JCVI_1014:534 JCVI_1014:535 JCVI_1014:570 JCVI_1014:642 JCVI_1014:678 JCVI_1014:731 JCVI_10144:278 JCVI_10144:340 JCVI_10144:361 JCVI_10145:37 JCVI_10145:249 JCVI_10145:431 JCVI_10145:638 JCVI_10145:957 JCVI_10145:959 JCVI_10145:960 JCVI_10145:1093 JCVI_10145:1094 JCVI_10145:1183 JCVI_10145:1256 JCVI_10145:1525 JCVI_10145:1588 JCVI_10145:1612 JCVI_10145:1654 JCVI_10145:1655 JCVI_10145:1686 JCVI_10145:1716 JCVI_10145:1750 JCVI_10145:1761 JCVI_10145:1766 JCVI_10145:1854 JCVI_10145:1902 JCVI_10145:2043 JCVI_10145:2055 JCVI_10145:2057 JCVI_10145:2097 JCVI_10145:2118 JCVI_10145:2154 JCVI_10145:2419 JCVI_10145:2433 JCVI_10145:2584 JCVI_10145:2617 JCVI_10145:2620 JCVI_10145:2665 JCVI_10145:2700 JCVI_10145:2730 JCVI_10145:2757 JCVI_10145:2817 JCVI_10145:2882 JCVI_10149:181 JCVI_10149:405 JCVI_10149:474 JCVI_10149:744 JCVI_10152:187 JCVI_10152:188 JCVI_10152:281 JCVI_10152:296 JCVI_10152:302 JCVI_10152:317 JCVI_10152:323 JCVI_10152:326 JCVI_10152:375 JCVI_10152:384 JCVI_10152:416 JCVI_10152:448 JCVI_10153:310 JCVI_10153:351 JCVI_10153:372 JCVI_10153:375 JCVI_10155:222 JCVI_10155:246 JCVI_10155:291 JCVI_10155:342 JCVI_10155:366 JCVI_10155:381 JCVI_10155:424 JCVI_10155:441 JCVI_10155:453 JCVI_10155:515 JCVI_10155:578 JCVI_10155:580 JCVI_10157:474 JCVI_10158:85 JCVI_10158:127 JCVI_10158:154 JCVI_10158:211 JCVI_10158:229 JCVI_10158:256 JCVI_10158:295 JCVI_1016:91 JCVI_1016:94 JCVI_1016:102 JCVI_1016:142 JCVI_1016:151 JCVI_1016:163 JCVI_1016:193 JCVI_1016:226 JCVI_1016:298 JCVI_1016:475 JCVI_1016:487 JCVI_1016:508 JCVI_1016:521 JCVI_1016:526 JCVI_1016:565 JCVI_1016:583 JCVI_1016:604 JCVI_1016:607 JCVI_1016:622 JCVI_1016:627 JCVI_1016:634 JCVI_1016:643 JCVI_1016:670 JCVI_1016:694 JCVI_1016:697 JCVI_10162:159 JCVI_10162:174 JCVI_10162:267 JCVI_10162:288 JCVI_10162:316 JCVI_10162:372 JCVI_10162:378 JCVI_10162:447 JCVI_10162:453 JCVI_10162:483 JCVI_10162:486 JCVI_10162:510 JCVI_10162:534 JCVI_10162:540 JCVI_10162:549 JCVI_10162:555 JCVI_10162:585 JCVI_10162:591 JCVI_10162:594 JCVI_10162:636 JCVI_10162:639 JCVI_10162:654 JCVI_10162:690 JCVI_10162:726 JCVI_10162:750 JCVI_10162:822 JCVI_10162:828 JCVI_10162:840 JCVI_10162:850 JCVI_10162:855 JCVI_10162:864 JCVI_10162:882 JCVI_10162:909 JCVI_10162:942 JCVI_10162:954 JCVI_10162:972 JCVI_10162:978 JCVI_10162:996 JCVI_10162:1014 JCVI_10162:1050 JCVI_10162:1083 JCVI_10162:1089 JCVI_10162:1098 JCVI_10162:1113 JCVI_10162:1146 JCVI_10162:1206 JCVI_10162:1224 JCVI_10162:1692 JCVI_10162:1693 JCVI_10162:1721 JCVI_10162:1738 JCVI_10162:1749 JCVI_10162:1753 JCVI_10163:443 JCVI_10163:515 JCVI_10163:584 JCVI_10164:419 JCVI_10164:431 JCVI_10164:497 JCVI_10164:499 JCVI_10167:166 JCVI_10167:178 JCVI_10167:406 JCVI_10167:479 JCVI_10167:577 JCVI_10167:787 JCVI_10167:814 JCVI_10167:845 JCVI_10167:875 JCVI_10167:886 JCVI_10168:563 JCVI_10168:572 JCVI_1017:225 JCVI_1017:239 JCVI_1017:280 JCVI_1017:304 JCVI_1017:367 JCVI_1017:487 JCVI_1017:598 JCVI_1017:604 JCVI_1017:617 JCVI_1017:690 JCVI_10170:374 JCVI_10170:419 JCVI_10170:426 JCVI_10170:432 JCVI_10170:458 JCVI_10170:464 JCVI_10170:467 JCVI_10173:1152 JCVI_10173:1157 JCVI_10173:1164 JCVI_10173:1222 JCVI_10174:49 JCVI_10174:66 JCVI_10174:70 JCVI_10174:79 JCVI_10174:86 JCVI_10174:127 JCVI_10174:155 JCVI_10174:166 JCVI_10174:204 JCVI_10174:300 JCVI_10174:372 JCVI_10174:373 JCVI_10174:426 JCVI_10174:454 JCVI_10175:141 JCVI_10175:146 JCVI_10175:165 JCVI_10175:186 JCVI_10175:195 JCVI_10175:240 JCVI_10175:248 JCVI_10175:321 JCVI_10175:329 JCVI_10175:333 JCVI_10175:426 JCVI_10175:456 JCVI_10175:480 JCVI_10175:492 JCVI_10175:521 JCVI_10175:558 JCVI_10175:573 JCVI_10175:594 JCVI_10175:630 JCVI_10175:639 JCVI_10175:684 JCVI_10175:687 JCVI_10175:762 JCVI_10175:805 JCVI_10175:807 JCVI_10178:97 JCVI_10178:211 JCVI_10178:284 JCVI_10178:413 JCVI_10183:31 JCVI_10183:59 JCVI_10183:79 JCVI_10183:122 JCVI_10183:169 JCVI_10183:223 JCVI_10183:232 JCVI_10183:256 JCVI_10183:259 JCVI_10183:277 JCVI_10184:87 JCVI_10184:108 JCVI_10184:117 JCVI_10184:175 JCVI_10184:301 JCVI_10184:316 JCVI_10184:362 JCVI_10184:466 JCVI_10184:487 JCVI_10184:508 JCVI_10184:553 JCVI_10184:584 JCVI_10184:657 JCVI_10185:39 JCVI_10185:44 JCVI_10185:68 JCVI_10185:177 JCVI_10185:178 JCVI_10185:191 JCVI_10185:212 JCVI_10185:263 JCVI_10185:294 JCVI_10185:324 JCVI_10185:341 JCVI_10185:344 JCVI_10185:385 JCVI_10185:419 JCVI_10185:470 JCVI_10186:586 JCVI_10187:147 JCVI_10189:109 JCVI_10189:127 JCVI_10189:136 JCVI_10189:277 JCVI_10189:313 JCVI_10189:320 JCVI_10189:380 JCVI_10189:388 JCVI_10189:436 JCVI_10189:463 JCVI_10189:496 JCVI_10189:511 JCVI_10189:577 JCVI_10189:607 JCVI_10189:721 JCVI_10189:748 JCVI_10191:104 JCVI_10191:238 JCVI_10191:241 JCVI_10192:717 JCVI_10192:731 JCVI_10192:743 JCVI_10193:115 JCVI_10193:182 JCVI_10193:277 JCVI_10193:297 JCVI_10193:348 JCVI_10193:358 JCVI_10193:360 JCVI_10193:397 JCVI_10193:435 JCVI_10193:459 JCVI_10193:471 JCVI_10194:238 JCVI_10194:285 JCVI_10194:299 JCVI_10194:330 JCVI_10194:343 JCVI_10194:392 JCVI_10194:416 JCVI_10194:439 JCVI_10194:447 JCVI_10194:481 JCVI_10194:539 JCVI_10194:749 JCVI_10194:776 JCVI_10194:779 JCVI_10194:816 JCVI_10194:873 JCVI_10194:950 JCVI_10194:978 JCVI_10194:993 JCVI_10194:1025 JCVI_10198:23 JCVI_10198:74 JCVI_10198:116 JCVI_10198:122 JCVI_10198:154 JCVI_10198:170 JCVI_10198:188 JCVI_10198:207 JCVI_10198:230 JCVI_10198:282 JCVI_102:40 JCVI_102:106 JCVI_102:120 JCVI_102:129 JCVI_102:167 JCVI_102:243 JCVI_102:303 JCVI_102:342 JCVI_102:366 JCVI_102:499 JCVI_102:510 JCVI_1020:262 JCVI_1020:491 JCVI_1020:512 JCVI_1020:547 JCVI_1020:557 JCVI_10200:239 JCVI_10200:242 JCVI_10200:602 JCVI_10200:614 JCVI_10200:665 JCVI_10201:89 JCVI_10201:149 JCVI_10201:452 JCVI_10201:488 JCVI_10201:536 JCVI_10201:548 JCVI_10201:589 JCVI_10203:124 JCVI_10203:142 JCVI_10203:145 JCVI_10203:148 JCVI_10203:160 JCVI_10203:172 JCVI_10203:181 JCVI_10203:184 JCVI_10203:196 JCVI_10203:202 JCVI_10203:217 JCVI_10203:231 JCVI_10203:247 JCVI_10203:256 JCVI_10203:259 JCVI_10203:268 JCVI_10203:304 JCVI_10203:322 JCVI_10203:334 JCVI_10203:382 JCVI_10203:389 JCVI_10203:392 JCVI_10204:101 JCVI_10204:147 JCVI_10204:195 JCVI_10204:233 JCVI_10204:235 JCVI_10204:348 JCVI_10204:485 JCVI_10204:567 JCVI_10204:585 JCVI_10206:71 JCVI_10206:123 JCVI_10206:142 JCVI_1021:304 JCVI_1021:363 JCVI_1021:378 JCVI_1021:382 JCVI_1021:401 JCVI_1021:424 JCVI_1021:569 JCVI_10210:24 JCVI_10210:66 JCVI_10210:69 JCVI_10210:90 JCVI_10210:96 JCVI_10210:105 JCVI_10210:117 JCVI_10210:123 JCVI_10210:135 JCVI_10210:147 JCVI_10210:186 JCVI_10210:189 JCVI_10210:192 JCVI_10210:204 JCVI_10210:216 JCVI_10210:226 JCVI_10210:234 JCVI_10210:237 JCVI_10210:270 JCVI_10210:273 JCVI_10210:384 JCVI_10210:390 JCVI_10210:393 JCVI_10210:402 JCVI_10210:405 JCVI_10210:423 JCVI_10210:441 JCVI_10210:442 JCVI_10210:504 JCVI_10210:516 JCVI_10210:528 JCVI_10210:537 JCVI_10210:558 JCVI_10210:603 JCVI_10210:630 JCVI_10210:654 JCVI_10210:684 JCVI_10210:696 JCVI_10210:702 JCVI_10210:735 JCVI_10210:750 JCVI_10210:792 JCVI_10210:799 JCVI_10210:810 JCVI_10210:813 JCVI_10210:814 JCVI_10210:861 JCVI_10210:873 JCVI_10210:915 JCVI_10210:924 JCVI_10210:936 JCVI_10210:990 JCVI_10210:1002 JCVI_10210:1017 JCVI_10210:1020 JCVI_10210:1035 JCVI_10210:1086 JCVI_10210:1092 JCVI_10210:1116 JCVI_10210:1119 JCVI_10210:1140 JCVI_10210:1152 JCVI_10210:1181 JCVI_10210:1195 JCVI_10213:171 JCVI_10213:174 JCVI_10213:192 JCVI_10213:327 JCVI_10213:333 JCVI_10216:99 JCVI_10216:102 JCVI_10216:105 JCVI_10216:135 JCVI_10216:507 JCVI_10216:522 JCVI_10216:531 JCVI_10216:537 JCVI_10216:594 JCVI_10217:747 JCVI_10217:763 JCVI_10217:769 JCVI_10217:790 JCVI_10217:808 JCVI_10217:823 JCVI_10217:880 JCVI_10217:886 JCVI_10217:890 JCVI_10217:892 JCVI_10217:893 JCVI_10217:964 JCVI_10217:970 JCVI_10217:1012 JCVI_10217:1015 JCVI_10217:1030 JCVI_10217:1348 JCVI_10217:1408 JCVI_10217:1418 JCVI_10217:1420 JCVI_1022:206 JCVI_1022:245 JCVI_1022:249 JCVI_1022:341 JCVI_1022:392 JCVI_1022:437 JCVI_1022:482 JCVI_1022:500 JCVI_1022:563 JCVI_10220:256 JCVI_10220:264 JCVI_10220:276 JCVI_10220:280 JCVI_10220:289 JCVI_10220:302 JCVI_10220:317 JCVI_10220:319 JCVI_10220:327 JCVI_10220:396 JCVI_10220:401 JCVI_10220:415 JCVI_10220:423 JCVI_10223:27 JCVI_10223:53 JCVI_10223:216 JCVI_10223:221 JCVI_10223:228 JCVI_10223:251 JCVI_10223:278 JCVI_10223:281 JCVI_10223:377 JCVI_10223:394 JCVI_10223:455 JCVI_10223:461 JCVI_10223:479 JCVI_10223:501 JCVI_10223:527 JCVI_10223:542 JCVI_10223:564 JCVI_10223:581 JCVI_10223:605 JCVI_10223:632 JCVI_10223:635 JCVI_10223:671 JCVI_10223:692 JCVI_10223:697 JCVI_10223:705 JCVI_10223:859 JCVI_10225:81 JCVI_10225:108 JCVI_10225:138 JCVI_10225:144 JCVI_10225:170 JCVI_10225:203 JCVI_10225:219 JCVI_10225:240 JCVI_10225:321 JCVI_10225:330 JCVI_10225:367 JCVI_10225:429 JCVI_10225:435 JCVI_10225:447 JCVI_10225:449 JCVI_10225:479 JCVI_10225:489 JCVI_10225:490 JCVI_10225:526 JCVI_10225:547 JCVI_10225:551 JCVI_10225:556 JCVI_10225:570 JCVI_10227:81 JCVI_10227:84 JCVI_10227:103 JCVI_10227:111 JCVI_10227:384 JCVI_10227:432 JCVI_10227:438 JCVI_10227:444 JCVI_10227:522 JCVI_10227:603 JCVI_10227:654 JCVI_10227:666 JCVI_10227:688 JCVI_10227:705 JCVI_10227:741 JCVI_10227:754 JCVI_10227:777 JCVI_10227:816 JCVI_10227:819 JCVI_10230:107 JCVI_10230:141 JCVI_10230:189 JCVI_10230:258 JCVI_10230:267 JCVI_10230:270 JCVI_10230:336 JCVI_10230:366 JCVI_10230:375 JCVI_10230:419 JCVI_10230:441 JCVI_10231:68 JCVI_10231:96 JCVI_10231:126 JCVI_10231:153 JCVI_10231:196 JCVI_10231:230 JCVI_10231:252 JCVI_10231:289 JCVI_10231:433 JCVI_10231:641 JCVI_10231:655 JCVI_10231:708 JCVI_10231:713 JCVI_10231:740 JCVI_10231:755 JCVI_10231:776 JCVI_10231:790 JCVI_10231:821 JCVI_10231:830 JCVI_10232:91 JCVI_10232:115 JCVI_10232:149 JCVI_10232:166 JCVI_10232:191 JCVI_10232:199 JCVI_10232:202 JCVI_10232:235 JCVI_10232:273 JCVI_10232:319 JCVI_10232:358 JCVI_10232:396 JCVI_10232:420 JCVI_10232:432 JCVI_10232:440 JCVI_10232:449 JCVI_10232:455 JCVI_10232:510 JCVI_10232:529 JCVI_10232:538 JCVI_10232:555 JCVI_10232:624 JCVI_10232:640 JCVI_10232:643 JCVI_10232:646 JCVI_10232:690 JCVI_10232:693 JCVI_10232:708 JCVI_10232:719 JCVI_10232:782 JCVI_10232:789 JCVI_10232:813 JCVI_10232:876 JCVI_10232:907 JCVI_10232:917 JCVI_10232:920 JCVI_10232:922 JCVI_10232:934 JCVI_10232:961 JCVI_10232:967 JCVI_10232:977 JCVI_10232:1000 JCVI_10232:1037 JCVI_10232:1039 JCVI_10233:129 JCVI_10233:135 JCVI_10233:156 JCVI_10233:165 JCVI_10233:219 JCVI_10233:255 JCVI_10233:291 JCVI_10233:303 JCVI_10233:363 JCVI_10233:369 JCVI_10233:375 JCVI_10233:393 JCVI_10233:399 JCVI_10233:400 JCVI_10233:417 JCVI_10233:423 JCVI_10233:480 JCVI_10233:483 JCVI_10233:504 JCVI_10233:528 JCVI_10233:556 JCVI_10233:557 JCVI_10233:570 JCVI_10233:615 JCVI_10233:618 JCVI_10233:648 JCVI_10233:654 JCVI_10233:678 JCVI_10233:699 JCVI_10233:775 JCVI_10233:795 JCVI_10233:801 JCVI_10233:858 JCVI_10233:864 JCVI_10233:981 JCVI_10233:1008 JCVI_10233:1020 JCVI_10234:500 JCVI_10234:505 JCVI_10234:571 JCVI_10235:382 JCVI_10235:392 JCVI_10235:394 JCVI_10235:403 JCVI_10235:448 JCVI_10235:469 JCVI_10235:495 JCVI_10235:538 JCVI_10236:40 JCVI_10236:146 JCVI_10236:154 JCVI_10236:211 JCVI_10236:235 JCVI_10236:242 JCVI_10236:274 JCVI_10236:339 JCVI_10236:350 JCVI_10236:367 JCVI_10236:377 JCVI_10236:436 JCVI_10236:448 JCVI_10236:493 JCVI_10236:505 JCVI_10236:508 JCVI_10236:521 JCVI_10236:559 JCVI_10236:713 JCVI_10236:753 JCVI_10236:761 JCVI_10238:394 JCVI_10238:551 JCVI_10238:553 JCVI_10238:569 JCVI_10238:571 JCVI_10238:635 JCVI_10238:838 JCVI_10238:909 JCVI_10238:916 JCVI_10238:967 JCVI_10238:987 JCVI_10238:1066 JCVI_10238:1075 JCVI_10239:693 JCVI_10239:703 JCVI_1024:116 JCVI_1024:185 JCVI_1024:242 JCVI_1024:263 JCVI_1024:269 JCVI_1024:316 JCVI_1024:335 JCVI_1024:354 JCVI_1024:431 JCVI_1024:509 JCVI_1024:515 JCVI_10243:103 JCVI_10243:237 JCVI_10243:254 JCVI_10243:298 JCVI_10243:299 JCVI_10243:315 JCVI_10243:316 JCVI_10243:327 JCVI_10243:344 JCVI_10243:347 JCVI_10243:380 JCVI_10243:410 JCVI_10243:419 JCVI_10243:464 JCVI_10243:515 JCVI_10249:187 JCVI_10249:190 JCVI_10249:259 JCVI_10249:262 JCVI_10249:286 JCVI_10249:298 JCVI_10249:379 JCVI_10249:430 JCVI_10249:610 JCVI_10249:616 JCVI_10249:628 JCVI_10249:655 JCVI_10249:806 JCVI_10249:834 JCVI_10249:1091 JCVI_1025:49 JCVI_1025:129 JCVI_1025:146 JCVI_1025:186 JCVI_1025:193 JCVI_1025:215 JCVI_1025:221 JCVI_1025:230 JCVI_1025:234 JCVI_1025:235 JCVI_1025:265 JCVI_1025:303 JCVI_1025:312 JCVI_1025:314 JCVI_1025:330 JCVI_1025:365 JCVI_1025:374 JCVI_1025:422 JCVI_1025:531 JCVI_1025:533 JCVI_1025:541 JCVI_1025:574 JCVI_1025:584 JCVI_1025:614 JCVI_1025:668 JCVI_10250:260 JCVI_10250:325 JCVI_10250:386 JCVI_10255:568 JCVI_10255:601 JCVI_10255:648 JCVI_10257:74 JCVI_10257:76 JCVI_10257:80 JCVI_10257:107 JCVI_10257:741 JCVI_10257:744 JCVI_10257:806 JCVI_10257:840 JCVI_10257:849 JCVI_10257:885 JCVI_10257:947 JCVI_10257:974 JCVI_10257:1008 JCVI_10260:113 JCVI_10260:173 JCVI_10260:290 JCVI_10260:320 JCVI_10260:475 JCVI_10260:479 JCVI_10260:498 JCVI_10260:542 JCVI_10263:51 JCVI_10263:75 JCVI_10263:90 JCVI_10263:138 JCVI_10263:168 JCVI_10263:180 JCVI_10263:186 JCVI_10263:234 JCVI_10263:279 JCVI_10263:285 JCVI_10263:309 JCVI_10263:312 JCVI_10263:367 JCVI_10263:368 JCVI_10266:87 JCVI_10266:95 JCVI_10266:114 JCVI_10266:136 JCVI_10266:219 JCVI_10266:223 JCVI_10266:261 JCVI_10266:308 JCVI_10266:464 JCVI_10267:127 JCVI_10267:138 JCVI_10267:146 JCVI_10267:209 JCVI_10267:245 JCVI_10267:395 JCVI_10267:455 JCVI_10267:473 JCVI_10267:510 JCVI_10267:638 JCVI_10267:683 JCVI_10267:736 JCVI_10267:791 JCVI_10267:794 JCVI_10267:854 JCVI_10267:1010 JCVI_10267:1157 JCVI_10267:1187 JCVI_10269:107 JCVI_10269:109 JCVI_10269:121 JCVI_10269:397 JCVI_10269:415 JCVI_10269:514 JCVI_10269:520 JCVI_10269:539 JCVI_10269:562 JCVI_10269:565 JCVI_10269:568 JCVI_10269:571 JCVI_10269:592 JCVI_10269:637 JCVI_10269:661 JCVI_10269:670 JCVI_1027:89 JCVI_1027:94 JCVI_1027:102 JCVI_1027:115 JCVI_1027:733 JCVI_1027:745 JCVI_10270:154 JCVI_10270:196 JCVI_10270:281 JCVI_10270:288 JCVI_10270:330 JCVI_10270:334 JCVI_10270:464 JCVI_10270:482 JCVI_10270:642 JCVI_10270:668 JCVI_10270:716 JCVI_10273:211 JCVI_10273:232 JCVI_10273:235 JCVI_10273:253 JCVI_10273:403 JCVI_10274:68 JCVI_10274:69 JCVI_10274:180 JCVI_10274:181 JCVI_10274:241 JCVI_10274:278 JCVI_10274:288 JCVI_10274:418 JCVI_10274:449 JCVI_10274:481 JCVI_10275:260 JCVI_10275:380 JCVI_10275:389 JCVI_10275:395 JCVI_10275:401 JCVI_10275:689 JCVI_10275:704 JCVI_10275:773 JCVI_10275:797 JCVI_10275:815 JCVI_10275:912 JCVI_10275:922 JCVI_10275:936 JCVI_10275:941 JCVI_10275:965 JCVI_10275:995 JCVI_10275:1067 JCVI_10275:1083 JCVI_10275:1265 JCVI_10275:1280 JCVI_10275:1314 JCVI_10275:1322 JCVI_10275:1346 JCVI_10275:1358 JCVI_10275:1397 JCVI_10275:1406 JCVI_10275:1442 JCVI_10275:1490 JCVI_10275:1511 JCVI_10275:1514 JCVI_10275:1571 JCVI_10275:1599 JCVI_10275:1613 JCVI_10277:510 JCVI_10279:186 JCVI_10279:210 JCVI_10279:225 JCVI_10279:236 JCVI_10279:305 JCVI_1028:369 JCVI_1028:439 JCVI_1028:508 JCVI_1028:526 JCVI_1028:580 JCVI_1028:601 JCVI_10280:96 JCVI_10280:97 JCVI_10280:103 JCVI_10280:125 JCVI_10280:129 JCVI_10280:188 JCVI_10280:219 JCVI_10280:223 JCVI_10280:263 JCVI_10280:272 JCVI_10280:274 JCVI_10280:331 JCVI_10280:376 JCVI_10281:69 JCVI_10281:71 JCVI_10281:82 JCVI_10281:98 JCVI_10281:116 JCVI_10281:146 JCVI_10281:164 JCVI_10281:170 JCVI_10281:196 JCVI_10281:200 JCVI_10281:221 JCVI_10281:302 JCVI_10281:346 JCVI_10281:348 JCVI_10284:94 JCVI_10284:142 JCVI_10284:163 JCVI_10284:169 JCVI_10284:257 JCVI_10284:346 JCVI_10284:475 JCVI_10284:502 JCVI_10284:532 JCVI_10284:547 JCVI_10284:640 JCVI_10284:868 JCVI_10284:879 JCVI_10284:912 JCVI_10287:40 JCVI_10287:92 JCVI_10287:127 JCVI_10287:186 JCVI_10287:204 JCVI_10287:213 JCVI_10287:225 JCVI_10287:245 JCVI_10287:288 JCVI_10287:295 JCVI_10288:330 JCVI_10288:376 JCVI_10288:394 JCVI_10289:242 JCVI_10289:243 JCVI_10289:253 JCVI_10289:333 JCVI_10289:392 JCVI_10289:434 JCVI_10289:454 JCVI_10289:485 JCVI_10289:510 JCVI_1029:38 JCVI_1029:63 JCVI_1029:72 JCVI_1029:150 JCVI_1029:153 JCVI_1029:170 JCVI_1029:178 JCVI_1029:252 JCVI_1029:258 JCVI_1029:333 JCVI_10290:453 JCVI_10290:471 JCVI_10290:495 JCVI_10290:501 JCVI_10290:507 JCVI_10290:531 JCVI_10290:549 JCVI_10290:552 JCVI_10290:585 JCVI_10290:639 JCVI_10290:696 JCVI_10290:846 JCVI_10290:855 JCVI_10290:864 JCVI_10290:876 JCVI_10290:939 JCVI_10293:178 JCVI_10293:225 JCVI_10293:230 JCVI_10293:281 JCVI_10293:329 JCVI_10293:356 JCVI_10293:374 JCVI_10293:392 JCVI_10293:462 JCVI_10293:506 JCVI_10293:524 JCVI_10293:545 JCVI_10293:551 JCVI_10293:614 JCVI_10293:620 JCVI_10293:671 JCVI_10295:100 JCVI_10295:114 JCVI_10295:120 JCVI_10295:221 JCVI_10295:226 JCVI_10295:243 JCVI_10295:255 JCVI_10295:302 JCVI_10295:309 JCVI_10296:98 JCVI_10296:106 JCVI_10296:161 JCVI_10296:238 JCVI_10296:245 JCVI_10296:248 JCVI_10296:259 JCVI_10296:334 JCVI_10296:352 JCVI_10296:379 JCVI_10296:400 JCVI_10296:415 JCVI_10296:424 JCVI_10296:484 JCVI_10296:490 JCVI_10296:520 JCVI_10296:523 JCVI_10297:561 JCVI_10297:594 JCVI_10297:603 JCVI_10298:207 JCVI_10298:211 JCVI_10298:229 JCVI_10298:295 JCVI_10298:313 JCVI_10298:319 JCVI_10298:343 JCVI_10298:357 JCVI_10298:364 JCVI_10298:415 JCVI_10298:427 JCVI_10298:465 JCVI_10298:468 JCVI_10298:476 JCVI_10298:490 JCVI_10298:522 JCVI_10298:523 JCVI_10298:537 JCVI_10298:563 JCVI_10298:570 JCVI_10298:596 JCVI_10299:98 JCVI_10299:129 JCVI_10299:140 JCVI_10299:151 JCVI_10299:157 JCVI_10299:211 JCVI_10299:271 JCVI_10299:277 JCVI_10299:283 JCVI_10299:349 JCVI_1030:143 JCVI_1030:229 JCVI_1030:230 JCVI_1030:248 JCVI_1030:290 JCVI_1030:323 JCVI_1030:341 JCVI_1030:356 JCVI_1030:374 JCVI_1030:423 JCVI_1030:425 JCVI_1030:456 JCVI_1030:458 JCVI_1030:539 JCVI_1030:557 JCVI_1030:575 JCVI_1030:1054 JCVI_10300:262 JCVI_10300:264 JCVI_10300:280 JCVI_10300:284 JCVI_10300:331 JCVI_10300:346 JCVI_10300:376 JCVI_10300:406 JCVI_10300:514 JCVI_10300:584 JCVI_10300:594 JCVI_10300:608 JCVI_10300:625 JCVI_10300:649 JCVI_10300:685 JCVI_10301:144 JCVI_10301:147 JCVI_10301:201 JCVI_10301:219 JCVI_10301:236 JCVI_10301:288 JCVI_10301:294 JCVI_10301:330 JCVI_10301:336 JCVI_10301:378 JCVI_10301:417 JCVI_10301:441 JCVI_10301:444 JCVI_10301:537 JCVI_10301:544 JCVI_10301:549 JCVI_10303:63 JCVI_10303:65 JCVI_10303:107 JCVI_10303:188 JCVI_10303:248 JCVI_10303:263 JCVI_10303:278 JCVI_10303:329 JCVI_10303:347 JCVI_10303:362 JCVI_10303:364 JCVI_10304:194 JCVI_10304:238 JCVI_10304:246 JCVI_10304:293 JCVI_10304:323 JCVI_10304:350 JCVI_10304:365 JCVI_10304:401 JCVI_10304:407 JCVI_10304:449 JCVI_10304:453 JCVI_10304:458 JCVI_10304:479 JCVI_10304:555 JCVI_10304:587 JCVI_10304:622 JCVI_10304:644 JCVI_10305:87 JCVI_10305:216 JCVI_10305:232 JCVI_10305:250 JCVI_10305:297 JCVI_10305:336 JCVI_10305:345 JCVI_10305:357 JCVI_10305:363 JCVI_10305:411 JCVI_10305:488 JCVI_10305:516 JCVI_10305:540 JCVI_10305:546 JCVI_10305:580 JCVI_10305:596 JCVI_10305:617 JCVI_10305:631 JCVI_10305:642 JCVI_10305:657 JCVI_10305:660 JCVI_10305:732 JCVI_10305:797 JCVI_10307:62 JCVI_10307:109 JCVI_10307:128 JCVI_10307:139 JCVI_10307:149 JCVI_10307:166 JCVI_10307:184 JCVI_10307:220 JCVI_10307:222 JCVI_10307:271 JCVI_10307:331 JCVI_10307:343 JCVI_10309:257 JCVI_10309:269 JCVI_10309:272 JCVI_10309:311 JCVI_10309:338 JCVI_10309:365 JCVI_10309:377 JCVI_10309:452 JCVI_1031:82 JCVI_1031:85 JCVI_1031:90 JCVI_1031:129 JCVI_1031:139 JCVI_1031:154 JCVI_1031:178 JCVI_1031:193 JCVI_1031:199 JCVI_1031:235 JCVI_1031:247 JCVI_1031:256 JCVI_1031:262 JCVI_1031:310 JCVI_1031:319 JCVI_1031:364 JCVI_1031:418 JCVI_1031:445 JCVI_1031:511 JCVI_1031:544 JCVI_1031:595 JCVI_1031:628 JCVI_1031:640 JCVI_1031:642 JCVI_1031:679 JCVI_1031:699 JCVI_10310:239 JCVI_10310:242 JCVI_10310:278 JCVI_10310:314 JCVI_10310:338 JCVI_10310:401 JCVI_10310:407 JCVI_10310:419 JCVI_10310:423 JCVI_10310:455 JCVI_10310:512 JCVI_10310:650 JCVI_10310:735 JCVI_10310:788 JCVI_10310:800 JCVI_10310:845 JCVI_10311:431 JCVI_10311:434 JCVI_10311:488 JCVI_10311:512 JCVI_10311:566 JCVI_10311:577 JCVI_10311:639 JCVI_10311:702 JCVI_10311:710 JCVI_10311:812 JCVI_10311:815 JCVI_10311:839 JCVI_10311:851 JCVI_10311:890 JCVI_10311:974 JCVI_10311:994 JCVI_10311:1053 JCVI_10311:1085 JCVI_10311:1091 JCVI_10311:1115 JCVI_10311:1153 JCVI_10311:1171 JCVI_10311:1313 JCVI_10311:1326 JCVI_10311:1404 JCVI_10311:1538 JCVI_10311:1554 JCVI_10311:1562 JCVI_10311:1585 JCVI_10312:81 JCVI_10312:90 JCVI_10312:97 JCVI_10312:105 JCVI_10312:108 JCVI_10312:159 JCVI_10312:219 JCVI_10312:328 JCVI_10312:465 JCVI_10312:476 JCVI_10312:489 JCVI_10313:126 JCVI_10313:127 JCVI_10313:166 JCVI_10313:215 JCVI_10313:286 JCVI_10314:52 JCVI_10314:61 JCVI_10314:71 JCVI_10314:121 JCVI_10315:189 JCVI_10315:212 JCVI_10315:215 JCVI_10315:221 JCVI_10315:281 JCVI_10315:284 JCVI_10315:287 JCVI_10315:353 JCVI_10315:362 JCVI_10315:368 JCVI_10315:395 JCVI_10315:401 JCVI_10315:416 JCVI_10315:431 JCVI_10315:501 JCVI_10315:504 JCVI_10315:510 JCVI_10315:653 JCVI_10315:710 JCVI_10315:743 JCVI_10316:87 JCVI_10316:120 JCVI_10316:126 JCVI_10316:162 JCVI_10316:186 JCVI_10316:210 JCVI_10316:228 JCVI_10316:283 JCVI_10316:330 JCVI_10316:354 JCVI_10316:369 JCVI_10317:161 JCVI_10317:173 JCVI_10317:186 JCVI_10317:193 JCVI_10317:226 JCVI_10317:261 JCVI_10317:265 JCVI_10317:361 JCVI_10317:366 JCVI_1032:181 JCVI_1032:184 JCVI_1032:202 JCVI_1032:454 JCVI_10321:324 JCVI_10322:346 JCVI_10322:358 JCVI_10322:391 JCVI_10322:415 JCVI_10322:427 JCVI_10322:428 JCVI_10322:491 JCVI_10322:492 JCVI_10322:526 JCVI_10323:45 JCVI_10323:83 JCVI_10323:116 JCVI_10323:119 JCVI_10323:155 JCVI_10323:181 JCVI_10323:251 JCVI_10323:260 JCVI_10323:272 JCVI_10323:278 JCVI_10323:284 JCVI_10323:351 JCVI_10323:365 JCVI_10323:366 JCVI_10323:376 JCVI_10323:377 JCVI_10323:411 JCVI_10323:414 JCVI_10323:437 JCVI_10325:206 JCVI_10325:231 JCVI_10325:235 JCVI_10325:243 JCVI_10325:371 JCVI_10325:398 JCVI_10326:59 JCVI_10326:114 JCVI_10326:215 JCVI_10326:224 JCVI_10326:269 JCVI_10326:299 JCVI_10326:366 JCVI_10326:395 JCVI_10326:428 JCVI_10326:437 JCVI_10326:455 JCVI_10326:488 JCVI_10326:491 JCVI_10326:503 JCVI_10326:518 JCVI_10326:591 JCVI_10326:632 JCVI_10326:668 JCVI_10326:713 JCVI_10326:731 JCVI_10326:776 JCVI_10326:791 JCVI_10326:797 JCVI_10326:800 JCVI_1033:149 JCVI_1033:244 JCVI_1033:364 JCVI_1033:535 JCVI_1033:639 JCVI_1033:649 JCVI_1033:661 JCVI_1033:721 JCVI_1033:723 JCVI_10334:136 JCVI_10334:184 JCVI_10334:322 JCVI_10334:439 JCVI_10334:475 JCVI_10334:487 JCVI_10334:526 JCVI_10334:783 JCVI_10334:784 JCVI_10337:551 JCVI_10337:558 JCVI_10337:627 JCVI_10337:632 JCVI_10337:645 JCVI_10337:660 JCVI_10337:682 JCVI_10337:693 JCVI_10337:705 JCVI_10337:735 JCVI_10337:819 JCVI_10337:831 JCVI_10337:834 JCVI_10337:849 JCVI_10337:852 JCVI_10337:861 JCVI_10337:912 JCVI_10337:921 JCVI_10337:924 JCVI_10337:940 JCVI_10337:981 JCVI_10337:990 JCVI_10337:999 JCVI_10337:1021 JCVI_10337:1146 JCVI_10337:1152 JCVI_10337:1155 JCVI_10337:1239 JCVI_10337:1248 JCVI_10337:1257 JCVI_10337:1266 JCVI_10337:1284 JCVI_10337:1290 JCVI_10337:1329 JCVI_10337:1341 JCVI_10337:1356 JCVI_10337:1362 JCVI_10337:1365 JCVI_10337:1371 JCVI_10337:1380 JCVI_10337:1401 JCVI_10337:1407 JCVI_10337:1413 JCVI_10337:1425 JCVI_10337:1482 JCVI_10337:1494 JCVI_10337:1503 JCVI_10337:1515 JCVI_10337:1530 JCVI_10337:1539 JCVI_10337:1542 JCVI_10337:1567 JCVI_10337:1590 JCVI_10337:1614 JCVI_10337:1620 JCVI_10337:1665 JCVI_10337:1671 JCVI_10337:1692 JCVI_10337:1716 JCVI_10337:1859 JCVI_10337:1874 JCVI_10337:1918 JCVI_10337:1949 JCVI_10338:178 JCVI_10338:209 JCVI_10338:213 JCVI_10338:327 JCVI_10338:396 JCVI_10338:418 JCVI_10338:427 JCVI_10338:447 JCVI_10338:448 JCVI_10338:514 JCVI_10338:559 JCVI_10338:571 JCVI_10341:72 JCVI_10341:114 JCVI_10341:120 JCVI_10341:169 JCVI_10341:172 JCVI_10341:176 JCVI_10341:194 JCVI_10341:218 JCVI_10341:219 JCVI_10341:249 JCVI_10341:282 JCVI_10341:327 JCVI_10342:752 JCVI_10342:765 JCVI_10342:819 JCVI_10342:825 JCVI_10342:849 JCVI_10342:853 JCVI_10342:1019 JCVI_10342:1136 JCVI_10342:1139 JCVI_10342:1250 JCVI_10342:1336 JCVI_10342:1340 JCVI_10342:1478 JCVI_10342:1511 JCVI_10342:1521 JCVI_10344:430 JCVI_10344:474 JCVI_10344:516 JCVI_10344:519 JCVI_10344:615 JCVI_10344:639 JCVI_10344:699 JCVI_10344:717 JCVI_10344:789 JCVI_10344:812 JCVI_10344:852 JCVI_10344:874 JCVI_10344:899 JCVI_10344:902 JCVI_10345:229 JCVI_10345:279 JCVI_10345:297 JCVI_10345:309 JCVI_10345:334 JCVI_10345:468 JCVI_10346:15 JCVI_10346:39 JCVI_10346:42 JCVI_10346:57 JCVI_10346:78 JCVI_10346:87 JCVI_10346:103 JCVI_10346:135 JCVI_10346:151 JCVI_10346:154 JCVI_10346:213 JCVI_10346:225 JCVI_10346:450 JCVI_10346:540 JCVI_10346:559 JCVI_10346:565 JCVI_1035:416 JCVI_1035:424 JCVI_1035:443 JCVI_1035:448 JCVI_1035:452 JCVI_1035:487 JCVI_1035:538 JCVI_1035:583 JCVI_1035:631 JCVI_1035:667 JCVI_1035:682 JCVI_1035:799 JCVI_1035:811 JCVI_1035:832 JCVI_10350:345 JCVI_10350:388 JCVI_10350:395 JCVI_10350:461 JCVI_10350:472 JCVI_10350:477 JCVI_10351:331 JCVI_10351:432 JCVI_10351:442 JCVI_10351:478 JCVI_10351:484 JCVI_10351:493 JCVI_10351:502 JCVI_10351:571 JCVI_10351:587 JCVI_10351:616 JCVI_10351:634 JCVI_10351:697 JCVI_10351:702 JCVI_10351:730 JCVI_10351:742 JCVI_10351:781 JCVI_10351:859 JCVI_10351:865 JCVI_10351:928 JCVI_10351:961 JCVI_10351:967 JCVI_10351:1051 JCVI_10351:1084 JCVI_10351:1206 JCVI_10351:1263 JCVI_10351:1290 JCVI_10351:1320 JCVI_10351:1338 JCVI_10355:110 JCVI_10355:116 JCVI_10355:124 JCVI_10355:151 JCVI_10355:184 JCVI_10355:287 JCVI_10355:293 JCVI_10355:329 JCVI_10355:488 JCVI_10355:496 JCVI_10357:132 JCVI_10357:160 JCVI_10357:184 JCVI_10357:283 JCVI_10357:301 JCVI_10357:306 JCVI_10357:307 JCVI_10357:313 JCVI_10357:325 JCVI_10357:343 JCVI_10357:346 JCVI_10357:377 JCVI_10357:388 JCVI_10357:406 JCVI_10357:425 JCVI_10357:455 JCVI_10357:463 JCVI_10357:466 JCVI_10357:484 JCVI_10357:541 JCVI_10359:229 JCVI_10359:246 JCVI_10359:288 JCVI_10359:347 JCVI_10359:474 JCVI_10359:713 JCVI_10359:740 JCVI_10359:767 JCVI_10359:803 JCVI_10359:893 JCVI_10359:902 JCVI_10359:905 JCVI_10359:1091 JCVI_10359:1139 JCVI_10359:1154 JCVI_10360:244 JCVI_10360:247 JCVI_10360:356 JCVI_10360:382 JCVI_10362:60 JCVI_10362:70 JCVI_10362:82 JCVI_10362:103 JCVI_10362:127 JCVI_10362:133 JCVI_10362:139 JCVI_10362:160 JCVI_10362:295 JCVI_10362:313 JCVI_10362:346 JCVI_10362:367 JCVI_10362:388 JCVI_10362:397 JCVI_10362:400 JCVI_10362:424 JCVI_10362:505 JCVI_10362:544 JCVI_10362:547 JCVI_10362:553 JCVI_10362:562 JCVI_10362:586 JCVI_10362:664 JCVI_10362:673 JCVI_10362:702 JCVI_10362:727 JCVI_10362:745 JCVI_10362:766 JCVI_10362:781 JCVI_10362:790 JCVI_10362:793 JCVI_10362:831 JCVI_10362:850 JCVI_10362:883 JCVI_10362:887 JCVI_10362:916 JCVI_10362:940 JCVI_10362:946 JCVI_10362:1000 JCVI_10362:1049 JCVI_10362:1063 JCVI_10362:1120 JCVI_10362:1132 JCVI_10362:1172 JCVI_10362:1179 JCVI_10362:1243 JCVI_10362:1254 JCVI_10362:1261 JCVI_10362:1282 JCVI_10362:1311 JCVI_10362:1344 JCVI_10362:1345 JCVI_10362:1399 JCVI_10362:1468 JCVI_10362:1560 JCVI_10364:22 JCVI_10364:127 JCVI_10364:131 JCVI_10364:151 JCVI_10364:262 JCVI_10364:272 JCVI_10364:313 JCVI_10364:364 JCVI_10364:367 JCVI_10364:424 JCVI_10364:454 JCVI_10364:529 JCVI_10364:595 JCVI_10364:613 JCVI_10364:622 JCVI_10364:682 JCVI_10364:691 JCVI_10364:698 JCVI_10364:745 JCVI_10364:748 JCVI_10364:751 JCVI_10364:758 JCVI_10364:772 JCVI_10364:793 JCVI_10364:796 JCVI_10364:844 JCVI_10365:350 JCVI_10365:362 JCVI_10366:8 JCVI_10366:21 JCVI_10366:28 JCVI_10366:64 JCVI_10366:102 JCVI_10366:135 JCVI_10366:150 JCVI_10366:155 JCVI_10366:294 JCVI_10366:306 JCVI_10366:335 JCVI_10367:229 JCVI_10367:250 JCVI_10367:262 JCVI_10367:304 JCVI_10367:344 JCVI_10367:388 JCVI_10367:412 JCVI_10367:439 JCVI_10367:451 JCVI_10367:463 JCVI_10367:469 JCVI_10367:499 JCVI_10367:544 JCVI_10367:589 JCVI_10367:614 JCVI_10367:628 JCVI_10367:780 JCVI_10367:795 JCVI_1037:80 JCVI_1037:86 JCVI_1037:96 JCVI_1037:141 JCVI_1037:143 JCVI_1037:713 JCVI_1037:720 JCVI_1037:750 JCVI_1037:764 JCVI_1037:777 JCVI_1037:785 JCVI_1037:833 JCVI_10370:92 JCVI_10370:518 JCVI_10370:543 JCVI_10370:545 JCVI_10370:569 JCVI_10372:49 JCVI_10372:133 JCVI_10372:260 JCVI_10372:263 JCVI_10372:311 JCVI_10372:330 JCVI_10372:371 JCVI_10373:170 JCVI_10373:178 JCVI_10373:199 JCVI_10373:234 JCVI_10373:250 JCVI_10373:309 JCVI_10373:327 JCVI_10373:342 JCVI_10373:543 JCVI_10373:555 JCVI_10373:557 JCVI_10373:591 JCVI_10373:600 JCVI_10373:615 JCVI_10373:672 JCVI_10373:696 JCVI_10373:768 JCVI_10373:815 JCVI_10373:819 JCVI_10373:825 JCVI_10373:840 JCVI_10376:203 JCVI_10376:285 JCVI_10376:303 JCVI_10376:331 JCVI_10376:370 JCVI_10376:451 JCVI_10379:109 JCVI_10379:127 JCVI_10379:269 JCVI_1038:437 JCVI_10381:279 JCVI_10381:282 JCVI_10381:283 JCVI_10381:291 JCVI_10381:321 JCVI_10381:330 JCVI_10381:369 JCVI_10381:378 JCVI_10381:405 JCVI_10381:453 JCVI_10381:459 JCVI_10381:549 JCVI_10381:561 JCVI_10381:564 JCVI_10381:579 JCVI_10381:584 JCVI_10381:597 JCVI_10381:603 JCVI_10381:615 JCVI_10381:641 JCVI_10381:648 JCVI_10381:666 JCVI_10381:684 JCVI_10381:699 JCVI_10381:702 JCVI_10381:706 JCVI_10383:62 JCVI_10383:152 JCVI_10383:206 JCVI_10383:293 JCVI_10383:311 JCVI_10383:314 JCVI_10383:377 JCVI_10383:378 JCVI_10384:152 JCVI_10384:170 JCVI_10384:179 JCVI_10384:251 JCVI_10384:257 JCVI_10384:338 JCVI_10384:371 JCVI_10384:404 JCVI_10384:411 JCVI_10384:497 JCVI_10386:77 JCVI_10386:119 JCVI_10386:139 JCVI_10387:343 JCVI_10387:401 JCVI_10387:413 JCVI_10387:426 JCVI_10387:455 JCVI_10387:458 JCVI_10387:461 JCVI_10387:584 JCVI_10387:593 JCVI_10387:596 JCVI_10387:635 JCVI_10387:674 JCVI_10387:677 JCVI_10387:740 JCVI_10387:824 JCVI_10387:839 JCVI_10387:881 JCVI_10387:885 JCVI_10387:887 JCVI_10387:971 JCVI_10387:999 JCVI_10387:1068 JCVI_10387:1078 JCVI_10387:1159 JCVI_10388:1040 JCVI_10389:311 JCVI_10389:385 JCVI_10389:395 JCVI_10389:410 JCVI_10398:46 JCVI_10398:58 JCVI_10398:86 JCVI_10398:100 JCVI_10398:106 JCVI_10398:175 JCVI_10398:187 JCVI_10398:202 JCVI_10398:352 JCVI_104:77 JCVI_104:80 JCVI_104:128 JCVI_104:146 JCVI_104:189 JCVI_104:194 JCVI_104:195 JCVI_104:199 JCVI_104:231 JCVI_104:263 JCVI_104:338 JCVI_104:401 JCVI_104:416 JCVI_104:419 JCVI_104:467 JCVI_104:473 JCVI_104:510 JCVI_104:666 JCVI_104:674 JCVI_104:716 JCVI_104:804 JCVI_104:805 JCVI_104:900 JCVI_10400:334 JCVI_10400:385 JCVI_10404:218 JCVI_10404:230 JCVI_10404:265 JCVI_10405:110 JCVI_10405:343 JCVI_10405:380 JCVI_10408:350 JCVI_10408:362 JCVI_10408:369 JCVI_1041:442 JCVI_10410:95 JCVI_10410:107 JCVI_10410:179 JCVI_10410:502 JCVI_10410:517 JCVI_10410:520 JCVI_10410:530 JCVI_10410:589 JCVI_10410:598 JCVI_10410:601 JCVI_10412:371 JCVI_10412:410 JCVI_10412:578 JCVI_10412:588 JCVI_10412:602 JCVI_10412:656 JCVI_10412:671 JCVI_10412:677 JCVI_10412:722 JCVI_10412:755 JCVI_10412:773 JCVI_10412:836 JCVI_10412:860 JCVI_10412:878 JCVI_10412:933 JCVI_10417:82 JCVI_10417:119 JCVI_10417:121 JCVI_10417:127 JCVI_1042:59 JCVI_1042:65 JCVI_1042:96 JCVI_1042:110 JCVI_1042:131 JCVI_1042:208 JCVI_1042:229 JCVI_1042:266 JCVI_1042:275 JCVI_1042:320 JCVI_1042:422 JCVI_1042:506 JCVI_1042:512 JCVI_1042:518 JCVI_1042:521 JCVI_1042:527 JCVI_1042:551 JCVI_1042:635 JCVI_1042:733 JCVI_10425:466 JCVI_10425:530 JCVI_10425:581 JCVI_10425:725 JCVI_10425:742 JCVI_10432:158 JCVI_10432:159 JCVI_10432:248 JCVI_10432:325 JCVI_10432:365 JCVI_10432:407 JCVI_10432:427 JCVI_10432:437 JCVI_10432:495 JCVI_10432:584 JCVI_10434:33 JCVI_10434:106 JCVI_10434:166 JCVI_10434:172 JCVI_10434:196 JCVI_10434:226 JCVI_10434:232 JCVI_10434:244 JCVI_10434:300 JCVI_10434:394 JCVI_10434:396 JCVI_10434:421 JCVI_10434:448 JCVI_10434:460 JCVI_10434:559 JCVI_10434:577 JCVI_10434:589 JCVI_10434:631 JCVI_10434:640 JCVI_10434:667 JCVI_10434:676 JCVI_10434:868 JCVI_10434:886 JCVI_10434:927 JCVI_10434:993 JCVI_10434:1063 JCVI_10434:1072 JCVI_10435:93 JCVI_10435:112 JCVI_10435:182 JCVI_10435:184 JCVI_10435:199 JCVI_10435:202 JCVI_10435:250 JCVI_10435:262 JCVI_10435:270 JCVI_10435:331 JCVI_10435:359 JCVI_10435:478 JCVI_10435:532 JCVI_10435:535 JCVI_10435:541 JCVI_10435:562 JCVI_10435:565 JCVI_10435:577 JCVI_10435:607 JCVI_10435:622 JCVI_10435:625 JCVI_10435:643 JCVI_10435:745 JCVI_10435:798 JCVI_10438:494 JCVI_10438:519 JCVI_10438:667 JCVI_10438:691 JCVI_10438:711 JCVI_10438:844 JCVI_10438:871 JCVI_1044:55 JCVI_1044:63 JCVI_1044:78 JCVI_1044:79 JCVI_1044:97 JCVI_1044:118 JCVI_1044:136 JCVI_1044:154 JCVI_1044:157 JCVI_1044:178 JCVI_1044:184 JCVI_1044:208 JCVI_1044:223 JCVI_1044:229 JCVI_1044:250 JCVI_1044:298 JCVI_1044:308 JCVI_1044:316 JCVI_1044:328 JCVI_1044:385 JCVI_1044:401 JCVI_1044:402 JCVI_1044:412 JCVI_1044:430 JCVI_1044:433 JCVI_1044:442 JCVI_1044:445 JCVI_1044:469 JCVI_1044:475 JCVI_1044:478 JCVI_1044:499 JCVI_1044:508 JCVI_1044:523 JCVI_1044:526 JCVI_1044:529 JCVI_1044:556 JCVI_1044:574 JCVI_1044:691 JCVI_1044:724 JCVI_1044:730 JCVI_1044:752 JCVI_1044:778 JCVI_1044:790 JCVI_1044:871 JCVI_1044:898 JCVI_1044:952 JCVI_1044:973 JCVI_1044:1024 JCVI_1044:1042 JCVI_1044:1054 JCVI_1044:1057 JCVI_1044:1060 JCVI_1044:1084 JCVI_1044:1159 JCVI_1044:1195 JCVI_1044:1210 JCVI_1044:1237 JCVI_1044:1270 JCVI_1044:1282 JCVI_1044:1309 JCVI_1044:1324 JCVI_10441:637 JCVI_10441:658 JCVI_10441:709 JCVI_10441:748 JCVI_10441:757 JCVI_10441:871 JCVI_10441:1010 JCVI_10441:1094 JCVI_10441:1096 JCVI_10441:1189 JCVI_10441:1327 JCVI_10443:166 JCVI_10443:254 JCVI_10443:329 JCVI_10443:701 JCVI_10443:719 JCVI_10443:737 JCVI_10443:745 JCVI_10443:797 JCVI_10443:804 JCVI_10443:911 JCVI_10443:931 JCVI_10443:932 JCVI_10443:1019 JCVI_10443:1056 JCVI_10443:1061 JCVI_10444:87 JCVI_10444:90 JCVI_10444:132 JCVI_10444:186 JCVI_10444:603 JCVI_10444:618 JCVI_10444:647 JCVI_10444:848 JCVI_10444:851 JCVI_10444:1029 JCVI_10444:1052 JCVI_10445:542 JCVI_10445:570 JCVI_10446:404 JCVI_10446:430 JCVI_10446:565 JCVI_10446:580 JCVI_10446:899 JCVI_10446:936 JCVI_10449:193 JCVI_10449:203 JCVI_10449:237 JCVI_10449:450 JCVI_10449:459 JCVI_10449:486 JCVI_10449:539 JCVI_10449:559 JCVI_10449:577 JCVI_1045:485 JCVI_1045:506 JCVI_1045:518 JCVI_10451:585 JCVI_10451:620 JCVI_10451:626 JCVI_10453:32 JCVI_10453:79 JCVI_10453:97 JCVI_10453:178 JCVI_10453:181 JCVI_10453:214 JCVI_10453:217 JCVI_10453:253 JCVI_10453:274 JCVI_10453:283 JCVI_10453:364 JCVI_10453:373 JCVI_10453:384 JCVI_10453:436 JCVI_10453:469 JCVI_10453:478 JCVI_10453:511 JCVI_10453:520 JCVI_10453:522 JCVI_10453:601 JCVI_10453:607 JCVI_10453:680 JCVI_10453:718 JCVI_10453:758 JCVI_10453:776 JCVI_10453:783 JCVI_10453:809 JCVI_10453:827 JCVI_10453:839 JCVI_10453:887 JCVI_10453:917 JCVI_10453:921 JCVI_10453:998 JCVI_10453:1016 JCVI_10453:1030 JCVI_10454:1060 JCVI_10454:1089 JCVI_10454:1095 JCVI_10456:912 JCVI_10456:922 JCVI_10456:941 JCVI_10456:942 JCVI_10457:125 JCVI_10457:128 JCVI_10457:138 JCVI_10457:195 JCVI_10457:219 JCVI_10457:223 JCVI_10457:254 JCVI_10457:256 JCVI_10457:267 JCVI_10457:297 JCVI_10457:321 JCVI_10457:328 JCVI_10457:333 JCVI_10457:351 JCVI_10457:375 JCVI_10457:402 JCVI_10457:409 JCVI_10457:428 JCVI_10457:456 JCVI_10457:459 JCVI_10457:512 JCVI_10457:513 JCVI_10457:522 JCVI_10457:531 JCVI_10457:543 JCVI_10457:549 JCVI_10457:566 JCVI_10457:581 JCVI_10457:623 JCVI_10457:639 JCVI_10457:643 JCVI_10457:684 JCVI_10458:324 JCVI_10458:353 JCVI_10458:455 JCVI_10458:521 JCVI_10458:536 JCVI_10458:557 JCVI_10458:578 JCVI_10458:613 JCVI_10458:671 JCVI_10458:686 JCVI_10458:700 JCVI_10458:914 JCVI_10458:935 JCVI_10458:950 JCVI_10458:957 JCVI_10458:980 JCVI_10458:1016 JCVI_10458:1049 JCVI_10458:1066 JCVI_10458:1071 JCVI_10458:1157 JCVI_10461:53 JCVI_10461:54 JCVI_10461:92 JCVI_10461:97 JCVI_10461:188 JCVI_10461:197 JCVI_10461:243 JCVI_10461:270 JCVI_10461:320 JCVI_10461:392 JCVI_10461:456 JCVI_10461:511 JCVI_10461:797 JCVI_10461:830 JCVI_10461:908 JCVI_10461:1262 JCVI_10461:1277 JCVI_10461:1279 JCVI_10461:1288 JCVI_10461:1303 JCVI_10466:305 JCVI_10466:311 JCVI_10466:350 JCVI_10466:356 JCVI_10466:377 JCVI_10469:278 JCVI_10469:347 JCVI_10469:386 JCVI_10469:443 JCVI_10469:500 JCVI_10469:506 JCVI_10469:566 JCVI_10469:572 JCVI_10469:632 JCVI_10469:665 JCVI_10469:695 JCVI_10469:698 JCVI_10470:84 JCVI_10470:87 JCVI_10470:104 JCVI_10470:131 JCVI_10470:149 JCVI_10470:152 JCVI_10470:167 JCVI_10470:182 JCVI_10470:206 JCVI_10470:233 JCVI_10470:246 JCVI_10470:269 JCVI_10471:269 JCVI_10471:572 JCVI_10471:578 JCVI_10471:614 JCVI_10471:632 JCVI_10471:680 JCVI_10473:371 JCVI_10474:74 JCVI_10474:632 JCVI_10476:97 JCVI_10476:162 JCVI_10476:195 JCVI_10476:392 JCVI_10476:405 JCVI_10477:625 JCVI_10477:981 JCVI_10477:1014 JCVI_10477:1017 JCVI_10478:126 JCVI_10478:192 JCVI_10478:270 JCVI_10478:280 JCVI_10478:298 JCVI_10478:306 JCVI_10478:453 JCVI_10478:461 JCVI_10478:468 JCVI_10478:499 JCVI_10479:103 JCVI_10479:122 JCVI_10479:138 JCVI_10479:151 JCVI_10479:166 JCVI_10479:181 JCVI_10479:219 JCVI_10479:245 JCVI_10479:254 JCVI_10479:292 JCVI_10479:311 JCVI_10479:349 JCVI_10479:376 JCVI_10482:274 JCVI_10482:521 JCVI_10482:572 JCVI_10482:617 JCVI_10484:49 JCVI_10484:65 JCVI_10484:78 JCVI_10484:96 JCVI_10484:138 JCVI_10484:143 JCVI_10484:266 JCVI_10484:267 JCVI_10484:309 JCVI_10484:339 JCVI_10484:375 JCVI_10484:411 JCVI_10484:417 JCVI_10484:444 JCVI_10484:453 JCVI_10484:555 JCVI_10484:564 JCVI_10484:576 JCVI_10484:585 JCVI_10484:675 JCVI_10484:693 JCVI_10484:703 JCVI_10484:727 JCVI_10484:768 JCVI_10484:804 JCVI_10484:837 JCVI_10484:852 JCVI_10484:861 JCVI_10484:894 JCVI_10484:915 JCVI_10484:955 JCVI_10484:960 JCVI_10484:969 JCVI_10484:1020 JCVI_10484:1035 JCVI_10484:1041 JCVI_10484:1095 JCVI_10484:1104 JCVI_10484:1122 JCVI_10484:1200 JCVI_10484:1288 JCVI_10484:1391 JCVI_10484:1424 JCVI_10485:299 JCVI_10486:119 JCVI_10486:373 JCVI_10486:374 JCVI_10487:82 JCVI_10487:115 JCVI_10487:127 JCVI_10487:190 JCVI_10487:235 JCVI_10487:253 JCVI_10487:259 JCVI_10487:277 JCVI_10487:371 JCVI_10487:376 JCVI_10487:382 JCVI_10487:385 JCVI_10487:400 JCVI_10487:412 JCVI_10487:426 JCVI_10487:454 JCVI_10487:469 JCVI_10487:511 JCVI_10487:547 JCVI_10487:556 JCVI_10487:583 JCVI_10488:341 JCVI_10488:354 JCVI_10488:406 JCVI_10489:17 JCVI_10489:42 JCVI_10489:71 JCVI_10489:94 JCVI_10489:96 JCVI_10489:106 JCVI_10489:108 JCVI_10489:178 JCVI_10489:241 JCVI_10489:247 JCVI_10489:283 JCVI_10489:298 JCVI_10489:313 JCVI_10489:340 JCVI_10489:379 JCVI_10489:418 JCVI_10489:430 JCVI_10489:433 JCVI_10489:475 JCVI_10489:480 JCVI_10489:481 JCVI_10489:508 JCVI_10489:544 JCVI_10489:547 JCVI_10489:616 JCVI_10489:703 JCVI_10489:806 JCVI_1049:79 JCVI_1049:100 JCVI_1049:106 JCVI_1049:115 JCVI_1049:139 JCVI_1049:142 JCVI_1049:145 JCVI_1049:154 JCVI_1049:172 JCVI_1049:178 JCVI_1049:181 JCVI_1049:217 JCVI_1049:268 JCVI_1049:292 JCVI_1049:304 JCVI_1049:331 JCVI_1049:352 JCVI_1049:358 JCVI_1049:409 JCVI_1049:415 JCVI_1049:424 JCVI_1049:432 JCVI_1049:451 JCVI_1049:454 JCVI_1049:460 JCVI_1049:487 JCVI_1049:497 JCVI_1049:577 JCVI_1049:589 JCVI_1049:625 JCVI_1049:646 JCVI_1049:682 JCVI_1049:835 JCVI_1049:839 JCVI_1049:843 JCVI_10491:79 JCVI_10491:111 JCVI_10491:129 JCVI_10491:148 JCVI_10491:189 JCVI_10491:249 JCVI_10492:174 JCVI_10492:177 JCVI_10492:180 JCVI_10492:216 JCVI_10492:228 JCVI_10492:243 JCVI_10492:258 JCVI_10495:121 JCVI_10495:131 JCVI_10495:145 JCVI_10496:189 JCVI_10496:256 JCVI_10496:377 JCVI_10496:550 JCVI_10496:667 JCVI_10496:685 JCVI_10496:694 JCVI_10496:698 JCVI_10496:774 JCVI_10496:808 JCVI_10496:823 JCVI_10497:90 JCVI_10497:123 JCVI_10497:225 JCVI_10497:228 JCVI_10497:268 JCVI_10497:321 JCVI_10497:327 JCVI_10497:389 JCVI_10498:51 JCVI_10498:59 JCVI_10498:97 JCVI_10498:135 JCVI_10498:147 JCVI_10498:150 JCVI_10498:177 JCVI_10498:351 JCVI_10498:358 JCVI_105:57 JCVI_105:62 JCVI_105:119 JCVI_105:206 JCVI_105:221 JCVI_105:239 JCVI_105:295 JCVI_105:296 JCVI_105:308 JCVI_105:349 JCVI_105:377 JCVI_105:380 JCVI_105:410 JCVI_105:419 JCVI_105:429 JCVI_105:470 JCVI_105:479 JCVI_105:500 JCVI_105:617 JCVI_105:620 JCVI_105:689 JCVI_105:704 JCVI_105:707 JCVI_105:764 JCVI_105:804 JCVI_1050:20 JCVI_1050:65 JCVI_1050:74 JCVI_1050:95 JCVI_1050:126 JCVI_1050:128 JCVI_1050:167 JCVI_1050:188 JCVI_1050:194 JCVI_1050:200 JCVI_1050:215 JCVI_1050:231 JCVI_1050:263 JCVI_1050:269 JCVI_1050:287 JCVI_1050:290 JCVI_1050:353 JCVI_1050:374 JCVI_1050:398 JCVI_1050:416 JCVI_1050:425 JCVI_1050:431 JCVI_1050:443 JCVI_1050:476 JCVI_1050:485 JCVI_1050:506 JCVI_1050:545 JCVI_1050:551 JCVI_1050:560 JCVI_1050:575 JCVI_1050:578 JCVI_1050:590 JCVI_1050:620 JCVI_10500:262 JCVI_10500:313 JCVI_10500:394 JCVI_10502:539 JCVI_10504:442 JCVI_10504:460 JCVI_10505:103 JCVI_10505:133 JCVI_10505:154 JCVI_10505:193 JCVI_10516:40 JCVI_10516:49 JCVI_10516:61 JCVI_10516:73 JCVI_10516:80 JCVI_10516:124 JCVI_10516:142 JCVI_10516:146 JCVI_10516:157 JCVI_10516:256 JCVI_10516:307 JCVI_10516:319 JCVI_10516:325 JCVI_10516:334 JCVI_10516:352 JCVI_10516:373 JCVI_10516:406 JCVI_10516:449 JCVI_10516:451 JCVI_10516:454 JCVI_10516:484 JCVI_10516:487 JCVI_10516:508 JCVI_10516:556 JCVI_10516:565 JCVI_10516:571 JCVI_10516:627 JCVI_10516:628 JCVI_10516:643 JCVI_10516:652 JCVI_10516:667 JCVI_10516:682 JCVI_10516:688 JCVI_10516:731 JCVI_10516:746 JCVI_10517:407 JCVI_10517:410 JCVI_10517:416 JCVI_10517:425 JCVI_10517:446 JCVI_10517:500 JCVI_10517:521 JCVI_10517:554 JCVI_10517:766 JCVI_10517:775 JCVI_10517:778 JCVI_10517:805 JCVI_10517:832 JCVI_10517:868 JCVI_10517:871 JCVI_10517:895 JCVI_10517:925 JCVI_10517:937 JCVI_10517:940 JCVI_10517:979 JCVI_10517:991 JCVI_10517:1021 JCVI_10517:1045 JCVI_10517:1081 JCVI_10517:1091 JCVI_10517:1093 JCVI_10517:1105 JCVI_10517:1108 JCVI_10517:1159 JCVI_10517:1171 JCVI_10517:1180 JCVI_10517:1204 JCVI_10517:1223 JCVI_10518:290 JCVI_10518:518 JCVI_10518:526 JCVI_10519:82 JCVI_10519:101 JCVI_10519:161 JCVI_10519:180 JCVI_10519:182 JCVI_10519:191 JCVI_10519:216 JCVI_10519:234 JCVI_10519:241 JCVI_10519:251 JCVI_10519:261 JCVI_10519:311 JCVI_10519:335 JCVI_10519:350 JCVI_10519:351 JCVI_10519:375 JCVI_10519:400 JCVI_10519:419 JCVI_10519:420 JCVI_10519:423 JCVI_10519:439 JCVI_10519:441 JCVI_10519:485 JCVI_10519:503 JCVI_10519:504 JCVI_10519:575 JCVI_10519:578 JCVI_10519:601 JCVI_10519:635 JCVI_10519:638 JCVI_10519:666 JCVI_10519:673 JCVI_10519:719 JCVI_10519:722 JCVI_10519:808 JCVI_10519:827 JCVI_10519:871 JCVI_10522:55 JCVI_10522:85 JCVI_10522:117 JCVI_10522:134 JCVI_10522:162 JCVI_10522:211 JCVI_10524:132 JCVI_10524:429 JCVI_10524:567 JCVI_10524:570 JCVI_10524:597 JCVI_10524:610 JCVI_10524:659 JCVI_10524:780 JCVI_10524:799 JCVI_10524:813 JCVI_10524:847 JCVI_10524:1128 JCVI_10528:85 JCVI_10528:103 JCVI_10528:126 JCVI_10528:303 JCVI_10528:309 JCVI_10528:349 JCVI_10528:402 JCVI_10528:410 JCVI_10528:417 JCVI_10528:429 JCVI_10528:438 JCVI_10528:797 JCVI_10528:812 JCVI_1053:40 JCVI_1053:45 JCVI_1053:103 JCVI_1053:111 JCVI_1053:120 JCVI_1053:132 JCVI_1053:156 JCVI_10531:311 JCVI_10531:358 JCVI_10531:371 JCVI_10531:377 JCVI_10531:380 JCVI_10531:405 JCVI_10531:459 JCVI_10531:520 JCVI_10531:524 JCVI_10531:539 JCVI_10531:563 JCVI_10531:570 JCVI_10531:623 JCVI_10531:626 JCVI_10531:635 JCVI_10531:731 JCVI_10531:758 JCVI_10532:57 JCVI_10532:154 JCVI_10532:158 JCVI_10532:173 JCVI_10532:174 JCVI_10532:188 JCVI_10532:191 JCVI_10532:290 JCVI_10532:298 JCVI_10534:85 JCVI_10534:148 JCVI_10534:224 JCVI_10534:308 JCVI_10534:332 JCVI_10534:367 JCVI_10534:435 JCVI_10534:484 JCVI_10534:518 JCVI_10534:563 JCVI_10534:612 JCVI_10535:385 JCVI_10535:422 JCVI_10535:469 JCVI_10535:478 JCVI_10535:526 JCVI_10535:598 JCVI_10535:610 JCVI_10535:628 JCVI_10535:653 JCVI_10535:679 JCVI_10537:109 JCVI_1054:98 JCVI_1054:125 JCVI_1054:148 JCVI_1054:156 JCVI_1054:386 JCVI_1054:389 JCVI_1054:416 JCVI_1054:422 JCVI_1054:425 JCVI_1054:446 JCVI_1054:456 JCVI_1054:480 JCVI_1054:497 JCVI_1054:500 JCVI_1054:512 JCVI_1054:557 JCVI_1054:573 JCVI_1054:590 JCVI_1054:602 JCVI_1054:623 JCVI_1054:626 JCVI_1054:632 JCVI_1054:634 JCVI_1054:635 JCVI_1054:649 JCVI_1054:653 JCVI_1054:659 JCVI_1054:665 JCVI_1054:689 JCVI_10540:16 JCVI_10540:81 JCVI_10540:126 JCVI_10540:141 JCVI_10540:162 JCVI_10540:165 JCVI_10540:237 JCVI_10540:321 JCVI_10540:325 JCVI_10540:348 JCVI_10540:364 JCVI_10540:372 JCVI_10540:390 JCVI_10540:470 JCVI_10541:518 JCVI_10541:531 JCVI_10543:70 JCVI_10543:127 JCVI_10543:186 JCVI_10543:193 JCVI_10543:202 JCVI_10543:217 JCVI_10543:255 JCVI_10543:277 JCVI_10543:312 JCVI_10543:361 JCVI_10543:400 JCVI_10543:402 JCVI_10543:403 JCVI_10543:412 JCVI_10543:433 JCVI_10543:449 JCVI_10544:128 JCVI_10544:131 JCVI_10544:185 JCVI_10544:266 JCVI_10544:277 JCVI_10544:278 JCVI_10545:265 JCVI_10545:277 JCVI_10545:292 JCVI_10545:295 JCVI_10545:390 JCVI_10547:38 JCVI_10547:293 JCVI_10547:377 JCVI_10547:419 JCVI_10547:497 JCVI_1055:96 JCVI_1055:106 JCVI_1055:145 JCVI_1055:709 JCVI_10559:209 JCVI_10559:232 JCVI_10559:317 JCVI_10559:340 JCVI_1056:212 JCVI_1056:239 JCVI_1056:248 JCVI_1056:272 JCVI_1056:293 JCVI_1056:296 JCVI_1056:299 JCVI_1056:341 JCVI_1056:356 JCVI_1056:398 JCVI_1056:416 JCVI_1056:426 JCVI_1056:473 JCVI_1056:503 JCVI_1056:506 JCVI_1056:545 JCVI_1056:563 JCVI_1056:612 JCVI_1056:621 JCVI_1056:638 JCVI_1056:644 JCVI_1056:689 JCVI_1056:758 JCVI_1056:761 JCVI_1056:861 JCVI_1056:866 JCVI_1056:869 JCVI_1056:887 JCVI_1056:893 JCVI_1056:936 JCVI_1056:974 JCVI_1056:977 JCVI_1056:992 JCVI_1056:993 JCVI_1056:1043 JCVI_1056:1115 JCVI_1056:1124 JCVI_1056:1142 JCVI_1056:1205 JCVI_1056:1226 JCVI_1056:1229 JCVI_1056:1287 JCVI_1056:1292 JCVI_1056:1371 JCVI_1056:1454 JCVI_1056:1466 JCVI_1056:1526 JCVI_10562:114 JCVI_10562:118 JCVI_10562:124 JCVI_10562:173 JCVI_10563:79 JCVI_10563:223 JCVI_10563:268 JCVI_10563:274 JCVI_10563:304 JCVI_10563:580 JCVI_10563:867 JCVI_10563:871 JCVI_10563:917 JCVI_10563:967 JCVI_10563:989 JCVI_10563:1145 JCVI_10568:85 JCVI_10568:88 JCVI_10568:99 JCVI_10568:115 JCVI_10568:166 JCVI_10568:169 JCVI_10568:214 JCVI_10568:274 JCVI_10568:298 JCVI_10568:332 JCVI_10568:732 JCVI_10569:73 JCVI_10569:87 JCVI_10569:130 JCVI_10569:173 JCVI_10569:204 JCVI_10569:281 JCVI_1057:103 JCVI_1057:136 JCVI_1057:145 JCVI_1057:148 JCVI_1057:172 JCVI_1057:181 JCVI_1057:187 JCVI_1057:205 JCVI_1057:208 JCVI_1057:211 JCVI_1057:217 JCVI_1057:250 JCVI_1057:306 JCVI_1057:334 JCVI_1057:337 JCVI_1057:346 JCVI_1057:379 JCVI_1057:394 JCVI_1057:439 JCVI_1057:460 JCVI_1057:466 JCVI_1057:472 JCVI_1057:478 JCVI_1057:493 JCVI_1057:496 JCVI_1057:514 JCVI_10570:537 JCVI_10571:306 JCVI_10571:309 JCVI_10571:561 JCVI_10572:508 JCVI_10572:529 JCVI_10572:554 JCVI_10572:557 JCVI_10572:572 JCVI_10572:596 JCVI_10572:602 JCVI_10572:611 JCVI_10572:612 JCVI_10572:641 JCVI_10572:647 JCVI_10572:674 JCVI_10572:689 JCVI_10572:736 JCVI_10572:737 JCVI_10575:1171 JCVI_10575:1174 JCVI_10575:1234 JCVI_10576:581 JCVI_10576:584 JCVI_10578:293 JCVI_10578:512 JCVI_10579:163 JCVI_10579:181 JCVI_10579:220 JCVI_10579:226 JCVI_10579:238 JCVI_10579:241 JCVI_10579:259 JCVI_10579:346 JCVI_10579:352 JCVI_10579:364 JCVI_10579:573 JCVI_10579:586 JCVI_10579:655 JCVI_10579:661 JCVI_10579:667 JCVI_10579:685 JCVI_10579:706 JCVI_10579:753 JCVI_10579:808 JCVI_10579:836 JCVI_10579:856 JCVI_10579:870 JCVI_10579:879 JCVI_10579:904 JCVI_10579:913 JCVI_10579:919 JCVI_10579:943 JCVI_10579:997 JCVI_10579:1009 JCVI_10579:1013 JCVI_10579:1027 JCVI_10579:1030 JCVI_10579:1058 JCVI_1058:119 JCVI_1058:125 JCVI_1058:161 JCVI_1058:167 JCVI_1058:171 JCVI_1058:194 JCVI_1058:218 JCVI_1058:251 JCVI_1058:254 JCVI_1058:260 JCVI_1058:281 JCVI_1058:341 JCVI_1058:359 JCVI_1058:362 JCVI_1058:377 JCVI_1058:395 JCVI_1058:419 JCVI_1058:446 JCVI_1058:449 JCVI_1058:485 JCVI_1058:515 JCVI_1058:533 JCVI_1058:543 JCVI_1058:571 JCVI_1058:573 JCVI_1058:588 JCVI_1058:616 JCVI_1058:651 JCVI_1058:696 JCVI_1058:699 JCVI_1058:702 JCVI_1058:715 JCVI_1058:789 JCVI_1058:807 JCVI_1058:822 JCVI_1058:837 JCVI_1058:852 JCVI_1058:876 JCVI_1058:912 JCVI_1058:951 JCVI_1058:960 JCVI_1058:975 JCVI_1058:1005 JCVI_1058:1059 JCVI_1058:1077 JCVI_1058:1167 JCVI_10581:396 JCVI_10581:402 JCVI_10581:405 JCVI_10581:409 JCVI_10581:435 JCVI_10581:510 JCVI_10581:534 JCVI_10581:624 JCVI_10582:551 JCVI_10582:566 JCVI_10582:578 JCVI_10584:141 JCVI_10584:145 JCVI_10584:153 JCVI_10584:174 JCVI_10584:210 JCVI_10584:220 JCVI_10584:254 JCVI_10584:312 JCVI_10584:363 JCVI_10584:389 JCVI_10584:393 JCVI_10587:702 JCVI_10587:765 JCVI_10587:816 JCVI_10587:817 JCVI_10587:841 JCVI_10587:846 JCVI_10587:852 JCVI_10587:882 JCVI_10587:891 JCVI_10587:903 JCVI_10587:939 JCVI_10587:960 JCVI_10587:966 JCVI_10587:1000 JCVI_10587:1008 JCVI_10587:1369 JCVI_10587:1399 JCVI_10587:1422 JCVI_10587:1437 JCVI_10587:1469 JCVI_10589:685 JCVI_10589:790 JCVI_10589:798 JCVI_10589:839 JCVI_10590:109 JCVI_10590:118 JCVI_10590:202 JCVI_10590:229 JCVI_10590:379 JCVI_10590:487 JCVI_10590:550 JCVI_10590:616 JCVI_10590:652 JCVI_10591:630 JCVI_10591:636 JCVI_10591:639 JCVI_10591:672 JCVI_10591:690 JCVI_10592:200 JCVI_10592:203 JCVI_10592:335 JCVI_10592:337 JCVI_10592:344 JCVI_10592:377 JCVI_10592:380 JCVI_10592:387 JCVI_10592:512 JCVI_10592:619 JCVI_10592:623 JCVI_10592:626 JCVI_10595:87 JCVI_10595:99 JCVI_10595:115 JCVI_10595:158 JCVI_10595:203 JCVI_10595:215 JCVI_10595:279 JCVI_10595:286 JCVI_10595:302 JCVI_10595:339 JCVI_10595:370 JCVI_10595:378 JCVI_10595:379 JCVI_10595:415 JCVI_10596:292 JCVI_10596:352 JCVI_10596:376 JCVI_10596:504 JCVI_106:326 JCVI_106:365 JCVI_106:370 JCVI_106:432 JCVI_106:521 JCVI_10600:91 JCVI_10600:112 JCVI_10600:124 JCVI_10600:142 JCVI_10600:151 JCVI_10600:154 JCVI_10600:169 JCVI_10600:212 JCVI_10600:226 JCVI_10600:240 JCVI_10600:241 JCVI_10600:267 JCVI_10600:277 JCVI_10600:301 JCVI_10600:307 JCVI_10600:308 JCVI_10600:325 JCVI_10600:337 JCVI_10600:367 JCVI_10600:376 JCVI_10600:392 JCVI_10600:409 JCVI_10600:430 JCVI_10600:439 JCVI_10600:487 JCVI_10600:490 JCVI_10600:508 JCVI_10600:529 JCVI_10600:568 JCVI_10600:700 JCVI_10600:709 JCVI_10604:44 JCVI_10604:52 JCVI_10604:86 JCVI_10604:93 JCVI_10604:122 JCVI_10604:124 JCVI_10604:210 JCVI_10604:221 JCVI_10604:384 JCVI_10604:404 JCVI_10604:513 JCVI_10604:568 JCVI_10604:595 JCVI_10604:676 JCVI_10604:728 JCVI_10604:755 JCVI_10604:776 JCVI_10604:808 JCVI_10604:905 JCVI_10604:916 JCVI_10604:919 JCVI_10604:955 JCVI_10604:976 JCVI_10604:1009 JCVI_10604:1135 JCVI_10604:1203 JCVI_10604:1234 JCVI_10604:1456 JCVI_10604:1554 JCVI_10605:147 JCVI_10605:400 JCVI_10605:411 JCVI_10605:439 JCVI_10605:477 JCVI_10605:501 JCVI_10605:522 JCVI_10605:547 JCVI_10605:556 JCVI_10605:588 JCVI_10605:603 JCVI_10605:661 JCVI_10605:762 JCVI_10607:68 JCVI_10607:95 JCVI_10607:122 JCVI_10607:165 JCVI_10607:190 JCVI_10607:286 JCVI_10607:294 JCVI_10607:344 JCVI_10607:386 JCVI_10607:427 JCVI_10607:449 JCVI_10607:470 JCVI_10607:476 JCVI_10607:725 JCVI_10607:730 JCVI_10607:792 JCVI_10607:880 JCVI_10609:640 JCVI_10609:682 JCVI_10609:700 JCVI_10610:83 JCVI_10610:85 JCVI_10610:118 JCVI_10610:164 JCVI_10610:175 JCVI_10610:211 JCVI_10610:217 JCVI_10610:284 JCVI_10610:286 JCVI_10610:298 JCVI_10610:304 JCVI_10610:343 JCVI_10610:358 JCVI_10610:364 JCVI_10610:367 JCVI_10610:370 JCVI_10610:394 JCVI_10610:408 JCVI_10610:412 JCVI_10610:454 JCVI_10610:517 JCVI_10610:523 JCVI_10611:149 JCVI_10611:215 JCVI_10611:233 JCVI_10611:260 JCVI_10611:293 JCVI_10611:296 JCVI_10611:314 JCVI_10611:323 JCVI_10611:353 JCVI_10611:362 JCVI_10611:380 JCVI_10611:386 JCVI_10611:435 JCVI_10611:474 JCVI_10611:490 JCVI_10612:113 JCVI_10612:161 JCVI_10612:182 JCVI_10612:221 JCVI_10612:236 JCVI_10612:257 JCVI_10612:308 JCVI_10612:337 JCVI_10612:345 JCVI_10612:415 JCVI_10612:416 JCVI_10612:432 JCVI_10612:452 JCVI_10612:477 JCVI_10612:501 JCVI_10615:477 JCVI_1062:120 JCVI_1062:135 JCVI_1062:158 JCVI_1062:177 JCVI_1062:243 JCVI_1062:330 JCVI_1062:370 JCVI_1062:422 JCVI_1062:528 JCVI_1062:570 JCVI_1062:600 JCVI_1062:612 JCVI_1062:662 JCVI_1062:744 JCVI_10623:229 JCVI_10623:322 JCVI_10623:376 JCVI_10623:382 JCVI_10623:436 JCVI_10623:448 JCVI_10623:489 JCVI_10623:490 JCVI_10623:511 JCVI_10623:634 JCVI_10623:637 JCVI_10624:428 JCVI_10624:652 JCVI_10624:688 JCVI_10624:727 JCVI_10624:730 JCVI_10624:752 JCVI_10624:767 JCVI_10626:205 JCVI_10626:311 JCVI_10628:73 JCVI_10628:227 JCVI_10628:392 JCVI_10628:485 JCVI_10628:497 JCVI_10628:518 JCVI_10628:650 JCVI_10628:707 JCVI_10628:752 JCVI_10628:767 JCVI_10628:785 JCVI_10628:795 JCVI_10628:839 JCVI_10628:932 JCVI_10628:969 JCVI_1063:484 JCVI_1063:514 JCVI_1063:517 JCVI_1063:568 JCVI_1063:577 JCVI_1063:649 JCVI_1063:697 JCVI_10634:429 JCVI_10634:442 JCVI_10634:486 JCVI_10634:489 JCVI_10634:495 JCVI_10634:510 JCVI_10634:546 JCVI_10635:297 JCVI_10635:320 JCVI_10635:354 JCVI_10635:381 JCVI_10635:579 JCVI_10635:588 JCVI_10635:633 JCVI_10635:648 JCVI_10635:687 JCVI_10635:693 JCVI_10635:711 JCVI_10635:720 JCVI_10635:732 JCVI_10635:759 JCVI_10635:762 JCVI_10635:801 JCVI_10637:414 JCVI_10637:420 JCVI_10637:429 JCVI_10637:432 JCVI_10637:615 JCVI_10637:618 JCVI_10637:645 JCVI_10637:654 JCVI_10637:678 JCVI_10639:576 JCVI_10639:597 JCVI_10639:598 JCVI_10639:961 JCVI_10639:1000 JCVI_10639:1009 JCVI_10639:1043 JCVI_10639:1114 JCVI_10639:1117 JCVI_10639:1160 JCVI_10639:1162 JCVI_10639:1201 JCVI_10639:1204 JCVI_10639:1243 JCVI_10639:1252 JCVI_10639:1261 JCVI_10639:1423 JCVI_10639:1453 JCVI_10639:1525 JCVI_10639:1552 JCVI_10639:1580 JCVI_10639:1630 JCVI_10639:1635 JCVI_10639:1645 JCVI_10643:13 JCVI_10643:56 JCVI_10643:73 JCVI_10643:107 JCVI_10643:121 JCVI_10643:124 JCVI_10643:141 JCVI_10643:145 JCVI_10643:154 JCVI_10643:214 JCVI_10643:215 JCVI_10643:223 JCVI_10643:247 JCVI_10643:272 JCVI_10643:274 JCVI_10643:292 JCVI_10643:337 JCVI_10643:349 JCVI_10643:355 JCVI_10643:367 JCVI_10643:394 JCVI_10643:467 JCVI_10643:545 JCVI_10643:551 JCVI_10643:565 JCVI_10643:636 JCVI_10645:801 JCVI_10645:802 JCVI_10645:830 JCVI_10645:887 JCVI_10645:897 JCVI_10645:939 JCVI_10645:944 JCVI_10645:963 JCVI_10645:969 JCVI_10645:978 JCVI_10645:980 JCVI_10645:1012 JCVI_10645:1079 JCVI_10645:1131 JCVI_10645:1137 JCVI_10645:1142 JCVI_10645:1157 JCVI_10645:1171 JCVI_10645:1172 JCVI_10645:1264 JCVI_10648:128 JCVI_10648:178 JCVI_10648:215 JCVI_10648:443 JCVI_10648:464 JCVI_10648:585 JCVI_10648:588 JCVI_10648:645 JCVI_10648:651 JCVI_10648:705 JCVI_10648:714 JCVI_1065:70 JCVI_1065:82 JCVI_1065:166 JCVI_1065:308 JCVI_1065:319 JCVI_1065:334 JCVI_1065:377 JCVI_1065:401 JCVI_10650:172 JCVI_10650:256 JCVI_10650:268 JCVI_10650:343 JCVI_10650:355 JCVI_10650:385 JCVI_10651:235 JCVI_10651:247 JCVI_10651:574 JCVI_10651:584 JCVI_10651:601 JCVI_10654:532 JCVI_10655:61 JCVI_10655:114 JCVI_10655:159 JCVI_10655:160 JCVI_10655:164 JCVI_10655:167 JCVI_10655:208 JCVI_10655:238 JCVI_10655:310 JCVI_10655:330 JCVI_10655:343 JCVI_10655:411 JCVI_10655:412 JCVI_10655:452 JCVI_10655:487 JCVI_10658:153 JCVI_10658:180 JCVI_10658:208 JCVI_10658:283 JCVI_10658:297 JCVI_10658:439 JCVI_10658:467 JCVI_10658:535 JCVI_10658:550 JCVI_10658:586 JCVI_10658:595 JCVI_10658:622 JCVI_10658:628 JCVI_10658:637 JCVI_1066:59 JCVI_1066:89 JCVI_1066:101 JCVI_1066:107 JCVI_1066:128 JCVI_1066:140 JCVI_1066:167 JCVI_1066:225 JCVI_1066:230 JCVI_1066:233 JCVI_1066:236 JCVI_1066:274 JCVI_1066:278 JCVI_1066:311 JCVI_1066:327 JCVI_1066:335 JCVI_1066:344 JCVI_1066:350 JCVI_1066:433 JCVI_1066:473 JCVI_1066:483 JCVI_1066:488 JCVI_1066:515 JCVI_1066:530 JCVI_1066:554 JCVI_1066:587 JCVI_1066:605 JCVI_1066:616 JCVI_1066:624 JCVI_10663:170 JCVI_10664:212 JCVI_10665:300 JCVI_10665:322 JCVI_10665:323 JCVI_10665:503 JCVI_10665:536 JCVI_10665:554 JCVI_10667:88 JCVI_10667:227 JCVI_10667:287 JCVI_10668:869 JCVI_10668:1270 JCVI_10668:1316 JCVI_10668:1333 JCVI_10668:1364 JCVI_10668:1389 JCVI_10668:1408 JCVI_10668:1418 JCVI_10668:1419 JCVI_10668:1681 JCVI_10668:1704 JCVI_10669:314 JCVI_10669:522 JCVI_10669:557 JCVI_10669:626 JCVI_10669:629 JCVI_10669:655 JCVI_10669:674 JCVI_10669:688 JCVI_10669:778 JCVI_1067:153 JCVI_1067:158 JCVI_1067:173 JCVI_1067:182 JCVI_1067:224 JCVI_1067:239 JCVI_1067:245 JCVI_1067:257 JCVI_1067:260 JCVI_1067:262 JCVI_1067:275 JCVI_1067:279 JCVI_1067:290 JCVI_1067:302 JCVI_1067:308 JCVI_1067:314 JCVI_1067:335 JCVI_1067:356 JCVI_1067:362 JCVI_1067:371 JCVI_1067:386 JCVI_1067:420 JCVI_1067:453 JCVI_1067:461 JCVI_1067:471 JCVI_1067:473 JCVI_1067:545 JCVI_1067:622 JCVI_1067:626 JCVI_1067:674 JCVI_1067:698 JCVI_1067:719 JCVI_1067:752 JCVI_1067:803 JCVI_1067:821 JCVI_1067:902 JCVI_10670:343 JCVI_10670:496 JCVI_10670:523 JCVI_10670:565 JCVI_10671:150 JCVI_10671:153 JCVI_10671:161 JCVI_10671:180 JCVI_10671:204 JCVI_10671:319 JCVI_10671:347 JCVI_10671:369 JCVI_10672:125 JCVI_10672:128 JCVI_10672:135 JCVI_10672:137 JCVI_10672:149 JCVI_10672:151 JCVI_10672:165 JCVI_10672:176 JCVI_10672:239 JCVI_10672:248 JCVI_10672:275 JCVI_10672:356 JCVI_10672:386 JCVI_10672:410 JCVI_10672:428 JCVI_10675:66 JCVI_10675:90 JCVI_10675:122 JCVI_10677:65 JCVI_10677:66 JCVI_10677:102 JCVI_10677:114 JCVI_10677:163 JCVI_10677:200 JCVI_10677:208 JCVI_10677:241 JCVI_10677:290 JCVI_10677:308 JCVI_10677:331 JCVI_10677:332 JCVI_10677:370 JCVI_10677:393 JCVI_10678:289 JCVI_10678:304 JCVI_10678:316 JCVI_10678:322 JCVI_10678:354 JCVI_10678:380 JCVI_10678:382 JCVI_10678:481 JCVI_10678:505 JCVI_10678:521 JCVI_10678:532 JCVI_10678:559 JCVI_10678:616 JCVI_10678:659 JCVI_10678:661 JCVI_10678:667 JCVI_10678:685 JCVI_10678:763 JCVI_10678:808 JCVI_10678:862 JCVI_10678:871 JCVI_10678:928 JCVI_10678:1018 JCVI_10678:1021 JCVI_10678:1098 JCVI_10678:1149 JCVI_10678:1343 JCVI_10681:469 JCVI_10681:514 JCVI_10681:550 JCVI_10681:576 JCVI_10681:636 JCVI_10681:655 JCVI_10684:134 JCVI_10684:152 JCVI_10684:179 JCVI_10684:315 JCVI_10684:335 JCVI_10684:353 JCVI_10684:413 JCVI_10684:459 JCVI_10684:476 JCVI_10684:512 JCVI_10684:599 JCVI_10685:118 JCVI_10685:181 JCVI_10685:184 JCVI_10685:220 JCVI_10685:295 JCVI_10685:358 JCVI_10685:371 JCVI_10685:379 JCVI_10685:430 JCVI_10685:448 JCVI_10685:541 JCVI_10685:553 JCVI_10685:571 JCVI_10685:593 JCVI_10685:688 JCVI_10685:709 JCVI_10685:737 JCVI_10685:775 JCVI_10685:825 JCVI_10685:841 JCVI_10685:915 JCVI_10685:989 JCVI_10685:1258 JCVI_10685:1288 JCVI_10685:1307 JCVI_10685:1334 JCVI_10685:1373 JCVI_10685:1403 JCVI_10685:1445 JCVI_10685:1451 JCVI_10686:55 JCVI_10686:129 JCVI_10686:157 JCVI_10686:187 JCVI_10686:244 JCVI_10686:419 JCVI_10688:61 JCVI_10688:94 JCVI_10688:126 JCVI_10688:158 JCVI_10688:255 JCVI_10688:283 JCVI_10688:306 JCVI_10688:407 JCVI_10688:417 JCVI_10688:427 JCVI_10688:435 JCVI_10688:448 JCVI_10688:450 JCVI_10688:475 JCVI_10688:477 JCVI_1069:48 JCVI_1069:61 JCVI_1069:101 JCVI_1069:110 JCVI_1069:113 JCVI_1069:115 JCVI_1069:116 JCVI_1069:122 JCVI_1069:131 JCVI_1069:137 JCVI_1069:146 JCVI_1069:257 JCVI_1069:323 JCVI_1069:335 JCVI_1069:350 JCVI_1069:389 JCVI_1069:428 JCVI_1069:464 JCVI_1069:506 JCVI_1069:512 JCVI_1069:525 JCVI_1069:533 JCVI_1069:617 JCVI_1069:669 JCVI_1069:671 JCVI_1069:677 JCVI_1069:683 JCVI_1069:716 JCVI_1069:831 JCVI_1069:872 JCVI_1069:899 JCVI_1069:929 JCVI_10691:34 JCVI_10691:169 JCVI_10691:173 JCVI_10691:218 JCVI_10691:236 JCVI_10691:353 JCVI_10691:455 JCVI_10691:473 JCVI_10691:479 JCVI_10691:485 JCVI_10691:558 JCVI_10691:593 JCVI_10691:682 JCVI_10691:703 JCVI_10692:301 JCVI_10692:322 JCVI_10692:328 JCVI_10692:712 JCVI_10692:713 JCVI_10694:98 JCVI_10694:109 JCVI_10694:121 JCVI_10694:141 JCVI_10694:361 JCVI_10694:401 JCVI_10694:404 JCVI_10694:427 JCVI_10694:440 JCVI_10694:452 JCVI_10694:456 JCVI_10694:461 JCVI_10694:485 JCVI_10694:489 JCVI_10699:62 JCVI_10699:77 JCVI_10699:119 JCVI_10699:140 JCVI_10699:152 JCVI_10699:161 JCVI_10699:173 JCVI_10699:203 JCVI_10699:230 JCVI_10699:272 JCVI_10699:307 JCVI_10699:311 JCVI_10699:323 JCVI_10699:373 JCVI_10699:386 JCVI_10699:395 JCVI_10699:419 JCVI_1070:151 JCVI_1070:233 JCVI_1070:234 JCVI_1070:455 JCVI_1070:456 JCVI_1070:467 JCVI_1070:506 JCVI_1070:513 JCVI_1070:562 JCVI_1070:574 JCVI_1070:623 JCVI_1070:644 JCVI_1070:674 JCVI_1070:725 JCVI_10700:59 JCVI_10700:62 JCVI_10700:77 JCVI_10700:107 JCVI_10700:111 JCVI_10700:152 JCVI_10700:191 JCVI_10700:251 JCVI_10700:272 JCVI_10700:314 JCVI_10700:333 JCVI_10700:341 JCVI_10700:362 JCVI_10700:440 JCVI_10700:446 JCVI_10700:458 JCVI_10702:357 JCVI_10702:1137 JCVI_10702:1143 JCVI_10702:1221 JCVI_10702:1224 JCVI_10702:1236 JCVI_10702:1258 JCVI_10705:440 JCVI_10705:461 JCVI_10705:507 JCVI_10705:509 JCVI_10705:527 JCVI_10705:533 JCVI_10705:577 JCVI_10705:584 JCVI_10705:619 JCVI_10705:620 JCVI_10705:632 JCVI_10705:693 JCVI_10705:758 JCVI_10705:762 JCVI_10705:785 JCVI_10705:797 JCVI_10705:857 JCVI_10705:858 JCVI_10705:883 JCVI_1071:113 JCVI_1071:115 JCVI_1071:206 JCVI_1071:272 JCVI_1071:283 JCVI_1071:295 JCVI_1071:310 JCVI_1071:319 JCVI_1071:325 JCVI_1071:601 JCVI_1071:631 JCVI_1071:640 JCVI_1071:655 JCVI_10710:814 JCVI_10710:866 JCVI_10710:889 JCVI_10710:901 JCVI_10710:1315 JCVI_10710:1318 JCVI_10710:1348 JCVI_10711:150 JCVI_10711:240 JCVI_10711:343 JCVI_10714:334 JCVI_10714:349 JCVI_10714:545 JCVI_10714:587 JCVI_10714:604 JCVI_10716:120 JCVI_10716:121 JCVI_10716:126 JCVI_10716:132 JCVI_10716:165 JCVI_10716:168 JCVI_10716:198 JCVI_10716:228 JCVI_10716:252 JCVI_10716:253 JCVI_10716:306 JCVI_10716:327 JCVI_10716:408 JCVI_10716:436 JCVI_10716:438 JCVI_10716:456 JCVI_10716:522 JCVI_10716:597 JCVI_10716:600 JCVI_10716:609 JCVI_10716:636 JCVI_10718:91 JCVI_10718:106 JCVI_10718:133 JCVI_10718:190 JCVI_10718:288 JCVI_10718:356 JCVI_10718:540 JCVI_10718:564 JCVI_10718:635 JCVI_10718:661 JCVI_10718:665 JCVI_10718:671 JCVI_10719:176 JCVI_1072:59 JCVI_1072:60 JCVI_1072:175 JCVI_1072:188 JCVI_1072:193 JCVI_1072:460 JCVI_1072:653 JCVI_1072:654 JCVI_1072:665 JCVI_10723:430 JCVI_10723:448 JCVI_10723:487 JCVI_10723:652 JCVI_10723:694 JCVI_10723:910 JCVI_10723:958 JCVI_10723:976 JCVI_10730:60 JCVI_10730:105 JCVI_10730:114 JCVI_10730:186 JCVI_10730:204 JCVI_10730:211 JCVI_10730:219 JCVI_10730:252 JCVI_10730:300 JCVI_10732:246 JCVI_10732:247 JCVI_10732:252 JCVI_10732:275 JCVI_10732:281 JCVI_10732:299 JCVI_10732:320 JCVI_10732:344 JCVI_10732:389 JCVI_10732:474 JCVI_10732:479 JCVI_10732:510 JCVI_10732:528 JCVI_10733:611 JCVI_10737:341 JCVI_10737:356 JCVI_10737:386 JCVI_10737:434 JCVI_10737:531 JCVI_10737:605 JCVI_10737:608 JCVI_10737:653 JCVI_1074:1391 JCVI_1074:1409 JCVI_10740:114 JCVI_10740:169 JCVI_10740:235 JCVI_10740:239 JCVI_10740:277 JCVI_10740:335 JCVI_10740:464 JCVI_10740:468 JCVI_10740:469 JCVI_10740:674 JCVI_10741:303 JCVI_10741:360 JCVI_10741:411 JCVI_10741:465 JCVI_10741:684 JCVI_10741:714 JCVI_10741:732 JCVI_10741:762 JCVI_10741:784 JCVI_10741:856 JCVI_10741:975 JCVI_10741:978 JCVI_10741:981 JCVI_10741:1014 JCVI_10741:1062 JCVI_10743:121 JCVI_10743:133 JCVI_10743:163 JCVI_10743:164 JCVI_10743:166 JCVI_10743:178 JCVI_10743:181 JCVI_10743:281 JCVI_10743:331 JCVI_10743:334 JCVI_10745:52 JCVI_10745:64 JCVI_10745:69 JCVI_10745:107 JCVI_10745:132 JCVI_10745:165 JCVI_10745:354 JCVI_10745:413 JCVI_10745:426 JCVI_10745:667 JCVI_10745:691 JCVI_10745:763 JCVI_10745:781 JCVI_10745:820 JCVI_10745:844 JCVI_10745:877 JCVI_10745:898 JCVI_10745:1042 JCVI_10745:1062 JCVI_10745:1065 JCVI_10746:117 JCVI_10747:36 JCVI_10747:101 JCVI_10747:127 JCVI_10747:319 JCVI_10748:757 JCVI_10748:797 JCVI_10748:881 JCVI_10749:447 JCVI_10749:460 JCVI_10749:462 JCVI_10749:530 JCVI_10749:542 JCVI_10749:614 JCVI_10749:615 JCVI_10749:716 JCVI_10749:732 JCVI_1075:247 JCVI_1075:263 JCVI_1075:285 JCVI_1075:455 JCVI_1075:802 JCVI_1075:874 JCVI_1075:877 JCVI_1075:892 JCVI_1075:937 JCVI_1075:964 JCVI_1075:970 JCVI_1075:1015 JCVI_1075:1093 JCVI_1075:1114 JCVI_1075:1147 JCVI_1075:1153 JCVI_1075:1165 JCVI_1075:1237 JCVI_1075:1267 JCVI_1075:1318 JCVI_10752:465 JCVI_10752:486 JCVI_10754:414 JCVI_10754:466 JCVI_10754:577 JCVI_10754:579 JCVI_10754:598 JCVI_10754:708 JCVI_10754:777 JCVI_10754:837 JCVI_10754:882 JCVI_10754:898 JCVI_10754:915 JCVI_10754:1152 JCVI_10754:1160 JCVI_10754:1212 JCVI_10754:1310 JCVI_10755:284 JCVI_10755:315 JCVI_10756:932 JCVI_10756:1018 JCVI_10756:1043 JCVI_10756:1071 JCVI_10756:1124 JCVI_10756:1139 JCVI_10756:1196 JCVI_10756:1202 JCVI_10756:1360 JCVI_10756:1399 JCVI_10756:1408 JCVI_10756:1487 JCVI_10757:454 JCVI_10757:522 JCVI_10757:553 JCVI_10758:272 JCVI_10758:278 JCVI_10758:290 JCVI_10758:323 JCVI_10758:332 JCVI_10758:335 JCVI_10758:380 JCVI_10758:410 JCVI_10759:72 JCVI_10759:80 JCVI_10759:103 JCVI_10759:137 JCVI_10759:148 JCVI_10759:178 JCVI_10759:220 JCVI_10759:225 JCVI_10759:256 JCVI_10762:63 JCVI_10762:132 JCVI_10762:138 JCVI_10762:147 JCVI_10762:171 JCVI_10762:174 JCVI_10762:195 JCVI_10762:198 JCVI_10762:204 JCVI_10762:213 JCVI_10762:216 JCVI_10762:270 JCVI_10762:276 JCVI_10762:285 JCVI_10762:288 JCVI_10762:293 JCVI_10762:294 JCVI_10762:297 JCVI_10762:310 JCVI_10762:333 JCVI_10762:364 JCVI_10762:369 JCVI_10762:420 JCVI_10762:432 JCVI_10762:441 JCVI_10762:462 JCVI_10762:474 JCVI_10763:720 JCVI_10763:735 JCVI_10763:741 JCVI_10763:807 JCVI_10763:831 JCVI_10764:83 JCVI_10764:90 JCVI_10768:1184 JCVI_10768:1192 JCVI_10768:1208 JCVI_10768:1384 JCVI_10768:1391 JCVI_10768:1417 JCVI_10768:1432 JCVI_10768:1450 JCVI_10769:590 JCVI_1077:61 JCVI_1077:90 JCVI_1077:95 JCVI_1077:168 JCVI_1077:195 JCVI_1077:231 JCVI_1077:285 JCVI_1077:395 JCVI_1077:423 JCVI_1077:432 JCVI_1077:549 JCVI_1077:717 JCVI_1077:808 JCVI_1077:851 JCVI_10770:147 JCVI_10770:172 JCVI_10770:175 JCVI_10770:187 JCVI_10770:228 JCVI_10770:250 JCVI_10770:256 JCVI_10770:259 JCVI_10770:265 JCVI_10770:283 JCVI_10770:355 JCVI_10770:375 JCVI_10770:454 JCVI_10770:468 JCVI_10771:53 JCVI_10771:88 JCVI_10771:112 JCVI_10771:179 JCVI_10771:200 JCVI_10771:217 JCVI_10771:268 JCVI_10771:286 JCVI_10771:325 JCVI_10771:343 JCVI_10771:358 JCVI_10771:373 JCVI_10771:394 JCVI_10771:400 JCVI_10771:505 JCVI_10771:535 JCVI_10771:568 JCVI_10771:583 JCVI_10771:607 JCVI_10771:646 JCVI_10771:703 JCVI_10771:757 JCVI_10771:769 JCVI_10771:775 JCVI_10771:817 JCVI_10771:853 JCVI_10771:904 JCVI_10771:905 JCVI_10772:394 JCVI_10772:411 JCVI_10772:631 JCVI_10772:670 JCVI_10772:676 JCVI_10772:796 JCVI_10772:802 JCVI_10772:826 JCVI_10772:853 JCVI_10772:854 JCVI_10772:979 JCVI_10772:1112 JCVI_10772:1348 JCVI_10772:1360 JCVI_10772:1366 JCVI_10772:1390 JCVI_10772:1426 JCVI_10772:1471 JCVI_10772:1534 JCVI_10772:1543 JCVI_10772:1572 JCVI_10772:1583 JCVI_10774:662 JCVI_10774:694 JCVI_10774:742 JCVI_10774:850 JCVI_10774:868 JCVI_10774:969 JCVI_10774:1018 JCVI_10774:1030 JCVI_10775:26 JCVI_10775:102 JCVI_10775:108 JCVI_10775:194 JCVI_10775:221 JCVI_10775:235 JCVI_10775:314 JCVI_1078:85 JCVI_1078:164 JCVI_1078:238 JCVI_1078:247 JCVI_1078:301 JCVI_1078:373 JCVI_1078:385 JCVI_1078:400 JCVI_1078:448 JCVI_1078:466 JCVI_1078:544 JCVI_1078:577 JCVI_1078:586 JCVI_1078:592 JCVI_1078:595 JCVI_1078:601 JCVI_1078:721 JCVI_1078:862 JCVI_1078:886 JCVI_10780:580 JCVI_10780:842 JCVI_10780:881 JCVI_10780:892 JCVI_10780:906 JCVI_10780:925 JCVI_10780:946 JCVI_10780:1006 JCVI_10780:1029 JCVI_10780:1109 JCVI_10782:168 JCVI_10782:177 JCVI_10782:401 JCVI_10782:430 JCVI_10783:94 JCVI_10783:478 JCVI_10783:484 JCVI_10783:568 JCVI_10783:595 JCVI_10783:598 JCVI_10783:679 JCVI_10783:688 JCVI_10783:691 JCVI_10783:712 JCVI_10783:736 JCVI_10783:763 JCVI_10783:859 JCVI_10783:919 JCVI_10783:922 JCVI_10783:946 JCVI_10783:1069 JCVI_10785:266 JCVI_10785:282 JCVI_10785:423 JCVI_10785:462 JCVI_10785:474 JCVI_10785:825 JCVI_10785:828 JCVI_10785:837 JCVI_10785:861 JCVI_10785:882 JCVI_10785:903 JCVI_10785:963 JCVI_10785:1005 JCVI_10785:1013 JCVI_10785:1032 JCVI_10785:1056 JCVI_10785:1113 JCVI_10785:1186 JCVI_10785:1212 JCVI_10787:126 JCVI_10787:241 JCVI_10787:264 JCVI_10787:275 JCVI_10787:357 JCVI_10787:378 JCVI_10787:412 JCVI_10787:477 JCVI_10787:581 JCVI_10787:588 JCVI_10787:600 JCVI_10787:641 JCVI_10789:46 JCVI_10789:48 JCVI_10789:65 JCVI_10789:80 JCVI_10789:98 JCVI_10789:167 JCVI_10789:198 JCVI_10789:209 JCVI_10789:248 JCVI_10789:251 JCVI_10789:260 JCVI_10789:272 JCVI_10789:275 JCVI_10789:296 JCVI_10789:308 JCVI_10789:338 JCVI_10789:344 JCVI_1079:71 JCVI_1079:117 JCVI_1079:120 JCVI_1079:201 JCVI_1079:236 JCVI_1079:257 JCVI_1079:366 JCVI_1079:389 JCVI_1079:416 JCVI_1079:440 JCVI_1079:488 JCVI_1079:497 JCVI_1079:521 JCVI_1079:548 JCVI_1079:554 JCVI_1079:629 JCVI_1079:671 JCVI_1079:678 JCVI_1079:695 JCVI_1079:718 JCVI_1079:748 JCVI_1079:782 JCVI_1079:802 JCVI_10791:127 JCVI_10791:135 JCVI_10791:267 JCVI_10791:324 JCVI_10791:345 JCVI_10791:357 JCVI_10791:666 JCVI_10791:729 JCVI_10791:747 JCVI_10791:768 JCVI_10791:777 JCVI_10791:827 JCVI_10791:842 JCVI_10791:847 JCVI_10792:265 JCVI_10792:298 JCVI_10792:452 JCVI_10792:475 JCVI_10792:479 JCVI_10792:493 JCVI_10793:12 JCVI_10793:33 JCVI_10793:93 JCVI_10793:118 JCVI_10793:120 JCVI_10793:123 JCVI_10793:146 JCVI_10793:192 JCVI_10793:216 JCVI_10793:219 JCVI_10793:276 JCVI_10793:285 JCVI_10793:315 JCVI_10793:330 JCVI_10793:363 JCVI_10793:381 JCVI_10793:430 JCVI_10793:439 JCVI_10794:39 JCVI_10794:45 JCVI_10794:91 JCVI_10794:180 JCVI_10794:252 JCVI_10794:355 JCVI_10794:363 JCVI_10794:441 JCVI_10794:444 JCVI_10794:525 JCVI_10795:157 JCVI_10795:167 JCVI_10795:190 JCVI_10795:193 JCVI_10795:244 JCVI_10795:310 JCVI_10795:322 JCVI_10795:352 JCVI_10795:364 JCVI_10795:412 JCVI_10795:445 JCVI_10795:454 JCVI_10795:472 JCVI_10795:478 JCVI_10796:518 JCVI_10796:593 JCVI_10796:605 JCVI_10796:608 JCVI_10796:631 JCVI_10796:680 JCVI_10798:94 JCVI_10798:115 JCVI_10798:148 JCVI_10798:178 JCVI_10798:205 JCVI_10798:344 JCVI_10798:371 JCVI_10798:428 JCVI_10798:437 JCVI_10798:440 JCVI_10798:464 JCVI_10798:470 JCVI_10798:539 JCVI_10798:554 JCVI_10798:596 JCVI_10798:602 JCVI_10798:632 JCVI_10798:713 JCVI_10798:773 JCVI_10798:788 JCVI_10798:791 JCVI_10798:803 JCVI_10798:875 JCVI_10798:885 JCVI_10798:911 JCVI_10798:953 JCVI_1080:138 JCVI_1080:186 JCVI_1080:190 JCVI_1080:212 JCVI_1080:215 JCVI_1080:251 JCVI_1080:260 JCVI_1080:266 JCVI_1080:284 JCVI_1080:314 JCVI_1080:317 JCVI_1080:324 JCVI_1080:413 JCVI_1080:494 JCVI_1080:503 JCVI_1080:512 JCVI_1080:527 JCVI_1080:542 JCVI_1080:554 JCVI_1080:563 JCVI_1080:569 JCVI_1080:669 JCVI_1080:670 JCVI_1080:680 JCVI_10800:55 JCVI_10800:70 JCVI_10800:73 JCVI_10800:103 JCVI_10800:173 JCVI_10800:265 JCVI_10800:316 JCVI_10800:321 JCVI_10800:346 JCVI_10800:368 JCVI_10800:382 JCVI_10800:460 JCVI_10800:530 JCVI_10801:394 JCVI_10801:415 JCVI_10801:442 JCVI_10802:120 JCVI_10802:126 JCVI_10802:132 JCVI_10802:133 JCVI_10802:157 JCVI_10802:198 JCVI_10802:237 JCVI_10802:243 JCVI_10802:264 JCVI_10804:427 JCVI_10804:437 JCVI_10805:40 JCVI_10805:163 JCVI_10805:184 JCVI_10805:190 JCVI_10805:199 JCVI_10805:241 JCVI_10805:256 JCVI_10805:271 JCVI_10808:96 JCVI_10808:285 JCVI_10808:561 JCVI_1081:82 JCVI_1081:124 JCVI_1081:137 JCVI_1081:226 JCVI_1081:292 JCVI_1081:295 JCVI_1081:601 JCVI_1081:602 JCVI_1081:628 JCVI_1081:644 JCVI_1081:655 JCVI_1081:676 JCVI_1081:709 JCVI_1081:715 JCVI_1081:835 JCVI_1081:883 JCVI_1081:901 JCVI_10812:202 JCVI_10812:372 JCVI_10812:405 JCVI_10812:507 JCVI_10812:561 JCVI_10812:587 JCVI_10813:531 JCVI_10813:558 JCVI_10815:115 JCVI_10815:154 JCVI_10815:163 JCVI_10815:167 JCVI_10815:184 JCVI_10815:190 JCVI_10815:249 JCVI_10815:257 JCVI_10817:484 JCVI_10817:517 JCVI_10817:853 JCVI_10817:856 JCVI_10817:880 JCVI_10817:955 JCVI_10818:26 JCVI_10818:32 JCVI_10818:70 JCVI_10818:113 JCVI_10818:135 JCVI_10818:146 JCVI_10818:269 JCVI_10818:302 JCVI_10818:335 JCVI_10818:452 JCVI_10818:464 JCVI_10818:476 JCVI_10818:488 JCVI_10818:506 JCVI_10818:533 JCVI_10818:623 JCVI_10818:644 JCVI_10818:674 JCVI_10818:731 JCVI_10818:737 JCVI_10818:761 JCVI_10818:941 JCVI_10818:950 JCVI_10818:977 JCVI_10818:1021 JCVI_10818:1024 JCVI_10818:1041 JCVI_10821:76 JCVI_10821:79 JCVI_10821:88 JCVI_10821:115 JCVI_10821:190 JCVI_10821:259 JCVI_10821:274 JCVI_10821:277 JCVI_10821:314 JCVI_10821:334 JCVI_10821:489 JCVI_10821:492 JCVI_10821:559 JCVI_10821:572 JCVI_10821:610 JCVI_10823:182 JCVI_10823:187 JCVI_10823:216 JCVI_10823:223 JCVI_10823:248 JCVI_10823:290 JCVI_10823:317 JCVI_10823:336 JCVI_10823:366 JCVI_10823:393 JCVI_10823:492 JCVI_10823:580 JCVI_10823:636 JCVI_10823:648 JCVI_10823:714 JCVI_10823:810 JCVI_10823:976 JCVI_10823:991 JCVI_10823:1002 JCVI_10823:1011 JCVI_10823:1053 JCVI_10823:1098 JCVI_10823:1101 JCVI_10823:1128 JCVI_10823:1155 JCVI_10823:1181 JCVI_10823:1255 JCVI_10823:1272 JCVI_10823:1281 JCVI_10823:1283 JCVI_10823:1292 JCVI_10828:105 JCVI_10830:202 JCVI_10830:216 JCVI_10830:240 JCVI_10830:247 JCVI_10830:282 JCVI_10830:327 JCVI_10830:330 JCVI_10830:357 JCVI_10830:381 JCVI_10830:417 JCVI_10830:456 JCVI_10830:489 JCVI_10830:516 JCVI_10830:548 JCVI_10830:561 JCVI_10830:567 JCVI_10830:636 JCVI_10830:657 JCVI_10831:219 JCVI_10831:224 JCVI_10831:225 JCVI_10831:432 JCVI_1084:50 JCVI_1084:69 JCVI_1084:80 JCVI_1084:89 JCVI_1084:90 JCVI_1084:104 JCVI_1084:110 JCVI_1084:111 JCVI_1084:132 JCVI_1084:133 JCVI_1084:179 JCVI_1084:212 JCVI_1084:218 JCVI_1084:239 JCVI_1084:284 JCVI_1084:299 JCVI_1084:320 JCVI_1084:362 JCVI_1084:374 JCVI_1084:380 JCVI_1084:395 JCVI_1084:398 JCVI_1084:413 JCVI_1084:419 JCVI_1084:428 JCVI_1084:440 JCVI_1084:452 JCVI_1084:489 JCVI_1084:497 JCVI_1084:500 JCVI_1084:512 JCVI_1084:548 JCVI_1084:578 JCVI_1084:590 JCVI_1084:593 JCVI_1084:614 JCVI_1084:617 JCVI_1084:620 JCVI_1084:644 JCVI_1084:650 JCVI_1084:668 JCVI_1084:672 JCVI_1084:692 JCVI_1084:704 JCVI_1084:708 JCVI_1084:731 JCVI_1084:747 JCVI_1084:809 JCVI_1084:824 JCVI_1084:842 JCVI_1084:856 JCVI_1084:866 JCVI_1084:875 JCVI_1084:887 JCVI_1084:892 JCVI_1084:893 JCVI_1084:902 JCVI_1084:917 JCVI_1084:923 JCVI_1084:992 JCVI_1084:1004 JCVI_1084:1034 JCVI_1084:1086 JCVI_1084:1097 JCVI_1084:1123 JCVI_1084:1127 JCVI_1084:1133 JCVI_1084:1136 JCVI_1084:1142 JCVI_1084:1157 JCVI_1084:1160 JCVI_1084:1172 JCVI_1084:1181 JCVI_1084:1232 JCVI_1084:1302 JCVI_1084:1303 JCVI_1084:1322 JCVI_1084:1331 JCVI_1084:1336 JCVI_1084:1364 JCVI_1084:1376 JCVI_1084:1396 JCVI_10840:434 JCVI_10840:452 JCVI_10840:455 JCVI_10840:488 JCVI_10840:500 JCVI_10840:524 JCVI_10840:556 JCVI_10840:581 JCVI_10840:614 JCVI_10840:644 JCVI_10840:656 JCVI_10840:668 JCVI_10840:701 JCVI_10840:707 JCVI_10840:710 JCVI_10840:722 JCVI_10840:743 JCVI_10840:755 JCVI_10840:773 JCVI_10840:827 JCVI_10840:857 JCVI_10840:923 JCVI_10840:932 JCVI_10840:986 JCVI_10840:1037 JCVI_10840:1043 JCVI_10840:1055 JCVI_10840:1127 JCVI_10840:1136 JCVI_10840:1280 JCVI_10840:1334 JCVI_10840:1340 JCVI_10840:1346 JCVI_10840:1364 JCVI_10840:1439 JCVI_10840:1457 JCVI_10840:1487 JCVI_10840:1523 JCVI_10840:1533 JCVI_10840:1586 JCVI_10840:1646 JCVI_10843:152 JCVI_10843:159 JCVI_10843:241 JCVI_10843:751 JCVI_10843:767 JCVI_10843:814 JCVI_10843:818 JCVI_10843:836 JCVI_10843:857 JCVI_10843:911 JCVI_10843:917 JCVI_10843:933 JCVI_10843:937 JCVI_10843:985 JCVI_10843:987 JCVI_10843:1007 JCVI_10843:1016 JCVI_10844:644 JCVI_10848:29 JCVI_10848:98 JCVI_10848:170 JCVI_10848:212 JCVI_10848:214 JCVI_10848:230 JCVI_10848:389 JCVI_10848:400 JCVI_10848:402 JCVI_10848:431 JCVI_10848:466 JCVI_10848:526 JCVI_10848:552 JCVI_10848:576 JCVI_10848:588 JCVI_10848:636 JCVI_10848:637 JCVI_1085:203 JCVI_1085:206 JCVI_1085:209 JCVI_1085:299 JCVI_1085:338 JCVI_1085:458 JCVI_1085:524 JCVI_1085:542 JCVI_1085:557 JCVI_1085:611 JCVI_1085:629 JCVI_1085:668 JCVI_1085:680 JCVI_10852:477 JCVI_10852:552 JCVI_10854:79 JCVI_10854:112 JCVI_1086:166 JCVI_1086:169 JCVI_1086:261 JCVI_1086:271 JCVI_1086:283 JCVI_1086:326 JCVI_1086:364 JCVI_1086:508 JCVI_1086:521 JCVI_1086:634 JCVI_1086:647 JCVI_1086:714 JCVI_1086:721 JCVI_1086:806 JCVI_1086:865 JCVI_1086:866 JCVI_1086:880 JCVI_1086:892 JCVI_1086:910 JCVI_1086:928 JCVI_1086:964 JCVI_1086:1001 JCVI_1086:1033 JCVI_1086:1063 JCVI_1086:1174 JCVI_1086:1176 JCVI_1086:1177 JCVI_1086:1207 JCVI_10863:94 JCVI_10863:102 JCVI_10863:107 JCVI_10863:263 JCVI_10863:309 JCVI_10863:457 JCVI_10863:628 JCVI_10863:668 JCVI_10863:669 JCVI_10863:719 JCVI_10863:784 JCVI_10863:822 JCVI_10863:930 JCVI_10863:947 JCVI_10863:1144 JCVI_10863:1204 JCVI_10863:1261 JCVI_10863:1264 JCVI_10863:1276 JCVI_10863:1282 JCVI_10867:196 JCVI_10867:231 JCVI_10867:373 JCVI_10867:382 JCVI_10867:403 JCVI_10867:487 JCVI_10867:520 JCVI_10867:523 JCVI_10868:271 JCVI_10868:301 JCVI_10868:334 JCVI_10868:443 JCVI_10868:494 JCVI_10868:594 JCVI_10868:651 JCVI_10868:668 JCVI_10868:790 JCVI_10869:304 JCVI_10869:326 JCVI_10869:334 JCVI_10869:457 JCVI_10871:864 JCVI_10871:901 JCVI_10871:903 JCVI_10871:927 JCVI_10871:1113 JCVI_10871:1131 JCVI_10871:1215 JCVI_10871:1221 JCVI_10871:1239 JCVI_10871:1299 JCVI_10871:1305 JCVI_10871:1314 JCVI_10871:1497 JCVI_10871:1506 JCVI_10871:1530 JCVI_10872:252 JCVI_10872:260 JCVI_10872:278 JCVI_10873:81 JCVI_10873:407 JCVI_10873:427 JCVI_10873:433 JCVI_10873:444 JCVI_10873:445 JCVI_10873:449 JCVI_10873:485 JCVI_10873:547 JCVI_10873:562 JCVI_10873:581 JCVI_10873:626 JCVI_10873:648 JCVI_10873:699 JCVI_10873:700 JCVI_10873:754 JCVI_10873:879 JCVI_10873:892 JCVI_10873:949 JCVI_10874:51 JCVI_10874:58 JCVI_10874:61 JCVI_10874:89 JCVI_10874:101 JCVI_10874:164 JCVI_10874:201 JCVI_10874:257 JCVI_10874:311 JCVI_10874:312 JCVI_10874:328 JCVI_10874:486 JCVI_10875:109 JCVI_10875:142 JCVI_10875:191 JCVI_10875:215 JCVI_10875:363 JCVI_10875:373 JCVI_10875:495 JCVI_10875:496 JCVI_10875:499 JCVI_10875:501 JCVI_10877:89 JCVI_10877:92 JCVI_10877:119 JCVI_10877:134 JCVI_10877:155 JCVI_10877:173 JCVI_10877:176 JCVI_10877:188 JCVI_10877:189 JCVI_10877:194 JCVI_10877:197 JCVI_10877:236 JCVI_10877:242 JCVI_10877:248 JCVI_10877:293 JCVI_10877:308 JCVI_10877:321 JCVI_10877:322 JCVI_10877:329 JCVI_10877:350 JCVI_10877:365 JCVI_10877:452 JCVI_10877:461 JCVI_10877:467 JCVI_10877:485 JCVI_10877:488 JCVI_10877:491 JCVI_10877:518 JCVI_10877:527 JCVI_10877:541 JCVI_10877:542 JCVI_10877:562 JCVI_10877:584 JCVI_10877:626 JCVI_10877:650 JCVI_10877:656 JCVI_10877:660 JCVI_10877:662 JCVI_10877:680 JCVI_10877:824 JCVI_10877:860 JCVI_10877:908 JCVI_10877:909 JCVI_10877:915 JCVI_10877:917 JCVI_10877:938 JCVI_10877:942 JCVI_10877:950 JCVI_10877:965 JCVI_10877:986 JCVI_10877:1025 JCVI_10877:1040 JCVI_10877:1052 JCVI_10877:1055 JCVI_10877:1092 JCVI_10877:1111 JCVI_10877:1112 JCVI_10877:1139 JCVI_10877:1145 JCVI_10877:1270 JCVI_10877:1281 JCVI_10877:1283 JCVI_10877:1289 JCVI_10877:1301 JCVI_10877:1304 JCVI_10877:1313 JCVI_10877:1314 JCVI_10877:1322 JCVI_10877:1331 JCVI_10877:1355 JCVI_10877:1427 JCVI_10877:1448 JCVI_10877:1460 JCVI_10881:349 JCVI_10883:465 JCVI_10884:303 JCVI_10884:305 JCVI_10884:321 JCVI_10884:339 JCVI_10884:743 JCVI_10884:750 JCVI_10884:751 JCVI_10884:777 JCVI_10885:71 JCVI_10885:75 JCVI_10885:125 JCVI_10885:160 JCVI_10886:169 JCVI_10887:80 JCVI_10887:111 JCVI_10887:165 JCVI_10887:300 JCVI_10887:351 JCVI_10887:507 JCVI_10888:173 JCVI_10888:197 JCVI_10888:204 JCVI_10888:206 JCVI_10888:245 JCVI_10888:275 JCVI_10888:332 JCVI_10891:121 JCVI_10891:226 JCVI_10891:229 JCVI_10891:290 JCVI_10891:292 JCVI_10891:340 JCVI_10891:360 JCVI_10891:362 JCVI_10891:388 JCVI_10891:415 JCVI_10891:430 JCVI_10891:448 JCVI_10891:478 JCVI_10891:502 JCVI_10891:517 JCVI_10891:561 JCVI_10891:562 JCVI_10891:578 JCVI_10891:596 JCVI_10891:613 JCVI_10891:643 JCVI_10891:649 JCVI_10891:713 JCVI_10894:654 JCVI_10894:666 JCVI_10896:51 JCVI_10896:99 JCVI_10896:126 JCVI_10896:240 JCVI_10896:327 JCVI_10896:351 JCVI_10896:376 JCVI_10896:379 JCVI_10896:393 JCVI_10896:396 JCVI_10896:402 JCVI_10896:453 JCVI_10896:468 JCVI_10896:474 JCVI_10896:486 JCVI_10896:490 JCVI_10896:510 JCVI_10896:531 JCVI_10896:541 JCVI_10896:582 JCVI_10896:600 JCVI_10896:601 JCVI_10896:870 JCVI_10896:948 JCVI_10896:951 JCVI_10896:990 JCVI_10896:996 JCVI_10896:1014 JCVI_10896:1029 JCVI_10896:1041 JCVI_10896:1056 JCVI_10896:1071 JCVI_10896:1099 JCVI_10896:1150 JCVI_10897:245 JCVI_10897:272 JCVI_10897:299 JCVI_10897:347 JCVI_10897:368 JCVI_10897:399 JCVI_10897:434 JCVI_10897:515 JCVI_10897:531 JCVI_10897:594 JCVI_10897:602 JCVI_10897:647 JCVI_10897:866 JCVI_10897:905 JCVI_10897:959 JCVI_10897:1037 JCVI_10897:1058 JCVI_10897:1111 JCVI_10897:1112 JCVI_10898:126 JCVI_10898:288 JCVI_10898:294 JCVI_10898:465 JCVI_109:59 JCVI_109:73 JCVI_109:89 JCVI_109:115 JCVI_109:161 JCVI_109:206 JCVI_109:215 JCVI_109:273 JCVI_109:330 JCVI_109:446 JCVI_109:497 JCVI_109:557 JCVI_109:730 JCVI_109:782 JCVI_109:803 JCVI_109:809 JCVI_109:859 JCVI_10902:42 JCVI_10902:71 JCVI_10902:93 JCVI_10902:124 JCVI_10902:162 JCVI_10902:173 JCVI_10902:245 JCVI_10902:249 JCVI_10902:263 JCVI_10902:316 JCVI_10902:333 JCVI_10902:384 JCVI_10902:396 JCVI_10902:397 JCVI_10902:398 JCVI_10902:402 JCVI_10903:294 JCVI_10903:322 JCVI_10903:403 JCVI_10903:404 JCVI_10903:454 JCVI_10903:612 JCVI_10903:642 JCVI_10903:703 JCVI_10903:935 JCVI_10903:940 JCVI_10903:1168 JCVI_10903:1191 JCVI_10903:1288 JCVI_10909:344 JCVI_1091:232 JCVI_1091:265 JCVI_1091:268 JCVI_1091:316 JCVI_1091:352 JCVI_1091:379 JCVI_1091:388 JCVI_1091:427 JCVI_1091:433 JCVI_1091:692 JCVI_10912:423 JCVI_10916:571 JCVI_10916:577 JCVI_10916:607 JCVI_10916:640 JCVI_10916:677 JCVI_10916:937 JCVI_10916:994 JCVI_10916:998 JCVI_10916:1014 JCVI_10918:887 JCVI_10918:905 JCVI_1092:335 JCVI_1092:389 JCVI_1092:392 JCVI_1092:401 JCVI_1092:402 JCVI_1092:419 JCVI_1092:434 JCVI_1092:443 JCVI_1092:461 JCVI_1092:464 JCVI_1092:479 JCVI_1092:482 JCVI_1092:686 JCVI_1092:716 JCVI_1092:776 JCVI_1092:794 JCVI_1092:806 JCVI_1092:847 JCVI_1092:990 JCVI_1092:999 JCVI_1092:1029 JCVI_1092:1032 JCVI_1092:1152 JCVI_1092:1175 JCVI_1092:1203 JCVI_1092:1245 JCVI_1092:1308 JCVI_10920:455 JCVI_10920:459 JCVI_10920:479 JCVI_10921:46 JCVI_10921:104 JCVI_10921:221 JCVI_10921:254 JCVI_10921:317 JCVI_10921:341 JCVI_10921:365 JCVI_10921:476 JCVI_10921:539 JCVI_10921:569 JCVI_10921:620 JCVI_10921:656 JCVI_10921:680 JCVI_10921:683 JCVI_10921:707 JCVI_10921:776 JCVI_10921:797 JCVI_10921:812 JCVI_10921:900 JCVI_10926:69 JCVI_10926:103 JCVI_10926:141 JCVI_10926:183 JCVI_10926:207 JCVI_10926:398 JCVI_10926:399 JCVI_10926:405 JCVI_10926:410 JCVI_10926:459 JCVI_10926:537 JCVI_10926:539 JCVI_10926:546 JCVI_10926:600 JCVI_10926:696 JCVI_10926:762 JCVI_10926:792 JCVI_10926:897 JCVI_10926:908 JCVI_10926:978 JCVI_10926:1015 JCVI_10926:1065 JCVI_10926:1116 JCVI_10926:1140 JCVI_10930:218 JCVI_10930:223 JCVI_10930:252 JCVI_10930:254 JCVI_10930:374 JCVI_10930:380 JCVI_10930:384 JCVI_10930:423 JCVI_10930:520 JCVI_10930:525 JCVI_10930:531 JCVI_10932:178 JCVI_10932:196 JCVI_10932:342 JCVI_10932:420 JCVI_10932:435 JCVI_10933:272 JCVI_10933:284 JCVI_10933:356 JCVI_10933:446 JCVI_10933:458 JCVI_10933:461 JCVI_10933:482 JCVI_10933:485 JCVI_10933:488 JCVI_10933:506 JCVI_10933:507 JCVI_10933:532 JCVI_10933:536 JCVI_10933:551 JCVI_10933:593 JCVI_10933:594 JCVI_10933:602 JCVI_10933:611 JCVI_10933:617 JCVI_10933:674 JCVI_10933:704 JCVI_10933:709 JCVI_10933:713 JCVI_10933:725 JCVI_10933:731 JCVI_10933:758 JCVI_10933:767 JCVI_10933:779 JCVI_10933:797 JCVI_10933:812 JCVI_10933:851 JCVI_10933:875 JCVI_10934:64 JCVI_10934:88 JCVI_10934:223 JCVI_10934:229 JCVI_10934:268 JCVI_10934:280 JCVI_10934:292 JCVI_10934:322 JCVI_10934:362 JCVI_10934:430 JCVI_10934:449 JCVI_10934:538 JCVI_10934:556 JCVI_10934:583 JCVI_10934:610 JCVI_10934:616 JCVI_10934:649 JCVI_10934:673 JCVI_10934:716 JCVI_10936:251 JCVI_10936:413 JCVI_10938:221 JCVI_10938:317 JCVI_10938:347 JCVI_10938:380 JCVI_10938:434 JCVI_10938:437 JCVI_10938:452 JCVI_10938:470 JCVI_10938:479 JCVI_10938:488 JCVI_10938:518 JCVI_10938:545 JCVI_10938:551 JCVI_10938:653 JCVI_10938:662 JCVI_10938:692 JCVI_10938:699 JCVI_10939:283 JCVI_10940:353 JCVI_10940:371 JCVI_10940:374 JCVI_10940:380 JCVI_10940:432 JCVI_10940:530 JCVI_10940:545 JCVI_10940:594 JCVI_10940:605 JCVI_10940:617 JCVI_10940:626 JCVI_10940:641 JCVI_10940:644 JCVI_10940:654 JCVI_10942:201 JCVI_10942:282 JCVI_10942:287 JCVI_10943:189 JCVI_10943:237 JCVI_10943:249 JCVI_10943:257 JCVI_10943:288 JCVI_10943:291 JCVI_10943:341 JCVI_10943:346 JCVI_10943:358 JCVI_10943:682 JCVI_10943:698 JCVI_10943:732 JCVI_10943:779 JCVI_10943:820 JCVI_10943:838 JCVI_10943:924 JCVI_10943:1022 JCVI_10943:1026 JCVI_10943:1070 JCVI_10943:1087 JCVI_10943:1107 JCVI_10944:152 JCVI_10944:164 JCVI_10944:185 JCVI_10944:186 JCVI_10944:188 JCVI_10944:215 JCVI_10944:218 JCVI_10944:221 JCVI_10944:290 JCVI_10944:293 JCVI_10944:317 JCVI_10944:347 JCVI_10944:368 JCVI_10944:380 JCVI_10944:386 JCVI_10949:461 JCVI_10949:464 JCVI_10949:642 JCVI_10949:686 JCVI_10949:692 JCVI_10949:716 JCVI_10949:761 JCVI_10949:768 JCVI_10949:785 JCVI_1095:88 JCVI_1095:93 JCVI_10951:472 JCVI_10951:711 JCVI_10951:733 JCVI_10951:736 JCVI_10951:750 JCVI_10951:876 JCVI_10953:89 JCVI_10953:90 JCVI_10953:103 JCVI_10953:144 JCVI_10953:147 JCVI_10953:156 JCVI_10953:246 JCVI_10953:273 JCVI_10953:285 JCVI_10956:126 JCVI_10956:414 JCVI_10956:434 JCVI_10956:500 JCVI_10956:504 JCVI_10956:508 JCVI_10956:546 JCVI_10956:558 JCVI_10956:621 JCVI_10956:633 JCVI_10956:639 JCVI_10956:663 JCVI_10956:690 JCVI_10956:703 JCVI_10956:705 JCVI_10956:711 JCVI_10956:723 JCVI_10956:726 JCVI_10956:732 JCVI_10956:786 JCVI_10956:789 JCVI_10956:834 JCVI_10956:898 JCVI_10956:1014 JCVI_10956:1027 JCVI_10956:1065 JCVI_10956:1143 JCVI_10956:1158 JCVI_10956:1164 JCVI_10956:1191 JCVI_10957:84 JCVI_10958:173 JCVI_10958:199 JCVI_10958:220 JCVI_10958:373 JCVI_10958:391 JCVI_10958:481 JCVI_10958:500 JCVI_10958:710 JCVI_10958:716 JCVI_10958:722 JCVI_10958:732 JCVI_10958:755 JCVI_10958:765 JCVI_10958:794 JCVI_10958:827 JCVI_10958:848 JCVI_10958:959 JCVI_10958:1016 JCVI_10958:1070 JCVI_1096:126 JCVI_1096:133 JCVI_1096:157 JCVI_1096:208 JCVI_1096:211 JCVI_1096:214 JCVI_1096:217 JCVI_1096:230 JCVI_1096:232 JCVI_1096:484 JCVI_1096:553 JCVI_1096:565 JCVI_1096:580 JCVI_1096:597 JCVI_1096:654 JCVI_1096:700 JCVI_1096:727 JCVI_1096:733 JCVI_1096:748 JCVI_10962:110 JCVI_10962:231 JCVI_10962:242 JCVI_10962:251 JCVI_10962:305 JCVI_10962:356 JCVI_10963:256 JCVI_10963:267 JCVI_10963:300 JCVI_10963:333 JCVI_10963:364 JCVI_10963:480 JCVI_10963:519 JCVI_10963:545 JCVI_10963:597 JCVI_10963:687 JCVI_10963:756 JCVI_10963:921 JCVI_10963:1149 JCVI_10963:1182 JCVI_10963:1193 JCVI_10963:1227 JCVI_10964:58 JCVI_10964:70 JCVI_10964:94 JCVI_10964:138 JCVI_10964:157 JCVI_10964:175 JCVI_10964:223 JCVI_10964:229 JCVI_10964:247 JCVI_10964:248 JCVI_10964:298 JCVI_10964:325 JCVI_10964:343 JCVI_10964:355 JCVI_10964:413 JCVI_10964:436 JCVI_10964:443 JCVI_10964:472 JCVI_10965:37 JCVI_10965:92 JCVI_10965:136 JCVI_10965:188 JCVI_10965:190 JCVI_10965:198 JCVI_10965:205 JCVI_10965:211 JCVI_10965:235 JCVI_10965:259 JCVI_10965:286 JCVI_10965:313 JCVI_10965:349 JCVI_10965:355 JCVI_10965:358 JCVI_10965:403 JCVI_10965:409 JCVI_10965:436 JCVI_10965:460 JCVI_10965:461 JCVI_10965:469 JCVI_10965:470 JCVI_10965:478 JCVI_10965:518 JCVI_10965:524 JCVI_10965:545 JCVI_10965:551 JCVI_10965:563 JCVI_10966:1508 JCVI_10966:1518 JCVI_10966:1850 JCVI_10966:1862 JCVI_10966:1899 JCVI_10969:149 JCVI_10969:176 JCVI_10969:240 JCVI_10969:751 JCVI_10969:754 JCVI_10969:755 JCVI_10969:781 JCVI_10969:799 JCVI_1097:312 JCVI_1097:414 JCVI_1097:467 JCVI_1097:663 JCVI_10970:138 JCVI_10970:223 JCVI_10970:235 JCVI_10970:284 JCVI_10974:197 JCVI_10974:367 JCVI_10974:437 JCVI_10974:758 JCVI_10974:812 JCVI_10974:965 JCVI_10974:973 JCVI_10974:1013 JCVI_10974:1113 JCVI_10974:1286 JCVI_10975:471 JCVI_10975:488 JCVI_10975:536 JCVI_10975:538 JCVI_10975:543 JCVI_10975:547 JCVI_10977:56 JCVI_10977:116 JCVI_10977:146 JCVI_10977:175 JCVI_10977:188 JCVI_10977:255 JCVI_10977:263 JCVI_10977:269 JCVI_10977:278 JCVI_10977:305 JCVI_10977:308 JCVI_10977:314 JCVI_10977:386 JCVI_10977:389 JCVI_10977:527 JCVI_10977:533 JCVI_10978:201 JCVI_10978:237 JCVI_10978:243 JCVI_10978:252 JCVI_10978:282 JCVI_10978:297 JCVI_10978:352 JCVI_10978:353 JCVI_1098:63 JCVI_1098:93 JCVI_1098:120 JCVI_1098:138 JCVI_1098:143 JCVI_1098:186 JCVI_1098:194 JCVI_1098:207 JCVI_1098:270 JCVI_1098:291 JCVI_1098:298 JCVI_1098:300 JCVI_1098:303 JCVI_1098:305 JCVI_1098:402 JCVI_1098:465 JCVI_1098:513 JCVI_1098:522 JCVI_1098:621 JCVI_1098:708 JCVI_1098:777 JCVI_1098:783 JCVI_1098:852 JCVI_1098:912 JCVI_1098:921 JCVI_1098:954 JCVI_1098:1044 JCVI_1098:1071 JCVI_1098:1209 JCVI_1098:1254 JCVI_1098:1275 JCVI_10981:115 JCVI_10981:116 JCVI_10981:119 JCVI_10981:132 JCVI_10981:150 JCVI_10981:239 JCVI_10981:255 JCVI_10981:285 JCVI_10981:318 JCVI_10981:345 JCVI_10981:348 JCVI_10981:390 JCVI_10981:425 JCVI_10981:429 JCVI_10981:433 JCVI_10981:452 JCVI_10983:715 JCVI_10983:801 JCVI_10983:837 JCVI_10983:840 JCVI_10983:846 JCVI_10983:867 JCVI_10983:921 JCVI_10983:930 JCVI_10983:1008 JCVI_10983:1023 JCVI_10983:1032 JCVI_10983:1038 JCVI_10983:1083 JCVI_10983:1110 JCVI_10983:1116 JCVI_10983:1131 JCVI_10983:1146 JCVI_10983:1218 JCVI_10983:1236 JCVI_10983:1269 JCVI_10985:40 JCVI_10985:89 JCVI_10985:126 JCVI_10985:144 JCVI_10985:167 JCVI_10985:177 JCVI_10985:249 JCVI_10985:272 JCVI_10985:279 JCVI_10985:354 JCVI_10985:389 JCVI_10985:396 JCVI_10985:432 JCVI_10985:450 JCVI_10985:527 JCVI_10985:529 JCVI_10985:540 JCVI_10985:567 JCVI_10985:597 JCVI_10985:604 JCVI_10985:612 JCVI_10985:756 JCVI_10985:759 JCVI_10985:831 JCVI_10985:837 JCVI_10985:861 JCVI_10985:954 JCVI_10985:957 JCVI_10985:1011 JCVI_10985:1023 JCVI_10985:1044 JCVI_10985:1047 JCVI_10985:1053 JCVI_10985:1104 JCVI_10985:1125 JCVI_10985:1143 JCVI_10985:1233 JCVI_10985:1248 JCVI_10985:1261 JCVI_10985:1314 JCVI_10985:1350 JCVI_10985:1356 JCVI_10985:1368 JCVI_10985:1428 JCVI_10985:1437 JCVI_10985:1443 JCVI_10985:1539 JCVI_10985:1545 JCVI_10985:1638 JCVI_10985:1657 JCVI_10986:1043 JCVI_10986:1045 JCVI_10986:1057 JCVI_10986:1234 JCVI_10986:1294 JCVI_10986:1310 JCVI_10987:354 JCVI_10987:374 JCVI_10988:111 JCVI_10988:147 JCVI_10988:207 JCVI_10988:362 JCVI_10988:363 JCVI_10988:386 JCVI_1099:94 JCVI_1099:120 JCVI_1099:215 JCVI_1099:266 JCVI_1099:755 JCVI_10991:59 JCVI_10991:84 JCVI_10991:114 JCVI_10991:210 JCVI_10991:264 JCVI_10992:110 JCVI_10992:133 JCVI_10992:176 JCVI_10992:194 JCVI_10992:215 JCVI_10992:294 JCVI_10992:315 JCVI_10992:362 JCVI_10993:1061 JCVI_10993:1260 JCVI_10996:690 JCVI_10996:702 JCVI_10996:708 JCVI_10996:714 JCVI_10996:738 JCVI_10996:741 JCVI_10996:756 JCVI_10996:768 JCVI_10996:771 JCVI_10996:786 JCVI_10996:805 JCVI_10996:810 JCVI_10996:831 JCVI_10996:832 JCVI_10996:834 JCVI_10996:838 JCVI_10996:846 JCVI_10996:880 JCVI_10996:883 JCVI_10996:888 JCVI_10996:906 JCVI_10996:924 JCVI_10996:945 JCVI_10996:948 JCVI_10996:954 JCVI_10996:978 JCVI_10996:984 JCVI_10996:1026 JCVI_10996:1032 JCVI_10996:1059 JCVI_10996:1065 JCVI_10996:1071 JCVI_10996:1110 JCVI_10996:1122 JCVI_10996:1127 JCVI_10996:1137 JCVI_10996:1158 JCVI_10996:1176 JCVI_10996:1179 JCVI_10996:1191 JCVI_10996:1206 JCVI_10996:1210 JCVI_10996:1222 JCVI_10996:1228 JCVI_10996:1233 JCVI_10996:1239 JCVI_10996:1254 JCVI_10996:1287 JCVI_10996:1290 JCVI_10996:1296 JCVI_10996:1305 JCVI_10996:1317 JCVI_10996:1320 JCVI_10996:1323 JCVI_10996:1326 JCVI_10996:1335 JCVI_10996:1341 JCVI_10996:1356 JCVI_10996:1359 JCVI_10996:1361 JCVI_10996:1362 JCVI_10996:1387 JCVI_10996:1414 JCVI_10996:1422 JCVI_10996:1425 JCVI_10996:1449 JCVI_10996:1476 JCVI_10996:1507 JCVI_10996:1545 JCVI_10996:1548 JCVI_10996:1696 JCVI_10996:1708 JCVI_10996:1714 JCVI_10996:1756 JCVI_10996:1771 JCVI_10996:1778 JCVI_10996:1780 JCVI_10996:1844 JCVI_10996:1892 JCVI_10996:1923 JCVI_10996:1960 JCVI_10997:93 JCVI_10997:111 JCVI_10997:179 JCVI_10997:180 JCVI_10997:228 JCVI_10997:252 JCVI_10997:303 JCVI_10997:315 JCVI_10997:319 JCVI_10997:381 JCVI_10997:460 JCVI_10997:496 JCVI_10997:519 JCVI_10997:528 JCVI_10997:543 JCVI_10997:563 JCVI_10997:573 JCVI_10997:576 JCVI_10997:579 JCVI_10997:607 JCVI_10997:616 JCVI_10997:729 JCVI_10997:759 JCVI_11:96 JCVI_11:140 JCVI_11:168 JCVI_11:180 JCVI_11:186 JCVI_11:192 JCVI_11:339 JCVI_11:354 JCVI_11:413 JCVI_11:507 JCVI_11:510 JCVI_11:516 JCVI_11:525 JCVI_11:594 JCVI_11:618 JCVI_11:625 JCVI_11:627 JCVI_11:633 JCVI_11:678 JCVI_11:714 JCVI_11:894 JCVI_11:900 JCVI_110:195 JCVI_110:279 JCVI_110:282 JCVI_110:339 JCVI_11000:164 JCVI_11000:168 JCVI_11000:175 JCVI_11000:241 JCVI_11000:248 JCVI_11000:299 JCVI_11000:579 JCVI_11001:368 JCVI_11001:399 JCVI_11001:401 JCVI_11001:416 JCVI_11001:419 JCVI_11001:431 JCVI_11001:452 JCVI_11001:461 JCVI_11001:476 JCVI_11001:512 JCVI_11001:521 JCVI_11001:546 JCVI_11001:548 JCVI_11001:567 JCVI_11001:572 JCVI_11001:596 JCVI_11001:603 JCVI_11001:611 JCVI_11001:701 JCVI_11001:872 JCVI_11001:896 JCVI_11001:914 JCVI_11001:992 JCVI_11001:995 JCVI_11001:1022 JCVI_11001:1082 JCVI_11001:1100 JCVI_11001:1121 JCVI_11001:1133 JCVI_11001:1154 JCVI_11001:1164 JCVI_11001:1181 JCVI_11001:1188 JCVI_11001:1211 JCVI_11001:1244 JCVI_11001:1286 JCVI_11001:1298 JCVI_11001:1340 JCVI_11001:1352 JCVI_11001:1385 JCVI_11001:1394 JCVI_11001:1433 JCVI_11001:1439 JCVI_11001:1463 JCVI_11002:364 JCVI_11002:415 JCVI_11002:442 JCVI_11002:453 JCVI_11002:634 JCVI_11002:640 JCVI_11003:35 JCVI_11003:51 JCVI_11003:109 JCVI_11003:171 JCVI_11003:174 JCVI_11003:177 JCVI_11003:327 JCVI_11003:360 JCVI_11003:399 JCVI_11003:418 JCVI_11003:454 JCVI_11003:468 JCVI_11003:471 JCVI_11003:477 JCVI_11003:492 JCVI_11003:516 JCVI_11003:543 JCVI_11003:666 JCVI_11003:674 JCVI_11003:720 JCVI_11003:767 JCVI_11004:109 JCVI_11004:115 JCVI_11004:130 JCVI_11004:166 JCVI_11004:169 JCVI_11004:184 JCVI_11004:196 JCVI_11004:211 JCVI_11004:214 JCVI_11004:295 JCVI_11004:337 JCVI_11004:343 JCVI_11004:481 JCVI_11004:484 JCVI_11009:120 JCVI_11009:141 JCVI_11009:186 JCVI_11009:213 JCVI_11009:539 JCVI_11009:548 JCVI_11009:596 JCVI_11009:605 JCVI_11009:713 JCVI_11009:741 JCVI_11009:765 JCVI_1101:110 JCVI_1101:128 JCVI_1101:176 JCVI_1101:221 JCVI_1101:263 JCVI_1101:317 JCVI_1101:332 JCVI_1101:362 JCVI_1101:377 JCVI_1101:379 JCVI_1101:479 JCVI_1101:500 JCVI_1101:579 JCVI_1101:605 JCVI_11010:147 JCVI_11010:155 JCVI_11010:349 JCVI_11010:541 JCVI_11010:641 JCVI_11010:719 JCVI_11010:735 JCVI_11011:148 JCVI_11011:159 JCVI_11011:209 JCVI_11011:217 JCVI_11011:247 JCVI_11011:283 JCVI_11011:307 JCVI_11011:334 JCVI_11011:349 JCVI_11011:370 JCVI_11011:442 JCVI_11011:448 JCVI_11011:472 JCVI_11011:484 JCVI_11011:486 JCVI_11011:490 JCVI_11011:498 JCVI_11011:518 JCVI_11013:375 JCVI_11013:441 JCVI_11013:699 JCVI_11013:1083 JCVI_11013:1108 JCVI_11014:124 JCVI_11014:136 JCVI_11015:174 JCVI_11015:192 JCVI_11015:348 JCVI_11015:354 JCVI_11015:370 JCVI_11015:377 JCVI_11015:395 JCVI_11015:413 JCVI_11015:459 JCVI_11015:487 JCVI_11015:528 JCVI_11015:538 JCVI_11015:656 JCVI_11015:680 JCVI_11015:704 JCVI_11015:708 JCVI_11015:727 JCVI_11015:740 JCVI_11015:749 JCVI_11015:761 JCVI_11015:767 JCVI_11015:797 JCVI_11015:817 JCVI_11015:956 JCVI_11015:987 JCVI_11015:1034 JCVI_11015:1046 JCVI_11015:1085 JCVI_11015:1180 JCVI_11015:1191 JCVI_11015:1235 JCVI_11015:1241 JCVI_11015:1275 JCVI_11015:1277 JCVI_11015:1529 JCVI_11015:1568 JCVI_11015:1575 JCVI_11015:1631 JCVI_11015:1664 JCVI_11015:1683 JCVI_11015:1737 JCVI_11015:1742 JCVI_11015:1753 JCVI_11015:1763 JCVI_11015:1766 JCVI_11015:1791 JCVI_11015:1793 JCVI_11015:1823 JCVI_11015:1874 JCVI_11015:1886 JCVI_11015:1915 JCVI_11015:1916 JCVI_11015:1941 JCVI_11015:1998 JCVI_11015:2012 JCVI_11015:2036 JCVI_11015:2058 JCVI_11015:2060 JCVI_11015:2084 JCVI_11015:2096 JCVI_11017:458 JCVI_11017:485 JCVI_11017:504 JCVI_11017:569 JCVI_11017:664 JCVI_11017:671 JCVI_11019:111 JCVI_11019:132 JCVI_11019:168 JCVI_11019:225 JCVI_11019:228 JCVI_1102:474 JCVI_1102:494 JCVI_11020:372 JCVI_11024:55 JCVI_11024:269 JCVI_11024:356 JCVI_11024:358 JCVI_11024:365 JCVI_11024:377 JCVI_11024:428 JCVI_11024:441 JCVI_11024:445 JCVI_11024:466 JCVI_11025:312 JCVI_11025:442 JCVI_11026:352 JCVI_11026:369 JCVI_11029:204 JCVI_11029:206 JCVI_11029:209 JCVI_11029:224 JCVI_11029:254 JCVI_11029:270 JCVI_11029:279 JCVI_11029:284 JCVI_11029:341 JCVI_11029:344 JCVI_11029:347 JCVI_11029:413 JCVI_11029:420 JCVI_11029:432 JCVI_11029:454 JCVI_11029:483 JCVI_11029:491 JCVI_11029:508 JCVI_11029:512 JCVI_11029:554 JCVI_11029:578 JCVI_11029:602 JCVI_11029:669 JCVI_11029:710 JCVI_11029:755 JCVI_11032:527 JCVI_11032:546 JCVI_11032:560 JCVI_11032:579 JCVI_11032:590 JCVI_11032:600 JCVI_11032:608 JCVI_11032:677 JCVI_11032:713 JCVI_11032:716 JCVI_11032:740 JCVI_11032:791 JCVI_11032:803 JCVI_11032:854 JCVI_11032:887 JCVI_11034:231 JCVI_11034:297 JCVI_11034:315 JCVI_11034:342 JCVI_11034:357 JCVI_11034:642 JCVI_11034:645 JCVI_11034:690 JCVI_11035:70 JCVI_11035:101 JCVI_11035:133 JCVI_11035:139 JCVI_11035:244 JCVI_11035:262 JCVI_11035:310 JCVI_11036:394 JCVI_11036:430 JCVI_11039:328 JCVI_11039:353 JCVI_11039:427 JCVI_11039:495 JCVI_11039:498 JCVI_11039:602 JCVI_11039:651 JCVI_11039:675 JCVI_11039:717 JCVI_11039:721 JCVI_11039:738 JCVI_1104:497 JCVI_1104:500 JCVI_1104:512 JCVI_1104:542 JCVI_11040:285 JCVI_11040:325 JCVI_11040:327 JCVI_11040:357 JCVI_11043:59 JCVI_11043:60 JCVI_11043:88 JCVI_11043:146 JCVI_11043:197 JCVI_11043:257 JCVI_11043:298 JCVI_11043:353 JCVI_11043:366 JCVI_11043:375 JCVI_11044:510 JCVI_11044:528 JCVI_11044:596 JCVI_11044:601 JCVI_11046:409 JCVI_11046:450 JCVI_1105:148 JCVI_1105:159 JCVI_1105:316 JCVI_1105:346 JCVI_1105:357 JCVI_1105:367 JCVI_1105:516 JCVI_1105:580 JCVI_11050:87 JCVI_11050:135 JCVI_11050:138 JCVI_11050:154 JCVI_11050:210 JCVI_11050:222 JCVI_11050:235 JCVI_11050:249 JCVI_11050:255 JCVI_11050:258 JCVI_11050:261 JCVI_11050:267 JCVI_11050:285 JCVI_11050:303 JCVI_11050:369 JCVI_11050:387 JCVI_11050:396 JCVI_11050:408 JCVI_11050:435 JCVI_11050:444 JCVI_11050:459 JCVI_11050:471 JCVI_11050:537 JCVI_11050:549 JCVI_11050:552 JCVI_11050:582 JCVI_11050:645 JCVI_11050:657 JCVI_11052:106 JCVI_11052:113 JCVI_11052:180 JCVI_11052:314 JCVI_11052:428 JCVI_11052:469 JCVI_11052:611 JCVI_11052:612 JCVI_11052:680 JCVI_11052:707 JCVI_11052:722 JCVI_11052:809 JCVI_11052:888 JCVI_11052:923 JCVI_11052:963 JCVI_11052:971 JCVI_11052:1050 JCVI_11052:1060 JCVI_11052:1064 JCVI_11053:98 JCVI_11053:113 JCVI_11053:117 JCVI_11053:119 JCVI_11053:125 JCVI_11053:129 JCVI_11053:142 JCVI_11053:143 JCVI_11053:245 JCVI_11053:247 JCVI_11053:320 JCVI_11053:362 JCVI_11055:64 JCVI_11055:110 JCVI_11055:126 JCVI_11055:200 JCVI_11055:216 JCVI_11055:305 JCVI_11055:342 JCVI_11055:350 JCVI_11055:365 JCVI_11055:406 JCVI_11055:497 JCVI_11055:569 JCVI_11055:572 JCVI_11055:758 JCVI_11055:794 JCVI_11055:821 JCVI_11055:968 JCVI_11055:1055 JCVI_11055:1073 JCVI_11055:1274 JCVI_11055:1335 JCVI_11055:1409 JCVI_11055:1433 JCVI_11057:51 JCVI_11057:65 JCVI_11057:69 JCVI_11057:76 JCVI_11057:98 JCVI_11057:100 JCVI_11057:109 JCVI_11057:163 JCVI_11057:232 JCVI_11057:241 JCVI_11057:310 JCVI_11057:334 JCVI_11057:337 JCVI_11057:338 JCVI_11057:386 JCVI_11059:989 JCVI_11059:996 JCVI_11059:1022 JCVI_11059:1130 JCVI_11059:1145 JCVI_11059:1169 JCVI_11059:1215 JCVI_11059:1217 JCVI_11059:1240 JCVI_11059:1241 JCVI_11059:1262 JCVI_11059:1278 JCVI_11060:163 JCVI_11060:223 JCVI_11060:259 JCVI_11060:376 JCVI_11060:457 JCVI_11060:601 JCVI_11060:619 JCVI_11060:703 JCVI_11060:739 JCVI_11060:955 JCVI_11060:964 JCVI_11060:974 JCVI_11060:1012 JCVI_11060:1021 JCVI_11060:1225 JCVI_11060:1282 JCVI_11060:1431 JCVI_11060:1434 JCVI_11060:1500 JCVI_11060:1698 JCVI_11060:1709 JCVI_11060:1710 JCVI_11060:1837 JCVI_11060:1859 JCVI_11061:148 JCVI_11061:442 JCVI_11061:463 JCVI_11061:487 JCVI_11062:182 JCVI_11062:306 JCVI_11062:620 JCVI_11062:868 JCVI_11062:881 JCVI_11062:884 JCVI_11062:898 JCVI_11062:953 JCVI_11062:957 JCVI_11065:1161 JCVI_11065:1206 JCVI_11065:1212 JCVI_11065:1311 JCVI_11065:1338 JCVI_11065:1359 JCVI_11065:1449 JCVI_11065:1494 JCVI_11065:1500 JCVI_11065:1506 JCVI_11065:1512 JCVI_11065:1521 JCVI_11065:1573 JCVI_11065:1575 JCVI_11066:106 JCVI_11066:123 JCVI_11066:318 JCVI_11069:96 JCVI_11069:180 JCVI_11069:214 JCVI_11069:216 JCVI_11069:246 JCVI_11069:255 JCVI_11069:267 JCVI_11069:270 JCVI_11069:298 JCVI_11069:349 JCVI_11069:444 JCVI_11069:450 JCVI_11069:456 JCVI_11069:474 JCVI_11069:510 JCVI_11069:531 JCVI_11069:564 JCVI_11069:613 JCVI_11069:614 JCVI_11069:632 JCVI_11069:708 JCVI_11069:714 JCVI_11069:719 JCVI_11069:760 JCVI_11069:788 JCVI_11069:791 JCVI_11070:94 JCVI_11070:98 JCVI_11070:101 JCVI_11070:205 JCVI_11070:226 JCVI_11070:229 JCVI_11070:238 JCVI_11070:254 JCVI_11070:259 JCVI_11070:277 JCVI_11070:328 JCVI_11070:355 JCVI_11070:356 JCVI_11070:364 JCVI_11070:427 JCVI_11070:440 JCVI_11070:445 JCVI_11070:448 JCVI_11070:457 JCVI_11070:466 JCVI_11070:472 JCVI_11070:559 JCVI_11070:583 JCVI_11070:585 JCVI_11070:685 JCVI_11070:702 JCVI_11071:243 JCVI_11071:255 JCVI_11071:279 JCVI_11071:514 JCVI_11071:520 JCVI_11071:838 JCVI_11071:859 JCVI_11072:344 JCVI_11076:177 JCVI_11079:293 JCVI_11079:845 JCVI_11082:58 JCVI_11082:127 JCVI_11082:128 JCVI_11082:180 JCVI_11082:237 JCVI_11082:279 JCVI_11082:336 JCVI_11082:342 JCVI_11082:354 JCVI_11082:357 JCVI_11082:387 JCVI_11082:444 JCVI_11082:522 JCVI_11082:555 JCVI_11082:658 JCVI_11082:659 JCVI_11082:675 JCVI_11083:102 JCVI_11083:114 JCVI_11083:225 JCVI_11083:255 JCVI_11083:259 JCVI_11083:315 JCVI_11083:316 JCVI_11083:318 JCVI_11083:330 JCVI_11083:444 JCVI_11083:498 JCVI_11083:660 JCVI_11083:691 JCVI_11083:711 JCVI_11084:64 JCVI_11084:67 JCVI_11084:185 JCVI_11084:235 JCVI_11084:238 JCVI_11084:247 JCVI_11084:253 JCVI_11084:310 JCVI_11084:337 JCVI_11084:388 JCVI_11084:476 JCVI_11084:550 JCVI_11084:568 JCVI_11084:592 JCVI_11084:598 JCVI_11084:622 JCVI_11084:655 JCVI_11084:676 JCVI_11084:697 JCVI_11084:787 JCVI_11084:823 JCVI_11084:832 JCVI_11084:836 JCVI_11084:856 JCVI_11084:868 JCVI_11084:887 JCVI_11084:949 JCVI_11084:1136 JCVI_11084:1334 JCVI_11084:1389 JCVI_11084:1398 JCVI_11084:1404 JCVI_11084:1438 JCVI_11084:1515 JCVI_11084:1540 JCVI_11087:71 JCVI_11087:140 JCVI_11087:179 JCVI_11087:254 JCVI_11087:322 JCVI_11087:398 JCVI_11087:485 JCVI_11087:500 JCVI_11087:505 JCVI_11087:650 JCVI_11087:672 JCVI_11088:441 JCVI_11088:581 JCVI_11088:583 JCVI_11088:620 JCVI_11088:1091 JCVI_11088:1094 JCVI_11088:1101 JCVI_1109:76 JCVI_1109:82 JCVI_1109:181 JCVI_1109:199 JCVI_1109:223 JCVI_1109:265 JCVI_1109:280 JCVI_1109:311 JCVI_1109:331 JCVI_1109:367 JCVI_1109:376 JCVI_1109:406 JCVI_1109:454 JCVI_1109:490 JCVI_1109:499 JCVI_1109:503 JCVI_1109:530 JCVI_1109:532 JCVI_1109:548 JCVI_1109:631 JCVI_1109:643 JCVI_1109:655 JCVI_1109:694 JCVI_1109:696 JCVI_1109:709 JCVI_11090:191 JCVI_11090:297 JCVI_11090:430 JCVI_11090:439 JCVI_11090:476 JCVI_11092:268 JCVI_11092:348 JCVI_11092:438 JCVI_11092:471 JCVI_11092:480 JCVI_11092:483 JCVI_11092:498 JCVI_11092:501 JCVI_11092:504 JCVI_11092:544 JCVI_11092:558 JCVI_11093:214 JCVI_11093:397 JCVI_11093:418 JCVI_11093:433 JCVI_11094:271 JCVI_11094:309 JCVI_11095:52 JCVI_11095:88 JCVI_11095:109 JCVI_11095:118 JCVI_11095:148 JCVI_11095:193 JCVI_11095:196 JCVI_11095:211 JCVI_11095:220 JCVI_11095:222 JCVI_11095:238 JCVI_11095:250 JCVI_11095:286 JCVI_11095:292 JCVI_11095:308 JCVI_11095:310 JCVI_11095:340 JCVI_11095:406 JCVI_11095:409 JCVI_11095:412 JCVI_11095:511 JCVI_11095:517 JCVI_11095:544 JCVI_11095:574 JCVI_11095:598 JCVI_11095:952 JCVI_11095:953 JCVI_11095:983 JCVI_11095:1016 JCVI_11095:1102 JCVI_11098:276 JCVI_11098:284 JCVI_11098:302 JCVI_11098:347 JCVI_1110:670 JCVI_1110:677 JCVI_1110:700 JCVI_11100:55 JCVI_11100:88 JCVI_11100:93 JCVI_11100:120 JCVI_11100:131 JCVI_11100:147 JCVI_11100:181 JCVI_11100:209 JCVI_11100:273 JCVI_11100:279 JCVI_11100:393 JCVI_11100:405 JCVI_11100:429 JCVI_11100:438 JCVI_11100:456 JCVI_11100:459 JCVI_11100:462 JCVI_11100:509 JCVI_11100:510 JCVI_11100:531 JCVI_11100:552 JCVI_11100:574 JCVI_11100:666 JCVI_11100:687 JCVI_11100:704 JCVI_11100:727 JCVI_11100:729 JCVI_11100:783 JCVI_11100:810 JCVI_11100:827 JCVI_11100:864 JCVI_11100:891 JCVI_11101:78 JCVI_11101:179 JCVI_11101:188 JCVI_11101:245 JCVI_11101:248 JCVI_11101:269 JCVI_11101:308 JCVI_11101:326 JCVI_11101:398 JCVI_11101:407 JCVI_11101:420 JCVI_11101:431 JCVI_11101:446 JCVI_11101:473 JCVI_11101:578 JCVI_11104:238 JCVI_11104:326 JCVI_11104:372 JCVI_11104:388 JCVI_11104:389 JCVI_11104:424 JCVI_11104:467 JCVI_11104:468 JCVI_11104:478 JCVI_11104:490 JCVI_11104:569 JCVI_11104:582 JCVI_11104:583 JCVI_11108:1203 JCVI_11108:1230 JCVI_11108:1258 JCVI_11108:1272 JCVI_11108:1290 JCVI_11108:1309 JCVI_11108:1356 JCVI_1111:135 JCVI_1111:220 JCVI_1111:307 JCVI_1111:391 JCVI_1111:475 JCVI_1111:508 JCVI_1111:568 JCVI_1111:574 JCVI_11113:176 JCVI_11113:251 JCVI_11113:383 JCVI_11113:419 JCVI_11113:455 JCVI_11113:488 JCVI_11113:554 JCVI_11113:569 JCVI_11113:636 JCVI_11114:407 JCVI_11114:431 JCVI_11114:620 JCVI_11114:623 JCVI_11114:659 JCVI_11114:666 JCVI_11114:731 JCVI_11114:749 JCVI_11114:768 JCVI_11114:812 JCVI_1112:29 JCVI_1112:36 JCVI_1112:51 JCVI_1112:63 JCVI_1112:138 JCVI_1112:172 JCVI_1112:186 JCVI_1112:201 JCVI_1112:219 JCVI_1112:246 JCVI_1112:249 JCVI_1112:252 JCVI_1112:276 JCVI_1112:279 JCVI_1112:303 JCVI_1112:318 JCVI_1112:336 JCVI_1112:384 JCVI_1112:390 JCVI_1112:415 JCVI_1112:418 JCVI_1112:421 JCVI_1112:429 JCVI_1112:431 JCVI_1112:438 JCVI_1112:455 JCVI_1112:461 JCVI_1112:475 JCVI_1112:507 JCVI_1112:522 JCVI_1112:534 JCVI_1112:540 JCVI_1112:573 JCVI_1112:576 JCVI_1112:588 JCVI_1112:621 JCVI_11121:509 JCVI_11121:512 JCVI_11121:569 JCVI_11121:596 JCVI_11125:24 JCVI_11125:311 JCVI_11125:338 JCVI_11125:380 JCVI_11125:572 JCVI_11126:104 JCVI_11126:134 JCVI_11126:203 JCVI_11126:251 JCVI_11126:272 JCVI_11126:358 JCVI_11126:380 JCVI_11126:434 JCVI_11126:458 JCVI_11126:476 JCVI_11126:509 JCVI_11126:527 JCVI_11126:554 JCVI_11126:563 JCVI_11126:593 JCVI_11126:635 JCVI_11126:659 JCVI_11126:740 JCVI_11126:749 JCVI_11126:803 JCVI_11126:833 JCVI_11126:848 JCVI_11126:869 JCVI_11126:872 JCVI_11126:884 JCVI_11126:887 JCVI_11126:913 JCVI_11126:917 JCVI_11126:935 JCVI_11126:945 JCVI_11126:998 JCVI_11126:1007 JCVI_11126:1043 JCVI_11126:1130 JCVI_11127:239 JCVI_11127:250 JCVI_11127:386 JCVI_11127:494 JCVI_11127:521 JCVI_11127:530 JCVI_11127:572 JCVI_11127:590 JCVI_11128:97 JCVI_11128:99 JCVI_11128:102 JCVI_11128:141 JCVI_11128:273 JCVI_1113:873 JCVI_1113:881 JCVI_1113:926 JCVI_1113:960 JCVI_1113:961 JCVI_1113:981 JCVI_1113:1007 JCVI_1113:1011 JCVI_1113:1032 JCVI_11135:552 JCVI_11135:553 JCVI_11135:571 JCVI_11135:723 JCVI_11135:759 JCVI_11135:781 JCVI_11135:880 JCVI_11135:916 JCVI_11136:33 JCVI_11136:45 JCVI_11136:48 JCVI_11136:69 JCVI_11136:81 JCVI_11136:102 JCVI_11136:108 JCVI_11136:138 JCVI_11136:174 JCVI_11136:177 JCVI_11137:9 JCVI_11137:12 JCVI_11137:111 JCVI_11137:120 JCVI_11137:156 JCVI_11137:183 JCVI_11137:207 JCVI_11137:237 JCVI_11137:244 JCVI_11137:315 JCVI_11137:321 JCVI_11137:360 JCVI_11137:420 JCVI_11137:507 JCVI_11137:525 JCVI_11137:534 JCVI_11137:556 JCVI_11139:33 JCVI_11139:74 JCVI_11139:170 JCVI_11139:315 JCVI_11139:368 JCVI_11139:440 JCVI_1114:198 JCVI_1114:249 JCVI_1114:282 JCVI_1114:291 JCVI_1114:300 JCVI_1114:345 JCVI_1114:369 JCVI_1114:450 JCVI_1114:483 JCVI_1114:615 JCVI_1114:654 JCVI_1114:669 JCVI_1114:684 JCVI_1114:726 JCVI_1114:765 JCVI_1114:819 JCVI_1114:1002 JCVI_1114:1020 JCVI_1114:1041 JCVI_1114:1068 JCVI_1114:1107 JCVI_1114:1122 JCVI_1114:1131 JCVI_1114:1182 JCVI_1114:1197 JCVI_1114:1218 JCVI_1114:1224 JCVI_1114:1335 JCVI_1114:1452 JCVI_1114:1506 JCVI_1114:1524 JCVI_1114:1536 JCVI_1114:1632 JCVI_1114:1638 JCVI_1114:1719 JCVI_11140:21 JCVI_11140:42 JCVI_11140:72 JCVI_11140:75 JCVI_11140:99 JCVI_11140:105 JCVI_11140:114 JCVI_11140:126 JCVI_11140:147 JCVI_11140:168 JCVI_11140:174 JCVI_11140:195 JCVI_11140:231 JCVI_11140:234 JCVI_11140:240 JCVI_11140:249 JCVI_11140:267 JCVI_11140:276 JCVI_11140:306 JCVI_11140:336 JCVI_11140:382 JCVI_11140:398 JCVI_11140:406 JCVI_11140:433 JCVI_11140:466 JCVI_11140:472 JCVI_11140:502 JCVI_11140:508 JCVI_11140:535 JCVI_11140:541 JCVI_11140:583 JCVI_11140:592 JCVI_11140:598 JCVI_11140:640 JCVI_11140:643 JCVI_11140:646 JCVI_11140:700 JCVI_11140:701 JCVI_11140:705 JCVI_11140:723 JCVI_11140:724 JCVI_11140:772 JCVI_11140:805 JCVI_11140:814 JCVI_11140:871 JCVI_11140:874 JCVI_11140:889 JCVI_11140:913 JCVI_11140:931 JCVI_11140:943 JCVI_11140:947 JCVI_11140:967 JCVI_11140:976 JCVI_11140:979 JCVI_11140:1024 JCVI_11140:1042 JCVI_11140:1045 JCVI_11140:1051 JCVI_11140:1060 JCVI_11140:1069 JCVI_11140:1075 JCVI_11140:1105 JCVI_11140:1120 JCVI_11140:1147 JCVI_11140:1174 JCVI_11140:1201 JCVI_11140:1212 JCVI_11140:1223 JCVI_11140:1302 JCVI_11140:1303 JCVI_11146:508 JCVI_11146:598 JCVI_11149:13 JCVI_11149:52 JCVI_11149:118 JCVI_11149:142 JCVI_11149:310 JCVI_11149:337 JCVI_11149:379 JCVI_11149:394 JCVI_11149:406 JCVI_11149:424 JCVI_11149:475 JCVI_11149:505 JCVI_11149:511 JCVI_11149:577 JCVI_11149:586 JCVI_11149:604 JCVI_11149:613 JCVI_11149:617 JCVI_11149:644 JCVI_11149:661 JCVI_11149:669 JCVI_11149:688 JCVI_11149:693 JCVI_11149:738 JCVI_11149:762 JCVI_11149:783 JCVI_11149:800 JCVI_11149:807 JCVI_11149:835 JCVI_11149:842 JCVI_11149:865 JCVI_11149:867 JCVI_11149:910 JCVI_11149:984 JCVI_11149:1036 JCVI_11149:1055 JCVI_11149:1056 JCVI_11149:1078 JCVI_11149:1122 JCVI_11149:1201 JCVI_11149:1270 JCVI_11149:1288 JCVI_11149:1330 JCVI_11149:1347 JCVI_11149:1360 JCVI_11149:1402 JCVI_11149:1450 JCVI_11149:1473 JCVI_11149:1476 JCVI_11149:1487 JCVI_11149:1508 JCVI_11149:1533 JCVI_1115:788 JCVI_1115:856 JCVI_11151:706 JCVI_11151:748 JCVI_11151:778 JCVI_11151:791 JCVI_11151:793 JCVI_11151:825 JCVI_11151:833 JCVI_11151:841 JCVI_11151:847 JCVI_11151:856 JCVI_11151:922 JCVI_11151:928 JCVI_11151:962 JCVI_11151:976 JCVI_11151:988 JCVI_11151:1006 JCVI_11151:1021 JCVI_11151:1042 JCVI_11151:1105 JCVI_11151:1123 JCVI_11155:554 JCVI_11155:581 JCVI_11156:68 JCVI_11156:74 JCVI_11156:332 JCVI_11156:335 JCVI_11156:353 JCVI_11156:397 JCVI_11156:402 JCVI_11156:421 JCVI_11156:423 JCVI_11156:425 JCVI_11156:443 JCVI_11156:449 JCVI_11156:512 JCVI_11156:602 JCVI_11156:803 JCVI_11156:839 JCVI_11157:978 JCVI_11157:997 JCVI_11157:1047 JCVI_11157:1059 JCVI_11157:1062 JCVI_11157:1134 JCVI_11157:1138 JCVI_11159:70 JCVI_11159:227 JCVI_11159:230 JCVI_11159:260 JCVI_1116:142 JCVI_1116:164 JCVI_1116:179 JCVI_1116:272 JCVI_1116:287 JCVI_11162:242 JCVI_11162:275 JCVI_11162:278 JCVI_11162:347 JCVI_11162:368 JCVI_11162:369 JCVI_11162:641 JCVI_11162:647 JCVI_11162:886 JCVI_11162:916 JCVI_11162:958 JCVI_11162:964 JCVI_11162:1078 JCVI_11162:1163 JCVI_11162:1177 JCVI_11163:93 JCVI_11163:110 JCVI_11163:161 JCVI_11163:209 JCVI_11163:219 JCVI_11163:236 JCVI_11163:263 JCVI_11163:266 JCVI_11163:297 JCVI_11163:347 JCVI_11163:419 JCVI_11163:428 JCVI_11163:467 JCVI_11163:470 JCVI_11163:492 JCVI_11163:557 JCVI_11163:599 JCVI_11163:662 JCVI_11163:665 JCVI_11163:723 JCVI_11165:40 JCVI_11165:54 JCVI_11165:143 JCVI_11165:146 JCVI_11165:421 JCVI_11165:952 JCVI_11165:972 JCVI_11165:982 JCVI_11165:1008 JCVI_11165:1027 JCVI_11167:105 JCVI_11167:197 JCVI_11167:236 JCVI_11167:255 JCVI_11167:258 JCVI_11167:448 JCVI_11167:523 JCVI_11168:80 JCVI_11168:104 JCVI_11168:115 JCVI_11168:162 JCVI_11168:164 JCVI_11168:203 JCVI_11168:218 JCVI_11168:240 JCVI_11168:266 JCVI_11169:38 JCVI_11169:43 JCVI_11169:58 JCVI_11169:59 JCVI_11169:69 JCVI_11169:70 JCVI_11169:116 JCVI_11169:128 JCVI_11169:140 JCVI_11169:191 JCVI_11169:215 JCVI_11169:239 JCVI_11169:266 JCVI_11169:284 JCVI_11169:300 JCVI_11172:215 JCVI_11172:241 JCVI_11172:431 JCVI_11172:469 JCVI_11175:49 JCVI_11175:58 JCVI_11175:79 JCVI_11175:139 JCVI_11175:151 JCVI_11175:176 JCVI_11175:211 JCVI_11175:229 JCVI_11175:337 JCVI_11175:495 JCVI_11175:537 JCVI_11175:550 JCVI_11177:139 JCVI_11177:175 JCVI_11177:303 JCVI_11177:648 JCVI_11178:152 JCVI_11178:445 JCVI_11178:468 JCVI_11178:493 JCVI_11178:499 JCVI_11178:505 JCVI_11178:578 JCVI_11178:608 JCVI_11178:611 JCVI_11179:198 JCVI_11179:270 JCVI_11179:285 JCVI_11179:354 JCVI_11179:420 JCVI_11179:423 JCVI_1118:74 JCVI_1118:80 JCVI_1118:105 JCVI_1118:135 JCVI_1118:147 JCVI_1118:177 JCVI_1118:198 JCVI_1118:207 JCVI_1118:258 JCVI_1118:273 JCVI_1118:336 JCVI_1118:354 JCVI_1118:366 JCVI_1118:414 JCVI_1118:459 JCVI_1118:471 JCVI_1118:477 JCVI_1118:495 JCVI_1118:510 JCVI_1118:547 JCVI_1118:585 JCVI_1118:609 JCVI_11181:181 JCVI_11181:187 JCVI_11181:205 JCVI_11181:295 JCVI_11181:331 JCVI_11181:373 JCVI_11181:414 JCVI_11181:415 JCVI_11181:424 JCVI_11181:430 JCVI_11181:438 JCVI_11181:440 JCVI_11181:481 JCVI_11181:493 JCVI_11182:304 JCVI_11182:318 JCVI_11182:324 JCVI_11182:393 JCVI_11
[truncated: 48,304,852 more chars]
