# Supplementary material for: Dissecting the complex regulation of lodging resistance in Brassica napus
Source: Mol Breed. 2018 Feb 21;38(3):30. doi: 10.1007/s11032-018-0781-6 (PMC5842258; doi:10.1007/s11032-018-0781-6)
Supplement: Supplementary file 5 — (TXT 62.3 mb). [file 11032_2018_781_MOESM5_ESM.txt]

	IB28_Cas	D6_APE	IB99_MadxRec	IB58_Exp	IB180_Vis	A168_TEM	IB120_Palm	A176_Ver	IB57_Exc	IB21_Cab	IB29_Cat	IB60_Fla	IB45_Dim	IB02_AbuN	D26_CAPxMOH	IB16_Bra	D4_AMBxCOM	IB24_CanxCou	IB37_ColxNic	D79_JETN	IB70_HanxGas	A42_Dar	D137_ROCxLIZ	A136_Roc	D131_Raf	IB125_POH285B	D14_Bol	D75_INCxCON	D74_HURxNAV	D102_MAT	D46_DIP	IB86_LemM	D10_BAL	IB133_Ram	D117_NOR	IB151_SloK	D127_PRI	IB100_Maj	IB139_Sam	A11_Bie	D55_EUR	IB91_LicxExp	A25_Cap	IB143_ShaxWin	IB130_Qui	D39_COR	TAP	D7_APExGIN	IB121_Palu
A_AA960715	0	0	0.496613945	0.645597813	0	0.34526499	0.502959337	1.05369301	0.26155781	0.681458475	1.523798323	0	0.586039146	0.38490416	0	0.180873395	0	0	0.185356358	0.678723669	0	0	0.119665389	0	0.268581023	0.132892207	0	0.517825498	0.163720798	0	0	0.185545306	0	0.162565707	0.11967047	0	0.142940745	0.177496039	0.150734449	0.291187733	0	0.793759383	0.264679304	0.597368958	0.57965881	0	0.659835037	0.824047753	0.262554794
A_AA960716	0.300614279	0.333660296	0.151974996	0.592702194	0	0	0.461750484	0.161226837	0.240127653	0.500499754	0.5995497	0	0.179341111	0.70673579	0	0.166053936	0	0	0.340339195	0.623113957	0	0.348562318	0.109860872	0	0	0.12200398	0	0.118849655	0.300613398	0.106314038	0.150731036	0	0	0.149246248	0.439462147	0.32148254	0.131229213	0.325906592	0.138384358	0.267329914	0.245030105	0	0	0.182808288	0.532165757	0.255045648	0.302886462	0.378265618	0.602607379
A_AB012650	0	0	0	0	0	0	0	0	0	0	0	0	0	0	0	0	0	0	0	0	0	0	0	0	0	0	0	0	0	0	0	0	0	0	0	0	0	0	0	0	0	0	0	0	0	0	0	0	0
A_AB012654	0	0	0	0	0	0	0	0	0	0	0	0	0	0	0	0	0	0	0	0	0	0	0	0	0	0	0	0	0	0	0	0	0	0	0	0	0	0	0	0	0	0	0	0	0	0	0	0	0
A_AB012655	0	0	0	0	0	0	0	0	0	0	0	0	0	0	0	0	0	0	0	0	0	0	0	0	0	0	0	0	0	0	0	0	0	0	0	0	0	0	0	0	0	0	0	0	0	0	0	0	0
A_AB012656	0	0	0	0	0	0	0	0	0	0	0	0	0	0	0	0	0	0	0	0	0	0	0	0	0	0	0	0	0	0	0	0	0	0	0	0	0	0	0	0	0	0	0	0	0	0	0	0	0
A_AB012657	0	0	0	0	0	0	0	0	0	0	0	0	0	0	0	0	0	0	0	0	0	0	0	0	0	0	0	0	0	0	0	0	0	0	0	0	0	0	0	0	0	0	0	0	0	0	0	0	0
A_AB047393	0	0	0	0	0	0	0	0	0.237138512	0.247134733	0	0	0	0	0	0	0	0	0	0	0	0	0	0	0	0	0	0	0	0	0	0	0	0	0	0	0	0	0	0	0	0	0	0	0	0	0	0	0
A_AI352709	0	0	0	0	0	0	0	0	0	0	0	0	0	0	0	0	0	0	0	0	0	0	0	0	0	0	0	0	0	0	0	0	0	0	0	0	0	0	0	0	0	0	0	0	0	0	0	0	0
A_AI352714	4.016628687	1.671813693	2.792073958	5.197062398	2.477607882	0	2.056544844	5.116264946	3.00791481	6.269417974	5.006765918	4.560211604	1.797186715	2.950931896	1.11465833	4.160088077	0	2.698258652	0.284213082	3.815935294	0	8.732403329	0	2.21643581	0	0	0.421868027	0	0	0	0	4.267542043	1.797029589	4.736080942	0	0	1.753406468	4.354569487	2.542387711	3.125415	0	1.82564658	3.652574392	0	2.666430528	2.129854888	1.77055735	2.316489795	3.421964147
A_AI352723	2.099154968	2.58879056	1.414965242	3.448976093	1.381160384	2.028959422	1.970436457	3.00220926	1.117855871	3.640554447	2.09329333	1.68228718	3.339515657	1.645018269	2.912692152	4.444886282	2.706062524	3.447041922	2.178503697	1.692107338	2.738434797	3.448125031	2.557152808	2.471136258	1.721807927	0.993929735	4.409500766	1.244870222	2.623936013	3.711893541	2.455920833	2.775467441	1.252208883	1.215864301	2.045809117	4.302678296	1.374537772	0.948236785	3.543180917	4.666835182	4.420127413	0.848099878	2.120993688	0	0.825789405	1.18730297	7.226322962	1.76092356	2.103969039
A_AI352725	100.562947	94.61978031	121.6694292	69.97067394	137.2929711	159.129751	136.041668	79.18513441	86.80495306	59.08583679	110.8257092	134.2065315	58.72120013	88.44875691	93.62963771	117.6982374	150.8466967	99.37423765	96.78218239	102.2088579	96.24203989	44.53004878	110.6174483	95.31775592	167.6546287	105.5259236	118.6786887	64.55780928	197.7115789	99.8024614	160.7553985	126.3803306	125.8746882	133.6083272	210.9514413	194.0962019	218.9383318	86.818147	167.100075	119.5331433	98.08413818	65.85756897	105.0871552	41.86491504	130.9360518	56.71850145	16.62443227	112.3997859	109.9462554
A_AI352729	5.712814328	8.051827674	3.575746289	7.2408827	5.906692554	1.721073771	5.014294226	4.960637115	5.43254576	4.755699186	2.531938658	5.232360887	4.868804314	6.075778028	10.8710974	6.912389694	7.013812244	8.04091338	1.847925362	3.007373823	7.334308151	7.885725439	5.965069383	0.720552326	2.90077717	8.611718196	13.71472101	17.63855408	10.88151918	2.501411655	4.637701671	4.624522746	3.894702912	4.592017644	0.596532269	2.618310267	0.475019813	5.603610687	5.760577754	1.451509954	3.104335774	3.297270439	2.85863712	5.293794366	3.852637264	3.231224717	2.740949728	6.8461762	6.762033827
A_AI352733	5.241479743	0	0.794946132	5.425504701	2.069210978	3.316061552	2.415310223	7.871176841	4.396183185	16.36249197	6.272212249	8.121126676	6.253946445	5.853222057	4.072790052	21.71474546	16.44178038	6.337942714	0.593411929	2.89721361	8.889046284	9.723994915	4.21415036	2.545247716	1.074815999	2.339973771	25.98428889	11.60460219	8.910489425	5.375673906	2.1025047	2.673075785	0	5.724933007	5.172131427	0	2.97452883	3.977731743	3.136712111	19.57677527	7.262943614	11.11771956	3.813127113	4.143654519	2.783636265	2.001127395	5.809207005	4.61678036	3.362240145
A_AI352775	0	0	0	0	0	0	0	0	0	0	0	0	0	0	0	0	0	0	0	0	0	0	0	0	0	0	0	0	0	0	0	0	0	0	0	0	0	0	0	0	0	0	0	0	0	0	0	0	0
A_AI352838	0	0	0	0	0	0	0	0	0	0	0	0	0	0	0	0	0	0	0	0	0	0.243278099	0	0	0	0	0	0	0	0	0	0	0	0	0	0	0	0	0	0	0	0	0	0	0	0	0	0	0
A_AI352839	0.233811106	0.346018085	1.418433294	2.07445768	0.461515194	4.437670607	1.197130884	2.00637841	0.933829761	2.33566552	0	0.499677165	0.557950124	1.374208481	0.778621628	0.774918367	0.200940373	1.04711835	0.529416525	0.323096126	0.406688392	3.524352324	1.538052204	0.825730988	0.958904469	0.759135876	0.589374449	0	0	1.819151312	0.937881999	1.589868604	0.627639011	1.392964983	1.025411677	1.000167902	0.408268663	1.774380336	1.506851896	0.831693067	0.762315881	1.98374996	0.566984587	1.137473789	2.483440197	0.793475351	0.235578359	0.588413183	0.937389256
A_AI352842	0	0	0	0	0	0	0	0	0	0	0	0	0	0	0	0	0	0	0	0	0	0	0	0	0	0	0	0	0	0	0	0	0	0	0	0	0	0	0	0	0	0	0	0	0	0	0	0	0
A_AI352852	0	0	0	0	0	0	0	0	0	0	0	0	0	0	0	0	0	0	0	0	0	0	0	0	0	0	0	0	0	0	0	0	0	0	0	0	0	0	0	0	0	0	0	0	0	0	0	0	0
A_AI352853	0	0	0	0	0	0	0	0.540450523	0	0	0	0	0	0	0	0	0	0	0	0	0	0	0	0	0	0	0	0	0	0	0	0	0	0	0	0	0	0	0	0	0	0	0	0	0	0	0	0	0
A_AI352858	0	0	0	0	0	0	0	0	0	0	0	0	0	0	0	0.525193844	0	0	0	0	0	0.551214828	0	0	0	0	0	0	0	0	0	0	0	0	0.173740849	0	0.207525267	0	0	0	0	0	0	0	0	0	0	0	0.190592101
A_AI352861	0	0.945370839	0.430595821	0.839661442	0.84061696	1.347150006	1.744390716	1.827237481	1.360723367	1.772603296	1.132482767	0.455063133	2.540665743	2.50302259	0.47273456	1.411458455	0	1.144350768	0.964294385	0.588496515	0	11.8511188	0.933817409	0	1.047945599	0.345677943	0	1.346962754	0.42586898	0.301223107	0	1.44791605	0	0	3.424142565	0	1.487264415	0	1.176267041	5.302043304	0.694251963	0.516179837	6.196331559	1.03591363	0.502600992	0.361314669	5.149069846	0.357250861	0.341477515
A_AI352863	0	0	0	0	0	0.170679639	0	0	0.129299505	0	0	0	0	0	0	0	0	0	0.183259566	0	0	0.187687402	0	0	0	0	0	0	0	0	0	0	0	0	0	0	0	0	0	0	0	0	0	0	0	0	0	0	0
A_AI352864	0	0.701202211	0	0	0.467627978	0	0.242597384	0	0	0	0	0.253147703	0.282670096	0	0	0	0.407203669	0	0.536428665	0.327375545	0.61811249	0.274694807	0.69263278	0.627500867	0	0.384595328	0	0.749303784	0.710721741	0	0.475152138	0	0.423968074	0.470471617	0.173165548	0	0	0.513680589	0	0	0.193103195	0	0.382996211	0.864404751	0	0	0.238698602	0	0
A_AI352869	1.297469921	0.68576123	1.124457482	1.553156138	0.640262659	0	0.379608342	0	1.03640588	1.002944456	1.109011622	1.683497807	0.884625585	1.743037493	0.411499513	1.126241461	1.672594345	1.328158404	0.209846447	0.384199797	0.725401445	1.719333298	0.880594655	1.391014443	1.444318804	0.752252519	1.245931477	0.439682142	0.648733057	0.983267136	1.115253465	0.945271618	1.492675161	0.184044596	0.067740927	0	0.323653396	0	0.511950422	0.329660724	0.830944059	1.010963618	0.898949656	0.338147972	0.984368783	1.179420939	0.6536384	0.077743711	0.148622338
A_AI352871	1.761137194	0.325789335	0.445169834	1.302121128	0	0.464248617	0.676286862	0.944541221	2.110167929	0.54977973	2.927032383	2.117093713	1.050663003	3.622836389	0.488734806	0.972820596	0.189193089	1.38026308	1.993864083	0	0.574369145	4.849842464	0.643615691	1.166186226	0.902845439	0.714755625	0.184972904	0	0.220141503	0.31141835	0.662288981	0.997948293	0.787928358	0.655765054	0.321821511	0	0.192200324	1.431983427	0	3.328051797	0.358874861	1.867776886	3.736864571	1.070975322	0.519612103	0.37354378	3.992509542	0.369342429	0
A_AI352875	0	0	0	0	0	0	0	0	0	0	0	0	0	0	0	0	0	0	0	0	0	0.194280636	0	0	0	0	0	0	0	0	0	0	0	0	0	0	0	0	0	0	0	0	0	0	0	0	0	0	0
A_AI352879	0	0	0	0	0	0	0	0	0	0	0	0	0.509649964	0	0	0	0	0	0	0	0	0.990541273	0	0	0	0	0	0	0	0	0	0	0	0	0	0	0	0	0	0	0	0	0	0	0	0	0.860740034	0	0
A_AI352887	0.304451908	0.337919789	0.923490613	0.600268605	0.300475849	0.64204596	0.779408618	0.163285051	1.702351786	1.267222782	1.012005877	1.301286916	3.450980874	1.96833436	1.351819677	0.50452132	0.261650017	0.681740883	0.517025926	0.210356201	0.132390051	21.00421694	1.891476965	0.806405369	1.997785652	0.988491821	1.406974748	1.083301959	1.370029569	1.399726096	0.152655261	1.035105942	1.089688155	0.151151519	1.446484983	0.162793286	3.056803032	1.485301959	0.4204529	9.882106242	0.124079074	0.738027341	7.382863134	0.370284021	0	0.129150775	24.69362432	0.383094541	0.244120096
A_AI352889	0	0.206396752	1.974193708	0.41246527	0	0	1.71378737	0.448795171	2.339489297	0.116100333	0	0.149026523	2.163280306	0.819703304	1.238509256	2.157082706	1.558169205	2.498387641	0	0	2.183274526	0.970267037	0	0	0.114395621	0	1.640597881	0.771943566	1.115726918	0.098646164	0	2.845028029	1.871905822	1.24633709	0	0	0	1.814403953	2.696471814	0.992195238	1.477822892	0.84520675	2.029207996	0.339246569	1.481350293	0.709951629	0.983642972	1.286938775	3.466695705
A_AI352890	15.16647526	23.54278346	56.17191942	23.88972231	47.83381668	62.22963897	67.18717791	75.85982703	30.81380011	24.56485084	28.05634726	38.75376356	22.0300307	21.50984574	31.84096002	34.96774494	34.85250573	36.17625008	22.76979	36.67662149	28.53097114	24.84912007	53.98067089	100.4290558	110.0680926	23.55070376	18.6997377	12.90477219	33.6299117	60.86650132	37.52716555	38.48654276	22.1264444	44.03245761	32.05238437	66.11132875	30.0811222	41.1062831	61.16588616	17.29883253	62.88579072	71.13291168	26.65088842	22.85693299	71.98543245	14.12623801	15.11501148	19.91385446	71.90855535
A_AI352897	0.350716659	0.519027127	0.177304162	0.172871473	0	0.369805884	0.179569633	0	0.700372321	0.437937285	0.233158217	0	0.62769389	0.206131272	0.583966221	0.968647959	0.452115838	0.942406515	0.397062394	0	0	1.016640093	0.769026102	0.928947362	0.14383567	0.42701393	0.442030837	0	0.175357815	0.248066088	0.527558624	0.794934302	0.470729258	0.174120623	0.256352919	0.375062963	0.306201497	0.380224358	0.322896835	1.871309401	0.142934228	0.637633916	1.133969174	0.426552671	0.620860049	0.446329885	0.530051308	0	0.281216777
A_AI352900	0.407670647	0.37707099	0.103048573	1.306140021	1.106453092	0.752254704	2.191670387	4.044910321	0.325643199	0.848425509	0.406532275	0.544519988	0.608022571	0.958422325	0.791931399	0.675569859	0.613125752	0.273861722	0.461542612	0.281673545	0.531823282	0.709041296	0.595940455	0.17996701	0.501580799	0.248179036	1.712712074	0.16117503	0.101917363	2.306802596	0.817640717	1.270536021	0.638367883	0.809586486	0.893948642	1.08992656	3.025375477	1.657388226	2.533498243	2.084564034	1.910676343	2.223543912	0.247147128	0.619777385	1.323086373	0.518810806	1.334944034	0.598471528	2.533354553
A_AI352904	0	0	0	0	0	0	0	0	0	0	0	0	0	0	0	0	0	0	0	0	0	0.640601016	0	0	0	0	0	0	0	0	0	0	0	0	0	0	0	0	0	0.245654516	0	0	0	0	0	0	0	0	0
A_AI352906	3.03161858	1.121626419	1.532629195	0.597725094	0.299202647	5.114603411	1.862654494	5.202981302	3.390276863	5.047412776	0.806174173	0	2.170331415	0	3.028706162	5.358757523	0.781623992	0	1.716117126	1.675718889	4.21853044	3.866678593	3.102173089	4.282604786	0.248665057	1.722530769	2.292566712	0	0	1.715440066	1.824101006	1.7178665	3.255212498	1.505110469	2.215932015	4.214690586	0.79404795	1.972011076	3.349370559	5.661503867	5.43634588	0.734900106	0	1.106145062	0	0	5.803612623	3.306084241	5.104799457
A_AI352910	3.835810175	5.429822252	2.023499245	3.123775434	5.431678818	5.627255967	5.294164831	5.545601865	3.996530168	2.915498569	4.656642427	3.920543913	3.780794897	3.332695812	4.628170514	5.711636077	6.449764406	5.078890121	1.888128866	4.609203471	3.626067832	6.96149636	4.022598071	4.711863541	3.693458613	5.550185722	4.203929635	1.582445753	4.169346656	4.482536862	4.515606686	2.079058944	2.835348259	3.974333658	4.876083501	4.458790471	4.368189191	4.158537731	5.220541834	4.745884915	5.165622998	5.05350889	3.235380581	4.868069644	5.904682986	2.829877124	3.024628441	4.756682796	2.941960127
A_AI352911	0	0	0	0	0	0	0	0	0	0	0	0	0	0	0	0	0	0	0	0	0	0	0	0	0	0	0	0	0	0	0	0	0	0	0	0	0	0	0	0	0	0	0	0	0	0	0	0	0
A_AI352912	1.717108764	0	0	3.667641178	0.282447299	0.301761601	0.879172921	0.613951794	0.228601526	0.714713649	2.283085259	1.834814551	1.024396428	1.009218708	2.541420993	0.632333388	0	1.025338288	0.324002913	0.395469658	0.497786592	33.18313265	1.673400798	0	0.469479628	0.464591156	0.721394325	1.131448713	3.434207454	0	0.573983783	0	0.256076716	0.85249457	0.836735929	0	0.249860422	0.310263076	0	13.23390009	0.23326866	0.6937457	8.559199326	1.740334898	1.350991467	0.728410372	45.84731791	0.240072579	0.45894578
A_AI352922	0	0	0	0	0	0	0	0	0.101872338	0.212333229	0.169569612	0	0	0	0	0	0	0	0	0	0	0	0	0	0	0	0	0	0	0	0	0	0	0	0	0	0	0	0.234834062	0	0	0	0	0	0	0	0	0	0
A_AI352931	0	0.108263327	0	0	0	0	0	0.156940643	0	0	0.194536917	0	0	0	0	0	0	0	0	0	0	0	0	0.129178774	0	0	0	0	0	0	0	0	0	0	0	0	0.127740502	0	0	0	0	0	0	0	0	0	0	0	0
A_AI352939	74.47242338	75.459539	28.2555393	62.88703608	34.22290887	100.8957501	36.40746759	46.29748955	55.28043027	77.95104557	52.52496761	77.38865054	40.67559095	75.15824395	60.57962872	50.59313659	55.07492077	71.81561628	48.69982441	14.55716532	53.69783788	67.85916697	31.11960839	45.98764362	32.88277559	42.15998476	82.85953908	26.03026181	20.92244657	26.38936175	75.56279355	30.84150016	84.04971983	18.88621235	19.14311493	90.43849511	10.85794266	17.9241961	32.19459731	72.08176663	103.1581751	63.48695316	81.60403934	15.48150676	16.05856422	66.03856814	133.8547564	51.9175362	45.5191622
A_AI352955	10.66792224	5.578251787	14.23791193	8.132863905	5.474873082	4.199465624	11.50673637	7.781198179	5.112857183	8.051777359	3.971569784	2.127849877	5.091433538	8.527195845	17.68384389	14.61406686	11.36851118	23.69693359	9.501079469	5.503553886	8.783013923	5.442561518	13.61925351	12.93508414	10.15028023	6.580938343	12.54910606	11.2470051	12.80146914	22.73725431	20.39753504	18.21553234	9.545603249	10.8750964	10.60475456	20.9915955	9.934808021	8.018727609	7.464501782	11.38410888	7.651954042	3.620442273	2.184525109	4.497883434	4.868135257	9.292180025	9.028786489	10.73883305	9.124170571
A_AI352956	2.271307889	3.781483354	7.750724786	4.758081503	0.560411307	4.191133351	7.849758223	4.872633282	5.669680694	4.726942124	1.887471279	4.550631327	2.71004346	6.340990561	2.206094612	2.822916909	3.415986334	3.305902218	4.821471926	3.530979087	4.691441094	8.559141358	10.58326397	1.253341678	2.095891197	5.069943171	4.532570166	19.75545372	0	0.803261618	3.701284317	0	0	1.973367059	0.415047584	4.554335981	0	0.307800671	0.522785352	0.504956505	0	5.505918257	2.524431376	5.870177235	4.020807938	2.890517349	0.572118872	6.906849984	0
A_AI352959	1.039412085	0.897301135	3.152837201	1.195450188	0.854864705	0.182664408	7.982804973	0	8.856233437	0.576847174	0.691006434	0.555331281	0.20669823	0.203635736	0	2.296610367	0.446642281	1.551662058	1.372893701	0	3.615883234	2.008664204	0	0.458850513	0.284188637	24.18573815	9.898065804	6.164066839	0.346469679	3.798474431	1.216067337	6.282483201	3.410222617	7.740568126	4.431864029	5.18731149	0.302494457	3.380590416	9.250642495	14.63518006	0.706018946	10.07863003	19.32415266	4.213885951	1.431135029	3.380435543	1.221813184	0.871934305	17.08545124
A_AI352960	1.654247364	0.918047982	1.254452566	0	0.816321672	0	0.4234937	3.105247511	0.330349025	1.032823192	0	0.883822038	0	0	0.918143422	0	0	0	0.468212303	0	0	1.438575115	0.302276156	0	1.356877538	1.007061754	0	0	0	0.87755171	0	1.406068766	1.480212234	0	0.302288992	0	0.361069974	0	0.380756961	1.471087159	0	2.005045377	1.671457453	0.502986965	0	0	2.500126399	0.346925692	0
A_AJ270267	1.566705076	2.705002691	0.528029912	4.118631306	1.546244335	2.202639425	2.67388358	1.120349988	0.834312137	1.304221987	0.694368996	2.790168113	0.623112182	1.841639979	1.739111081	1.153893043	1.346447168	0.935527635	0.591246192	0.721659959	0.908369693	0.605531618	0.763412773	1.844333448	2.57014395	1.27169112	0.877608668	0.412937487	1.044466987	1.846915399	2.094831326	2.367395586	0.467293278	0	1.908612976	1.675463748	1.367849024	2.830867481	1.442429657	0	1.702690946	2.531918615	1.68853804	1.270317444	3.081641121	2.658432014	1.57854696	0.876177295	1.256238448
A_AJ270271	0	0	0	0	0	0	0	0	0	0	0	0	0	0	0	0	0	0	0	0	0	0	0	0	0	0	0	0	0	0	0	0	0	0	0	0	0	0	0	0	0	0	0	0	0	0	0	0	0
A_AJ270274	0	0	0	0	0	0	0	0	0	0	0	0	0	0	0	0	0	0	0	0	0	0	0	0	0	0	0	0	0	0	0	0	0	0	0	0	0	0	0	0	0	0	0	0	0	0	0	0	0
A_AJ270275	0	0	0	0	0	0	0	0	0	0	0	0	0	0	0	0	0	0	0	0	0	0	0	0	0	0	0	0	0	0	0	0	0	0	0	0	0	0	0	0	0	0	0	0	0	0	0	0	0
A_AJ270276	1.117909351	1.378665806	1.130314031	0.734703762	0	0.785837503	0.381585469	0.799416398	0.595316473	2.171439038	0.495461211	0.398180241	0	0	0	1.235026148	0	0.667537948	0	0	0.648159625	0.864144079	1.089453644	1.316008762	0.916952399	0	0	0.294648102	0	0	1.121062077	0	1.000299674	0.370006324	0.272374977	1.992521992	0	0	0.343077887	0	0.303735234	0.903314714	1.204842247	0	0	0.63230067	0	0.312594504	0
A_AM056507	0	0	0	0.184155512	0.184365077	0.196972325	0	0	0	0	0	0	0	0	0	0	0	0	0	0	0	0	0	0	0.306448843	0	0.156961341	0.295417419	0	0	0	0	0	0	0	0	0	0	0.171986826	0.166121461	0.152264138	0	0	0	0	0	0	0	0
A_AM056509	5.475474374	5.762260349	2.829629684	3.358645767	3.362467839	1.283000005	2.367387401	1.957754444	2.818641259	2.228415573	8.57451238	4.030559175	3.048798892	2.860597246	2.566273324	1.747519991	4.601124449	5.231317796	2.892883156	0.840709307	1.798973653	2.962779701	2.490179758	2.041156448	2.495108568	1.876537407	3.476106443	1.924232505	1.825152771	1.463083662	4.026671949	4.964283601	2.177523099	2.65800461	1.067265215	2.472353818	1.381031243	3.429778901	2.128483218	2.705124134	2.876186704	3.53951888	3.934178767	2.515790244	1.005201985	3.200215636	3.064922527	5.001512057	2.243995097
A_AM056510	0	0	0	0	0	0	0	0	0	0	0	0	0	0	0	0	0	0	0	0	0	0	0	0	0	0	0	0	0	0	0	0	0	0	0	0	0	0	0	0	0	0	0	0	0	0	0	0	0
A_AM056515	0	0	0	0	0	0	0	0	0	0	0	0	0	0	0	0	0	0	0	0	0	0	0	0	0.245543739	0	0	0	0	0	0	0	0	0	0	0	0	0	0	0.266211379	0	0	0	0	0	0	0	0	0
A_AM056568	0	0	0	0	0	0	0	0	0	0	0	0	0	0	0	0	0	0	0	0	0	0	0	0	0	0	0	0	0	0	0	0	0	0	0	0	0	0	0	0	0	0	0	0	0	0	0	0	0
A_AM056574	0	0	0	0	0	0	0	0	0	0	0	0	0	0	0	0	0	0	0	0	0	0	0	0	0	0	0	0	0	0	0	0	0	0	0	0	0	0	0	0	0	0	0	0	0	0	0	0	0
A_AM056590	0	0	0	0	0	0	0.159617451	0	0	0	0	0.166559055	0	0	0	0	0	0	0	0	0	0	0	0	0	0	0	0	0	0	0	0	0	0	0	0	0	0	0.143509704	0	0	0	0	0	0	0	0	0	0
A_AM056596	0.337482068	0.749161797	0.341226877	0.998088129	1.332298578	0.71170189	0	0	0	0	0	1.081848202	1.208014655	1.190116401	0.749239679	0.372838082	0	0.906844005	0	0	0	9.391452636	0	0	0.276815819	1.095733859	0	0	0	0.238705103	0	0.382468391	0.30197726	0.670200133	0	0.360909644	0.589293447	0	0.310712049	3.001156587	0	0.409048172	2.727944711	0.820912688	1.593150315	0.572649663	2.040197486	0	0.811814469
A_AM056601	0.324227486	0.639767577	0.218550145	0.532715718	0.426657551	0.113958309	0.332013943	0.811492174	0.345319525	0.089968989	0.14369872	0.346452899	0.386856657	0.50816652	0.239937783	0.119398298	0.371527215	0.193606172	0.244715191	0.448039643	0.093992937	0.125313945	0.789936177	0.095420575	1.772959321	0	0.817289644	0.256370554	0	0.61154661	0	0.244964649	0	0.858504098	0.078996972	0.577891575	0.188716331	0.351506506	0.895526569	1.345533648	0.176184788	3.798834085	0.524160978	0	0	0.183386297	1.088927158	0.5439711	1.039907356
A_AM056645	0	0	0	0	0	0	0	0	0	0	0	0	0	0	0	0	0	0	0	0	0	0	0	0	0	0	0	0	0	0	0	0	0	0	0	0	0	0	0	0	0	0	0	0	0	0	0	0	0
A_AM056662	0	0	0	0	0	0	0	0	0	0	0	0	0	0	0	0	0	0	0	0	0	0	0	0	0	0	0	0	0	0	0	0	0	0	0	0	0	0	0	0	0	0	0	0	0	0	0	0	0
A_AM056687	0.1472144	0.762521335	0.595391753	1.015886683	0.726459101	0.931362967	1.959747595	0.947456472	1.411120528	0.735302108	1.565902098	1.258446194	1.05390579	0.865242377	0.817072078	1.463734694	1.518216148	0.527437391	1.000008992	0.813723576	1.664409901	0.51208538	1.076003599	1.429737915	0.724505599	0.47797444	1.360654592	0.349212566	0.441641905	1.770150603	0.295259148	1.00102838	1.053813648	1.90027939	0.430419716	0.787169182	0.257058047	1.436403129	0.948758601	0.130914649	0.839959165	1.427460289	0.951974121	1.432374402	2.084863375	0	0.444981345	0.370482375	0.82629127
A_AM056691	0	0	0	0	0	0	0	0	0	0	0	0	0	0	0	0	0	0	0	0	0	0	0	0	0	0	0	0	0	0	0	0	0	0	0	0	0	0	0	0	0	0	0	0	0	0	0	0	0
A_AM056697	0	0	0	0.571877523	0	0	0.198011919	0	0	0	0.257104196	0	0	0	0	0	0.166183119	0	0	0.267209228	0	0.224210356	0	0	0	0	0	0.458695424	0.193367537	0	0	0	0	0.192003281	0	0	0	0	0	0	0	0.234373547	0.156303859	0.470360783	0	1.14839473	0	0	0.15504925
A_AM056720	0	0	0	0	0	0	0	0	0	0	0	0	0	0	0	0	0	0	0	0	0	0	0	0	0	0	0	0	0	0	0	0	0	0	0	0	0	0	0	0	0	0	0	0	0	0	0	0	0
A_AM056724	2.475239157	3.139814844	1.906823012	1.975348499	2.093925607	1.367124223	1.327691122	1.64361065	3.201174576	1.962420783	1.880630361	1.763275928	1.406365222	1.939739417	2.616784383	0.911518475	2.025955651	2.428210525	1.200999267	1.954545261	1.74266311	2.050028788	2.067628663	2.185398406	2.126967014	2.774535322	2.079802421	0.652400411	2.12162734	3.835011811	1.53661227	2.270866689	1.792958888	1.638512352	0.775393674	2.016813034	0.720355417	2.555709028	4.340754815	2.830085717	2.209711355	2.00009057	1.810240741	3.297174848	4.86868836	1.600022783	2.731467035	2.867423716	1.795710423
A_AM056728	1.469121119	3.152530271	5.198980349	4.20003136	10.14954358	7.125787298	4.66364828	9.297524595	3.989965026	4.891948317	2.734701713	3.610603583	3.856386278	3.626555933	4.729287011	3.246064618	2.398906214	2.105417429	2.827540826	2.639171228	3.449753075	6.643440315	3.436141268	4.539824888	4.579113417	5.962412166	2.839163156	1.161651656	2.497498576	4.572158533	3.093855094	3.496405083	3.286405499	4.959756223	7.194726286	6.755754235	2.052241657	4.618906161	7.033448921	2.482270787	3.23318984	5.876182781	3.443820141	7.147165905	4.681310269	2.991418365	3.700563544	3.204254131	6.832355037
A_AM056742	0	0	0	0	0	0	0	0	0	0	0	0	0	0	0	0	0	0	0	0	0	0	0	0	0	0	0	0	0	0	0	0	0	0	0	0	0	0	0	0	0	0	0	0	0	0	0	0	0
A_AM056756	0	0	0	0	0	0	0	0	0	0	0	0	0	0	0	0	0	0	0	0	0	0	0	0	0	0	0	0	0	0	0	0	0	0	0	0	0	0	0	0	0	0	0	0	0	0	0	0	0
A_AM056760	0	0	0	0	0	0	0	0	0.111187512	0.115874457	0	0	0	0.32724342	0	0	0	0	0	0	0	0	0.203477723	0	0	0	0	0	0	0	0	0	0	0	0	0	0	0	0	0	0	0.168712476	0	0.338586556	0	0.118095067	0	0	0
A_AM056768	0.209812899	0.931509096	0.848564199	0	0.828291198	0	0.214851642	0	0.335192853	0.349322409	0	0.448390653	0	0	0.232901484	0.231793764	0.721263977	0.375857144	0.237538793	0	0.364946182	0.486556197	0.460062536	0.37048927	0	0.170304676	0.176293823	0	0	0.445209519	0	0.237780935	0	0	0.460082072	0.224377843	0	0.227465598	0	0.186582169	0	0	0	0	0	0	0.422797524	0	0
A_AM056777	0.115026043	0	0	0	0	0	0	0	0	0	0	0	0	0	0	0.381229936	0	0	0	0	0	0	0.084073593	0	0	0	0	0.090952469	0.115025705	0	0	0	0	0.114214171	0	0.123011004	0	0.124703809	0	0	0	0	0	0.279796607	0.13575075	0	0	0	0
A_AM056784	0	0.674404675	0	0.449245612	0.449756845	0	0	2.444075611	0.364015168	0.758719373	0	0.486946537	1.087469669	0	1.011712179	0.503450149	0	0.81635214	0.515928206	0	0	0	0.333081369	0.804693256	0	0.739794834	0	0	0	0.644655821	1.827973832	0	0	1.357475429	0	1.462028875	0	0	0	0.405251717	0	0.552345303	0.368359413	0.554246783	0	0	0.91830545	0.764562353	0.365402691
A_AM056827	0	0.309595128	1.692166035	0.824930539	1.238803941	0	1.285340528	1.346385512	1.336851027	1.044902996	1.112614648	0.894159138	0	0	0.464440971	1.386696026	1.078732526	0.374758146	3.31581929	0.578172014	0.727758175	0.970267037	2.140680845	0	0.343186863	1.698067091	0.703113378	2.646663657	0	0	0.839157578	2.370856691	0.374381164	1.661782787	0.305824535	0.89488707	0.365293014	1.360802965	1.926051296	0.372073214	0	0	0.338201333	1.52660956	0.493783431	0.354975815	0.421561274	1.403933209	2.012920087
A_AM056835	0	0	0.745774206	0	1.213261592	0.777736086	1.762374126	2.109799978	1.178358379	0.204671721	1.307608968	1.313584301	1.173420879	0.578017588	0	0.271620871	1.267788742	0.440437409	0	0.339750565	0.427651711	0	1.976740633	0.434147221	0.604999521	0.598699943	0.413169717	0.194406995	0.491725008	0.347804	0	2.229094126	0.439994358	1.220639418	0.179711325	0	0.429313439	2.132392275	3.848131352	0.218640961	1.002013143	0.596001461	0.794947462	2.691239533	1.450806988	0.208594035	0	1.649983359	0.394283316
A_AM056838	0.185352846	0.137152246	0.374819161	0.182724252	0	0	0	0	0.148057983	0.308598294	0	0	0	0	0.205749757	0.204771175	0	0.166019801	0	0	0.161200321	0.429833324	0	0	0	0.150450504	0	0.146560714	0.370704604	0	0	0.420120719	0.497558387	0.368089192	0	0	0	0	0.170650141	0	0	0	0.149824943	0	0	0	0	0.155487421	0.594489352
A_AM056840	0	0	0	0	0	0	0	0	0	0	0	0	0	0	0	0	0	0	0	0	0	0	0	0	0	0	0	0	0	0	0	0	0	0	0	0	0	0	0	0	0	0	0	0	0	0	0	0	0
A_AM056842	0.371668564	0.137508486	0	0.18319886	0	0	0.190297169	0.598004994	0.148442549	0.618799696	0	0.198573003	0	0.218445608	0.618852514	0	0.159708452	0.166451021	0	0.256798479	0	0	0.814967921	0	0	0	0.156145958	0.440824174	0	0	0	0	0.166283582	0	0.271667509	0.596203983	0.324494054	0.40293906	0.171093388	0	0	0	0.600856394	0.678052558	0.438633593	0	0	0.155891285	0.29801674
A_AM056852	0.470698674	0.348294519	0.158640566	0	0	0	0.160667566	0	0.125329784	0	0	0.335309677	0	0	0.174165364	0.173337003	0	0	0	0	0	0.181925069	0.114679331	0.277054476	0.128695074	0	0	0	0.156899098	0	0	0	0	0	0.114684201	0.167791326	0.13698488	0	0.144453847	0.139527455	0.383665559	0	0	0	0.370337573	0	0	0	0.251615011
A_AM056853	8.558157714	10.1322042	6.576372546	9.111732775	7.094968025	3.609588532	9.289506542	12.30106763	6.972893424	8.121746012	12.74449506	10.97377124	4.697192552	9.657595295	14.81988916	6.61832194	8.678893508	8.278748138	6.782357638	4.493973384	7.145262085	7.343157345	5.129293713	6.19594556	9.546834545	6.39090705	11.0740357	4.060222655	3.936741	11.98550888	8.753939278	6.013354697	6.585705029	7.987887714	7.506602231	8.969209042	5.977522051	6.680305463	11.66136512	5.479623701	8.091855417	6.846174675	6.64104435	9.78417945	10.10011563	4.211303984	12.76180947	5.169026815	9.05814039
A_AM056872	0	0	0	0	0	0	0	0	0	0	0	0	0	0	0	0	0	0	0	0.496821178	0	0	0	0	0	0	0	0	0.359527581	0	0.360542577	0	0	0	0	0	0	0	0	0	0	0	0	0	0	0.305029469	0	0	0
A_AM056879	0.370705692	0	0.937047902	0	0.365864376	0.195441452	0.569412514	1.590548688	0.296115966	0.308598294	0.246447027	0.594175697	0.221156396	0.435759373	0.61724927	0.204771175	0.477884098	0.332039601	0	0.256133198	0.161200321	0.859666649	1.083808807	0	0.304067117	0.601802016	0.311482869	0.879364285	0.370704604	0	0.185875577	0.21006036	0	0.184044596	0.135481854	0.594659413	0	0.602842764	0.511950422	0	0.302161476	0.224658582	0.149824943	1.127159908	0.218748618	0.31451225	0.560261486	0.310974843	1.783468056
A_AM056884	0.503846468	1.615563311	1.867936803	1.986804538	3.812375508	1.416721133	1.54783965	2.341952264	1.744025723	0.97867675	1.339838767	1.794615171	2.204295913	2.369058001	1.118583183	1.298806841	1.443374507	2.85819065	1.711282993	2.552914458	0.584256563	1.168420164	3.805415546	1.037978742	1.239822962	2.317502832	1.270060432	4.913568355	2.183328291	0.475168845	1.178957301	1.332354675	1.953636922	2.501451202	2.455211058	1.796076161	1.906212138	1.820792699	2.010146493	0.746766662	2.737895066	1.628511034	1.35756873	1.429852616	0.99104421	1.424902918	1.861400836	1.267988972	2.289342211
A_AM056888	0.582861087	0.431289344	1.178657401	0.574595203	0.719061351	0.153646436	1.193717476	1.094109612	0.93116711	0.606511922	0.193744506	0.778519412	0.521586776	1.88414898	1.132252224	0.482943015	0.250459283	0.522066338	0.164970934	0.402718592	0.50691099	0.337913774	0.639027799	0.514610351	0.597606451	0.946214167	0.36730872	0	0.437144533	0.412264619	0.730631089	1.321112812	0.391155881	0.868120743	0.532545779	1.246645124	0.381660522	0.631900358	1.744037487	0.518326026	0.83140561	1.412924033	0.353354956	1.417788104	0.515908147	0.24725403	0.293633311	1.100128925	1.285235127
A_AM056896	1.062567304	0	0	0.349166144	0	0.373467328	0	0	0	0.294848865	0	0	0	0.416344352	0	0	0	0	0	0	0	0	0	0.312714953	0	0	0.29760492	0.280061563	0	0.250522188	0	0.401402469	0	0.351689179	0	0	0.309233195	0.383988955	0	0.629945739	0	0	0	0	0	0	0.356866227	0	0
A_AM056897	0.125299822	0.092715879	0.380070567	0.370568622	0.123663441	0	0.128308949	0.268805514	0	0	0.166599917	0.267777956	0	0.294576389	0	0.276853497	0.323052998	0.224461096	0	0	0.326917639	0.435855508	0	0.221255414	0.205551501	0.203411189	0	0	0.250598909	0	0.251306385	0	0.112117652	0.124415436	0.183173364	0.267995953	0.109395981	0.271683954	0.115360691	0.668558875	0.306394912	0.30374155	0.202565422	0.152393599	0.147875598	0.106306242	0.504987586	0.210221172	0.200939483
A_AM056906	0.355951236	1.053547601	0.71980197	1.754516446	1.40521044	0	0.728999105	1.527243268	1.705981534	0.296315775	0.946552761	0.76070255	1.27412491	0.836831433	0	0	0.611818448	0.318824095	0	0	0.619137552	0.825451061	1.040672138	0.628541498	0.583929886	0.866774545	1.794513247	2.814549038	1.067850576	0.503537134	0.713910178	0.806798993	1.274013515	0	0.520358165	0.761321836	1.243086675	0.771798696	0.655432381	0.633079797	1.160540595	0	0.863170565	0.865838258	1.260253234	0.6039887	0	1.194390939	1.427070211
A_AM056911	4.5506416	2.244838175	5.367993138	5.981475147	3.742676217	2.132590822	18.38082373	5.965962658	3.029172159	5.261437346	4.369862833	2.431291366	2.111535628	3.566143846	3.92887521	3.351590394	0.869084862	4.9817673	6.296876409	2.096128928	3.737796847	5.56960707	3.695673139	2.455309634	3.939979212	4.309370263	1.911822417	3.598246791	4.803440932	1.788179574	3.295843278	4.011187927	1.809729445	6.777783681	2.217498044	4.866541345	2.427972296	3.563091862	2.793114671	2.473037866	2.678880366	16.54693808	4.087097377	5.227154287	2.68527456	1.501434806	2.547243033	1.696625998	26.35289371
A_AM056924	5.821344234	4.029612183	1.898690236	3.517321945	2.965325969	1.980063	2.115245435	2.618560799	2.400016017	2.970157334	2.74649364	2.608550871	2.912763246	5.739214002	5.419696999	2.696959987	4.196014709	2.691176609	2.551204043	4.411406944	3.429632031	1.306422545	4.941144087	3.150131211	3.388632487	3.353348239	3.313490996	17.81808997	8.262528869	3.453392468	4.896187127	3.617889974	2.18438144	2.237518555	3.156976109	2.811495598	2.951107343	1.425092868	5.013799673	3.172876308	4.132712473	2.048461714	3.339405284	4.567808131	4.875625374	2.708437516	3.405683992	3.308086715	4.366610109
A_AM056955	3.330828608	6.309514125	4.580192425	3.940310677	5.785698852	4.35503242	4.36584939	5.287759861	5.214839271	4.658282629	4.074407274	4.413349712	4.133194774	4.855024823	5.767889823	6.329221525	9.503693822	5.847483253	3.921822975	5.15509796	5.214245027	4.016580302	3.310965265	4.587650657	6.88482695	5.190962637	5.149618089	2.001631802	4.929611879	5.371531603	4.275484419	4.227807015	3.934139499	4.630246731	3.311105863	4.274460585	3.838637764	4.911054275	6.13323597	4.265330926	4.45252097	3.391215016	3.877034271	4.861270664	4.874387277	3.391109739	6.040808199	7.153000484	4.166407218
A_AM056957	1.991345485	1.894500607	0.575269169	1.963105081	0.842288167	1.499809151	1.602203799	2.2885877	1.136190485	1.776127359	1.891223707	1.063924939	0.848572256	0.835999593	1.736806096	1.414264535	3.178293448	1.01922295	0.805176226	1.179332976	0.86593095	1.814187173	1.663420276	0.376750023	1.050028989	0.577275293	2.031760028	3.37410153	1.991339643	1.307895159	1.854321367	0.967196407	1.14547239	0.564940073	0.415872728	2.281695163	0.993480802	0.925237801	1.178605545	1.517881184	1.623141767	2.068824156	1.494675074	2.248941717	2.014400796	0.844743639	1.863082926	1.193203672	1.368625586
A_AM056962	3.485058379	1.51692742	5.181955444	1.616769309	3.439544466	3.890908899	5.038240235	4.17803871	2.620074792	6.484985355	2.45317184	4.38112357	2.201424988	2.409786792	6.371757503	4.982569674	3.347470849	3.305173564	1.85675022	2.549589484	2.139483919	1.42620914	2.097744553	1.990981738	1.681517293	2.496012658	5.856591944	1.458888026	2.460033993	5.365051094	3.289305348	2.787964429	2.384668563	2.44267785	9.140560826	4.603924739	7.875256845	1.555760409	7.360937589	3.463799064	3.509055768	3.230191298	6.462649534	1.745321531	2.66133706	0.521783934	0.82621178	3.267463464	4.602608106
A_AM056963	0	0	0	0	0	0	0	0	0	0	0	0	0	0	0	0	0	0	0	0	0	0	0	0	0	0	0	0	0	0	0	0	0	0	0	0	0	0	0	0	0	0	0	0	0	0	0	0	0
A_AM056965	0	0	0	0	0.397813096	0	0	0	0.32197398	0	0	0.215353821	0	0	0	0	0	0.541551913	0	0	0	0.467368065	0	0	0	0.32717687	0.338682782	0	0	0	0	0	0	0	0.294625327	0	0.175958043	0.218495124	0	0.179223999	0	0	0	0.490235182	0	0	0	0	0
A_AM056970	0	0.458758812	0.125372787	0.244476815	0.367132537	0.522983711	0.253949428	0	0.099047455	0.412890612	0.164867509	0	0	0.437269804	0	0.273974605	0.21312913	0.111063506	0.28076509	0.171347339	0.107839383	0.28754881	0.181260918	0.218954664	0.406828101	0.503239987	0.312562533	0.196091631	0.123996514	0.17540895	0.248693147	0.140525648	0.110951784	0.123121688	0.725074462	0.132604583	0.757808905	0.134429409	0.342483298	0.110267798	0.10106961	0.15029153	0.300688533	0	0.146337897	0.315602414	0	0.312052745	0.397699982
A_AM056974	0	0	0	0	0	0	0	0	0	0	0	0	0	0	0	0	0	0	0	0	0	0	0	0	0	0	0	0	0	0	0	0	0	0	0	0	0	0	0	0	0	0	0	0	0	0	0	0	0
A_AM056986	4.038898302	6.190654201	5.833878871	4.834824754	6.833402383	9.125854876	7.976367227	5.879578668	4.608901726	5.043342282	6.137325964	6.473640049	8.605480744	5.765026223	5.444072187	4.780746378	6.942165775	5.426437512	6.858932643	3.189271434	10.2869205	9.03169941	11.17568577	3.311247854	6.862353436	8.664250389	9.211352273	31.02359375	15.29007015	3.672978528	8.679190271	7.192873282	6.969829985	10.59889082	5.693515644	5.244832081	5.793134778	4.691477963	9.296304037	3.591706754	7.759945329	5.59472339	4.4307102	3.157865742	6.468961159	6.363800292	4.941446062	5.566198902	8.096321719
A_AM056987	0.433613324	0.641706266	0.876849673	0	0.855900905	0.457214547	0.888053456	0.465114995	0	0	0	0.463337008	1.034743866	1.529119255	0	0	1.117959164	0	0.490913505	0	0	0	0.633863938	0	1.42266554	0.703925994	0	1.028589739	1.300836157	0.306699891	0.434836199	0.982827864	0.387995025	0.430552813	0	0	0	0	0.399217905	0	0	0	0	1.054748423	0	0	0	0.363746331	0.695372394
A_AM057013	0.657896078	0.608514563	0.498897228	0.16214152	0.324652067	0.346852415	0.842119656	0.882114646	0.262760374	0.273836647	0.218686327	0.17574852	0.196244526	0.193336917	0.365146694	0.181704996	1.130809269	0.294637439	0	0.227281413	0	0.572122977	0	0.14521476	0	0.267006411	0.552792586	0.260103152	0.164473537	0.349003324	0.329875737	0.186398388	0	0.163313136	0.120220679	0.879457983	0.717989718	0.356624225	0.757137406	0.146263264	0.402187344	0.199352213	0	0.200038494	0.194107969	0	0	0	0
A_AM057018	8.943274811	10.21663924	8.883871684	8.816445139	11.92348793	7.610215821	10.12205666	11.10768048	7.143797675	7.053095221	6.884303137	10.72990966	7.488277981	6.824030009	13.23656767	6.760143125	8.629860211	7.729386765	7.105327049	10.62391076	5.458186315	10.73357909	11.23857444	6.233725716	11.83994676	5.858331463	8.832861806	11.7859241	10.19844136	18.64412493	5.978997742	6.045684561	6.598468024	9.814904584	10.78031487	11.07422749	11.36974507	9.695721123	10.68958469	7.8135375	8.824307847	11.41029113	4.81936899	10.49544072	11.66563356	6.922028387	5.691077198	3.290468459	7.800065336
A_AM057025	0.444386326	1.644123197	0	0.43808423	0	0.93714783	0.910116895	1.430011942	11.0041107	0.369934601	1.181721148	0.949696973	1.060451789	0.522369932	0	0	2.291469093	0	1.006220228	1.228166639	1.15944082	1.03053207	17.21472094	0.392350438	0	1.442829677	14.56230781	4.567960643	0.888770045	0.314319764	0.891279167	0.503622974	1.988173265	1.764999109	0	0.475235059	0	0.481774963	0	0.395183352	0	0	7.184152532	0.540476676	6.817891722	18.4741761	0.447745204	0.372783507	0.356324363
A_AM057039	0.98514559	1.549041374	0.747057811	1.578158854	0.729209893	1.038766269	1.00880427	1.188805108	0.983655446	2.050239957	0.818662241	1.052676162	0.734650335	0.723765568	0.956860314	1.224397696	1.904956234	0.992689823	0.697080278	1.021006001	0.963872489	1.713414767	0.630045481	0.326170846	1.51510207	0.799640544	1.965934048	0.584224809	0.615714188	0.34840263	1.60537633	1.116465388	0.881503327	0.978192277	0.270030958	0.790149857	0.10751309	0.667519527	1.587251911	1.204595036	0.702616445	0.746284101	1.094934091	1.497706453	0.435991222	1.149241837	1.364813694	0.929713085	1.481107293
A_AM057098	0	0	0	0	0	0	0	0	0	0	0	0	0	0	0	0	0	0	0	0	0	0	0	0	0	0	0	0	0	0	0	0	0	0	0	0	0	0	0	0	0	0	0	0	0	0	0	0	0
A_AM057102	0	0	0	0	0	0	0	0	0	0	0	0	0	0	0	0	0	0	0	0	0	0	0	0	0	0	0	0	0	0	0	0	0	0	0	0	0	0	0	0	0	0	0	0	0	0	0	0	0
A_AM057150	0	0	0	0	0	0	0	0	0	0	0	0	0	0	0	0	0	0	0	0	0	0	0	0	0	0	0	0	0	0	0	0	0	0	0	0	0	0	0	0	0	0	0	0	0	0	0	0	0
A_AM057156	1.033904602	1.224063976	0.627226283	0.611545328	1.02040209	0.436071678	1.05873425	1.552623755	0.495523538	1.37709759	0.824814039	0.883822038	0.986894439	1.701476628	1.836286844	0.456888286	0.533130815	0.926064205	0.468212303	1.14297589	0.719344786	1.438575115	2.267071167	0.547703069	1.696096923	1.007061754	0.521238674	3.433587135	0.413560628	1.316327565	1.244184501	0	0	0.410642856	0.151144496	1.769083109	0.361069974	0	0.761513923	0.36777179	0.842733597	1.503784033	1.170020217	2.514934824	1.708262332	0.350872048	0.833375466	0	0.165804111
A_AM057161	0	0	0	0	0	0	0	0	0	0	0	0	0	0	0	0	0	0	0.272729725	0	0	0	0	0	0	0	0	0.571438744	0	0	0	0	0	0	0	0	0	0	0	0	0	0	0	0	0	0	0	0	0
A_AM057163	7.620305165	16.28946676	16.26582085	44.23873064	4.596035923	1.339178704	12.13848214	6.357488987	23.33358767	17.62114519	23.07852456	10.85689083	3.535885106	14.43162847	5.169310451	10.75715083	10.18732019	4.929511	13.89953327	23.40057147	11.41374582	28.47073511	17.32811477	1.495110547	2.083489474	17.5252581	14.58440204	93.39473106	46.14504591	1.796644329	2.54726531	4.797828332	17.80415041	23.11992176	1.856662564	0.452738725	0.369616008	13.76907142	5.456765447	7.153052504	4.485935761	12.31501243	6.50187059	19.05100332	18.98582683	12.57118492	19.62130758	8.87842377	6.110224878
A_AM057167	2.686034756	1.89719472	3.703417986	2.888664619	4.699421776	2.57475769	2.875565583	6.810045492	2.340629955	4.167130207	2.922037447	2.60923571	2.330822361	1.865734245	2.710559932	2.293017831	1.888702342	2.843301566	2.626303479	2.530735865	2.229846082	1.415662656	1.963247523	3.449470066	4.406378763	3.964088362	2.154334589	1.351559896	1.465105569	2.418009376	1.958989021	2.213878466	3.386680124	4.849229634	2.052573204	3.26419985	2.558297833	2.250201489	6.407242997	2.388633843	2.686968349	3.995549042	1.776422699	5.79121681	5.331344314	2.278872039	2.33729109	2.355660969	4.503307566
A_AM057181	0.418398822	0.773987821	0.634562263	1.649861079	0.825869294	1.102929829	0.856893685	1.121987927	0.835531892	0.522451498	0.556307324	1.341238707	0.249609266	0.983643965	1.161102427	0.462232009	1.797887544	0.374758146	0.236844235	0.578172014	0.545818631	0.727700277	0.917434648	0.184702984	0.686373725	0.169806709	0.703113378	0.661665914	1.255192783	0.739846227	1.048946972	0.948342676	1.123143493	0.830891393	1.376210409	0.447443535	1.27852555	0.680401482	1.733446166	0.372073214	0.85259013	0.253562025	1.014603998	1.017739706	0.987566862	0.532463722	1.053903185	0.877458256	1.677433405
A_AM057182	0	1.253035904	0.428047917	1.669386062	2.089107238	0	1.300551658	4.086957206	1.690839686	0.352422904	1.125781686	1.809481806	2.020505775	0.497642361	0	0.46770221	1.455331456	1.516772615	0.958588501	1.170028573	1.840926745	1.963498973	2.784875588	0	0	0.343632512	3.201454107	12.05093304	3.810141406	0.898322165	0.424544218	1.4393485	1.894058554	1.681448855	0	0	0.739232017	0.458969047	1.948844802	0	1.725359908	2.052502072	0.342203715	1.029783963	2.997762132	1.077530136	0.426550165	0.355136951	3.055112439
A_AM057188	2.419436664	5.370802445	4.543097942	3.407321793	2.046719554	2.18667827	2.123606089	0.741487673	3.865243186	3.740449854	2.297791122	5.170572406	1.649591671	2.031438624	1.918343141	3.054750665	2.079296029	3.714993797	4.695694398	2.388101798	1.50297884	2.805337301	1.010507728	0.915484356	1.134008764	1.963851505	2.032914766	0.546593581	1.382531181	1.222354636	2.079651389	2.741947303	3.092713967	3.431942712	1.010550639	1.84813634	0.905291383	3.747138598	2.227520194	2.151553804	1.97207804	3.351428504	3.352604515	0.420370748	2.039540259	3.812131576	4.527201507	3.479312735	1.939988199
A_AM057199	1.818971148	3.230284086	1.839155034	2.151810339	1.79521588	1.790111194	1.738477527	1.170670793	2.518491384	2.321809877	2.902227024	2.20281408	1.012821327	2.280720245	2.019137441	1.339689381	2.709629838	2.172326881	1.922051181	2.848722111	2.847508047	1.96849092	1.68403682	1.498911675	2.685582619	0.393721319	3.464323031	2.205366136	1.576437037	1.629668062	2.675348142	2.748586401	2.712677081	1.44490605	1.861382892	1.167145085	1.482222841	1.183206646	2.791142132	1.401896196	2.174538352	1.910740277	0.882189578	1.032402058	1.00179452	2.572070522	2.443626367	3.051770069	2.430856884
A_AM057217	0	0	0	0.212444461	0	0	0.220675934	0.231156549	0	0.179395996	0	0	0	0	0	0	0.185204078	0.193023021	0	0	0	0	0.15751137	0	0.176761908	0	0	0	0	0	0.216108352	0	0	0.213979561	0	0	0	0	0.198406489	0	0	0	0.17419406	0.524197258	0.254328213	0	0	0	0.172795851
A_AM057245	1.477355131	2.498679266	1.493748336	2.080577024	1.249766808	1.557766378	1.512834427	2.037450642	2.528777938	7.027666166	1.122460796	1.353108076	1.00727279	1.240435974	0.468551068	1.165806393	1.632418248	5.293044259	0.716820605	1.166577162	1.835496283	0.97885347	1.696848154	2.049712763	1.384895658	2.740950773	0.70933562	18.02307685	8.019904329	0.895672247	1.058229689	1.195918862	1.699624224	2.30517214	6.787680838	0.225701606	1.289839935	1.144037891	1.165857599	1.126097693	2.752432562	5.883536545	7.84746809	4.620358136	2.988919175	2.327761759	4.465564999	2.30158077	2.876872513
A_AM057250	0	0	0	0	0	0	0	0	0	0	0	0	0	0	0	0	0	0	0	0	0	0	0	0	0	0	0	0	0	0	0	0	0	0	0	0	0	0	0	0	0	0	0	0	0	0	0	0	0
A_AM057275	1.221851587	1.004568633	0.274535476	0.535343917	1.071906256	1.574657312	0.973151557	0.728121197	1.084447465	0.791112515	1.624586285	1.595743205	1.133898639	1.59585501	1.507009602	0.5999368	1.40010066	1.459210087	1.075911003	0.750416808	1.652991529	1.259321922	1.587666791	1.318505933	1.670349721	0.881577146	1.254797214	2.25430958	1.629130671	0.192051165	0.680720806	1.077007764	1.700699256	0.94362144	1.686967598	0.580742653	2.370592236	0.883101734	1.499907878	0.603648194	1.327905083	0.82275344	0.768172666	1.155820141	1.281775586	0.921455246	0.820724605	1.138864226	1.306297286
A_AM057280	0	0.239550982	0	0	0	0	0	0	0	0.134749934	0	0	0	0	0	0	0	0	0	0	0	0	0	0	0	0	0	0	0	0	0	0	0	0	0	0	0	0	0	0	0	0	0	0	0	0	0	0	0
A_AM057290	0	0	0	0	0	0	0	0	0	0	0	0	0	0	0	0	0	0	0	0	0	0	0	0	0	0	0	0	0	0	0	0	0	0	0	0	0	0	0	0	0	0	0	0	0	0	0	0	0
A_AM057292	0	0	0	0.283259282	0	0.60594699	0	0	0	0	0	0	0	0	0	0	0.493877542	0.257364028	0	0	0.249892867	0	0	0	0	0	0	0.227198537	0	0	0.288144469	0	0.257105137	0.285306081	0.420048157	0	0	0	0	0	0	0	0	0	0	0.243778572	0	0	0
A_AM057317	0	0.093534924	0	0	0	0	0	0.13559006	0	0	0	0	0	0	0	0	0	0	0	0	0	0	0	0	0	0	0	0	0	0	0	0	0	0	0	0	0	0	0	0	0	0	0	0	0	0	0	0	0
A_AM057330	0.545321635	0.403511943	0.441098159	1.935317226	1.076399766	0.920004882	1.11683552	0.584938828	1.045433806	0.817126885	0.145013037	1.165405584	0.6506583	0.64101798	0.968529342	0.602451779	1.312238653	0.390753921	0.98781376	1.808550264	2.466168329	1.391061201	0.717445083	0.866639917	0.447293853	1.062327338	1.832810786	1.034861628	0.981576063	0.694282527	0.43748764	1.112423307	0.683131485	0.758061736	1.434951097	0.699812602	1.04743317	1.418886018	1.204956481	1.066874567	0.444490586	1.586308766	0.7934327	0.265294954	1.287148883	2.313295134	0.329666057	1.463857187	0.349806235
A_AM057339	0	0.086082548	0	0	0	0	0	0	0	0	0	0	0	0	0	0	0	0	0	0	0	0	0	0	0	0	0.097749909	0	0	0	0	0	0	0	0	0	0	0	0	0	0	0	0	0	0	0	0	0	0
A_AM057356	13.44339398	11.04337655	2.073442299	6.626372779	0.337317634	1.321408286	2.566587614	0.366611342	8.281345075	7.871713492	8.785758028	6.695514883	6.796685428	11.91885152	3.667456647	3.524151046	12.04298367	14.38820647	7.094012834	1.10202532	6.539393923	3.96295374	0.666162738	4.626986222	1.962394943	0.369897417	6.222217509	1.081001955	1.822827735	5.479574478	7.654640421	8.134152589	7.849485338	1.583721334	1.665477565	1.218357396	1.293067469	2.840784533	2.727141421	11.95492567	2.785851826	0.828517954	14.82646638	1.108493566	1.613445224	10.632317	9.412630865	16.05580941	1.187558745
A_AM057378	1.438114542	1.152814021	5.452771206	4.962019375	12.30088737	10.48836386	8.222303979	5.913271044	4.499276258	2.992938229	1.912131707	3.329507142	5.0047285	4.648829896	4.123955757	2.250767921	1.44192388	3.971683067	1.35679612	5.630640019	3.1268002	1.667494103	6.306786925	7.93573123	10.22317448	6.712058158	2.718822834	4.453776342	5.392913715	6.0184074	3.244883197	3.531265945	3.753218206	4.997874361	12.35131553	5.767299835	10.98632508	4.417480981	5.075483918	3.090638308	3.418929265	2.905132749	2.615536939	5.101484206	4.808805474	2.74526522	4.226204731	3.116520076	5.669556324
A_AM057391	8.255330595	4.557172247	12.45415607	8.784150468	13.57919704	7.461138492	8.58776968	11.5256518	8.687695341	11.45374438	7.491809075	8.681204378	10.16266297	12.47660491	9.163777618	4.342949091	4.955057099	8.685328904	6.527531223	6.156578922	4.102636747	13.21855559	5.938120962	7.982822382	8.706009589	10.63624441	5.945557627	1.139737715	3.669025057	8.063510859	10.64393005	6.088672622	4.690049753	14.44244463	6.225713755	11.77120684	3.66095856	15.20061773	16.40741719	11.30325715	11.3216474	8.894175646	10.06241877	21.67450056	17.47504989	8.338030813	7.393536189	4.396933677	15.02501065
A_AM057394	0	0	0	0	0	0	0	0	0	0	0	0	0	0	0	0	0	0	0	0	0	0	0	0	0.116207829	0	0	0	0	0	0	0	0	0	0	0	0	0	0	0	0	0	0	0	0	0.120199731	0	0	0
A_AM057425	14.63444969	16.67290388	9.981994042	9.045443714	16.5066603	9.307581857	15.69951645	15.69763109	10.01987206	12.47268138	14.97965842	7.818812007	7.344833695	10.10310936	12.24812268	16.68087265	10.38104938	14.04430488	10.6510698	12.6794249	10.50523652	5.252200379	19.5252731	20.50922746	14.29016725	11.87875115	9.759122367	20.57179478	27.64276833	8.050872127	14.44277377	13.55775938	11.84770523	10.26407152	14.77192082	15.02930874	10.95167433	11.71041642	22.99067399	31.08925392	11.45515739	13.51452663	22.25046332	16.95131394	11.23998583	12.41608588	4.680972587	23.67598889	9.871804516
A_AM057462	0	0	0	0	0	0	0	0	0	0	0	0	0	0	0	0	0	0	0	0	0	0	0	0	0	0	0	0	0	0	0	0	0	0	0	0	0	0	0	0	0	0	0	0	0	0	0	0	0
A_AM057474	0	0	0	0	0	0	0	0	0	0	0	0	0	0	0	0	0	0	0	0	0	0	0	0	0	0	0	0	0	0	0	0	0	0	0	0	0	0	0	0	0	0	0	0	0	0	0	0	0
A_AM057475	0.575438594	0.425797053	0.969706408	0.756370629	1.514462727	0.606759252	1.57135464	0.41149584	0.766090903	2.075799249	0	1.434729877	0.45772852	0.225473349	0.21292066	0.847631887	0	0.343612027	0.434320259	0.265060092	0.834092815	0.667221166	0.981384516	0.677409336	0.471996945	1.245552697	0.805847102	0.606674913	0.191812302	0.8140292	1.154122889	0.217381498	0	2.28550823	0.560814966	2.461539233	0.502400312	0	3.17875919	0.341150239	0.46903886	1.627419538	0	0.23328886	0.679117695	0.488210705	0.579788026	0.321813108	2.15323087
A_AM057504	1.368369916	1.591115947	2.371806492	1.541673467	2.122213308	0.412242625	1.601407871	0.838731958	1.561485831	1.46457715	1.039656311	1.462170066	2.332414453	1.148928402	1.518950388	0	1.007995967	1.400735366	1.549194258	1.350647738	1.190063574	0.906642969	2.571824996	1.035547879	1.924096837	1.269374743	1.642518956	1.236555971	2.541250962	0.967864409	0.980163564	1.107695339	2.098989479	0.194101678	0.285770467	1.254308926	1.536027183	1.059641653	1.259826995	1.216862398	0	1.421610042	0.79006049	0.237750669	1.845616759	0.165849356	0.196958956	0.819920009	1.567437772
A_AM057514	0	0	0	0	0.141506663	0	0	0	0	0	0	0	0	0.168540198	0	0	0	0	0	0	0	0	0	0	0	0	0	0	0	0	0	0	0	0	0	0	0	0	0	0	0	0	0	0.174382254	0	0	0	0	0
A_AM057541	0.537941342	0.19902544	0.271955256	0.53031249	0	1.418052637	0.826290339	0.577022362	0.644553174	0.223907785	0.357626137	0.862224883	0	0.316171275	0.597138391	0.594298297	0.69347091	0.481831902	1.218056066	0.371682009	0.935689083	0.935614642	1.179558833	0	1.10310063	0	1.130003643	0.638034989	1.882789174	1.331723209	0.809187664	0.304824432	0.962694423	0.534144467	0.786405948	1.15056909	1.174156117	0.291600635	0.495270333	0.239189923	1.09618731	0.326008318	0.652245427	0.65426124	2.22202544	0.912794952	0.542007352	0.451264246	0.862680037
A_AM057546	9.99375471	8.235230416	5.856103171	7.724885264	6.164524372	9.100746704	8.256782724	8.28347658	5.896467922	4.065170226	4.378933367	6.067508436	5.826593438	4.672308835	5.798877265	5.269444897	12.10235158	8.646205801	4.242895295	3.138648078	5.333427771	4.477089326	3.818275629	4.913099379	10.71233279	6.268293375	8.397182623	3.681698194	4.883297636	3.695003443	7.744225647	5.92036785	6.401917912	6.991357581	5.893675688	5.586652137	2.97452883	2.831766169	8.364565628	4.342625944	3.51754328	6.882397821	7.252002861	11.46411084	10.18604678	5.588333541	2.402899261	5.430213091	7.284853647
A_AM057562	0	0.782375866	0.712710325	1.042338342	1.043524502	0.743255175	1.80454212	4.536589608	0.844586917	0.880189223	1.405840677	1.129811916	0	0.828586788	0.782457202	1.557471398	1.81737204	1.262731882	0.798036733	0	1.22607535	0.408659269	1.03041921	1.244697943	0.289088441	0.572156596	1.776833314	2.229455592	2.114659762	0.747864265	0	0.798850235	0.315365414	0.34995672	0	1.507642256	0	0.764194768	0.32448746	0.626842558	0.574553349	0.854366626	0.569777615	1.285961747	0	1.196076144	0.71021653	1.478279426	1.413010406
A_AM057596	0.380564886	0	0.384787755	0	0.187797406	0.401278725	0.389704309	0.204106314	0	0.316805696	0	0.203326081	0.908152861	0.223674359	0	0.63065165	0	0	0	0	0.165487564	0	0.139079189	0.336002237	0.156077004	0.154451847	0.639533976	0.451375816	0.570845654	0.134589048	0.190819077	0	0.170263774	0.188939399	0	0.203491608	0	0	0.175188708	0.169214148	0	0	0	0	0	0.161438469	0.191720686	0.159622725	0.457725179
A_AM057608	0	0	0	0	0	0	0	0	0	0	0	0	0	0	0	0	0	0	0	0	0	0	0	0	0	0	0	0	0	0	0	0	0	0	0	0	0	0	0	0	0	0.179540813	0	0	0	0	0	0	0
A_AM057686	1.314497085	0.694760721	0	0.370244415	0.555998619	0	0.384590079	1.208566523	0.600004004	1.094268492	1.2484062	0.601973278	0.896234845	1.103695	0.833799538	0.622375382	0.968311087	0.336397076	0.425200674	0.778483578	0.326631622	1.088685454	0.823524015	0.16579638	0.154028749	0.45727476	0	2.078777163	1.314493229	0.265645574	1.129889337	0.638451172	0.336058683	0.745839518	0.549039323	0.401642228	0.163950408	0.407169391	1.037337863	0.16699349	0.6122537	0.227606857	0.607164597	0.456780813	0.886477341	0.796599269	1.51363733	0.157527939	0.301145525
A_AM057695	0	0.262083005	0	0	0	0.373467328	0	0	0.28292268	0	0	0	0	0	0.393165376	0	0.304394822	0	0	0	0.308036257	0.410682335	0.258880074	0.625429907	0	0	0	0	0.708376125	0	0.355187985	0	0	0.351689179	0.517782134	0.378776458	0	0.383988955	0.652187667	0	0	0	0	0	0	0	0.356866227	0.297119528	0
A_AM057705	0.395282865	0.292490425	0.39966905	0.649461889	0.390120578	0.277865195	0.269850498	0.282666572	0.105249321	0.548429749	0.350381409	0.703965067	0	0	0.146260416	0.436694328	0.56618558	0.708106552	0.298345224	0.728305079	0	0.152776854	0.096305295	0.116332266	0.756527946	0.53475041	0.44284489	1.041849644	0.79056341	0.372784397	0.39639764	0	0.589495204	0.654154826	0.192618768	0.704538163	0.34511108	0.28569344	0.606546541	0.117172228	0.429592375	0.319404098	0.106505392	0.160251832	0.933005157	0.670727783	0.265513731	0.442122613	0.845204014
A_AM057728	1.324929602	0.392153829	4.554746911	3.657192058	2.87677804	1.95586223	4.341594672	3.979317181	2.75168503	1.764725059	1.056983916	3.397804724	1.580858685	0.934461767	1.470729741	1.170987755	0.455464844	1.18673413	2.400021581	1.098526827	1.382740533	3.687014739	5.229377492	2.573528246	2.390868477	3.226327472	2.226525696	4.819133408	3.974777145	2.249132531	1.860132631	0.900925542	0.474216142	3.683618511	1.162133234	2.267047244	1.156761212	2.298245007	4.391396955	0.942585476	2.591873996	0.963535695	1.070970887	4.189695124	2.501836051	1.348908096	1.067955227	1.333736549	4.461972859
A_AM057731	0	0.820787085	0.560775953	0.410067216	0	0.292404652	0.283970582	0.594914529	0.221513106	0.346275993	0.36871532	0.14816009	0.330877399	0.977925105	0.307827155	0	0.119162314	0.124193107	0.470934467	0.958017582	0.120587837	0	0.20268905	0	0.796113711	0.225092614	0.233008503	1.315638039	0.41596505	0.588435837	0.278092918	0.471414528	0.74440906	0.413030315	0	0.296561413	0.242112812	1.052248804	0.382970665	0	0.678106569	0.504175654	0.224156697	0.168637103	0	0.235274668	0.838220673	0.116314234	0
A_AM057733	0	0.100839556	0.413371989	0.403037492	0	0.287392001	0.139551257	0.146178998	0.217715739	0.113446611	0.724788971	0.145620202	0	0.160193446	0.151275059	0	0.468478126	0	0	0	0	0.316029835	0.498035952	0.120320801	0.670685183	0.110616942	0	1.185327223	0.408834221	0.385565577	0.273325611	0	0.121941294	0	0.697279941	0	0.475924613	0.147744322	0.250936969	0.242379122	0.111080314	0	0	0.165746181	0.160832318	0.346862082	0.137308529	0.114320276	0.218545609
A_AM057744	0	0	0	0	0	0	0	0	0	0	0	0	0	0	0	0	0	0	0	0	0	0.148669949	0	0	0	0	0	0	0	0	0	0	0	0	0	0	0	0	0	0	0	0	0	0	0	0	0	0	0
A_AM057748	0.909485574	1.345951702	1.226103356	0.896587641	0	0	0.620884831	2.601490651	0.242162633	1.261853194	0.806174173	0.647886494	0.361721902	0	0.673045814	0	1.563247983	1.086163441	0.343223425	0.418929722	0.527316305	1.406064943	1.772670336	0.267662799	0.248665057	0	1.273648173	4.075133077	3.031609687	1.072150041	0	0.3435733	1.085070833	0.301022094	0	1.621034841	0	0.328668513	1.953799493	0.808786267	0.494213262	0.734900106	0.245052661	1.106145062	0.357783757	0.257207052	0.305453296	1.01725669	0.486171377
A_AM057770	10.66085739	16.21530114	12.09660579	7.006446468	18.00367714	7.743882151	14.07064829	16.89892147	8.042686124	9.367797553	11.96981786	12.27766359	13.28549451	13.78485818	15.25273361	10.99255061	9.162082551	13.58063958	14.61768111	8.020700841	8.859612356	12.2239189	17.05608222	10.3537643	19.04346174	13.55698531	10.25160258	16.20369432	9.950104377	14.07569696	15.68002057	8.188876205	13.03701826	15.05509174	14.54590605	17.73476528	20.68380975	16.18093856	14.28658115	8.637765912	17.95859714	7.03508678	7.947171381	10.51692447	15.79698218	7.135366501	10.7414371	11.52666355	11.58762109
A_AM057773	0	0	0	0	0.214625607	0	0	0	0	0	0	0.232372664	0	0	0	0.240248248	0	0.194783109	0	0.300508859	0	0	0	0.192001278	0.178373719	0	0.365447987	0	0	0	0.218078945	0	0	0	0	0	0	0	0	0	0.17725582	0	0.175782456	0	0	0	0.219109355	0	0
A_AM057775	0.526074989	0	0	0	0	0	0	0	0	0	0	1.124273622	0.313846945	2.164378357	0.29198311	0.290594388	0.904231677	0.706804886	0	0	0	0	2.883847882	1.857894723	0	0.85402786	0.442030837	0	0	0	0	0	0	0.522361869	2.499440963	1.125188889	3.904069089	0	0.484345252	0.701741025	0	0	0	0	0	0.446329885	0.795076961	0	0.84365033
A_AM057791	0	0	0	0	0	0	0	0	0	0	0	0	0	0	0	0	0	0	0	0	0	0	0	0	0	0	0	0	0	0	0	0	0	0	0	0	0	0	0	0	0	0	0	0	0	0	0	0	0
A_AM057799	89.250851	95.47284075	73.07576001	65.51067032	58.88308088	85.66960713	44.20699998	71.28084383	42.0394331	80.55670791	62.23664618	63.23372182	161.1832797	110.6149319	124.6480847	65.91271753	93.79487899	0	0	0	0	1.124851954	0	0	1.193592275	64.96401758	17.72918257	0.191770968	109.3804775	75.47936289	0	110.4931733	95.70324743	15.4123312	115.7602884	87.40619861	124.9302109	94.13066202	51.5803066	88.85865116	0	0	0	0	64.1148493	130.6611825	128.0460217	2.237964717	0
A_AM057801	0	0	0	0	0	0	0	0	0	0	0	0	0	0	0	0	0	0	0	0	0	0	0	0	0	0	0	0	0	0	0	0	0	0	0	0	0	0	0	0	0	0	0	0	0	0	0	0	0
A_AM057804	0	0	0	0	0	0	0	0	0	0	0	0	0	0	0	0	0	0	0	0	0	0	0	0	0	0	0	0	0	0	0	0	0	0	0	0	0	0	0	0	0	0	0	0	0	0	0	0	0
A_AM057806	0.405744037	0.900693578	0	0.133329983	0.26696342	0.142609452	0.415488148	0	0	0.450355166	0.179827131	0.433557314	0	0	0.300262405	0.597668608	0.464935758	0.242282204	0.459361408	0	0.117624431	0	0.296562051	0.119411003	0.33280692	0.109780519	0.795488387	0.106942222	0.270495231	0.095662537	0.406888315	0	0	0.13429341	0.197716429	0.289273514	0.236162969	0	0.747118575	0.240546388	0.220480775	0.163928568	0.218648121	0.328985803	0.159616194	0	0.408810838	0.2269117	0.325339636
A_AM057816	1.435709669	1.150886238	0.967760508	1.415349052	2.361599486	0.756927093	1.102641623	1.155009645	1.146830396	1.195173326	1.113544928	0.894906763	0.856518752	0.281276117	1.460892084	0.793060269	1.233867973	0.214326565	1.219074507	1.157310871	1.248628575	1.803431122	0.349791137	0.633796862	2.355248971	1.845157183	2.211632547	0.378410941	0.598210607	1.353992828	0.359939663	1.355908007	1.070554835	1.069182153	0.699611981	0.383843701	0.417826792	1.03766915	1.652281463	0.95755966	1.072723769	1.450137334	0.870387711	2.037181319	1.835586233	1.522596931	2.893122856	1.505471857	1.726802683
A_AM057831	5.76438566	10.03616435	13.02807452	18.05073128	15.05939388	4.290449307	8.333392616	6.910594833	18.14727751	15.52498053	12.17284794	10.86975445	12.54197838	11.55898205	8.280696362	9.365127187	10.49080163	5.163137113	16.50725744	14.5255443	8.257123563	14.94027299	13.87891657	10.17879763	2.225021935	15.68820847	14.53045442	68.90576286	23.057475	5.756073775	5.100566794	13.06555526	22.45222396	13.13084053	3.717724802	2.900960928	4.736690459	11.39591867	10.92646162	7.839988202	15.20115673	13.97355084	8.222620078	10.7224425	5.602452767	15.24713654	18.79044446	13.93786298	10.33171779
A_AM057895	0	0.370215154	0.168624937	0.164409233	0.493788983	0	0.341559021	0.178890383	0.133217672	0.27766653	0.221744877	0	0.39797841	0.58812279	0.370253641	0.36849265	0.286656196	0.149379121	0	0.230460174	0.290085427	0.386749798	0.121896911	0.736228678	0.273589527	0.40611115	0.280261976	0	0.166773866	0.353884489	0.501734076	0.756021434	0.149228856	0	0	0.535054856	0.436818919	0.361611977	0.307090696	0	0.135937447	0	0	0.202836235	0.196822766	0.141493856	0	0.27980487	0.267450921
A_AM057911	1.043623641	0.686428097	0.586224457	0.571568567	0.4577752	0.733618155	0.712457797	0.248764908	0.555757356	1.641022695	1.387612596	0.495627918	0.415071486	0.681536135	0.514874593	0.6405322	0.896904029	1.350222624	1.050252556	0.480716764	0.8067854	0.134453536	0.762794124	0.716659553	0.665793638	0.282369017	0.682031372	0.733516184	0.927662737	0.410093047	0.581426037	0.394246186	0.933829193	0.345419194	0.762826515	1.116070665	0.80992033	0.502857497	0.320280167	0.824953253	0.472586425	0.281096313	0.281194949	0.564128006	0.273701675	0.491903276	0.116834648	0.680918983	0.743834327
A_AM057917	0	0.426941669	0	0	0	0	0	0	0	0.240159156	1.150748618	0.308268574	0	0	0	0.318716425	0	0	0	0	0	0	0	0	0.236632877	0.702506788	0.484808014	0.45622932	0	0.204054363	0.289306342	0	0	0	0.21087095	0.308519534	0	0	0	0	0.705449575	0	0	0	0.34047164	0.24476155	0	0.242008648	0
A_AM057953	0.49857978	0.830081712	0.504112181	0.368631852	0.492068464	1.051434151	0.382915035	0.935902124	0.896086119	0.207524288	0.828645927	1.198702886	0.892331383	0.439555187	1.798697349	0.963922847	1.178336749	0.558219887	1.270046263	0.172242882	0.433612014	1.734310069	0.455520687	0.220099026	1.02238595	0.303522097	0.733124314	1.182699003	0.373933738	0.528977163	1.124968216	0.282520205	1.449911722	1.485182177	0.728864049	1.199678746	0.544121127	0.945924012	1.147577601	0.332532333	1.015978483	0.151077025	0.302260076	0.45479135	0.735513647	1.057506347	0.502348278	0.731928594	0.799557108
A_AM057967	0	0.204404506	0	0	0	0.291275677	0	0.296308781	0	0.229959347	0	0	0	0.324716444	0	0	0	0	0.312744125	0	0.480488988	0	0.201906467	0.243893516	0	0	0	0.218426393	0	0	0	0	0	0	0	0	0	0.299481734	0.254328009	0	0	0	0	0.335971988	0	0.234366272	0.2783281	0.463460577	0
A_AM057995	2.817744119	3.354123934	3.220620801	3.985516296	5.803711613	2.971111656	6.398090607	2.759629209	4.795151864	2.957576459	8.307459203	7.069062911	4.092908102	4.464295085	2.311866271	4.872431925	3.89562825	4.279558351	2.496597792	3.21657684	3.302950417	1.988715142	7.163530811	7.138896848	5.828300179	1.093857602	2.161712448	0.774964872	3.185266616	4.85258046	5.405669191	4.581761748	6.138825395	4.135961097	3.492369565	4.585530063	5.455000645	3.320452439	5.6396365	5.011520383	3.395177409	5.048663059	5.248490886	8.493072704	4.192931566	6.028510497	0.370309818	4.932998193	7.171027809
A_AM057996	0	0	0.322946866	0	0	0	0	0	0	0	0	0	0	0	0	0	0	0	0	0	0.555565393	1.851737313	0	0	0	0	0	1.010222065	0	0	0	0	0	0	0	0	0	0	0	0	0	0	0	0	0	0	0	0	0.768324408
A_AM058003	0.116524753	0.172445495	0.117817749	0.459488997	0	0.122867101	0.119323143	0	0.279236391	0.097002395	0.309864992	0.124512388	0	0.273946446	0.129347567	0.386197102	0	0.313112262	0	0	0.304022756	0.135110475	0.085169015	0.102880164	0.1911562	0.09458289	0.195818221	0.184275035	0.116524411	0.412096758	0.350560128	0.26411498	0	0.231404606	0.085172631	0.249227506	0.101734699	0.505314456	0	0.103622996	0.094979096	0.282469748	0.188379244	0.141721083	0.27503898	0.098861343	0	0.293248264	0.280300761
A_AM058020	0	0	0	0	0	0	0	0	0	0	0	0	0	0	0	0	0	0	0	0	0	0	0	0	0	0	0	0	0	0	0	0	0	0	0	0	0	0	0	0	0	0	0	0	0	0	0	0	0
A_AM058038	0	0	0	0	0	0	0	0	0	0	0	0	0	0	0	0	0	0	0	0	0	0.163948284	0	0	0	0	0	0	0	0	0	0	0	0	0	0	0	0	0	0	0	0	0	0	0	0	0	0	0
A_AM058042	1.572443923	0.969611116	0.264982044	0.258357367	1.034605489	1.381692313	0.805103408	0	0.628026169	1.308999357	1.74228118	1.680233105	1.563486611	1.232257275	0.58182715	0.289529939	0.675689604	1.408431714	0.593411929	0.362151701	0	0.607749682	0	0.231386156	0.2149632	0.425449777	0.660617514	1.657800312	1.048292874	0.370736131	0.788439263	0.891025262	0.469004975	0	1.149362539	0.840800489	0	1.704742175	1.688998829	0.466113697	1.708927909	0.31764913	0.211840395	0	0	0.222347488	0.264054864	1.099233419	1.050700045
A_AM058050	0	0.295758475	0	0	0	0	0.40929838	0	0.957827621	0	0.531444427	0	0	0.939682224	0	0	0	0	0.452518036	0	0.347616335	0.463451573	0	0	0	0	0.335844658	0.316047127	0	0	0	0.905958646	0.357649045	0.396878291	0	0	0	0.866656637	0.367994158	0	0	0	0.323086189	0	0.471714898	0	0	0.335296898	0.320492863
A_AM058051	0	0	0	0	0	0	0	0	0	0	0	0	0	0	0	0	0	0	0	0	0	0	0	0	0	0	0	0	0	0	0	0	0	0	0	0	0	0	0	0	0	0	0	0	0	0	0	0	0
A_AM058072	1.791641031	1.502492551	1.328449212	1.412986199	0.353648537	0.125943907	0.611556011	0.896841101	1.049506169	1.093746541	0.635249098	1.276303945	1.852692482	1.965645787	2.121386471	0.923692344	0.92385607	1.497781305	1.352265916	0.495162343	0.415514684	0.830963255	0.261905384	1.265477541	0.391886167	1.163416918	1.505413868	1.416672011	2.030520545	0.760349478	1.197795875	1.08291551	1.389397877	0.711598138	0.873055017	0.255468596	0.834258503	1.294921018	0.439872817	1.593268438	0.681502762	0.868629842	1.351676111	1.597970273	1.268668949	1.317381029	1.564492007	1.803550258	1.245053242
A_AM058077	0	0	0	0	0	0	0	0	0	0	0	0	0	0	0	0	0	0	0	0	0	0.790074587	0	0	0	0	0	0	0	0	0	0	0	0	0	0	0	0	0	0	0	0	0	0	0	0	0	0	0
A_AM058083	5.709119404	4.404240375	2.947644061	3.95168339	2.997106308	4.867122601	5.473062893	5.993587119	4.851475501	5.864939395	2.42262867	5.062094475	3.333491488	2.57016649	7.68574897	4.160088077	4.488919223	5.440037606	5.088330983	5.37140452	2.641057894	8.169022469	2.130815956	4.718863338	4.383935408	7.19761341	4.797047721	1.34467589	1.457643232	4.467716572	5.481593855	3.441566164	3.043356563	6.874956207	2.308481976	5.455924394	2.121056212	4.609171332	5.368091354	5.401062788	5.643596603	3.827968635	5.498499085	3.250200998	4.730763839	4.637587257	4.528384007	3.974036745	3.01938013
A_AM058087	0.885472754	1.834581033	1.074357891	1.047498432	2.09738093	2.427537634	1.632127947	2.469484318	1.980458761	0.884546595	0.470933428	1.703107566	0.845211574	0	2.16240957	1.565181653	0.304394822	0.634491515	0.801987409	0	0.924108772	1.232047004	0.517760148	0.46907243	1.162078288	2.156208954	2.083234438	0.420092344	0.177094031	0.62630547	1.243157946	1.806311112	0.316926629	1.758445894	1.294455335	1.136329373	0.61846639	0.575983433	1.630469166	0.472459304	0.866096508	0	0.286299148	1.076939912	1.672019143	1.352246977	1.784331135	1.039918349	1.278004956
A_AM058095	0.157590746	0.466438475	0.159339423	0	0	0	0.161375353	0.169039591	0	0.393564785	0	0.168393406	0	0.185245725	0	0	0.270871163	0.141153399	0.178415701	0	0.13705578	0.365453003	0	0	0.129262012	0.383748202	0	0	0	0.445863277	0	0	0.141011408	0	0.115189417	0.337060989	0.137588338	0.170849711	0.145090208	0	0.128451905	0.382018557	0	0.575000517	0	0	0	0	0
A_AM058098	0	0	0	0	0	0	0	0	0	0	0	0	0	0	0	0	0	0	0	0	0	0	0	0	0	0	0	0	0	0	0	0	0	0	0	0	0	0	0	0	0	0	0	0	0	0	0	0	0
A_AM058149	1.046379503	1.548541629	1.057990464	1.547310299	2.323606661	0.689583184	0.803631555	1.26269793	1.567195102	0.979954729	1.217367216	1.956688278	1.404565486	0.461251695	1.597099573	2.167504757	1.236499624	1.054392664	1.332735933	0.903724081	1.365045499	1.668256212	2.103223123	0.808371013	1.609276605	1.061679973	1.318819608	6.101962895	2.485144029	1.295204291	1.311663124	1.482327218	1.404442686	1.298742489	1.43407666	1.258895065	0.685174831	2.127032056	1.806333299	0.581576962	2.452092857	0.634136838	0.634359355	1.590799724	1.543637417	0.998734513	1.713218852	0.987501466	2.307314249
A_AM058165	5.718612668	7.992833377	2.826788909	1.002224669	1.128785829	0.401991476	2.472511175	0.817875391	2.537761163	1.057894685	2.196574035	2.308455252	0.758138268	0.746905498	4.090875266	1.263543625	4.587008292	0.569126492	0.719367037	0.878040981	7.625949121	1.178796897	0.743073178	0.897597451	1.459306127	1.134658685	3.096571261	2.914033098	5.210276258	6.831290635	0.764632038	0.720100345	1.933083561	1.261833288	2.322202289	0.543608131	5.214671324	4.133167086	4.211997079	3.277284316	5.38631008	4.928921495	6.67692329	2.009267644	0.749884251	1.078168105	1.280408132	10.2339998	5.706253034
A_AM058183	3.357763828	2.580145682	4.700800592	3.18283218	2.804079678	1.497914086	1.851447186	1.108216234	2.57898833	3.655274379	4.979653467	2.621952201	2.157272862	2.580733761	3.870620871	3.42418802	4.106582849	2.544837809	3.509056824	8.209207698	3.706443487	1.497433784	3.775723821	3.306650175	2.860097013	2.201357012	3.906467466	3.471954535	5.165775351	3.836516681	4.532814173	4.976231335	3.813416807	2.692898009	2.737516012	4.005185	2.706069549	2.94021868	2.378012791	2.871142583	2.842172297	5.165525296	5.741486522	2.041909176	2.895852649	2.739208679	2.212055277	2.708400031	2.588818703
A_AM058198	0.275177686	0.407236669	0.417346719	0.135637618	0.13579197	0.145077693	0	0.147584566	0.10990458	0.687224663	0.182939524	0.44106119	0.492498283	0.646935069	0.916377762	0.760016091	0	0.4929511	0.778853157	0.380259286	0.478640954	0.638137166	0.100564952	0.60738866	0.22571136	0.335041699	0.115608065	1.631897182	0.275176879	0.486591173	0.689884355	0.467788262	0	0.136617719	0.402276889	0.147140086	0.600626014	0.298329881	0.506699649	0.489419382	0.56074197	0.166765793	0.333648622	0	0.487136346	0	0.138628804	0	0
A_AM058205	0.509225612	0.376802612	0.128719036	0.753005991	0.502575264	0	0.260727438	0	1.016910701	0.105977706	0.846339435	0.136033107	0	0.598587609	1.695788029	0.421930641	0.328226445	0.342083504	0.14412941	0.175920666	0.996458925	0.4428354	0.093049422	1.123993249	0.730951378	1.65334931	1.390588112	0.301988091	0.12730603	0.270136025	0.127665432	0.144276332	0.11391313	0.379223563	0.372213491	0.136143851	0.222295749	0.414052148	0.351624311	0.679265334	0.311301592	0.308605739	0.51452338	2.941847247	0.600974852	0.972077898	0.128268644	0.961144666	0.102078688
A_AM058208	0.2208216	0.081698714	0.111635954	0.217690003	0.108968865	0	0.226124722	0	0.176390066	0.091912764	0.146803322	0	0.131738224	0	0.245121624	0	0.284665528	0	0	0	0	0.128021345	0.08070027	0	0.1811264	0.179240415	0.278315712	0.087303141	0.220820953	0.07809488	0.11072218	0.250257095	0.09879503	0.32889451	0.080703697	0	0	0.119700261	0.101652707	0.098185987	0.089995625	0.133824402	0.089247574	0.4028553	0.260607922	0.187348347	0.111245336	0.092620594	0.177062415
A_AM058214	1.669411298	2.117630678	1.08510147	1.763289028	3.059845734	1.383074006	1.831610252	0.639533118	1.809762078	0.893392061	1.902571049	1.529012126	2.418713788	2.242708241	3.706238948	1.844305714	3.38182647	2.242927505	0.810007284	2.142127313	1.5555831	1.52089358	1.917438414	1.473929814	1.956165117	1.839006659	3.406584314	1.508598284	2.027136344	1.518164458	1.793699323	0.675694157	2.560767165	1.065618212	1.568879866	2.932992372	2.498604217	2.844078196	1.866343706	1.378531259	2.429881871	1.300773188	1.445810697	2.175418622	2.110924168	0.70817675	1.682029483	2.400725787	1.529819266
A_AM058217	0	0	0	0	0	0	0	0	0	0	0	0	0	0	0	0	0	0	0	0	0	0	0	0	0	0	0	0	0	0	0	0.204755805	0	0	0	0	0	0	0	0	0	0.218985385	0.146041485	0	0	0	0	0	0
A_AM058224	0.602917403	1.635810215	1.62562018	0.792489451	3.371912974	0.423822474	2.057989047	2.371302574	1.123743454	1.840320726	1.06886014	1.07374447	1.198965856	0.472480669	2.007793972	0.444054345	1.036310461	1.260071632	1.365180815	1.388587282	1.048707708	1.398165701	2.056496767	1.419515069	1.153917625	3.099449426	1.519791416	2.383670042	2.009718781	0.28430046	0.20153925	2.049858678	0.719316619	1.995539723	0.734494319	1.934313484	1.228246455	0.871525494	1.850307706	1.072323365	1.310498088	1.217952423	1.786957041	1.222145293	1.897459926	2.557620688	0	0.84295147	2.578347077
A_AM058226	8.041215392	17.3926439	15.42699496	14.83805176	15.05842946	7.609262279	8.445465139	6.856089914	15.81105653	10.81339094	13.9814299	7.490837504	7.380377722	8.967601395	12.13034155	8.200288889	10.6318883	8.31055889	13.53902664	26.78252726	15.95929635	11.71450648	16.42657483	17.47598956	15.89736493	21.25471067	27.54603692	20.05305356	19.7937029	11.95864415	7.236827238	21.26391986	20.84774421	16.17364817	9.042535253	7.055939548	7.920647374	12.29428615	11.76945005	22.00271573	8.234988703	7.747160199	9.666515323	12.03689843	10.22003632	20.99165337	14.54204164	18.50703597	17.68991298
A_AM058247	0	0	0	0	0	0	0	0	0	0	0	0	0	0	0	0	0	0	0	0	0	0	0	0	0	0	0	0	0	0	0	0	0	0	0	0	0	0	0	0	0	0	0	0	0	0	0.126690646	0	0
A_AM058267	1.280150669	1.684000539	1.006721046	2.664214038	1.965339055	5.099351114	2.039168472	3.814312833	1.022571437	3.078620755	2.080346077	3.039785539	2.376002318	2.006399022	3.473612192	2.82852907	1.344662612	2.420654507	1.771387698	0.98277748	1.237044215	5.772413731	1.663420276	1.13025007	1.750048316	1.73182588	1.434183549	1.237170561	1.564624006	1.609717119	2.567521893	0.483598204	1.65457123	3.1071704	2.391268186	1.825356131	2.235331805	1.233650401	3.928685148	2.529801974	2.550651347	1.72402013	3.104325155	2.940923784	3.693068126	2.292875591	4.012793995	1.551164773	2.737251171
A_AM058273	0	0	0	0	0	0	0	0	0	0	0	0	0	0	0	0	0	0	0	0	0	0	0	0	0	0	0	0	0	0	0	0	0	0	0	0	0	0	0	0	0	0	0	0	0	0	0	0	0
A_AM058289	0.450684715	0.25011386	0.113921414	0.111073325	0.333599171	0.11880378	0.346131071	0.120856652	0.540003604	0.093794442	0.149808744	0.120394656	0.134435227	0.3973302	0.625349654	0.248950153	0.387324435	0.100919123	0.127560202	0.311393431	0.489947433	0.130642255	0.082352401	0.696344794	0.184834499	0.45727476	0.378684685	0.356361799	0	0	0.225977867	0.510760937	0.604905629	0.223751856	0.164711797	0.481970674	0	0.366452452	0.311201359	0.400784376	0.18367611	0.273128229	0	0.959239707	0	0.573551474	0	0.472583816	0.36137463
A_AM058293	0.141956743	0	0	0	0.140102827	0.149683334	0	0	0.113393614	0.118173553	0.566241384	0.606750844	0.338755432	0.500604518	0.157578187	0	0	0	0	0	0	0.164598872	0.10375749	0	0	0	0.238556325	0.112246896	0	0	0	0.160879561	0	0.14095479	0.311285688	0	0.123938701	0.153900335	0	0	0	0	0	0.172652272	0	0	0.143029718	0	0.113825838
A_AM058298	0.333548711	1.480860614	3.035248867	9.206917068	0.822981639	2.110220988	2.049354128	0.357780765	2.531135773	10.82899468	0.88697951	1.24744579	1.19393523	7.057473485	0.555380462	1.842463251	0	0	1.13287732	6.913805206	0.43512814	1.353624292	0.731381467	0.883474414	0.273589527	3.655000353	0.560523951	0	0.667095465	1.179614964	0.334489384	0.945026793	1.04460199	2.152764065	0.853314613	0.178351619	0.582425225	1.265641918	1.074817436	4.004340397	1.767186815	4.649228179	1.752497815	11.35882917	18.30451726	4.527803399	3.864803008	1.119219481	1.337254603
A_AM058313	1.002984091	2.226480853	0.338037841	1.977520405	0.659923595	0.352525235	1.027071169	1.075850106	1.869404999	1.113261136	1.333577838	1.071737471	0.398908266	1.178993818	0	1.477414457	1.436629767	1.197825103	2.271048459	0	1.163052785	1.550613675	1.71054404	0	0	0.814120016	2.247334347	2.64357176	2.340289347	0.236474215	0.335270901	0.757787839	1.495775213	0.663936581	0	0	0.291893016	1.812284322	1.846849187	0.297310839	0	0.810450585	1.08097996	0.406620303	1.183695795	0.283648899	1.347420147	0	0.804227418
A_AM058315	0	0	0	0	0	0	0	0	0	0	0	0	0	0	0	0	0	0	0	0	0	0	0	0	0	0	0	0	0	0	0	0	0	0	0	0	0	0	0	0	0	0	0	0	0	0	0	0	0
A_AM058319	0	0	0	0	0	0	0	0	0	0	0	0	0	0	0	0	0	0	0	0	0	0	0	0	0	0	0	0	0	0	0	0	0	0	0	0	0	0	0	0	0	0	0	0	0	0	0	0	0
A_AM058340	0.59325206	1.316934501	0	1.403613156	1.75651305	0.750650749	1.457998211	1.018162178	0.758214015	1.086491175	1.104311554	0.380351275	1.415694345	3.207853827	1.580485692	0	0	0.212549396	1.208966095	0.655836912	1.238275104	0	3.29546177	0	1.265181419	1.540932524	1.495427706	0.656728109	2.728951473	0.755305701	2.855640713	2.823796476	0.849342343	1.531568464	1.12744269	1.776417616	2.48617335	2.958561669	1.529342223	1.160646295	1.450675744	1.581924275	1.822248971	0.144306376	1.400281372	0.30199435	1.315019496	0.895793204	1.141656169
A_AM058387	0	0	0	0	0	0	0.126536114	0	0	0	0	0	0	0	0	0	0	0	0	0	0	0	0.090317401	0	0.101355706	0	0.103827623	0	0	0	0	0	0	0	0	0	0	0	0	0	0.100720492	0	0	0	0	0	0.124502552	0	0
A_AM058393	0	0	0.37611836	0.122238407	0.367132537	0.522983711	0.634873571	0.665025773	0.495237274	0.722558571	0	0.397490154	0.591794586	0.145756601	0.412925855	0.136987302	0	0.444254024	0	0	0	1.006420834	0.271891377	0.109477332	0.406828101	0.503239987	0	0	0	0.17540895	0	0.281051296	0.443807134	0.615608441	0.181268615	0.132604583	0.21651683	0.134429409	0.342483298	0.220535597	0.30320883	0.300583059	0.501147555	0.150808917	0.439013692	0.315602414	0.124934104	0.416070327	0.298274987
A_AM058399	0	0	0	0	0	0	0	0	0	0	0	0	0	0	0	0	0	0	0	0	0	0	0	0	0	0	0	0	0	0	0	0	0	0	0	0	0	0	0	0	0	0	0	0	0	0	0	0	0
A_AM058401	0	0	0	0	0	0	0	0	0	0	0	0	0	0	0	0	0	0	0	0	0	0	0	0	0	0	0	0	0	0	0	0	0	0	0	0	0	0	0	0	0	0	0	0	0	0	0	0	0
A_AM058403	0	0	0	0	0	0	0	0.540450523	0	0	0	0.358923034	0	0.394843	0.372861061	0	0	0.300862174	0	0	0	0.584210082	0.24551068	0	0	0	0.141117826	0	0	0	0	0	0	0	0	0	0	0	0.309253307	0	0.136894753	0	0	0	0	0	0	0	0
A_AM058437	0	0.267377611	0	0	0	0	0.370022273	0	0	0	0	0	0	0	0	0	0	0.323654763	0	0	0	0	0	0	0	0	0	0	0	0	0	0	0	0	0	0	0.31548033	0	0	0	0	0	0	0	0	0	0	0	0
A_AM058441	3.980932219	2.70022459	2.459786949	1.417172016	0.327411861	0.816202167	1.019133989	1.423381283	1.67829559	2.577535056	2.646543963	1.890586864	1.319418377	3.509647749	3.314256511	1.343830615	1.23545719	0.693331532	0.25038865	0.764044934	0	1.025753714	1.212374998	0.390531194	0.634922217	1.615657034	1.02206821	2.798018456	1.879879144	4.067210295	1.996079617	2.381116967	0.494738633	0.988208543	1.374083345	1.537352362	1.641277886	0.479541076	0.81447857	2.950132286	2.073098598	0.13403124	1.608939261	1.075941204	3.001623237	2.626930759	2.228345528	3.153967418	0.709344327
A_AM058451	2.1111993	1.215033996	0.237180649	1.38750612	0.926056716	0.742036724	1.201055903	2.0129567	1.686404697	2.148046486	0.311896893	0.751973177	0.559779469	0	0.52078299	0.777459083	0.60479758	1.260661829	1.85903311	0.648310914	1.632087187	0	0.685819999	0.828438303	1.539277469	1.33284348	0.985511373	0.927416978	1.407462071	0.995517678	0.470478511	2.126775051	1.259393688	1.863376108	1.543160524	1.003447141	0.614410873	0.508627993	1.07985171	1.043024912	0.764815277	0.284322008	0.568843553	0.855902409	3.045267652	0.398038455	0.709052241	0.393561604	0.376185065
A_AM058461	1.265060484	3.536318422	2.416074	1.662826588	2.635804849	2.223194508	2.590882871	4.975542531	1.122797277	1.638177978	2.242716364	2.553360132	0.670855552	1.652289961	3.432665879	1.86345792	2.174419592	3.52522987	3.023602827	1.165431212	1.344708377	4.726477637	2.054765223	1.489235849	3.112954313	4.10738743	1.417277653	1.556019841	2.811237274	1.292477928	6.202182334	0.955795271	0.377323256	2.233122645	2.157595101	6.012797209	1.96353966	1.371496898	5.823561777	2.374982069	0.916576266	3.407395385	2.386013724	2.051475322	1.990655404	1.311806498	4.107116616	1.768707604	4.282892837
A_AM058462	92.82387834	94.36839315	110.2581419	108.6815319	142.9298829	124.2382801	113.845812	130.2365213	127.7916521	119.7831735	98.31129212	137.2700477	135.3485367	110.2074333	126.2148553	138.6902226	91.43160447	109.823641	102.5306617	96.84596174	86.9738655	169.4621876	109.7391671	128.2154559	104.498486	179.7268296	79.89419806	35.75209688	70.48210775	91.89880271	89.08484368	111.9793513	122.5645994	163.07788	130.8371933	169.6650994	118.0799484	123.5573681	109.7032994	73.79498189	92.89555821	92.52091822	114.804894	172.9013017	120.6915007	92.06673845	154.7592182	103.0794901	231.8188023
A_AM058464	0	0	0	0	0	0	0	0	0	0	0	0	0	0	0	0	0	0	0	0	0	0	0	0	0	0	0	0	0	0	0	0	0	0	0	0	0	0	0	0	0	0	0	0	0	0	0	0	0
A_AM058478	0.115958182	0.085803512	0.234489783	0.114313713	0.2288876	0.122269693	0.712457797	1.368206995	0.277878678	0.096530747	0.308358355	0.371720938	0.276714324	0.681536135	0.128718648	0.12810644	0.199312007	0	0.131281569	0.320477843	0.100848175	0.134453536	0.339019611	0.204759872	0.475566884	0.470615028	0	0.641826661	0.115957842	0.410093047	0.465140829	0.657076976	0.311276398	0.345419194	0.50855101	0.992062813	0.303720124	0.125714374	0.960840501	0.412476627	0.37806914	0.281096313	0.562389898	0.282064003	0.821105025	0.688664587	0.58417324	0	0.650855036
A_AM058489	0	0	0	0	0	0	0	0	0	0	0	0	0	0	0	0	0	0	0	0	0	0	0	0	0	0	0	0	0	0	0	0	0	0	0	0	0	0	0	0	0	0	0	0	0	0	0	0	0
A_AM058492	0	0.089882457	0	0.598739908	0	0.128082174	0.248775586	0	0.29108853	0.101119645	0	0.129797294	0.289868825	0.428361082	0.134837701	0.268392779	0	0.326402256	0	0	0	0	0	0.321740682	0	0.591584664	0.20412969	0	0	0.085917626	0	0.550650586	0.108691306	1.447359201	0.443938842	0.779417771	0.106052811	0.131690609	0.111835237	0.108021256	0.198020933	0.147229563	1.570999739	0	0.43006944	0.206114989	0.244777514	0.611390268	0.097399359
A_AM058504	0	0	0	0	0	0	0	0	0	0	0	0	0	0	0	0	0	0	0	0	0	0	0	0	0.447976744	0	0	0	0	0	0.54769445	0	0	0	0	0	0	0	0	0	0	0	0.441468915	0	0	0.463365376	0	0	0
A_AM058518	0	0.077625758	0	0.103418711	0.207072799	0.221232845	0	0.112527821	0.083798213	0.087330602	0.139484681	0	0.125170629	0.123316069	0.116450742	0	0.090157997	0	0	0	0	0.121639049	0.230031268	0	0.172096638	0.255457014	0.088146912	0.165901571	0.104906142	0.222604759	0	0.237780935	0	0	0.076680345	0	0.183182127	0.227465598	0.193169954	0.093291085	0.085509039	0.127152804	0.084798281	0.25518107	0.123807869	0	0	0.088003145	0.084117628
A_AM058551	0	0.167534073	0	0	0	0	0	0	0	0	0	0	0	0	0	0	0	0	0	0	0	0.262524784	0.16548663	0	0.371423756	0	0	0	0	0	0	0	0	0	0.165493657	0	0	0	0	0	0	0.274424723	0	0	0	0.192091343	0	0	0
A_AM058562	2.001292265	3.702151536	2.023499245	1.109762325	3.703417376	0.659444059	1.408930963	1.610013445	1.498698813	1.561874233	3.159864504	2.40578831	1.492419038	0.735153488	2.082676731	4.421911802	11.17959164	4.369339295	2.124144974	1.037070781	2.937114944	4.060872877	1.645608302	0.331302905	2.051921452	1.319861239	3.258045467	4.450628679	4.127653189	1.238595712	1.128901672	1.417540189	0.783451493	0.620989634	1.46282505	0.936345999	0.436818919	1.898462877	4.721519453	1.557243488	1.835155539	1.212842134	1.718795933	2.586161999	0.295234149	0.424481569	1.764366591	1.049268264	3.008822857
A_AM058586	0	0	0	0	0	0	0	0	0	0	0	0	0	0	0	0	0	0	0	0	0	0	0	0	0	0	0	0	0	0	0	0	0	0	0	0	0	0	0	0	0	0	0	0	0	0	0	0	0
A_AM058595	1.604174854	0.712207627	1.135382704	1.581425137	2.058192198	1.184042157	2.464049666	1.204501837	1.025118949	0.801248486	0.213292718	0.171413915	0.38280883	0.754274072	0.890352085	0.531670449	0.965054435	0.718426491	1.089695897	1.108379086	0.418542538	0.744016427	1.289756781	1.27469907	1.18422552	1.302105258	0.404369016	1.775816366	2.406255223	1.021186855	0.965219366	0.181801118	1.004785323	0.637140934	1.055300359	0.857767315	1.260506612	0.869571401	2.067698118	1.426558736	0.5230239	0.972177271	0.518676483	0.390209618	0.757282213	0.680502963	0	1.345698311	0.90039811
A_AM058596	0.431001196	0	0.435783723	0.849777845	0.425372438	0	0.882703736	0.462313098	0.344279406	0	0.573063569	0.921091642	1.02851047	0	0.478430157	0.476154659	1.481632627	1.158138126	0.487956195	0	0.374839301	0.499745974	0.630045481	0.380532654	0	0.349842738	0.724291491	1.703989026	0.861999863	0	0	0	0	1.283877364	0.630072235	0	1.881479079	0.934527337	0	0	0.702616445	0.522398871	0.34838812	1.048394517	0.508656426	0	0.434258903	0.723110177	2.07355021
A_AM058615	0	0.091911054	0	0.122450627	0.858129813	0	0	0	0.793755297	0.310205577	0	0.398180241	0.88923301	1.460096511	0	0	0	0	0	0	1.080266041	0	0	0	0.2037672	0	0.104368392	0.196432068	0	0.263570218	0	0	0.111144408	0	0	0	0	0	0.914874366	0.662755413	0.911205702	0.752762262	2.008070412	0	0.146591956	1.159217895	1.126359029	0	0
A_AM058621	0	0	0	0	0	0	0	0	0	0	0	0	0	0	0	0	0	0	0	0	0	0	0	0	0	0	0	0	0	0	0	0	0	0	0	0	0	0	0	0	0	0	0.350499563	0	0	0	0.87378155	0	0
A_AM058622	0	0	0	0	0	0	0.21804884	0	0	0	0	0	0	0	0	0	0	0	0	0	0	0	0	0	0	0	0	0	0	0.67775199	0	0	0.095266636	0	0	0	0	0	0	0	0	0	0	0	0	0	0	0	0
A_AM058628	0.130558756	0.386428956	0.660037391	0.386121685	0.128853695	0	0	0.420131246	0.625734103	0.434740662	0	0	0.311556091	0.460409995	0.144925923	0.14423663	0.224407861	0.233881909	0.295623096	0.54124497	0.113546212	0.302765809	0.28627979	0.230541681	0	0	0	0	0.130558373	0.18469154	0.261853916	0	0.233646639	0.129637252	0.095430649	0.139621979	0	0.566173496	0	0.58051569	0.744927289	0.47473474	0.84426902	0.952738083	0.308164112	0.443072002	0.6577279	0.219044324	0.523432687
A_AM058651	5.642444676	5.093670007	4.221740735	4.116195207	7.907633357	7.853417067	4.969037277	7.504931231	3.876129969	3.475868167	5.251576239	8.682087781	3.904770821	4.377525943	6.889696106	4.488170733	8.437594004	8.894890511	4.982694647	3.118845882	3.729473678	4.710539335	5.691278343	6.0777187	7.590167491	5.12955535	4.551383756	5.086165351	3.15975975	5.108439817	7.016363281	4.092532432	6.664457133	4.818252694	4.949147843	7.8443768	4.335117727	5.260769821	5.402665023	5.21841486	4.875094227	4.650503512	3.739951961	1.235253476	4.794528078	4.212678281	4.66177617	6.721274878	9.229587842
A_AM058657	0	0	0	0	0	0	0	0	0	0	0	0	0	0	0	0	0	0	0	0	0	0	0	0	0	0	0	0	0	0	0	0	0	0	0	0	0	0	0	0	0	0	0	0	0	0	0	0	0
A_AM058674	0.266963427	0.987700876	0	0	0.263476958	0.562988062	0.546749329	0	0.426495384	0.666710494	1.064871856	0	0.318531228	0.627623575	0	0.589863235	0	0.717354213	0.302241524	0	0.464353164	0.309544148	0.195126026	0.235703062	0	0.650080909	1.794513247	0.211091178	0.533925288	0.755305701	0	0	1.19438767	0.530158314	0.390268623	0.570991377	0	0	0.737361429	0	1.088006808	1.29430168	0	0	0.315063309	0.226495762	0.268981261	2.01553471	0.214060532
A_AM058679	0	0	0	0	0	0	0	0	0	0	0	0	0	0	0	0	0	0	0	0	0	0	0	0	0	0	0	0	0	0	0	0	0	0	0	0	0	0	0	0	0	0	0	0	0	0	0	0	0
A_AM058680	3.829233159	5.816027919	4.890598175	2.5828459	3.779224417	9.775375815	4.127572399	4.755964598	3.541713777	1.845504728	1.875774274	2.584245847	3.84749832	2.605963801	7.158932374	3.117136418	6.408582812	2.166207651	2.509881724	3.341997108	2.804431504	3.972628557	8.985690902	4.626419536	8.43079614	3.926122445	3.386827819	1.912307684	4.836911906	12.68700815	7.680064705	4.568073173	1.623021443	3.802205827	20.91839822	6.034815903	19.53134282	3.058931735	6.123215472	2.688359985	5.749579638	3.175596516	4.561430931	1.470705547	2.378506104	3.932732055	9.543909742	3.888499515	3.232012533
A_AM058681	0	0.339363891	0	0.301416928	0	0.48359231	0.31309577	0.327965702	0	0	0	0	0	0.179704186	0	0	0	0.136930861	0.173078479	0.633765477	0.13295582	0.177260324	0	0	0	0	0.770720433	0	0	0	0	0.173254912	0.273586236	0	0	0.163488984	0.133472448	0	0.140749902	0.271899657	0	0	0	0	0	0	0.154032004	0.256487798	0.245163344
A_AM058687	0.838432014	1.861198838	0	0	0	0	0.286189102	0	0.558109193	0	0.371595908	0	0.333462379	0.65704343	1.706276301	0	0	0	0	0.965502094	0.972239437	0.486081045	0	0.123375821	1.031571449	0.113425575	1.526387733	0.331479115	0.279476518	0	0	0	0	0	0	0	0	0	0.385962623	0	0	0	0	0	0.329831901	0.118556376	0.140794879	0	0
A_AM058692	0.238885471	0	0	0.2354977	0.117882846	0.251887814	0.366933606	0.128120157	0.190819304	0	0.317624549	0.382891183	0.142514806	0.14040327	0	0	0.205301349	0	0.270453183	0.165054114	0	0	0.349207178	0.210912924	0.195943084	0.09695141	0	0	0.119442385	0	0.119779587	0	0.10687676	0.11859969	0.261916505	0	0.312846939	0.258984204	0.109968204	0	0	0	0.386193174	0	0.281926433	0	0	0	0.191546653
A_AM058729	0	0	0	0	0	0	0	0	0	0	0	0	0	0	0.24741248	0	0	0	0	0	0	0.258435613	0	0.196786357	0	0	0.187277862	0	0.2228847	0	0	0	0	0	0	0	0	0	0	0	0	0.54030039	0	0	0	0	0	0	0
A_AM058732	1.110473147	0.821697048	0.16039933	1.407503437	1.409105148	0.836368074	1.624488028	1.191148158	0.506876997	0.528243643	1.265568325	1.017081237	1.324976902	1.118867748	0.704384976	0.876293497	0.8180189	0.568369339	0.89801251	0.438436428	0.827804754	1.471535816	1.507359366	1.400630168	2.602436963	0.38630085	1.332953299	2.257879915	0.951831334	2.580767372	1.909036973	1.43828468	0.993645796	1.260154574	1.623379019	1.696515399	1.662042717	0.687944736	0.584221324	0.564297292	0.775838114	1.153679103	1.282315474	1.157650708	0.748886623	0.269183434	3.995952208	2.528480597	0.89041587
A_AM058735	0.359528636	0.399051007	0.18175904	1.594934799	1.241916514	0.189548744	0.184081432	0	0	0.748234557	0.239016463	0.768347802	0.428976729	0.21131045	0.199546246	0.198597169	0.154491844	0.161014178	0.407038836	0.496821178	0.31268002	0.416873526	0.131391394	0	0.589798528	2.042800309	0.453137139	0	0.359527581	0.635747261	0	0.611180644	0.482556627	0.356991026	0.131396974	0	0.156947501	0.194888867	0.16550491	0	0.14652554	0.653654868	0	0	0.636459548	0.457544203	0.36224612	0.150799359	2.017977675
A_AM058753	0.150623576	0.334362739	0.152294943	0.445462491	0.148656473	0.317643791	0.308481727	0	0.240633185	0	0.400541273	1.287589159	0	0.354111827	0.501596249	0.332807046	2.588958063	1.214216394	0.170527849	0.624425775	0.523985886	0.5239442	0.440368631	0.265972297	0.247094541	0.244521661	0.506241632	0.595499323	0.903738804	0.63922714	0	0.853508409	0.269554438	0.448681352	0.220193665	0	0.26301097	0	0.277351387	0	0.736637872	0.730258632	0.365257439	0.183193147	0	0.255582587	0.455286176	0.379061966	0.483100821
A_AM058761	0.153532615	0.227213592	0.155236262	0.151355281	0	0.485667813	0.314439528	0.32937328	0.122640303	0.127810023	0.612415574	0	0.183189633	0	0.85213955	0.508851975	0.13194797	0.275037094	0	0	0	0.712084392	0.224436802	0.135554551	0.125933377	0.249244182	0.387014123	0	0	0.21719091	0.615862428	0.173998495	0	0.457346872	0.448892666	0.328381307	0.536181162	0.499350444	0.565415917	0.68266652	0.375432392	0	0.49641569	0	1.44956166	0.521037462	0.618772342	0.386382906	0
A_AM058765	4.015347874	3.96155399	8.242834296	8.036759514	8.646345873	7.441400031	6.603764854	8.353085627	8.067145674	15.49761739	5.824197088	5.460757593	6.823502282	6.150284078	4.322144545	5.645833818	3.659985358	5.231317796	10.4694819	13.11506518	4.550345122	10.15810183	2.401244767	2.148585734	8.78278216	10.27157318	2.658199045	6.157544017	6.205519421	0.946701193	1.220203621	0.137896767	4.137293889	12.32347592	2.045591662	2.472353818	0.743632208	1.319145731	9.074060034	12.98459585	1.686040482	9.291237059	6.983167312	12.72693888	1.148802268	3.200215636	10.66593039	4.287010335	6.634420285
A_AM058766	0	0	0	0	0	0	0	0	0	0	0	0	0	0	0	0	0	0	0	0.247168536	0	0	0	0	0	0	0	0	0	0	0	0	0	0	0	0	0	0	0	0	0	0	0	0	0	0	0	0	0
A_AM058773	0	0	0	0	0	0	0.199088071	0.417086816	0	0	0	0.207746213	0.463947657	0	0.64744081	0	0	0.174140334	1.760885399	0.537322905	0.507255359	1.127144451	0.284205298	0.343306634	0	0	0.490077667	1.383565002	0.777673789	0	0	0	1.391721285	0.579140333	0	0	0	0.210776546	0	0	0	0	0	0	0	0	0	0	0
A_AM058786	1.375888432	2.290706263	1.043366798	0.678188088	0.339479926	0	0.704465482	0.368961414	1.099045796	0.859030828	0.91469762	0.367550992	0.410415235	3.639009765	0.381824067	1.520032182	2.95614202	0.616188875	3.894265786	2.37662054	1.495752981	1.994178645	1.005649518	0.60738866	0.564278399	0	0.289020162	2.719828637	0	1.216477931	1.034826532	0.389823552	1.84670709	0.341544299	0.251423055	0.735700428	0.300313007	1.491649404	1.583436402	1.223548455	0.841112955	2.084572417	3.336486224	1.67339894	2.435681732	0.875493235	1.039716027	2.019841408	0.827426286
A_AM058801	2.054536105	2.23567428	3.054902787	2.740246462	5.606006347	6.881387866	3.341451136	4.277958021	2.606520773	2.515180353	1.606901224	2.582790753	1.730399371	2.98333233	3.488014454	2.002745105	1.869560088	3.355731306	1.505081101	4.676161494	1.786818425	1.82170914	4.240035805	2.774288742	5.154759431	4.022009585	1.726309619	2.293477121	4.350769578	3.162842621	1.211959002	2.739300636	2.379091116	3.000051273	5.56528331	4.265074101	5.697830563	1.703302359	5.897230708	1.612107761	2.85675301	1.611318139	2.735317535	2.939754895	4.706790374	1.845634388	1.704759611	2.230404025	3.682419685
A_AM058810	0.130320944	0	0	0.385418367	0.385856965	0	0.266901312	0	0.312297166	0.325461589	0	0	0	0.153190454	0.86797165	0.287947809	0.223999104	0.116727947	0.295084621	0	0.113339388	0.453321484	0.285758333	0	0.213788537	0.317343686	0.219002527	0.618277985	0.390961686	0.368710251	0.130688475	0	0	0.388203356	0.285770467	0	0.227559583	0.423856661	0.239967047	0.695349941	0.318673032	0	0.316024196	0.317000892	0	0.331698712	0.131305971	0.109322668	0
A_AM058812	0.809084636	1.624999309	1.168660711	0.797610546	0.57037015	1.340621007	1.420311666	1.487766867	0.830942541	1.731939376	0.92208613	0.98805307	0.275820255	1.222801343	1.154724805	1.149232732	0.397336052	0.724693863	0.654286982	0.319442373	0.904700995	1.474210255	0.591367406	1.122540592	1.611703085	1.125826711	2.525074375	0.274179817	0.924665443	0.654028846	1.04318539	0.523963159	1.551353291	2.18058654	0.253453936	0.988857441	0.807303463	1.002465512	0.851320896	1.952933559	1.130542777	1.681128515	1.027716812	1.265186921	2.182538719	1.470941785	0.698742919	0.96959846	1.390183097
A_AM058815	0	0	0	0	0	0	0	0	0	0	0	0	0	0	0	0	0	0	0	0	0	0	0	0	0	0	0	0	0	0	0	0	0	0	0	0	0	0	0	0	0	0	0	0	0	0	0	0	0
A_AM058833	3.521289411	1.894971524	3.236693423	4.260295638	2.685460892	2.362786587	1.966829801	4.292168579	2.045651236	3.064581269	4.043495518	3.762669661	1.527809736	1.317026651	2.30973664	1.94509711	3.576468913	3.154004801	0.543629049	1.548259287	2.227233073	4.268523775	1.52084804	1.695796526	1.706721243	1.818869179	1.74834568	0.759361552	1.760639541	1.13211369	1.765610071	0.906972023	1.861855321	1.271431125	1.871892458	1.882866419	1.956401512	2.255827733	2.063072395	1.565704063	1.304634562	1.940004755	2.716959699	6.034718326	2.455661224	1.086368936	1.451415661	2.282569261	1.925108137
A_AM058835	1.1728885	0.34715257	0.711541948	0.46250204	1.389085075	0	0.960844722	1.258097938	1.124269798	1.952769533	0	0.501315451	0	0.275742816	1.041565981	2.33237725	0.60479758	1.680882439	1.327880793	0.324155457	0.612032695	1.903950234	1.028729998	0.414219151	0.769638735	0.571218634	1.182613648	1.854833956	2.345770119	0.995517678	0	1.329234407	0.839595792	0.465844027	0.342924561	1.505170711	0.409607249	1.017255987	0.647911026	1.668839859	1.529630555	1.421610042	0.948072588	0.285300803	0.553685028	0.199019227	1.654455229	0.393561604	0.564277598
A_AM058879	0	0	0	0	0	0	0	0	0	0	0	0	0	0	0	0	0	0	0	0	0	0	0	0	0	0	0	0	0	0	0	0	0	0	0	0	0	0	0	0	0	0	0	0	0	0	0	0	0
A_AM058900	0	0.232706668	0	0.15501442	0	0	0.322041363	0	0	0.130899936	0	0	0	0	0	0	0.135137921	0	0	0	0.136754558	0	0	0	0	0	0	0	0.157243931	0.111220839	0	0	0	0.312269073	0.229872508	0	0.137285946	0.340948435	0.144771328	0.419502327	0	0	0	0	0	0	0	0.13190801	0
A_AM058964	0	0	0	0	0	0	0	0	0	0	0	0	0	0	0	0	0	0	0	0	0	0	0	0	0	0	0	0	0	0	0	0	0	0	0	0	0	0	0	0	0	0	0	0	0	0	0	0	0
A_AM058969	0	0	0	0	0	0	0	0	0	0	0	0	0	0	0	0	0	0	0	0	0	0	0	0	0	0	0	0	0	0	0	0	0	0	0	0	0	0	0	0	0	0	0	0	0	0	0	0	0
A_AM058972	0.358927417	0.088529711	0.483880254	0.117945754	0.118079974	0.378463547	0.245031472	0.898340835	0.382276799	0.099597777	0	0.127843823	0.142753125	0.281276117	0.265616743	0.396530134	0.308466993	0.321489848	0	0	0.312157144	0.138725471	0	0.316898431	0.392541495	0.291340608	0.301586256	0.094602735	0.119642121	0.592371862	0	0	0.32116645	0	0.262354493	0.255895801	0.104456698	0.389125931	0.660912585	0.212791036	0.195040685	0	0.290129237	0.582051805	0.423596823	0	0.241093571	0	0.671534377
A_AM058980	3.656534846	1.623396602	2.957687141	1.562027759	6.014635829	2.57037139	2.621043632	1.96108963	2.33664251	2.435140201	2.91705953	2.08383254	1.890566945	1.432735247	2.435348055	2.693072349	2.094983101	1.74674325	2.483838348	3.031709472	2.968063155	1.271925868	2.672594971	3.120756724	4.598820889	2.869068042	2.560314897	2.698514818	2.072030335	2.500100471	4.033531697	4.420213905	3.05372575	3.025605372	4.009062691	3.780021277	3.618081064	2.246368097	6.059678932	2.38456462	3.079782133	2.36369915	2.660094638	1.927117008	6.041486545	3.515893334	0.859640281	1.738174548	3.616054909
A_AM058984	0	0	0	0	0	0	0	0	0	0	0	0	0	0	0	0	0	0	0	0	0	0	0	0	0	0	0	0	0	0	0	0	0	0	0	0	0	0	0	0	0	0	0	0	0	0	0	0	0
A_AM059003	0	0	0	0	0	0	0	0	0	0	0	0	0	0	0	0	0	0	0	0	0	0	0	0	0	0	0	0	0	0	0	0	0	0	0	0	0	0	0	0	0	0	0	0	0	0	0.130120899	0	0
A_AM059004	0	0	0	0	0	0.134955993	0	0	0	0	0	0	0	0.451350048	0	0	0	0	0	0	0	0	0	0	0	0	0	0	0	0	0	0	0.229048941	0	0	0	0	0	0	0	0	0	0	0	0	0	0	0	0
A_AM059005	0	0	0	0	0.264463763	0	0	0	0	0	0	0.572663718	0	0.314987112	0	0	0.230291214	0	0	0	0	0	0	0.236585845	0	0	0	0	0.267962504	0	0	0	0	0	0	0	0	0	0	0	0	0	0.216600853	0.325905412	0	0	0	0.449574117	0
A_AM059008	2.394262548	1.458997515	1.424017677	0.694208279	1.389996548	2.07906615	2.595983034	1.208566523	1.350009009	1.172430527	1.31082651	1.203946556	0.672176134	1.48998825	2.345061201	1.089156918	2.057661059	1.639935746	0.956701516	0.778483578	1.592329157	1.306422545	0.514702509	0.994778277	0.693129372	1.48614297	1.538406534	0.668178374	0.845031362	0.697319633	0.847417003	1.436515137	1.386242068	1.957828736	0.823558985	1.054310849	1.106665254	1.068819651	1.815341261	2.379657231	1.377570824	1.877756571	2.618397325	0.856464025	2.659432022	1.433878685	1.844745496	1.535897403	1.693943577
A_AM059013	2.608455153	0	2.637399406	2.020435344	3.493814239	3.143350013	1.526341877	0	0.744145591	0	1.486383632	0.995450603	1.111541263	1.533101336	1.447749589	1.235026148	2.401865391	0	0	0	0	0	3.94926946	1.480509858	0	0	0.78276294	7.513526611	6.334801075	0	0	0	1.500449511	1.850031618	1.906624838	0.398504398	1.626695454	1.41395933	3.430778871	0.828444266	1.518676169	3.161601499	1.355447528	1.812848852	1.319327605	1.422676507	2.252718058	0	3.436117492
A_AM059023	6.195001907	4.044710549	4.421466092	4.670171279	3.116990561	7.684930422	2.860919239	5.863291747	3.396032851	6.775016198	3.553188716	5.062094475	5.797376501	4.426397843	5.258670348	7.380801426	6.576788629	6.528045127	5.63842082	3.021415043	3.908765684	4.929582524	3.285007932	3.002913033	3.387586451	3.056520763	4.592918031	4.802413893	4.615870233	3.694457935	9.623242546	2.753252931	2.499900034	5.427597005	3.373935196	3.897088853	2.969478696	1.711977923	3.690562806	7.453466647	4.455471002	2.944591258	4.418436765	5.318510724	3.583911999	6.183449676	8.322435472	5.29871566	2.824581412
A_AM059024	0	0	0	0	0	0	0	0	0	0	0	0	0	0	0	0	0	0	0	0	0	0	0	0	0	0	0	0	0	0	0	0	0	0	0	0	0	0	0	0	0	0	0	0	0	0	0	0	0
A_AM059028	1.166514106	0.14386078	1.376034473	0.574985553	0	1.230006527	0.995440354	1.459803857	0.621199798	0.485539164	1.034006005	0.207746213	0.231973829	0.914147381	1.079068017	0.429574312	0.334172576	0.522421003	0.44022135	0.537322905	0.338170239	1.127144451	0.710513246	1.201573218	0.318939965	1.104666471	0.163359222	0.153729445	0.777673789	0.962604276	0.779869271	0.440670102	0.173965161	0.579140333	0.568434734	1.039576691	1.697421343	0.421553092	1.789971585	0.691570866	1.901646682	1.178236584	0.314306673	0.236458546	0.688344837	0.329896002	1.762996741	0.489278353	0.467675727
A_AM059057	2.197196115	4.471005271	3.748911029	4.061318298	3.523814665	3.764780054	1.968717353	3.240628469	4.387745213	2.400669647	3.286591063	6.896695769	3.277019922	3.712736771	2.286547198	2.730806377	2.832449321	3.198032088	1.710188123	3.415764799	4.896653135	3.662245926	2.408926292	2.303646816	3.717089187	3.901317289	2.884654212	1.845933601	2.471838378	2.136891752	3.167376923	3.73512317	2.703305068	1.636265969	2.007523821	2.937153339	1.918314178	3.573087247	4.677975643	2.320279987	3.022194726	3.828251226	2.886071257	1.670187042	3.88961075	2.213659159	3.182342592	3.916731131	3.19324079
A_AM059084	0	0.150828396	0.206097145	0	0.20117329	0	0.208730513	0.437287602	0.325643199	0	0	0.653423985	0	0	0.226266114	0.675569859	0.175178786	0	0.230771306	0	0.177274427	0.945388395	0.297970227	0	0	0.496358073	1.712712074	0.16117503	0.203834725	0	0.204410179	0	0	0.202396621	0	0	0	0.441970194	0.187666537	0.181266438	0	0	0	0.743732862	0.721683476	0	0	0	0
A_AM059109	0	0	0	0	0	0	0	0	0	0	0	0	0	0	0	0	0	0	0	0	0	0	0	0	0	0	0	0	0	0	0	0	0	0	0	0	0	0	0	0	0	0	0	0	0	0	0	0	0
A_AM059112	1.195758192	0.737336587	0.403008903	1.375267208	0.786761277	0.210140391	1.22447482	0.641314548	1.114352841	1.161326728	1.324910201	0.638863005	0.713367986	0.937064725	0.221223972	0.440343585	1.027650485	0.357011939	0.45125754	0.826190093	0.519972067	0.693240933	1.602316223	0.175956603	0.817339186	1.294125783	1.33963663	2.678917566	1.395047132	0.422887036	0.399710155	0	0.713305617	0.791545561	0.43701389	0.852510802	0.695990033	1.296363827	0.550453657	0.531681223	0.974660138	0.966219638	0.161093114	0.969545904	1.176002322	0.169083188	0.200799381	0.334362923	0.958800376
A_AM059124	0.116146426	0	0	0	0	0	0	0.124584374	0	0.193374905	0	0	0	0	0.257855214	0.128314405	0	0	0	0	0.10101189	0	0	0.102546137	0.095267782	0.094275803	0	0	0.348438256	0	0	0	0	0	0.169792193	0	0	0	0.106933367	0	0	0.140776319	0	0	0	0	0.117024315	0.097432053	0.093130231
A_AM059137	0	0	0	0	0	0	0	0	0	0	0	0	0	0	0	0	0	0	0	0	0	0	0	0	0	0	0	0	0	0	0	0	0	0	0	0	0	0	0	0	0	0	0	0	0	0	0	0	0
A_AM059139	0	0	0	0	0	0	0	0	0.097360105	0.101464175	0	0	0	0	0	0	0	0	0	0	0.106002256	0	0	0	0	0	0	0.096375529	0	0	0	0.138131685	0	0	0	0	0	0	0	0	0	0.147731197	0	0	0	0	0	0	0
A_AM059155	1.246449451	1.567932122	1.764392634	1.228772842	1.107154045	1.18286342	0.893468416	0.802201821	0.796520995	1.24514573	1.657291854	1.997838144	1.189775177	1.025628769	0.553445338	1.514735902	1.499701317	1.563015683	1.128930012	0.516728647	1.084030035	0.578103356	0.911041375	1.650742698	2.65820347	1.315262419	1.780444764	0.591349502	1.371090374	0.440814303	1.499957622	0.988820717	1.22684838	0.618825907	0.637756043	1.599571662	0.435296902	1.216188015	1.032819841	0.997596998	1.117576331	0.453231076	0.705273511	0.45479135	1.029719106	0.740254443	2.386154319	1.882102098	1.699058854
A_AM059161	0	0.081698714	0	0	0.762782056	0.465681483	0	0.118432059	0	0	0	0.471917323	0.263476447	0	0	0	0.094888509	0.197789022	0	0	0	0.128021345	0.24210081	0.194964261	0.1811264	0.448101038	0.092771904	0.087303141	0.220820953	0.312379518	0	0.375385643	0.197590059	0.32889451	0.080703697	0.354226132	0.192793535	0	0.203305415	0.098185987	0	0.133824402	0.267742722	0.537140401	0.260607922	0.093674173	0	0.092620594	0.088531208
A_AM059203	0	0	0	0	0	0	0	0	0	0	0	0	0	0	0	0	0	0	0	0	0	0	0	0	0	0	0	0	0	0	0	0	0	0	0	0	0	0	0	0	0	0	0	0	0	0	0	0	0
A_AM059206	0.393110981	0	1.192419198	0	0	0	0	0	0.628026169	2.290748875	0.522684354	0.840116553	0	1.848385913	2.181851814	0	2.027068813	0.352107929	0.445058947	0	0	4.102310355	0.287328434	0.347079234	0.644889599	0	0	0	0	0.278052099	1.182658894	0	0	0.390336341	0	0	0	0	0.36192832	0.349585273	0	0.476473695	0.953281778	0	0	0	0.396082296	0	0
A_AM059211	0	0	0.323669342	0	0	0	0	0.51506023	0	0	0.212815554	0.171030439	0	0.188146664	0	0	0	0	0	0	0.139202067	0.18558799	0	0.282632754	0	0	0	0	0	0	0	0	0	0.158928891	0	0	0.139742965	0	0.589449256	0	0	0	0	0	0	0	0	0	0
A_AM059225	0.585484439	0.346584399	0.591981162	0	0.462270538	1.234703769	0.359727054	0.8792272	0.093535812	0.584872053	0.622772847	0.250247484	0.419147475	0.275291519	0.519930645	0.776186646	0.100634622	0.314649638	0.397712251	0.161812462	0.509192504	0.27154773	0.770284737	0.206770607	0.67233171	0.190094581	0.196779685	0.462949555	0.468386178	0	0.587135621	0.26541178	0.209555414	0.465081598	0.34236331	0.626128024	1.124576366	0.380846656	0.754659051	0.833054267	0	0.709641674	0.094652091	0.284833862	0.829168249	0.695427251	0.235963921	0.294688108	0.469461722
A_AM059263	8.240923386	2.633179508	14.01352684	8.677966943	8.502994589	8.097006316	10.54854072	10.0450228	5.535508146	8.107571935	10.70818784	2.601722204	2.458193871	6.16451218	6.237126127	10.1388534	4.506955791	7.381362021	10.60218958	7.764456632	6.02686646	6.080678758	6.160261444	10.74855324	7.066774508	12.77017575	5.665400461	0.740476907	4.495035934	4.76910301	7.325054825	9.551697505	6.033221069	13.38996706	7.392627642	10.81595184	5.723242644	9.340380558	5.690422756	12.49172506	4.274556589	12.48560652	10.59756532	17.31223197	13.92546833	7.627333736	1.509674929	7.07020029	9.010715571
A_AM059296	6.936988827	6.844053523	4.40091851	4.559074292	4.966991466	7.457986343	6.128581832	7.440955673	6.627705828	8.265858109	6.329846646	8.139228047	5.031097792	5.596111342	6.190486021	5.259426941	5.961740407	10.84304986	9.085633029	9.210082334	6.506241102	11.04001562	11.53246747	8.526535859	9.818015038	7.066025186	8.228832609	18.71407567	9.657348273	6.73456984	9.821015303	5.857728812	6.937439563	12.42545951	6.959543133	11.49147284	8.194091777	6.046001005	10.39408595	7.136590606	9.423876457	6.264813834	8.246068614	9.925864436	7.865801081	6.808652081	7.537611751	6.275661517	9.815855555
A_AM059297	0	0	0	0	0	0	0	0	0	0	0	0	0	0	0	0	0	0	0	0	0	0	0	0	0	0	0	0	0	0	0	0	0	0	0	0	0	0	0	0	0	0	0	0	0	0	0	0	0
A_AM059298	1.042567555	0.867881426	1.054136219	1.1562551	1.929284826	0.549656833	0.400351968	0.13978866	0.624594332	0.86789757	1.212932363	2.367322964	0.621977187	1.378714082	1.880605243	0.863843426	0.55999776	1.867647155	1.622965413	1.620777286	1.246733268	0.755535807	0.666769443	2.646400134	1.603414031	3.279218087	1.971022747	0.412185324	2.476090681	1.474841004	2.74445798	1.181541695	0.932884213	0.776406712	0.285770467	0.696838292	1.137797913	1.271569983	2.15970342	2.549616452	1.168467785	1.105696699	1.685462379	0.634001784	1.384212569	4.422649495	1.444365676	0.327968004	2.08991703
A_AM059301	5.43918468	4.747125302	4.51244276	4.537117966	4.266991352	3.235260832	5.712624568	2.692771024	3.787744576	4.644013314	4.821330143	5.513981351	3.16171737	3.934575861	4.644409709	4.314165413	3.715634258	5.246614046	4.421092386	3.469032086	4.245256023	2.91080111	2.65036676	4.309736298	2.745494902	4.414974436	3.398381325	0.110277652	2.231453836	3.058031072	3.216770715	3.47725648	2.121493265	4.431420765	4.893192566	3.57954828	1.826465071	2.41920527	4.494119691	1.984390476	2.27357368	3.21178565	4.283883547	3.562088972	6.254590126	3.668083419	1.264683822	5.1477551	3.131209024
A_AM059303	1.170148106	0.865853665	0.845094603	1.483140304	1.484828088	0.528787853	1.540606754	0	1.468818214	0.556630568	0.444525946	0.714491648	0.398908266	1.375492788	1.298915519	0	1.005640837	0.449184414	0.567762115	1.154993159	1.163052785	1.162960256	1.71054404	0.295179535	1.234029397	1.221180025	1.68550076	1.453964468	0.835817624	0.945896859	0.838177254	2.083916558	0.747887607	0.165984145	0	0.536304985	0.72973254	0.181228432	0.769520494	0.297310839	0.817530349	1.418288523	0.81073497	1.016550758	0.591847897	1.276420044	1.178992628	0.84137586	1.34037903
A_AM059307	0.673904538	0.415547621	0.227127466	0.442898343	0.775954117	0.355292309	0.230029545	0.240954393	0.358872097	0.46749977	0.298676774	0.600083252	0.268026276	0.132027565	0.498708986	0.496337039	0.096527086	0.301806796	0	0	0.195363655	0.520928299	0.328375353	0.793323963	1.013397942	0.273503428	0.471869653	0.532864386	0	0.158886913	0.450536722	0.254578646	0.100501066	0.446098676	0.164194648	0.600571778	0.29418417	0.974138386	1.861345648	0.699170546	0.366198838	0.544541366	0.907887408	0.683019976	0.927878755	0.381167123	0	0.942200074	0.090060004
A_AM059310	0	0	0	0	0	0	0	0	0	0	0	0	0	0	0	0	0	0	0	0	0	0	0	0	0	0	0	0	0	0	0	0	0	0	0	0	0	0	0	0	0	0	0	0	0	0	0	0	0
A_AM059322	4.578956703	4.023498289	3.472324704	3.103388689	3.671814881	3.017616012	2.051403482	5.218590245	6.400842717	7.385374374	4.185656308	4.587036378	3.756120235	4.709687305	3.494453865	1.264666775	5.656873369	2.307011148	2.592023307	4.350166236	2.737826256	5.309301224	5.438552592	4.2954526	6.572714795	6.039685028	4.568830727	11.99335636	4.578943271	2.429063133	4.017886483	3.567665148	5.377611046	4.830802561	4.81123159	5.202873425	6.996091808	5.894998443	4.479224894	1.272490393	7.464597107	2.774982802	3.238615961	1.392267918	1.688739334	3.884855316	5.766958227	3.361016102	7.572605366
A_AM059339	0.406512491	0.300799812	0	0.400747506	0	0	0.416275057	0	0.649436152	1.353624335	1.081006278	0	0	0	0	0.449100417	0	0	0.460231411	0	0.353541614	0.471351316	0	0	0	0	0	0.964302881	0	0	0	0.460700561	0.363745336	0.403643262	0.297136338	0	0	0	0.374266786	0	0	0	0	0.494413323	0	0.344891275	0	0	0
A_AM059362	0.891541414	1.814169584	0.901434243	1.318346937	1.539821721	1.175084117	1.141190188	1.91262241	1.068231428	0.371087045	1.185402523	0.714491648	0.531877688	0.785995879	2.474124798	1.231178714	1.915506355	0.798550068	0.757016153	1.231992703	0.387684262	1.292178063	2.606543298	0.196786357	1.462553359	1.085493355	2.621890071	2.819809877	2.228846997	1.418845288	1.56459754	1.010383786	0.39887339	1.106560968	1.792074614	1.191788855	0.389190688	0.483275819	1.846849187	1.189243358	2.180080931	0.54030039	0.900816634	1.084320809	3.15652212	1.323694861	2.02113022	1.495779307	0.536151612
A_AM059363	0.82102195	0.520728855	0.118590325	0.80937857	0.11575709	0.742036724	0.600527952	0.377429381	0.374756599	0.58583086	0.623793787	0.877302039	0.699724336	0.275742816	0.390587243	0.388729542	0.503997984	0.315165457	0.132788079	0.648310914	0.204010898	0.951975117	0.600092499	0.414219151	0.577229051	0.285609317	0.295653412	0.83467528	0	0.331839226	0.940957022	0.531693763	0.419797896	0	0.428655701	0.250861785	0	0	0.215970342	0.104302491	0.09560191	0.710805021	1.137687106	0.427951204	0.553685028	0.497548068	0.236350747	0.295171203	0.564277598
A_AM059368	3.616053353	5.351413267	6.006578534	5.856411211	4.333577685	2.995828171	4.760864193	6.095189286	4.126381328	6.665500337	4.807941279	4.967909434	3.081818375	2.428925892	2.293701257	3.42418802	7.547233344	6.709117859	3.216635422	3.569220738	4.043392895	5.091274865	5.663585732	2.736538076	3.389744608	3.564101829	4.123493436	9.394700506	5.165775351	2.009603976	2.072143622	8.196145729	3.004510211	5.642262494	2.643118908	2.485976896	6.088656486	6.160458187	7.847442212	3.675062506	2.947437937	5.948180644	3.549282577	7.225217085	4.877225514	2.848777026	5.465077742	2.166720025	4.970531911
A_AM059386	0	0	0.111808498	0	0	0.11660031	0	0	0	0	0	0.118161679	0	0.129986954	0.122750241	0.12216642	0	0	0.125194325	0.152808987	0	0.128219214	0	0	0	0	0	0.174876154	0	0	0	0	0	0	0	0	0.096545758	0	0.101809821	0.098337743	0.090134722	0	0	0	0.130505358	0.093818956	0	0	0
A_AM059407	0.134485336	0.09951272	0	0	0.132728994	0	0	0.144255591	0.107425529	0.223907785	0	0.287408294	0.320926199	0	0	0	0	0.120457976	0	0	0.116961135	0	0	0.118737633	0.110310063	0	0	0.106339165	0.403454823	0	0.134864611	0.152412216	0.240673606	0.133536117	0.098300744	0.575284545	0	0.291600635	0.123817583	0	0	0	0	0	0	0	0.271003676	0	0.107835005
A_AM059437	3.2122783	3.889525736	3.39555562	6.045562381	6.34065364	8.005920033	2.541826472	6.421434576	5.71503814	1.458599284	1.941399029	3.900541138	6.794466102	4.634167538	6.321136398	4.677976592	8.282024009	2.746441843	2.479614133	2.421242803	3.174659387	2.539525458	3.841991627	3.351793746	2.754599859	2.251844889	5.520874939	3.001802708	4.526378872	1.549147406	3.221337559	2.151189561	4.572798509	4.929390368	2.988342603	4.216013879	1.657237491	2.374462316	7.528109065	2.856611086	1.904233956	3.893470768	2.124456534	6.037896584	4.480328846	1.982069039	3.530790751	4.776954373	4.448964191
A_AM059460	0.999647484	0.634021161	0.577565653	1.407815591	0.563767063	0.451738924	0.58494539	0.765907926	0.342217853	1.188811792	0.949386751	0.457788062	1.192743678	0.167867383	0.951130611	0.473303434	0.736380288	1.023291705	1.455102905	1.578721189	1.117784263	2.649351908	0.93940913	0.252169344	1.757034537	0.463663828	0.719954417	5.645951662	5.141029122	1.111098406	1.145676214	1.78027203	0.127782793	0.708994153	0.626299348	0.916321491	1.122127642	0	1.051831606	1.52394059	0.465606107	0.519270734	1.269773866	1.042116705	0.505610579	0.605797049	0.8633171	0.59898348	0.45802972
A_AM059467	0.168741034	0.998882395	0.853067193	0.499044064	1.665373222	0.355850945	0.17279342	0.723999757	3.234927249	0.702352249	0.448719587	0.540924101	1.208014655	0.396705467	0.37461984	0.372838082	1.015128014	0.60456267	0.573118361	0.466355729	0.440259368	0.978276316	1.110009373	0.893892744	1.245671183	0.684833662	2.126752139	2.134808893	1.349924314	0.358057655	0.169216917	0.764936781	0.45296589	0.5026501	1.233396121	4.150460903	0.589293447	0.548814403	1.553560243	0.300115659	0.137540483	0.409048172	0	0.410456344	0	0.858974495	0.340032914	1.557074508	4.60028199
A_AM059519	0	0	0	0	0	0	0	0	0	0	0	0	0	0	0	0	0	0	0	0	0	0	0	0	0	0	0	0	0	0	0	0	0	0	0	0	0	0	0	0	0	0	0	0	0	0	0	0	0
A_AM059544	0	0	0	0	0	0	0	0	0	0	0	0	0	0	0	0	0	0	0	0	0	0	0	0	0	0	0	0	0	0	0	0	0	0	0	0	0	0	0	0	0	0	0	0	0	0	0	0	0
A_AM059565	0.16447402	0.243405825	0.665196303	0.32428304	1.136282235	0.69370483	0.673695725	0.352845858	0.131380187	0	0.437372655	0.527245561	0.196244526	0.386673835	0	0	0.282702317	0.14731872	0	0	0.143042124	0.381415318	0.240431149	0.29042952	0.269815878	0.133503206	0	0.520206305	0.164473537	0	0	0.186398388	0.44151158	0.163313136	0.240441359	0.351783193	0.143597944	0.356624225	0.151427481	0.731316318	0.268124896	0	0.53179244	0.600115482	0.194107969	0.139542217	0.994303143	0.137972746	0.791285827
A_AM059577	2.568983788	2.376156506	2.597490054	3.039061879	2.662205237	3.250573802	2.499145048	2.755618463	1.846870494	2.887083861	1.707873473	3.431355758	2.45217577	2.566833938	1.711010543	4.115275638	5.077983275	3.10638844	2.18134816	3.017497389	1.452249932	2.234052916	3.661503092	1.360899546	2.739333558	2.502286298	3.885427246	4.367351406	3.082771502	2.634755792	2.447417388	1.892428877	1.494163965	1.658053472	1.877773628	1.785757591	1.570038557	2.088844766	3.193026511	0.799590013	1.884576245	2.179631913	1.661254661	1.562239585	1.515923998	2.288542461	3.10608163	1.724040063	1.544925201
A_AM059611	0	0	0	0	0	0	0	0	0	0	0	0	0	0	0	0	0	0	0	0	0	0	0	0	0	0	0	0	0	0	0	0	0	0	0	0	0	0	0	0	0	0	0	0	0	0	0	0	0
A_AM059620	0.890616579	1.537698625	2.401331054	0.292662079	0.585990246	0.93909212	1.82401021	1.273758908	2.37138512	2.965616801	1.97362142	0.951667298	0.354217299	2.791752997	0	1.311894995	0.510271817	1.329536162	2.352718251	0	1.290940332	0	1.301919708	3.145315548	0.730518094	3.132616716	0.498889575	0.234740397	0.296871322	0	0	1.00933567	0.796919242	1.473884111	0.650987496	0.634961365	0	0	3.279881543	4.488036655	0	1.439306432	2.399685804	6.138110636	1.751804289	4.78554532	0	2.241341503	6.427145256
A_AM059625	0	0	0	0	0	0	0	0	0	0	0	0	0.16479994	0.324716444	0.153319317	0	0	0	0	0	0	0.160150254	0.3028597	0.975574063	0	0	0	0	0	0	0	0.156531465	0	0	0	0	0	0	0	0	0	0.669638707	0	0	0	1.874930172	0.2783281	0	0
A_AM059641	12.4982664	11.41859679	8.897445209	10.30942604	9.314215726	10.48903962	12.66782135	14.77424102	8.557276359	9.767328538	12.20901208	11.71970079	6.238896842	9.744387409	8.49405412	11.69422263	9.535534044	13.82196221	9.096338479	5.463261761	9.538691378	12.86511827	2.703243267	7.206379533	10.35616827	9.006111981	8.787037237	1.109263444	3.570922783	5.322145159	10.35933299	9.828278645	5.819925375	9.37085534	7.271100985	9.683443775	4.565185958	7.189696947	11.0372009	11.11444372	5.717369108	9.583830977	9.277929606	15.66611628	16.85729104	8.547893549	9.765793789	7.381910844	7.260505874
A_AM059649	4.615883774	10.92970673	9.800916503	12.2861429	9.566763337	8.760820681	9.926145882	9.902448284	9.586515589	9.990620901	6.137325964	10.35782408	8.812012282	8.138860551	7.68574897	6.629301645	5.950427807	9.509185735	7.316194819	5.102834294	5.620171199	12.30987179	14.5073053	6.11307296	9.843927688	9.741427465	1.551385646	24.08890809	10.61650154	11.75353129	9.257802955	10.46236114	7.434485317	13.291582	6.073083353	15.79620015	7.657012924	8.507213373	11.47429527	4.925769263	7.148555697	11.74891912	5.596686569	13.4735605	13.6188656	0	3.720618211	0	0
A_AM059656	0	0.468502362	0.160044465	0.312086554	0	0.166903541	0.324178806	0	0.126438897	0	0.210461399	0	0.188863648	0.372130792	0	0.174870959	0.544139416	0.141777971	0.179205151	0.437466436	0	0	0	0	0	0.256964135	0.133000429	0	0	0	0	0	0	0.314341655	0.115699105	0.169276205	0.138197136	0.343211367	0.2914644	0.422286635	0.129020276	0	0.255895699	0.577544767	0	0.671469738	0.318968928	0.398350518	0.380762539
A_AM059662	2.659239236	1.780308977	0.512142287	1.997353943	0.999813446	0	0.907700656	0.135830043	0.910360058	0.737904947	0.168369119	1.217797268	2.11527286	2.232784753	1.546218524	0.419690302	1.414762482	0.567111885	1.290277089	1.399892594	1.651946655	1.027796144	1.110664246	0.670815086	0.727070221	0.822285232	3.298410632	3.003846141	1.646190889	0.716537797	1.523850752	2.870205268	2.946015322	0.377209987	0.370237137	0.406262891	1.216134796	1.784699109	0.816100319	1.126097693	1.548243316	0.920901372	2.251882148	0.616047751	0.896675753	1.504092213	0.382762714	1.593402071	1.015366769
A_AM059664	0	0	0	0	0	0	0	0	0	0	0	0	0	0	0	0	0	0	0	0	0	0	0	0	0	0	0	0	0	0	0	0	0	0	0	0	0	0	0	0	0	0	0	0	0	0	0	0	0
A_AM059676	0	0	0	0.273378144	0.136844621	0	0	0	0	0	0	0	0	0	0.769567888	0	0	0	0.627912623	1.916035164	0.964702698	0.482312975	0	0	0	0	0.582521258	0.219273006	0.138655017	0	0	0	0.37220453	0.550707086	0	0	0	0	0	0	0	0	0	0	0	0	0	0	0
A_AM059682	0	0	0	0	0	0	0	0	0	0	0	0	0	0	0	0	0	0	0	0	0	0	0	0	0	0	0	0	0	0	0	0	0	0	0	0.126676895	0	0	0	0	0	0	0	0	0	0	0	0	0
A_AM059697	0	0	0	0	0	0	0	0	0	0	0	0	0	0	0	0	0	0	0	0	0	0	0	0	0	0	0	0	0	0	0	0	0	0.526231216	0	0	0	0	0	0	0	0	0	0	0	0	0	0	0
A_AM059702	1.778394991	1.518377637	1.659811044	0.674297907	1.485143539	1.153964058	2.38144354	1.907594005	1.311289822	1.138804412	0.727560631	1.900301877	1.632244149	2.090478523	1.670389037	0.906787841	1.528376295	1.470370394	0.929262658	1.512312267	0.832816956	2.379287714	1.999761947	0.483123676	1.570916538	2.220799025	1.839118739	5.624792838	2.599185055	1.354640052	1.920595833	1.085244917	1.101668474	1.494174676	1.999846866	0.731480349	0.836053036	1.038165168	1.511379449	1.216530012	2.341607004	0.829046009	1.65867384	0.831900047	1.453026196	0.928502705	2.618838583	1.836119149	0.987216065
A_AM059713	5.810016119	9.703760069	7.552910464	6.054913599	7.863961908	6.826393532	7.479429336	5.875988744	6.895173626	6.771262337	6.842192867	6.030906297	4.951645532	8.195511552	7.554978299	6.418697381	9.843747161	4.311892452	7.517468989	6.652331831	6.063525772	3.849551351	6.430557009	6.009060891	6.807999249	5.389688585	7.671440042	1.706361168	7.469998811	7.162260785	7.491087658	6.208234016	8.169500816	7.252467336	6.673502912	9.941344062	7.391462592	7.378646238	8.405806236	6.347689895	5.953492472	9.657712767	5.098914755	5.854954993	8.228196292	4.647629983	7.191972267	5.987889145	5.191092056
A_AM059719	0.737589675	1.228007481	2.237322619	1.272476618	1.819892387	1.555472171	2.26590959	1.582349983	0.883768785	2.763068231	0.490353363	0.985188225	0.44003283	2.601079145	1.637513526	0.61114696	0.633894371	1.651640283	0.626294291	2.548129238	0.801846959	1.924279599	0.943444393	1.628052077	2.117498323	1.79609983	0.929631863	0.291610493	0.553190634	0.521705999	0.739669824	0.835910297	0.659991537	2.380246865	0.808700962	0.985990264	0.32198508	1.799205982	1.018623005	1.803787928	1.653321685	2.682006574	0.894315895	4.036859299	3.264315723	0.625782106	1.30053826	2.010917219	1.478562435
A_AM059727	1.072426958	1.02027174	0.15490385	2.567530062	0.302406101	2.261596583	0.470649315	0.821669959	1.346154594	0.89275438	0	1.309646361	0.731189456	0	0.680251872	0.507762356	0.658327131	2.058361124	1.040694583	1.90536773	1.199164702	0.532919689	0.895824838	0.541057136	0.502654848	0.870486641	3.218211659	0.726840715	1.378830616	1.300354996	0.921815498	1.041755445	0.959602257	0.760612571	0.33594858	0.819195337	1.738857325	1.32874979	2.679974587	0.544963766	0.374628468	1.299844728	1.362219929	0.931656798	0.542421628	1.429784813	1.389256532	1.1566666	0.491376638
A_AM059731	4.28617779	3.903466688	3.500327323	3.900362826	2.277800794	5.214774215	3.545052101	4.243906407	2.765341035	3.43084509	5.041374899	3.346915944	1.770270324	4.069430275	3.659880462	4.735215461	4.250305576	2.953163272	4.292665328	2.733661229	3.440921142	1.720323697	3.494284499	2.619888412	2.569156952	3.479081237	3.601430964	2.998078387	3.297050167	2.798459831	3.967629838	3.736557549	6.34291406	4.092235837	3.253437511	2.997046904	4.461793245	3.75318237	3.339080634	1.172802205	4.568625822	1.998115497	2.665088842	1.80449471	5.447546239	2.377683625	4.318574709	5.531626238	2.379327199
A_AM059732	2.988416153	1.560907134	3.377056172	1.906258408	2.255414546	0.556071747	3.060184205	1.319920932	2.80837255	1.317039894	1.168655435	0.939196638	1.887708405	0.619913211	0.195133676	1.359439101	1.057528939	1.259629346	0	0	1.681711459	1.019137981	0.3854578	3.414509221	2.739592425	2.283003224	1.329350722	1.389986134	1.230520689	1.989404695	1.23399462	2.789106102	0.943771682	1.047290626	1.927370843	0.375984494	2.45563068	1.334054995	3.075056836	1.875907213	0.286570835	1.278401168	2.557699513	2.565604272	4.149236693	1.043995209	0	1.327182561	0.986677045
A_AM059739	0	0	0	0	0	0	0	0	0	0	0	0	0	0	0	0	0	0	0	0	0	0	0	0	0	0	0	0	0	0	0	0	0	0	0	0	0	0	0	0	0	0	0.483953371	0	0	0	0	0	0
A_AM059743	0	0.085250832	0	0	0.341119926	0	0	0	0	0	0	0.123108867	0.274931945	0.541716966	0	0.381843833	0.990140966	0.515971361	0.130435955	0	0	0.133587491	0.168417955	0	0.09450073	0	0	0	0	0	0.69321713	0	0.103090466	0	0.673700426	0	0	0.12490462	0	0	0.093908478	0.279285709	0.186255806	0.140123583	0	0	0.23216418	0.096647576	0.09238039
A_AM059758	0.872514616	1.291238218	1.176261756	1.433568315	0.287039938	0.920004882	0.297822805	0.935902124	1.626230365	1.210558349	1.933507164	1.243099289	0.69403552	0.341876256	1.937058683	1.285230463	1.749651537	0.781507841	0.658542507	0	1.011761366	0.674453916	0.850305283	0.770346593	1.43134033	0.708218226	0.733124314	0.689907752	0.290837352	2.057133412	1.458292132	0.659213812	0	0.577570847	0	1.555139115	0	1.261232016	1.071072428	0.517272517	0.948246584	0	1.880729362	0.707453211	0.686479404	0.987005924	1.758218972	1.463857187	1.399224938
A_AM059782	0.249724951	0.184784527	0.883735927	0.492366919	0.246463611	0.131658639	0.767166598	0.267867275	0.698172199	0.31182969	0.166018416	0.800529909	1.340833021	0.733870498	0.831616817	0.551774335	0.965776241	0.447355274	0.706812638	0.690173923	0.651553131	0.868668394	0.456315663	0.66144943	0.614502131	0.506753006	1.57372235	0.691111779	0.749172656	0.441583612	1.377360736	0.849039778	0.55863158	0.495924706	0.182534016	0.400590809	0	0.676839171	0.344874106	0.999338005	0.508875784	0.30268137	0.403716774	0.75930842	0	0.635611145	0	0.733205956	1.401666867
A_AM059785	7.331589244	3.928466806	4.089899534	5.732247016	5.738770199	8.796937139	4.401042302	6.5083229	3.836951401	6.103267321	6.050579307	7.834161069	2.413183575	6.835109037	4.77077704	5.30668479	6.735407683	5.208211268	4.57954648	6.288386785	5.49676007	4.397058213	9.793533819	6.026669102	7.050489116	7.592699988	6.160316677	15.79230536	8.09000578	2.861087318	6.084633745	4.584214774	4.298107432	3.514406353	9.424366688	3.785087713	7.725366396	2.466755904	5.818988898	4.946075732	6.388099335	1.838548676	4.700161983	3.074796639	4.773821439	3.431850986	3.05669164	4.877799745	8.108582681
A_AM059800	0	0	0	0	0	0	0	0	0	0	0	0	0	0	0	0	0	0	0	0	0	0	0	0	0	0	0	0	0	0	0	0	0	0	0	0	0	0	0	0	0	0	0	0	0	0	0	0	0
A_AM059809	0	0.091593022	0.125155879	0.122026922	0.610828933	0	0.126755035	0	0.098876092	0.309132201	0	0	0.14769268	0.145504427	0.137403817	0	0.212760394	0.221742709	0	0	0	0.14352566	0.090473659	0.109287925	0.304593184	0	0.104007256	0	0	0	0.744788646	0	0.221519651	0.122908675	0	0	0	0.134196832	0	0	0	0.15003151	0	0	0	0	0.124717955	0.103837621	0
A_AM059821	1.331092065	0.738708376	0.336465572	2.624430181	0.656854183	0.350885583	0.340764698	0.356948717	1.06326291	0.554041588	2.654750301	1.777921077	1.588211516	0.782340084	0	0.735271381	0	0.894190367	0.376747574	0.459848439	0.868232428	0.771700759	1.945814881	0.293806607	0.545906544	0.270111137	1.957271425	2.368148469	1.33108816	0	0	1.50852649	0	1.652121259	0	0.355873695	0	0.721542037	0.306376532	0	0.271242627	1.21002157	0.537976073	1.214187138	1.570920311	0.282329601	0.335288269	0.558308323	0.533657883
A_AM059823	0	0	0	0	0	0.230704588	0	0.469382105	0	0	0	0	0	0	0	0	0	0	0	0	0	0	0	0	0	0	0	0	0	0	0	0	0	0	0	0.233984234	0	0	0	0.194570396	0	0	0	0	0	0	0	0	0
A_AM059826	0	0	0	0.349166144	0.699126977	0	0.362695099	0	0	0	0	0.378468348	0	0	0	0	0.304394822	0.317245757	0.400993705	0	1.23214503	0.82136467	0	0	0	0.862483582	0	0	0	0	0	0	0.316926629	0.351689179	0.258891067	0	0.309233195	0	0	0.31497287	0	0	0.286299148	0	0	0.300499328	0	0	0.284001101
A_AM059869	0.131277428	0.291417066	0	0.388247125	0.388688943	0.138422753	0.403290331	0.140814632	0.524315426	0.327850298	0.349095605	0.561105367	0.156635539	0	0.437171042	0.145030594	0.338464701	0.352753998	0.297250379	0.1814081	0	0.152216205	0.191903761	0.579526794	0.215357628	0.319672814	0.220609885	0.207605268	0.131277043	0.278562286	0.263295313	0.59510678	0.352399151	0.651754258	0.287867865	0.701952702	0.229229745	0.142322512	0.604320682	0.466968952	0.321011917	0.477347959	0.212229093	0	0.929581285	0.111377733	0.396809052	0.440500144	0.736839555
A_AM059885	0.779795079	0.865516626	0.985559918	0.768736361	0	1.438917717	0.998152726	0.418223293	0.62289244	1.136011704	1.03682346	0.624936836	0.69781773	0.458319123	0.216401651	0.861489629	1.172790948	0.698459324	0.220710431	0.2693935	0.678183368	0.904172552	0.71244925	1.204847259	1.279236044	0.632957978	0.655217371	0.308296652	0.779792791	0.275779193	0.781994255	0.883741677	1.221074261	0.387145581	0.997471305	1.667854921	0.680818588	1.268105215	1.076909335	0.866819069	0.317804713	0.94515763	1.103070831	1.422617083	0.690220436	1.323179604	0.196422283	0.654148716	0.62526673
A_AM059887	0	0	0	0	0	0	0	0	0	0	0	0	0	0	0	0	0	0	0	0	0	0	0	0	0	0	0	0	0	0	0	0	0	0	0	0	0	0	0	0	0	0	0	0	0	0	0	0	0
A_AM059901	0	0.19251188	0	0	0.256770271	0	0	0.558137994	0.207819569	0.433159787	0.345922009	0	0.31042316	0.305823851	0.28879784	0	0.223591833	0	0	0	0	0	0	0	0	0	0.437208682	0	0	0	0.521803439	0	0	0.258331688	0.190167257	0.278228525	0	0	0.718592229	0.23136189	0	0	0.210299738	0	0	0	0	0	0.208611718
A_AM059909	4.362573079	5.487762429	0.735163598	2.580422967	1.14815975	1.840009764	2.382582442	1.403853187	2.671664171	2.179005028	2.513559313	2.330811168	3.123159841	2.73501005	5.649754493	0.803269039	1.874626647	1.823518297	2.304898774	2.411400352	3.035284097	2.023361747	1.594322406	0.770346593	2.385567216	2.006618306	2.5659351	0.459938501	1.017930732	2.571416765	2.916584264	2.801658699	3.513247635	2.59906881	0.744048717	1.555139115	1.77746235	0.472962006	1.472724588	4.00886201	1.659431522	1.057539177	2.938639628	2.299222934	3.089157319	1.727260367	3.809474439	2.31777388	0.699612469
A_AM059910	0	0	0	0	0	0	0	0	0	0	0	0	0	0	0	0	0	0	0	0	0	0	0	0	0	0	0	0	0	0	0	0	0	0	0	0	0	0	0	0	0	0	0	0	0	0	0	0	0
A_AM059924	1.456823046	1.077979418	0.49099614	0.797868338	1.437797334	1.024077832	1.160296087	0.694515604	0.905096538	0.673749669	0.430445939	0.69186069	0.579409744	0.570825061	1.437455313	1.251791209	0.556450263	0.724928088	2.015855231	0.671045799	0.703883756	1.313811813	1.18311708	0.857489872	1.327713881	0.262777803	0.544037953	2.047870974	0.323737505	1.488396528	0.486977192	1.284124642	1.013878402	0.482180186	0.709900392	0.865529915	0.423971304	0.526464495	0.447087925	0.719734385	1.451332158	0	0.915898179	1.378093245	0.764135445	0.411996817	0.97855626	0.950513604	1.168131227
A_AM059925	18.00194672	3.415533352	15.86815053	13.65126989	17.31128604	3.40698582	24.5790279	26.73661037	9.217803451	16.1386953	14.11584972	17.75626985	10.46426458	12.47958618	5.123832646	17.84811981	7.537208556	14.47050003	15.67756033	7.654251441	12.043224	17.66198996	26.65295625	1.222614592	5.679189051	18.73351436	11.63539234	30.29362684	13.8476107	5.876765645	16.66404532	16.73977782	10.32567405	22.91652069	3.373935196	14.80893764	3.224005442	27.02291307	17.42392985	5.336250035	15.80207049	12.30839146	7.089136321	33.68390125	28.32724044	5.091040233	5.11585004	8.905918244	20.7265836
A_AM059947	0.366903582	0	0	0	0	0	0	0	0	0	0	0	0	0	0	0	0	0	0	0	0	0	0	0	0	0	0	0	0	0	0	0	0	0	0	0	0	0	0	0	0	0	0	0	0	0	0	0	0
A_AM059970	24.10462052	28.51530581	12.72937347	25.42768727	6.212628347	7.60879574	8.332647499	6.093405677	20.11300976	18.2768333	25.10903852	29.36622001	17.03663587	27.97369453	29.31360051	21.7110176	38.26491129	21.31537482	24.33498277	14.63916652	26.43823637	27.41524908	11.78293212	18.57097344	16.87507247	7.601947563	28.89705452	26.95081699	24.56514631	21.17611369	20.93932256	21.74981191	28.02556339	9.451835357	7.294505816	12.97106162	18.09611423	18.97531688	6.643637024	17.88586282	28.40771767	18.98123966	17.25044523	4.855011518	5.798246641	19.79942355	38.51857829	21.25105981	8.494436374
A_AM060018	0.116905553	0	0.236405549	0.460990595	0	0.246537256	0.478852353	0.626993253	0.466914881	0.778555173	1.088071678	1.623950787	0.139487531	0.961945937	0.129770271	0.645765306	0.301410559	0.523559175	0.132354131	0	0.101672098	0.677760062	0.598131413	0.103216374	0.958904469	0.284675953	0.19645815	0.09243862	0.584526051	0.082688696	0.703411499	0.13248905	0.104606502	0.348241246	0.170901946	0	0.102067166	0	0.538161392	1.143577967	0.285868455	0.283392851	0.283492294	0.426552671	0.551875599	0.198368838	1.060102615	0.294206592	0.187477851
A_AM060040	2.664662886	5.225066385	2.290096212	1.050749514	2.103890492	0.983394417	2.865088662	2.14368643	1.277103495	1.996406841	1.948629566	3.132054634	1.430721268	1.409523336	2.809997606	2.207867974	6.870140112	2.86407343	1.357554107	0.736442566	2.665058569	1.235870862	2.726677277	1.058688613	1.311395609	1.946610989	3.35844658	4.424659772	2.531422316	2.261697517	4.275484419	2.415889723	4.530221241	1.719805929	0.876469199	1.709784234	1.861157704	4.477725956	4.17060046	1.777221219	5.104109405	1.291891435	3.446252686	1.296338844	0.786191496	1.017332922	2.953284008	2.570609549	4.059576264
A_AM060041	16.05203171	13.34831304	13.29326587	14.76942946	15.38975665	17.24812571	24.26492214	15.41438798	11.72315516	11.5810082	12.80576668	14.53868368	10.21477919	14.19663069	12.55776933	16.38256907	19.97038164	18.48566625	13.32704291	11.19652343	9.439863255	19.14411499	10.50345052	12.95762474	16.05058558	16.13163736	14.90059504	3.747319456	8.713934511	15.13839203	18.55022376	14.72666752	10.66986319	17.15311367	11.2861016	16.34889839	7.607929508	13.9220611	20.83098555	8.156989698	14.33007257	14.2677401	12.9752242	12.82939188	23.09387124	9.079189108	11.7064323	10.51599971	15.32270899
A_AM060092	0.700289055	0.431817022	0.826069635	0.460238572	0.921524628	0.369202612	0.478071191	0.625970426	0.279691915	0.194321275	0.465555722	0.374146523	0.417779946	0.274393341	0.388675723	0.257884742	0.601837723	0.313623049	0.132138219	0.322569052	0	0.541323534	0.34123181	0.618287967	0.287202056	0.568423111	0.392275326	0.27686347	0.233429	0.330215217	0.702264009	0.529091673	0.522179275	0.347673152	0.085311575	0	0.407602646	0.126534697	0.429826782	0.311376116	0.285402112	0.141465273	0.283029826	0.425856827	0.413231485	0.396090469	0.117597027	0.293726646	0.374344029
A_AM060123	0	0.318920283	0	0	0	0	0	0	0	0	0	0	0	0	0	0	0	0	0	0	0	0	0	0	0	0	0	0	0	0	0	0	0	0	0	0	0	0	0	0	0	0	0	0	0	0	0	0	0
A_AM060125	0	0	0	0	0	0	0	0	0	0	0	0	0	0	0	0	0	0	0	0	0	0	0	0	0	0	0	0	0	0	0	0	0	0	0	0	0	0	0	0	0	0	0	0	0	0	0	0	0
A_AM060140	0.716656412	1.060582977	0.724608661	0.941990799	0.825179921	1.25943907	0.244622404	0.256240315	0.572457911	0.696020526	0.476436824	0.893412761	0.427544419	0.982822893	1.458453199	1.319560492	0.92385607	0.106984379	1.081812733	0.990324686	0.311636013	0.553975503	0.873017945	0.105456462	0.783772334	0.678659869	3.11118866	1.700006414	1.91107816	0.422416377	1.078016287	1.353644388	0.21375352	0.355799069	1.047666021	1.27734298	0.72997619	0.517968407	1.099682042	0.849743167	0.876217837	0.723858202	1.158579523	0.871620149	0.845779299	0.709359015	1.083109851	0.801577892	0.670413284
A_AM060153	2.633602398	2.192332374	4.327091752	5.949748253	2.057706546	2.776947251	3.146324359	2.707226084	4.558005878	5.754979536	4.377080634	2.345110623	2.356740248	5.417585091	3.410649338	1.939672968	1.414595568	2.850346084	4.969369838	2.42619422	2.576732742	3.562606266	1.203077644	2.712754258	1.530129156	3.295604443	2.489474282	1.648583248	1.316797337	2.018010016	0.770300323	3.606465745	1.767400651	4.031479943	1.363545896	1.52556285	0.670637635	4.520704327	3.738075629	2.14683962	1.60998308	4.256108591	3.104501497	3.069609099	2.201577353	1.489591762	1.658442742	2.301309229	2.463665996
A_AM060154	0.111790935	0.082719948	0	0.110205564	0	0	0	0	0	0	0.148638363	0	0	0	0	0	0.096074616	0	0.126563638	0	0.097223944	0	0	0.197401314	0.09169524	0	0.187863106	0.088394431	0	0.158142131	0	0.126692654	0	0.222003794	0.245137479	0	0	0	0.102923366	0	0	0	0	0.135963664	0	0.0948451	0	0.093778351	0.089637848
A_AM060155	1.544162557	1.904344135	1.040864719	2.790817166	0.253999369	2.985051811	1.054164174	0.828172383	1.644615292	4.713339412	0.684378075	3.850030533	3.070732697	3.32775953	2.856813166	3.12754823	1.105894856	2.996717119	0.874108579	1.778190907	2.014424158	2.685685196	2.257285248	1.363347207	2.533163461	1.462292308	3.027434219	4.88395128	1.801517699	4.004750369	2.064689868	1.458332713	0.460569634	2.810983293	1.693035827	4.678843008	2.246946239	1.674081345	3.080296425	1.60205625	2.517287693	1.247744065	3.120454742	1.878059242	1.822380576	1.310090597	1.81513973	1.943033461	1.6508841
A_AM060217	1.658355594	0.876502764	1.676757238	2.10193394	1.169069944	0.74940795	1.212986922	1.270595599	1.135438041	1.577734325	0.94498562	1.772033921	0	1.670891901	2.629781656	0.261727396	1.425212841	0.63659248	0.536428665	1.636877723	1.442262477	1.373474033	1.385265561	0.627500867	1.165926229	1.153785983	0.995301222	2.997215134	1.895257977	1.340542568	0.712728208	0.268487744	0.423968074	2.587593892	1.90482103	2.280184107	2.068380975	0.256840295	0.654347228	1.053386087	0.965515975	0.861439198	0.574494317	1.152539667	0	0.803984958	1.193493011	0.794942314	1.329727011
A_AM060222	0.719057271	1.197153022	1.999349442	1.240504844	2.483833027	1.326841211	2.577140053	1.542592446	0.861563539	3.591525875	0.239016463	0.576260851	0.643465093	1.267862699	0.199546246	1.390180186	0.617967377	0.644056714	0.814077672	2.484105891	1.25072008	0.625310289	1.708088126	1.428431621	1.769395584	1.167314462	0.906274278	1.137134385	1.078582743	1.398643973	0.901356444	0.407453763	0.965113253	0.892477564	0.919778816	0.768973311	0.156947501	1.948888668	1.324039283	1.598606021	1.611780939	2.83250443	0	1.749080299	2.333685009	0.610058938	3.984707318	0.603197434	1.297271362
A_AM060227	29.16691715	25.45583916	45.11804022	40.79525834	39.36547714	42.5830831	42.63120726	87.03889757	42.81300349	46.69296488	37.12333754	30.6335182	14.57474592	38.97389321	36.66575365	32.08486048	23.99522108	38.85210412	44.73385172	33.75960493	30.24443797	54.34171549	47.64746391	48.31173631	48.972287	40.06491676	20.94640898	43.75986312	43.25166908	34.73616705	23.99932195	22.46035629	24.76003095	44.30793495	42.54743888	46.25428055	53.75916739	60.40400477	51.5262343	44.33764435	37.18481246	48.64680216	24.58381952	57.30371005	54.72221536	45.79002483	26.62445871	31.68205199	52.97065838
A_AM060232	0	0	0	0	0	0	0	0	0.170090421	0	0	0.227531566	0	0.250302259	0	0	0	0.190725128	0	0	0	0	0	0	0	0	0	0	0	0.150611553	0	0	0	0	0.155642844	0	0	0	0	0	0	0	0	0	0.251300496	0	0	0	0
A_AM060240	1.526900578	2.905285992	0.661647238	2.902975838	3.76739918	1.610008543	2.010303935	1.05288989	0.087119484	0.090791876	0.870078224	1.398486701	1.3013166	1.794850345	0.968529342	1.686864982	1.405969985	0.683819361	0.37043016	0.75356261	1.422789421	1.51752131	1.195741805	1.925866481	2.415386807	3.364036572	2.932497258	3.190823353	2.508472162	1.002852538	0.43748764	0.988820717	1.463853181	1.082945337	0.558036538	1.049718903	1.04743317	0.118240502	4.217347685	0.678920179	2.222452931	0.92534678	0.176318378	0.663237385	0.128714888	1.850636107	1.977996343	0.914910742	0.437257793
A_AM060244	0.336424131	0.248937776	0.340157201	0.331653109	0.553384206	0.354735425	0.344503496	0.481153443	0.268732201	0.560120415	0.596417257	0.119828537	0.401409259	0.527282502	0.248963655	0.867228392	0.38550316	0.200889163	0	0	0.390114884	0.130027949	0.327860658	0.297030191	0.183965372	0.455124565	0.376904036	0.177343058	0.672846288	0.317275749	0.337372913	0	0.200687082	0.334049596	0.16393729	0.239852177	0.293723066	0.607882202	0.20649202	0	0.274218644	0.40776589	0.090646439	0.272779765	0	0.095142421	0.33896698	0.188144654	0.269756532
A_AM060249	0	0	0	0	0	0	0	0	0	0	0	0	0	0	0	0	0	0	0	0	0	0	0	0	0	0	0	0	0	0	0	0	0	0	0	0	0	0	0	0	0	0	0	0	0	0	0	0	0
A_AM060266	0	0	0	0	0	0	0	0	0	0	0.503325674	0	0	0	0	0	0	0	0	0	0	0	0	0	0	0	0	0	0	0	0	0	0	0	0	0	0	0	0	0	0	0	0	0	0	0	0	0	0
A_AM060281	0.673375986	0.373699531	0.510635986	0.995739686	0.996872818	1.597561418	0.344773695	0.541722171	0.268942971	0	0.223831888	0.359767559	0.602586134	0.791544085	0.560607572	0.371960816	0.289354137	0.150785042	0.571769847	0	0.585631285	0.585584694	0.615220881	1.189052623	0.414246731	1.093155661	0.707249339	0.39933484	0.168343503	0.357215167	0.16881876	0.190784233	0	0.668623192	0.98439521	0.540090667	1.469767187	0.547523075	0.619961923	0.149704752	0.686084293	1.020214265	0	0	0.993376079	0.285651126	0.169616418	0.282438328	0.539936211
A_AM060294	0.998899804	1.201099425	1.009983916	3.077293242	1.109086251	1.184927754	0.767166598	1.205402736	1.595822168	0.62365938	0.664073665	2.935276332	1.191851574	2.201611493	1.108822423	1.241492253	1.073084712	1.789421096	0.565450111	1.552891326	1.846067204	1.737336788	1.368946988	1.653623576	1.12658724	1.722960221	0.524574117	0.197460508	0.998896874	0.971483946	1.001716899	1.556572927	0.55863158	0.743887059	1.003937087	0.267060539	0.327042437	0.541471337	0.804706248	0.444150224	1.32307704	0.90804411	2.01858387	0.607446736	2.063032345	1.694963053	1.383868685	1.57115562	1.101309681
A_AM060327	0.503846468	0.932055756	0.254718655	0.372525851	0.372949778	0.531270425	0.257973275	0.675563153	0.301850606	0.419432893	0.167479846	0.672980689	0.901757419	0.148066125	0.559291592	0.417473627	1.190783968	0.564116576	0.855641497	0	0.219096211	0.876315123	0.644465536	0	1.239822962	0.204485544	0.423353477	0.796794868	0.50384499	0.356376633	1.136851683	0.85651372	0.338129467	0.50029024	0.460352073	0.673528561	0.109973777	0.955916167	0.81178993	0.560074997	0.61602639	0.152672909	0.814541238	0.306396989	0.594626526	0.320603157	1.14222324	0.845325981	0.404001567
A_AM060363	0	0.533677086	0.145846972	0.284401456	0.569450199	0.304195163	0.443131513	0	0	0.240159156	0	0.308268574	0	0.678238379	0.32023954	0.159358213	0.123967246	0.258401786	0	0	0.12545025	0.167253693	0.843447983	0.254711373	0.473265754	0.234168929	0.606010018	1.824917279	0.28849189	0.306081544	0.144653171	0	0.387212777	0.143228254	0.21087095	0.462779301	0.125937713	0.312765198	0.39841303	0.128275241	0.470299717	0.174835106	0.466390547	0	0	0.611903874	0.145336649	0.242008648	0.231323478
A_AM060364	0	0	0	0	0	0	0	0	0	0	0	0	0	0	0	0	0	0	0	0	0	0	0	0	0	0	0	0	0	0	0	0	0	0	0	0	0	0	0	0	0	0	0	0	0	0	0	0	0
A_AM060373	1.824124041	1.199790753	0.819717824	1.598448977	1.800301478	1.495985275	1.452835327	1.521835182	0.971394585	1.518513419	1.077943937	2.815461422	0.967324294	1.667736298	0.449968306	0.671742267	0.87093136	1.270780456	0.688391459	1.400388307	1.233890277	1.175040108	1.185128044	0.715789468	0.664985309	1.480637537	2.554512484	4.327070149	2.026798544	0.286716612	0.609756144	2.067279573	1.632217031	0.402499797	0.296294592	0.433500535	0	1.538131396	1.30622289	0.540718297	0.991226599	0.982642635	1.474481164	1.232531797	1.674387442	0.859785614	2.042124018	0.850115364	1.62516211
A_AM060400	0.160777974	0.237936031	0.162562018	0.47549367	0.158678258	0.169528989	0.658556495	0.517375107	0.128427823	0.267683015	0.213772028	0	0.191834537	0.377984535	1.070823452	0.710486952	0.138174728	0.43202456	0.364048217	0	0.419483083	0.745688374	0	0	0.3956289	0.261006267	0.270185141	0.127129069	0.160777503	0.454880737	0.1612314	0	0.143863324	0.638572711	0.235038182	0.343877953	0	0.522915297	0.444073849	0.285952897	0.131049809	0.194872388	0	0	0.379491985	0.272812873	1.13395246	0.404616706	0.902421477
A_AM060421	0	0	0	0	0	0	0	0	0	0	0	0	0	0	0	0	0	0	0	0	0	0	0	0	0	0	0	0	0	0	0	0	0	0	0	0	0	0	0	0	0	0	0	0	0	0	0	0	0
A_AM060445	2.520597779	1.147767305	1.372305382	0.95571221	0.956799792	1.226673176	1.588388294	1.455847749	1.703669906	1.452670018	0.51560191	1.864648934	0.69403552	2.051257537	1.291372456	1.713640617	1.666334797	2.08402091	1.317085014	0.535866745	0.674507577	1.124089859	1.417175472	0.342376263	0.795189072	0.314763656	0.814582572	3.219569509	2.908373521	0.685711137	1.166633706	0.439475874	0.867468552	0.192523616	1.558959217	2.073518821	3.385642571	0.840821344	0.892560357	1.724241725	0.474123292	0.235008706	1.410547021	0.943270947	0.686479404	0.987005924	0.976788318	0.650603194	1.399224938
A_AM060452	0	0	0	0	0	0	0	0	0	0	0	0	0	0	0	0	0	0	0	0	0	0	0	0	0	0	0	0	0	0	0	0	0	0	0	0	0	0	0	0	0	0	0	0	0	0	0	0	0
A_AM060457	4.471637406	3.805117625	9.946763475	7.934800625	12.24673833	11.0803088	6.868538445	13.07045811	7.947474913	6.607378787	6.094172891	6.689428051	5.335398061	6.439025613	6.080548273	6.545638583	4.227283088	4.906403917	14.55481838	9.114339769	7.097347893	9.980864117	5.065959446	8.883059146	18.43074322	16.42402329	7.42059267	0.618761015	2.347602751	11.78158876	8.63217799	5.701169448	9.502846901	19.64733578	14.38139877	18.17180056	10.05297791	17.81588756	11.11572354	14.21610361	10.29662443	7.452346391	4.247068922	11.42094777	12.26974672	14.13191997	3.153805281	8.064938192	12.28038512
A_AM060462	0.145419103	0.107603185	0.588130878	0.860140989	0.287039938	0.460002441	0.148911403	0	0.232318624	0.484223339	0	0	0.17350888	0	0.322843114	0	0	0.260502614	0.329271253	0.401900059	0.126470171	0.843067395	0.318864481	0.256782198	0	0.472145484	0	0.229969251	0	0.411426682	0	0.329606906	0.130120283	0.144392712	0.106292674	0.311027823	0	0	0.40165216	0.129318129	0.237061646	0.352513059	0.117545585	0.530589908	1.029719106	0.246751481	0	0.365964297	0.233204156
A_AM060464	2.320417248	1.716997847	3.519248011	0.762503363	1.908427693	1.631143791	0.594035757	1.659329172	1.699065393	1.126800798	1.028416783	2.066232603	2.99935891	0.681904533	2.361117476	2.777139878	2.658929903	1.385592281	1.7513671	1.068836913	0.84085573	0.672631067	1.554679795	2.390156455	1.90329579	1.098695301	2.274666792	4.434055768	3.480615662	4.787005048	2.908701604	2.410584559	3.633520977	0.960016407	2.968151098	2.481497659	2.701193748	1.886734921	0.890148031	1.203707128	5.989330449	0.468747095	2.657165605	0	0.228208018	0.65622556	0.779318679	1.946534422	4.031280498
A_AM060486	0.708378203	0	0	0.465554859	0.699126977	0.248978219	0.241796733	0.506560886	0	0.19656591	0.313955619	0	0	0.277562901	0.262110251	0.521727218	0.202929881	0	0	0	0	0.273788223	0.517760148	0.208476636	0.387359429	0	0	0.186707708	0.236125375	0.334029584	0.710375969	0	0.21128442	0.234459453	0.345188089	0	0.206155463	0	0.434791778	0	0.192465891	0	0	0.287183977	0.278669857	0.200332886	0	0	0
A_AM060493	1.944746454	1.666233009	1.966325983	1.513552814	2.121385289	1.834745072	1.257758113	1.537075306	1.553443843	2.47099378	0.13609235	1.421828157	1.83189633	1.443803588	0.795330246	1.922329684	0.52779188	2.016938692	2.317617407	1.272971001	0.97919394	2.729656834	1.271808546	1.897763709	1.343289351	2.492441824	0.602021969	0.080933384	0.921192986	1.303145458	0.923793643	1.739984953	1.282215319	0.508163191	1.271862553	0.98514392	0.089363527	0.221933531	1.790483737	1.274310837	1.251441307	2.481207798	2.895758191	1.120387273	1.20796805	0.521037462	2.165703197	0.42931434	2.133868075
A_AM060504	0.207080169	0.612917707	0.628133991	0.510358619	0.613127276	0.764229815	1.060266427	0.555310957	1.240601622	0.948124715	0.275335897	0.553188179	0.370620994	0.486839705	1.264274191	0.686324227	1.245772151	0.185480877	0.468889889	1.001551232	0.360192903	0.960437993	0.605427206	0.365663795	0.679420591	1.176605677	0.956987166	0.573092691	1.035397809	0.292940561	1.038320881	0.469367866	0.463235739	1.130902106	1.286587445	0.664366233	0.361592506	0.898011797	1.23925095	0.828684047	0.168790636	1.003973517	0.920631992	1.637073348	0.733171925	0.614914689	0.312968066	0.521141633	0.996264355
A_AM060516	5.167225446	6.029365126	4.8226732	6.073551096	7.845758292	6.286700026	9.565075761	10.4457076	4.286278605	3.308859486	3.699443706	3.61016752	2.845545633	4.438693393	5.294627068	5.708565305	6.319574717	1.602091075	2.475022255	3.570212188	2.938323633	5.760960529	10.74927596	3.333888864	8.313701749	7.259236813	8.015492504	13.67167195	8.545770863	5.060548194	3.985998495	2.252313856	3.734452115	7.104121413	7.989665986	6.588606052	5.205425453	5.386511735	11.71039188	1.590612991	4.373787367	7.949169484	1.767101963	8.94338767	10.32007371	0.84306756	2.402899261	3.000907234	7.489740156
A_AM060531	2.508297443	2.386311699	1.690753543	2.354976999	2.829188299	1.637270791	2.446224043	3.203003931	1.717373732	2.485787594	2.858620942	3.573651046	2.280236901	1.825242516	1.060693236	1.847384688	2.360965513	2.888578232	2.839758423	1.1553788	1.765937409	3.185359144	0.785716151	1.370934003	2.057402377	2.132931017	2.308301264	0.472224004	1.313866235	2.450014985	2.156032575	1.759737704	1.389397877	1.778995346	0.611138512	3.065623151	0.938540816	2.330857833	3.958855352	3.398972669	2.726011047	1.158173123	1.351676111	1.888510323	0.986742516	1.114707024	2.767947396	1.903747494	2.107013179
A_AM060532	0	0	0	0	0	0	0	0	0	0	0	0	0	0	0	0	0	0	0	0	0	0	0	0	0	0	0	0	0	0	0	0	0	0	0	0	0	0	0	0	0	0	0	0	0	0	0	0	0
A_AM060533	0	0	0	0	0	0	0.449474908	0	0	0.365395526	0.583610751	0	0	0	0	0.484918242	0	0	0	0	0	0.508943752	0	0	0	0	1.106433014	0	0	0	0	0	1.1782671	0.871671339	0	0	0	0	0	0.390334476	0	0	0	0	0	0	0	0	0
A_AM060535	2.822763522	2.088710077	3.073630871	3.960042126	0.107149961	0.572385435	0.889401033	0.116455196	2.688409444	0.813407036	6.495879909	1.392120297	1.813549569	5.104798727	5.664206499	2.278894986	2.985748298	9.627133015	0.983316884	3.600634214	3.304728892	0.755306509	0.71417902	4.025908444	0.445257614	0.616869896	2.463030701	7.554437539	3.257025278	1.382243816	1.088740105	3.691197215	2.720086518	0.215603078	0.158713188	0	1.327028036	2.58944904	0.299867774	4.344618185	2.035348699	2.500221606	3.159282858	1.32043619	1.281289328	1.289547952	0.87510747	10.29142693	0.696427587
A_AM060558	0	0	0	0	0	0	0	0	0	0	0	0	0	0	0	0	0	0	0	0	0	0	0	0	0	0	0	0	0	0	0	0	0	0	0	0	0	0	0	0	0	0	0	0	0	0	0	0	0
A_AM060585	0	0	0	0	0	0	0	0	0	0	0	0	0	0	0	0	0	0	0	0	0	0	0	0	0	0	0	0	0	0	0	0	0	0	0	0	0	0	0	0	0	0	0	0	0	0	0	0	0
A_AM060592	1.379971187	0.942565584	0.643977134	0.313938699	1.676245095	0.895435019	0.760906336	1.024771169	0.678342806	0.530203004	0.423420857	0.453712797	0.253312668	0.374339283	0.35349884	1.055452613	1.185965582	0.570477534	0.360537367	0.293375117	0.369277887	0.738497017	0.620697625	0.84349523	0.87069664	1.550934868	0.802738493	0.839353645	1.486118458	1.351481714	1.170960982	0.601508151	0.759871562	0.843219159	0.853495476	0.908164326	0.92678198	0.69049646	1.075045249	0.283195191	0.865239835	0.643310182	0.772243102	0.774629776	1.378051385	0.630424407	0.213907946	0.979524617	0.680928457
A_AM060597	0.723907573	0.267828501	0.365970142	0.59470119	0.238151179	0.381654639	0.617743761	0.129416483	0.385500043	0.100437556	0	0.386765293	0.431870332	0.425471631	0.401784516	0	0.933203686	0.972601664	0	0.333448278	0.31478916	0.419685489	0.176370236	0.21304695	0.593776933	0.097932368	0.506881904	0	0.482603633	0.085338081	0	0.546936248	0.863665148	0.35939906	0	0.387080158	0	0.130802309	0.999727806	0	0.19668521	0	0	0	0	0.409449338	0.1215632	0.506055183	0.19348473
A_AM060610	0	0	0.116302408	0	0	0.121286817	0.117788441	0	0	0	0	0	0	0	0	0	0	0.103028365	0	0	0	0	0	0.101556946	0	0	0	0	0.115025705	0.081359296	0	0	0	0	0	0.123011004	0	0	0.105901856	0	0	0.139418348	0	0	0	0	0	0.096492194	0.092231869
A_AM060617	0	0	0	0	0	0	0	0	0	0	0	0	0	0.12349715	0	0	0	0	0	0	0	0	0	0.185516654	0	0	0	0	0	0	0	0	0	0	0	0	0.091725559	0	0	0	0	0	0	0	0	0	0	0	0.084241149
A_AM060621	1.002984091	0.659698031	0.225358561	0.109862245	0.659923595	0	0.342357056	0.239077801	0.445096428	0.092771761	1.037227207	0.119081941	0.398908266	0.392997939	0.37111872	0.615589357	0.478876589	0.199637517	0.378508076	0.461997264	0.096921065	0.258435613	0.244363434	0.688752249	0.274228755	0.904577796	1.217306105	0.440595293	0.33432705	1.497670026	0.111756967	0.884085813	0.498591738	1.327873161	0.081457937	0	0.48648836	0.24163791	0.41041093	0.495518066	0.181673411	0.405225292	0.360326653	0.406620303	0.131521755	0.66184743	1.01056511	4.300365507	0.089358602
A_AM060633	0.312428814	0.231182388	0.526492707	0	0.411131439	0.329434062	0.319931922	0.558544208	0.166376656	0.173390017	0	0.111281814	0.621298173	0.367255716	0.346809633	0.115053382	0.179003651	0	0.235809981	0.287823623	0.271717572	0.241507516	0.076119032	0.09194821	0.256266173	0.253597793	0.175010753	0.247041204	0.104142633	0	0.313309925	0.11802518	0	0.206815762	0	0.111372408	0.181848924	0.338715148	0.383528118	0.18522422	0.254660109	0.126227384	0.084181118	0.126661929	0.491627172	0.088356426	0.629580592	0.349450624	0
A_AM060640	0	0	0	0.126855326	0	0	0	0	0	0	0.171094519	0	0	0	0	0	0.221178971	0	0	0	0	0	0	0	0.211096955	0.208898901	0.216245301	0	0	0	0	0	0	0	0	0	0	0	0	0	0.104886987	0.155968008	0	0.156504937	0.151865048	0	0.129652838	0.107946303	0
A_AM060665	0	0	0	0	0	0	0	0	0	0	0	0	0	0	0	0	0	0	0	0	0	0	0	0	0	0	0	0	0	0	0	0	0	0	0	0	0	0	0	0	0	0	0	0	0	0	0	0	0
A_AM060673	0.221848677	0.164157417	0.785086335	0.43740503	0.437902788	0	1.476647025	0.356948717	0.088605242	0.184680529	0	0.592640359	0.264701919	0.130390014	0.369392586	0.24509046	0.190659702	0.496772426	0	0	0.385881079	0.257233586	0.32430248	0.783484286	0	0.270111137	0.932034012	0.175418405	0.66554408	0	0	0.125710541	0	0.110141417	0	0.118624565	0.096845125	0	0.510627553	0	0.090414209	0	0.089662679	0.134909682	0.261820052	0	0.111762756	0.279154161	0.622600864
A_AM060687	0	0	0	0	0	0	0	0	0	0	0	0	0	0	0	0	0	0	0	0	0	0	0	0	0	0	0	0	5.184491929	0	0	0	0	0	0	0	0	0	0	0	0	0	0	0	0	0	0	0	0
A_AM060704	0	0	0	0	0	0	0	0	0	0.206088134	0	0	0.29538536	0	0	0	0	0	0	0	0	0	0.361894636	0	0	0	0	0	0	0	0	0	0	0.24581735	0	0	0	0	0	0	0	0	0	0	0.58433887	0	0	0	0.59551788
A_AM060744	0.102208855	0	0	0	0	0	0	0	0	0	0	0	0	0	0	0	0	0	0	0	0	0	0	0	0	0	0	0	0	0	0	0	0	0	0	0	0	0	0	0	0	0	0	0	0	0	0	0.085740207	0
A_AM060805	0	0	0	0	0	0	0	0	0	0	0	0	0	0	0	0	0	0	0	0	0	0	0	0	0	0	0	0	0	0	0	0	0	0	0	0	0	0	0	0	0	0	0	0	0	0	0	0	0
A_AM060847	0	0	0	0	0	0	0	0	0	0	0	0	0	0	0	0	0	0	0	0	0	0	0	0	0	0	0	0	0	0	0	0	0	0	0	0	0	0	0	0	0	0	0	0	0	0	0	0	0
A_AM060869	0	0	0	0	0	0	0	1.38277431	0	0	0	0	0	0	0	0	0	0	0	0	0	0	0	0	0	0	0	0.509661583	0	0	0	0	0.576749361	0	0	0	0	0	0	0	0.525379864	0	0	0.783934639	0	0	0	0	0
A_AM060878	0	0	0	0	0	0	0	0	0	0	0	0	0	0	0	0	0	0	0	0	0	0	0	0	0	0	0	0	0	0	0	0	0	0	0	0	0	0	0	0	0	0	0	0	0	0	0	0	0
A_AM060885	0	0	0	0	0	0	0	0	0	0	0	0	0	0	0	0	0	0	0	0	0	0	0	0	0	0	0	0	0	0	0	0	0	0	0	0	0	0	0	0	0	0	0	0	0	0	0	0	0
A_AM060887	0.448565508	0.248937776	0.793700135	0.221102072	0.442707364	0.354735425	0.574172493	0.481153443	0.0895774	0.37341361	0.447312943	0	0.133803086	0.131820625	0.49792731	0.12388977	0	0.200889163	0.126960389	0	0.195057442	0.390083848	0.081965164	0.198020127	0.551896115	0.455124565	0.376904036	0.532029175	0.448564192	0.079318937	0	0	0.100343541	0	0.65574916	0.239852177	0.097907689	0	0.722722069	0.099724952	0.091406215	0	0.271939316	0.681949411	0.264692686	0.190284841	0	0	0.269756532
A_AM060906	0.119243664	0.088234612	0.48226732	1.057973417	0.706118246	0.502936002	0.732644101	0.255813247	0.571503814	0.595594708	0.475642762	0.127417677	0.995940971	0.420507795	0.264731353	0.395208367	0.20495918	0.427224287	0.405003642	0.164779024	0.31111662	0.138263053	0.610094041	0.210561402	0.586849535	1.258267714	0.80154925	1.414310891	0.476973257	0.42171235	0.358739865	0.405416494	0.426794527	0.947216188	0.34863997	0.255042815	0.208217018	1.034210253	0.988064315	0.106040866	0.19439055	0.433591063	0.09638738	0.580111633	0.985097945	0.404672429	0	0.600181447	1.434205562
A_AM060914	0	0	0	0.191661851	0.191879958	0	0	0	0.310599899	0.485539164	0	0.207746213	0.231973829	0	0.215813603	0	0.334172576	0.348280668	0.220110675	0	0.338170239	0.450857781	0.142102649	0.343306634	0.318939965	0	0.326718444	0.307458889	0.388836895	0.550059586	0.194967318	0.220335051	0	0.193046778	0	0.415830677	0	0.210776546	0	0	0.158470557	0	0.157153337	0.236458546	0	0.329896002	0.195888527	0	0
A_AM060929	7.317224845	8.508337547	6.811242994	11.33542946	8.367959737	4.041450017	6.422529455	5.481712443	8.999329538	7.63830875	6.17717873	6.453622609	5.12752541	12.97020797	8.638149681	10.65009561	6.388338079	7.594327823	8.2841654	7.382956274	7.777915499	8.484323689	4.244624588	10.15206759	8.574100353	8.296270643	8.295254012	1.010222065	5.458866015	7.886568614	10.01676245	9.608897425	9.041669779	10.84070475	10.69690818	4.347320709	6.084263516	8.436536562	8.875469495	8.779357418	9.940425835	2.956302701	3.943120083	7.063047475	9.046817861	13.50002989	5.383118475	7.502268086	7.822939427
A_AM060984	0	0.324789981	8.876085644	4.759798603	0	2.314122709	7.641073444	0	7.012316736	6.211723944	5.836107512	8.442398241	4.713480496	5.159604848	7.795769916	12.12295605	13.95734293	13.76029144	0	0	0	0	16.36185596	2.325217936	3.240273507	6.769349666	12.90838517	0	17.55729782	2.794167714	0	5.471879061	10.6044039	4.358356695	2.566674628	8.918675123	0	0	8.082325684	3.513010287	0	4.788122165	4.967202395	2.669225303	6.734236609	2.979183525	12.38303914	0	0
A_AM060990	0.902791148	1.67005574	1.483314312	1.557479267	2.004752119	2.141841018	2.542298142	3.51037106	0.811283017	1.878847658	2.850855673	0.844091868	1.750414506	1.193870712	3.25694725	1.62072832	1.648725265	0.80862641	0.894329808	0.935653764	0.785152353	0.654241574	1.649645897	1.494520992	2.406638473	1.557186446	0.758563959	2.944622045	2.031274125	1.995484304	2.037008694	1.151024747	0.706836363	1.680785823	2.722031314	1.8102408	3.152812892	2.079839231	2.805229916	0.702478924	1.011812009	1.094236121	1.277056767	1.372503863	2.130901368	0.574456129	0.568509289	1.41998765	1.35729233
A_AM060994	0	0	0	0	0	0	0	0	0	0.517908441	0	0	0	0	0	0.6873189	0	0	0	0	0	0.721372449	1.364185433	0	0	0	0.522749511	0.983868446	0.622139031	0	0	0.705072164	0.556688514	0	0	0.665329082	0	0	1.145581814	0	0	0	0	0	1.468468986	0	0	0	0
A_AM061019	0	0	0	0	0	0	0	0	0	0	0	0	0	0	0.892352877	0	0	0	0	0	0	0	0	0	0	0	0	0	0	0.28430046	0	0	0	0	0	0	0	0	0	0	0.327624522	0	0	0	0	0	0	0	0
A_AM061024	0.370066544	0.547663106	0.124724307	0.36481842	0.608722626	0.130069656	0.126317948	0.396951591	0	0.308066228	0	0	0.147183395	0	0.13693001	0.136278747	0.212026738	0.220978079	0.139656428	0.340922119	0.214563186	0.572122977	0.090161681	0.10891107	1.011809544	0.500637022	1.34743193	0.195077364	0.616775764	0.087250831	0.371110205	0.139798791	0.44151158	0.857393964	0.180331019	0	0	0	1.022135498	0	0.201093672	0.14951416	0.099711083	0.150028871	0.291161954	0.209313325	0.124287893	0.10347956	0.098910728
A_AM061027	0.302734267	0.074669629	0.102031168	0.4974017	0.199187093	0.10640395	0.413339408	0.216485118	0.161214052	0.168009791	0.134172853	0.431315127	0.240807811	0.237239941	0.44806435	0.334449958	0.953970796	0.271157869	0.114246443	0	0.087762093	0.117006815	0.295028349	0.178190185	0.248314331	0.409547916	0.254370355	0.07979187	0.201822253	0.142751712	0.303588038	0.228725808	0.270885102	0	0.147520439	0.107916565	0.176206221	0.218803298	0.371627387	0.269215175	0.411263504	0.244621192	0.326276039	0	0.119093042	0.171229519	0.508370789	0.42325913	0.161828554
A_AM061032	3.931109807	2.327066679	2.119856352	2.71275235	2.715839409	2.07253847	1.476022914	2.530021127	1.779407479	1.963499036	2.61342177	2.520349658	2.345229917	2.002418072	2.472765389	1.881944606	2.252298682	3.990556524	1.483529823	0.543227552	1.595469846	1.215499364	1.915522891	1.15693078	1.719705598	1.80816155	3.743499246	0.518062598	0.393109828	0.926840329	2.233911244	1.930554734	1.758768657	3.122690731	1.436703174	1.261200733	1.14404955	1.278556632	2.895426564	0.81569897	1.922543898	1.429421086	1.694723161	1.434341949	1.391818133	1.111737442	0.528109728	3.077853574	2.10140009
A_AM061042	0	0.084840973	0	0	0	0	0	0.122987138	0.09158715	0.286343609	0.304899207	0	0.136805078	0	0.127274689	0.126669348	0	0	0	0	0.099716865	0.398835729	0.335216506	0.202462887	0.0940464	0.093067139	0.192680108	0	0.114657033	0	0	0.389823552	0	0.1138481	0.083807685	0	0	0	0.105562427	0	0	0.555885978	0.185360346	0	0.135315652	0	0	0	0
A_AM061071	0	0	0	0	0	0.236490283	0.459337994	0	0	0	0	0.239657073	0.802818517	0	0	0	0	0	0	0	0	0	0	0	0	1.82049826	0.753808072	0	0	0.317275749	0	3.050155441	1.204122491	1.558898116	0.16393729	0.719556531	0.587446133	0.729458642	0	0.199449905	0.365624858	0	0.181292877	0	0.529385371	0	0	0	0.539513064
A_AM061074	1.610796214	2.284498387	1.492947614	2.24959951	1.987199567	1.840009764	0.824740076	1.583834364	1.501135722	2.346620799	1.24934309	2.725256134	0.640648172	1.577890413	2.831085768	1.334662404	4.499103952	1.563015683	1.36774213	3.524354361	1.751125441	1.867718536	1.864130813	1.303663464	1.871752739	1.634349751	1.917402053	5.519262015	4.295443969	3.512950904	2.288396884	1.369136378	2.522331635	1.73271254	1.864209972	0.574205212	1.992320436	2.765008651	1.359438082	1.432446971	3.063565886	1.62698335	1.627554256	0.816292166	1.58418324	1.480508886	2.163961811	1.801670385	1.722123001
A_AM061088	0	0	0	0	0	0	0	0	0	0	0	0	0	0	0	0	0	0	0	0	0	0	0	0	0	0	0	0	0	0	0	0	0	0	0	0	0	0	0	0	0	0	0	0	0	0	0	0	0
A_AM061091	0.276596128	0.204667913	0	0.272673561	0.181989239	0.486085054	0	0.098896874	0.147294797	0.307007581	0.122588341	0	0.330024622	0	0.716412168	0.509289133	0	0	0.208764764	0.382219386	0.641477567	0.106904422	0.202166656	0.488415623	0.453749641	1.047724901	0.309877288	0.583220986	0	0.19563975	0	0	0.164997884	0.183095913	0.134783494	0	0.08049627	0	0.169770501	0.08199036	0.075150986	0.223500548	0.298105298	0.224269961	0	0.391113816	0.09289559	0.07734297	0
A_AM061103	3.151814911	5.130823229	2.549430767	3.262473091	1.710859187	2.658692522	0.968252116	1.859435498	1.88822846	4.722777417	2.933479591	3.367868119	3.008506396	3.51966877	3.498652248	2.785609637	4.063067445	4.516908757	1.784157012	1.306617812	1.644669357	6.029974545	2.418875051	1.947924864	0	3.069985612	3.17794857	0.996871113	1.8910834	3.232508758	3.792844383	2.857561192	1.26910267	4.068439576	4.953144952	2.190896428	0.68794169	1.879346826	3.772345402	1.681705365	1.669874766	4.011194854	3.439373464	4.791670974	3.533705655	2.406642198	6.033711802	3.701559584	1.010893788
A_AM061104	370.5070993	321.6961911	406.174887	417.0718333	381.3398794	253.649101	290.6279533	297.1871246	410.987054	397.3163674	390.7065547	324.5250226	243.9039114	441.7477297	303.9007883	404.8869395	256.303546	346.7382826	300.6532137	318.0403307	327.9423147	338.3917673	188.8979217	296.0213996	290.4306373	474.6651989	463.9068525	31.89415378	101.1134635	194.4179995	293.7640217	305.9239769	362.0676533	345.7822361	163.0247616	228.952976	101.5057963	248.7249276	327.6743901	366.0032954	315.2399807	359.4823862	378.1237568	343.4053682	427.5698442	625.4356913	319.7940165	328.8749357	662.9542035
A_AM061109	0	0.318920283	0	0	0	0	0	0.462313098	0	0	0	0.230272911	0.257127617	0	0	0.23807733	0.370408157	0	0	0	0.187419651	0.249872987	0.15751137	0	0.353523816	0.524764107	0.181072873	0	0	0.457278451	0.432216704	0	0	0	0	0.46092075	0	0	0.198406489	0	0	0	0	0.524197258	0	0	0	0	0
A_AM061155	0	0.066258782	0	0	0.08837525	0	0	0	0	0.074542517	0	0	0	0	0	0	0	0	0	0	0	0	0.06544903	0.07905935	0	0	0.075239291	0	0	0.190008067	0	0	0	0.088912658	0	0	0	0	0	0	0	0	0	0	0	0	0	0.300466306	0
A_AM061187	1.014839695	0.250310955	0.855083901	1.167188955	0.166931027	0.7133844	0.519605745	0.72571134	0.675536423	0.563210125	1.124450975	0.903671469	0.807246988	0.397643305	0.375505466	0.747438993	0.726805603	0.302995948	0.765964334	0.467458224	0.88260034	0.392235611	0.741755673	0.448002983	0.554940459	0.823743184	0.710593307	1.069927861	0.169139453	0.239269418	0.169616957	0	0	0.503838398	0.494524781	0.180881429	0	0.366741225	0	0	0	0.820030379	0.546878751	0.205713345	0.798458314	0.717504306	0.170418387	0.425660601	0.678111377
A_AM061190	0	0	0	0	0	0	0	0	0	0	0	0	0	0	0	0	0	0	0	0	0	0.528393832	0	0	0	0	0	0	0	0	0	0	0	0	0	0	0	0	0	0.810503435	0	0	0	0	0	0	0.459152725	0	0
A_AM061211	7.491748533	8.03812692	9.468599215	9.601154916	2.587867918	4.344735096	8.438832575	10.84862462	10.17336632	11.22586883	2.490276242	11.20741872	3.128610381	15.85160275	8.31616817	13.24258403	8.691986168	8.723427842	10.60218958	8.799717516	6.515531308	10.42402073	3.833051565	7.606668448	6.452272377	3.040518037	10.70131198	2.073335338	6.367967573	6.093853846	5.259013721	4.66971878	12.40162109	8.926644708	6.297423547	7.611225367	5.886763863	8.122070051	10.34622319	6.995366034	6.106509414	3.632176442	5.147388869	8.656115984	4.420783597	4.131472441	13.58707436	6.28462248	5.106072157
A_AM061214	2.696222823	6.840260603	5.257557594	5.600756535	8.173104869	5.482882391	6.508009509	6.713806626	4.153594341	5.450934067	5.249354846	6.996825341	4.595766836	5.433209735	3.741156407	4.574417172	8.854898625	3.191244671	5.996016231	5.588736752	4.438541281	7.145762078	7.038193126	5.101083762	4.186140696	8.206943368	5.987346352	5.40597972	5.488723218	4.903895962	4.248870535	5.456480405	5.255948757	7.744735323	2.885781719	7.208477946	4.708002563	4.071419906	5.8512557	4.195964283	4.473860564	5.018685249	3.969655211	4.801731549	6.932240874	3.839758577	4.074903189	7.997034083	6.176928395
A_AM061225	6.551468757	6.078954345	8.411639302	3.89563855	5.4395737	9.430050039	5.643915312	6.581241973	7.143797675	3.809035921	7.743021711	4.667042826	3.97052879	3.91170042	7.156981357	8.04203073	9.205288754	3.260069048	7.770418709	9.628076698	6.692624964	7.475851105	8.512940104	9.456900176	11.42991827	7.512466004	3.8446403	16.28102073	13.41487287	5.443031488	5.005672528	7.896193344	4.652556622	4.027045569	9.805499164	4.67084225	14.70835331	3.156746412	5.074361307	3.976532478	4.577219338	9.453293519	4.118879311	3.794334806	5.522766718	3.970260021	2.619439602	7.851210787	5.920267144
A_AM061252	0	0	0	0	0	0	0	0	0	0	0	0	0	0	0	0	0	0	0	0	0	0	0	0	0	0	0	0	0	0	0	0	0	0	0	0	0	0	0	0	0	0	0	0	0	0	0	0	0
A_AM061289	1.248457155	1.136982915	0.679705619	1.136078837	1.42171459	0.607573694	1.08175639	0.206024092	1.227390741	0.719510385	0.893825325	0.923564371	0.458342921	0.90310399	1.066032296	1.485346884	2.393483042	1.032219753	0.761080669	0.663539694	1.252818604	0.668116765	1.123087784	1.017477916	0.945260996	1.24722458	1.775243306	0.759361552	1.920697681	0.747195035	1.251978051	0.979529784	0.601522488	1.048930678	0.842351606	0.821614437	1.089995128	1.041151262	1.326260825	0.939422438	1.409005326	0.698401712	0.62101936	0.350403	0.680029262	1.222165053	0.774088353	1.047296484	1.001056231
A_AM061303	4.351466103	4.49285151	4.911350359	5.985705328	7.790272024	4.908427743	4.455968364	6.947120719	3.395072162	4.717581842	3.094705384	4.757887803	3.622335317	5.115087748	3.482321905	3.801155442	3.304858065	4.350798959	2.978810378	3.216337387	3.344393652	5.045525827	4.65984133	3.484538052	4.980335518	4.682053729	4.421558807	6.081336789	3.744273803	2.576799646	3.856326691	4.014024694	3.893670017	5.024131127	5.325759094	7.142641776	4.682674099	4.498156334	5.776519332	3.509697689	3.546871415	5.028920388	4.580786367	5.169311578	6.210356816	3.691848891	2.039235582	3.225869163	4.138301762
A_AM061323	0	0	0	1.052709867	0	0.281494031	0.273374664	0	0.213247692	0	0.354957285	0.285263456	0.318531228	0	0.296341067	0.294931617	0.229431918	0.239118071	0	0	0.232176582	0	0.390252052	0	0.656921122	0	0	0	0.533925288	0	0.267716317	0.302549622	0.238877534	0.265079157	0	0.285495688	0	0	0.245787143	0	0	0	0	0.649378693	0	0	0	0	0
A_AM061328	0	0	0	0	0	0	0	0	0	0	0	0	0	0	0	0	0	0	0	0	0	0	0	0	0	0	0	0	0	0	0	0	0	0	0	0	0	0	0	0	0	0	0	0	0	0	0	0	0
A_AM061351	0.091257906	0.135052977	0.369082133	0.359854904	0.360264411	0.577350002	0.093449503	0.293663167	0.072895895	0.075968713	0.121337439	0.097513528	0.217771349	0.32181719	0.303900788	0.201636922	1.097995607	0.245218022	0.103317256	0.126106396	0	0.211627121	0.133402487	0.241715895	0.598826056	0	0.613430549	0	0	0.387286852	0.457576358	0.103422575	0.081657116	0.090613794	0.200112228	0.097592914	0	0	0.084019074	0.162307448	0.074384139	0	0.221297556	0	0.430800851	0.077424572	0	0.153107512	0.146347506
A_AM061390	0	0	0	0	0	0	0	0	0	0	0	0	0	0	0	0	0	0	0	0	0	0	0	0	0	0	0	0	0	0	0	0	0	0	0	0	0	0	0	0	0	0	0	0	0	0	0	0	0
A_AM061394	0.100064613	0.296172123	0	0	0.493788983	0.211022099	0	0.10733423	0	0.166599918	0.266093853	0.320771775	0.238787046	0.235249116	0.111076092	0	0.171993718	0.089627473	0	0	0.087025628	0.116024939	0.146276293	0	0	0.32488892	0.084078593	0.158244575	0.200128639	0.141553796	0	0.113403215	0.089537313	0.099358341	0.073141253	0	0.174727568	0.108483593	0.184254418	0.444926711	0.326249874	0.606421067	0.242653544	0	0.354280979	0	0.100820948	0.167882922	0.160470552
A_AM061442	6.132531299	2.079815845	4.908792364	4.534171786	1.26092544	8.891190037	6.803123793	8.496654286	4.0821701	8.933920614	2.378213811	3.003416676	2.439039114	3.003627108	4.254611037	9.880209182	0.878396486	9.383676296	4.050036418	0.353097909	2.222261571	6.221837372	1.120580891	2.256015021	3.143836796	6.429609748	4.723415226	1.010222065	1.27760694	3.97614501	1.537456562	1.73749926	1.371839553	4.566935194	1.867714127	5.738463336	3.123255272	0.554041207	3.293547716	12.04321265	1.041377945	1.858247412	15.90391767	14.29560809	5.729651312	5.202931227	6.693790799	2.357855684	8.60523337
A_AM061443	0	0	0	0	0	0	0	0	0	0	0.470933428	0	0	0	0.393165376	0	0	0	0	0	0	0	0	0	0	0	0	0.560123125	0	0	0	0.401402469	0	0	0.258891067	0	0.61846639	0	0	0	0	0	0	0	0	0	0.356866227	0	0
A_AM061459	0	0	0	0	1.253464343	0	1.950827487	0	0	0	0	1.809481806	3.662166717	2.363801215	0	0	0	0	0	0	0	0	0	0	0	0	1.15608065	0	0	3.593288658	0	0	0	0	0	0	0	0	0	0	0	0	0	0	0	1.79588356	0	0	0
A_AM061496	0	0	0	0	0	0	0	0	0	0	0	0	0	0	0	0	0	0	0	0	0	0	0	0	0	0	0	0	0	0	0	0	0	0	0	0	0	0	0	0	0	0	0	0	0	0	0	0	0
A_AM061505	0	0	0	0	0	0	0	0	0	0	0	0	0	0	0	0	0	0	0	0	0	0	0	0	0	0	0	0	0	0	0	0	0	0	0	0	0	0	0	0	0	0	0	0	0	0	0	0	0
A_AM061508	3.146707804	3.186249863	1.674539306	2.775547544	1.634532977	2.270197232	1.86552896	1.598832796	1.984388243	1.516560598	1.541434878	2.123627953	0.790429342	1.168077209	1.654570959	1.280767857	2.56198975	2.225126493	1.312511802	0.915439023	2.448603027	0.960160088	3.389411338	2.047124741	1.358447998	1.882024359	1.948209984	3.535777229	2.64985143	1.405707832	1.162582894	0.750771285	2.815658341	0.65778902	1.694777633	0.88556533	1.735141818	0.897751956	2.592144036	1.472789807	1.754914684	2.408839238	1.472584969	2.014276502	2.540927239	1.54562386	1.334944034	1.806101576	1.726358546
A_AM061512	0	0	0	0	0	0	0	0	0	0	0	0	0	0	0	0	0	0	0	0	0	0	0	0	0	0	0	0	0	0	0	0	0	0	0	0	0	0	0	0	0	0	0	0	0	0	0	0	0
A_AM061520	0	0.070493698	0	0.093916859	0	0	0.195111611	0	0	0	0	0.203596821	0	0	0.105751539	0	0.081874506	0	0.107857162	0	0	0.220926316	0	0	0	0.077328754	0.080048194	0.075329475	0	0	0	0	0	0	0.139270294	0.101881284	0	0	0.087710991	0.084719733	0.077652683	0.115470323	0.077007228	0.115867836	0.224865424	0	0	0	0
A_AM061524	0	0	0	0	0	0	0	0	0	0	0	0	0	0	0	0	0	0	0	0	0	0	0	0	0	0	0	0	0	0	0	0	0	0	0	0	0	0	0	0	0	0	0	0	0	0	0	0	0
A_AM061531	0	0	0	0	0	0	0	0	0	0	0	0	0	0	0	0	0	0	0	0	0	0	0	0	0	0	0	0	0	0	0	0	0	0	0	0	0	0	0.334370327	0	0	0	0	0	0	0	0	0.609321266	0
A_AM061581	0	0	0	0	0	0	0	0	0	0	0	0	0	0	0	0	0	0	0	0	0	0	0	0	0	0	0	0	0	0	0	0	0	0	0	0	0	0	0	0	0	0	0	0	0	0	0	0	0
A_AM061598	2.616443577	3.738566141	2.189359839	2.668281	4.096020092	3.044253228	2.402111806	3.48396352	2.522400188	2.253195615	2.279246528	2.217356803	1.50709857	3.499812671	2.403613801	2.491856036	2.171068237	2.828407951	2.145038204	1.870127638	1.961643253	1.987640354	2.90154615	2.150753286	3.774189949	2.563160539	1.591979911	5.849860938	5.413315658	1.531565658	2.533345828	2.556220013	1.93752875	2.866732475	4.682239198	3.184014966	2.678201242	2.934392269	2.408899969	2.88837668	1.764958332	1.421610042	3.063003746	2.523814795	2.874903028	1.913646416	1.908986803	2.573287414	4.195910344
A_AM061609	21.71057058	32.61638056	26.60785214	26.42906773	43.34105098	46.13137122	30.65315548	20.99432857	29.82330248	11.91189415	54.45289554	44.11287858	26.49301106	37.50736196	37.61010952	24.16676453	29.25968984	36.82967988	36.12446276	23.86454831	14.87638091	38.33223944	56.50132003	39.64362947	58.14532177	40.05096172	23.77008122	49.02944424	34.21049571	46.30110761	33.81226309	26.84136788	45.77003381	50.13713273	65.52027028	32.71583695	62.75230132	24.0721352	29.37693135	13.01743046	56.03810328	22.72615225	27.786155	36.20696742	44.64483297	30.97837214	43.2521867	50.63599793	51.56545974
A_AM061627	0	0	0	0	0	0	0	0	0	0	0	0	0	0	0	0	0	0	0	0	0	0	0	0	0	0	0.088017853	0	0	0	0	0	0	0	0	0	0	0	0	0.093154494	0	0	0	0	0	0	0	0	0
A_AM061634	0	0	0	0	0	0	0	0	0	0	0	0	0	0	0	0	0	0	0	0	0	0	0	0	0	0	0	0	0	0	0	0	0	0	0	0	0	0	0	0	0	0	0	0	0	0	0	0	0
A_AM061636	0.452824041	0.335068145	0	0	0	0	0.463698798	0	0	0	0.602079446	0.483864597	0	0	0	0	0	0	0	0	0.393818506	0.525049567	0.661946518	0.799600261	0	0	0.760964478	0.35805339	0	0	0	0.513185436	0	0.449627938	0	0.484258509	0	0	0	0	0.36909598	0	0	0.550738892	2.137644727	0.384182686	0	0	0.726180031
A_AM061649	3.063139996	1.457085329	0.884894165	0.86277139	0	1.153522941	0.448100367	7.744804736	0	0	0	0	0.783177697	0.257191312	0	0	2.63250323	0	0	0	0	0.761081024	1.279358408	1.545404785	0.17946469	0	0	0	1.96915565	0.619027302	0.219412761	0	0.391554612	0	0.319853184	0	0	0	0	0	0	0	0.176857578	1.596637521	0	1.67066599	0.440898947	3.48729281	0
A_AM061665	0	0	0	0	0.098208379	0	0.10189765	0	0.079485927	0	0	0	0	0	0	0	0	0	0	0	0	0.23075892	0	0	0	0	0	0	0	0	0	0	0	0	0	0	0	0	0	0	0	0	0	0	0	0	0.100260053	0	0
A_AM061683	0	0	0	0	0	0	0	0	0	0	0	0	0	0	0	0	0	0	0	0	0	0	0	0	0	0	0	0	0	0	0	0	0	0	0	0	0	0	0	0	0	0	0	0	0	0	0	0	0
A_AM061688	1.747871299	2.672905172	1.649448489	2.297444987	2.185056462	1.965873624	1.312554578	1.624872418	1.396181956	1.455035931	0.929594975	1.369636269	1.807431265	1.506705455	2.716298903	1.158591305	1.902715515	1.043707541	1.846922145	1.932262172	1.925477452	2.296878074	2.980915509	1.234561966	2.580608705	2.175406472	1.860273097	2.027025382	1.747866171	2.884677309	1.402240513	1.452632389	1.668252225	1.966939154	6.217602076	1.370751285	1.72948989	1.26328614	1.609225268	0.621737977	1.234728247	1.129878991	1.036085841	1.133768663	1.512714387	0.692029398	1.995893523	1.954988426	2.335839677
A_AM061707	0	0	0	0	0	0	0	0	0	0	0	0	0	0	0	0	0	0	0	0	0	0	0	0	0	0	0	0	0	0	0	0	0	0	0	0	0	0	0	0	0	0	0	0	0	0	0	0	0
A_AM061726	0	0	0	0	0	0	0	0.485721356	0	0	0	0	0	0	0	0	0	0	0	0	0	0	0.11032442	0	0	0.367556294	0.126827413	0	0	0	0	0	0	0	0	0	0	0	0	0	0	0	0	0	0	0	0	0	0
A_AM061751	0	0	0	0	0	0	0	0	0	0	0	0	0	0	0	0	0	0	0	0	0	0	0	0	0	0	0	0	0	0	0	0	0	0	0	0	0.236610248	0	0	0	0	0	0	0	0	0	0	0	0
A_AM061777	1.878674796	1.737661935	2.532694897	2.469376319	2.163163118	1.815852086	2.244423941	2.351018903	3.376499557	2.345887251	2.497905097	3.847623512	1.867973063	4.600741741	4.344606456	5.361689009	1.7491046	2.804535799	0.886222411	0.432680151	1.77002891	2.904431742	0.800998741	1.935137611	1.155721185	3.939367023	3.288632045	0.247581775	1.25244619	2.325416019	2.354966288	3.548503231	0.840514387	2.953573454	1.71649876	2.009090008	0.683425661	1.697281597	2.30620409	2.088332155	1.658912787	3.415596993	2.530959645	1.904086322	1.66287243	2.125194374	3.470270268	3.020606844	3.263837602
A_AM061802	0.869485051	0.643377376	1.004723583	0.612253135	0.245179947	1.178756255	1.017561251	1.332360663	1.091413534	0.413607436	0.825768684	0.398180241	0.592822007	0.730048255	0.965166393	0.54890051	0.426998292	0.890050597	0.421878794	0.686579267	0.540133021	0.720120066	0.272363411	0.658004381	0.1018836	0.604936401	0.52184196	0	0.372635357	0.263570218	0.249124906	0.281539232	0.666866449	0.123335441	0.453958295	1.062678396	0.542231818	0	0.457437183	0.552296177	0.404980312	1.354972071	0	0.604282951	0.293183912	0.105383445	0.37545301	0.104198168	0.597585651
A_AM061812	0	0	0	0	0	0	0	0	0	0	0	0	0	0	0	0	0	0	0	0	0	0	0	0	0	0	0	0	0	0	0	0	0	0	0	0	0	0	0	0	0	0	0	0	0	0	0	0	0
A_AM061828	0.563355894	3.334851462	1.139214142	0.277683311	0.833997929	0	0.865327678	0.604283261	1.800012013	0.234486105	0	2.407893112	0	0.662217	0.312674827	1.244750763	3.873244347	0.504595614	0.637801011	0.389241789	1.714816015	2.286239454	0.823524015	0	0.462086248	1.600461659	4.260202709	5.345426991	4.225156808	0	0.564944669	1.915353515	0.504088025	0.839069458	0.205889746	0.602463342	0	0.610754086	1.037337863	0.250490235	0.229595137	0.341410286	0.455373448	0.34258561	0	1.672858466	0	2.59921099	0.225859144
A_AM061834	0	0	0	0	0	0	0	0	0	0	0	0	0	0	0	0	0	0	0	0	0	0	0	0	0	0	0	0	0	0	0	0	0	0	0	0	0	0	0	0	0	0	0	0	0	0	0	0	0
A_AM061842	0	0	0	0	0	0	0	0	0	0	0	0	0	0	0	0	0	0	0	0	0	0	0	0	0	0	0	0	0	0	0	0	0	0	0	0	0	0	0	0	0	0	0	0	0	0	0	0	0
A_AM061878	3.142856264	1.641574169	0.934626589	2.551529342	1.824594952	0.77974574	2.650392096	1.586438743	1.919780254	1.692904854	3.441342983	2.370561436	3.97052879	2.39048359	3.283489655	2.450904603	3.813194047	2.152680514	3.139563115	2.043770841	2.090189178	2.572335864	3.783528935	1.142581251	1.971329188	2.851173115	4.349492057	6.578190193	4.991580601	1.69992575	1.483162231	2.09517568	2.315939296	2.753535432	0.270263543	2.767906519	1.614085412	2.805996811	2.723346949	0.657617774	1.808284183	2.464858755	1.344940183	3.82244099	1.963650389	0.941098672	2.235255127	1.705942097	1.778859611
A_AM061882	0	0	0	0	0	0	0	0	0	0	0	0	0	0	0	0	0	0	0	0	0	0	0	0	0	0	0	0	0	0	0	0	0	0	0	0	0	0	0	0	0	0	0	0	0	0	0	0	0
A_AM061883	0	0	0	0	0	0	0	0	0.272144673	0.141808264	0	0	0	0	0	0	0	0	0	0	0	0	0	0	0	0	0.143133795	0	0	0	0	0	0	1.014874488	0	0.182173439	0	0	0	0	0	0	0	0	0.201040397	0	0	0	0
A_AM061907	1.582102669	14.82861777	1.24417859	6.065367663	0.346986853	6.487503712	8.640520108	8.862326259	12.35683922	2.341404256	2.804773045	1.878393275	2.307199162	2.479652846	2.73187146	11.65233515	14.65432958	7.40032241	2.388227863	2.915009763	12.07774593	13.24879375	4.111549871	1.707254611	1.44189075	1.141501612	2.954112717	33.08166999	2.988407387	16.16391315	2.291704294	3.386771695	2.674019767	12.56748751	2.569827791	3.195868197	11.97119957	8.766647109	9.5488607	9.535861666	14.90168341	3.622136642	2.557699513	11.11761851	1.452232843	11.03652079	17.00331664	6.783377532	2.537169544
A_AM061919	0	0	0	0	0	0	0	0	0	0	0	0	0	0	0	0	0	0	0	0	0	0	0	0	0	0	0	0	0	0	0	0	0	0	0	0	0	0	0	0	0	0	0	0	0	0	0	0	0
A_AM061920	0	0	0	0	0	0	0	0	0	0	0	0	0	0	0	0	0	0	0	0	0	0	0	0	0	0	0	0	0	0	0	0	0	0	0	0	0	0	0	0	0	0	0	0	0	0	0	0	0
A_AM061923	1.43092397	1.411753786	1.125290413	0.313473605	0.627660663	0.502936002	1.302478401	1.534879484	0.889005933	0.397063138	1.902571049	1.019341417	1.70732738	0.747569414	1.058925414	1.229537143	2.322870707	1.566489051	0.540004856	1.318232193	0.276548107	1.659156632	0.92966711	0.561497072	1.564932094	1.16147789	0.935140792	3.142913092	2.543857373	1.461936145	2.551039037	1.982036193	1.13811874	1.262954918	0.813493264	0.51008563	0.694056727	1.034210253	0.878279391	1.131102571	2.073499196	0.192707139	1.028132051	0.966852721	2.251652446	0.404672429	2.082512693	0.800241929	1.147364449
A_AM061936	0.774309507	1.833446475	1.25264239	1.37399145	0.305678894	0.32658182	0.317161948	1.162787488	1.113319118	1.031332827	0	0.661910011	0.739102762	0.728152026	0.515710429	0.51325762	1.064723013	0.416127552	1.051957511	0.427997465	0.942777636	0.897812031	0.679139934	0.683640915	0.254047418	0.628505352	0.780729789	0.979609275	0	0.21907135	1.242389141	0.702019903	0.554278607	1.076382032	0.452779182	0.496836652	0.270411712	0.671565099	0.998044762	0.275430821	0.378682889	0.375403518	0.751070492	0.188347933	0.913819986	1.051097218	0.468097259	1.169184637	0.993389134
A_AM061937	0.159345654	0.117908167	0	0	0	0	0	0	0	0	0.2118676	0	0.190125543	0	0	0	0	0	0	0	0	0.184761318	0	0	0	0.129340522	0	0	0	0	0	0.361172823	0.142581691	0	0	0	0	0	0.146705912	0	0	0	0	0	0	0	0	0	0.383306609
A_AM061951	0	0	0.278231146	0	0	0	0	0	0	0	0	0	0	0	0	0	0	0	0	0	0	0	0	0	0	0	0	0.217586291	0	0	0	0	0	0	0.201138444	0	0	0	0	0	0	0	0	0	0	0	0	0	0
A_AM061989	0	0	0.469740896	0	0	0	0	0	0.371106373	0.77349962	0.617717873	0.496432508	0	0	0	0	0.39927113	0.416127552	0	0	0	0	0	0	0	0.377103211	0.780729789	0.734706957	0.464584342	0	0	0	0	0.922613171	0	0	0	1.007347649	0	0	0	0	0	0.565043798	0	0.394161457	0	0	0.372520925
A_AM062005	15.36562652	11.90278989	7.646688211	10.76908064	3.909715122	4.050491292	6.760977441	2.575301148	9.205430561	5.096531894	6.703689937	10.9031905	7.161608136	8.043269907	15.8572304	15.11870935	15.47510587	16.66604809	8.426250265	8.294246178	10.02254883	8.490650552	8.072193444	8.796944478	8.763357154	5.066849856	14.02038748	16.80087435	12.84466574	10.52865732	12.2790155	9.931343647	13.85650018	10.37011012	2.105879015	5.391844745	10.69033684	8.849785723	6.29973892	9.287471827	8.121350145	10.18502496	12.0322501	1.022008749	7.508656435	8.453308286	9.313250493	17.42137421	3.080173018
A_AM062008	0	0	0	0	0	0	0	0	0	0	0	0	0	0.199292794	0	0	0	0.151856974	0	0	0	0	0	0	0	0	0	0	0	0	0	0	0	0	0	0	0	0	0	0	0	0	0	0	0	0	0	1.422230917	0
A_AM062023	0	0	0	0	0	0	0	0	0	0	0	0	0	0	0	0	0	0	0	0	0	0	0	0	0	0	0	0	0	0	0	0	0	0	0	0	0	0	0	0	0	0	0	0	0	0	0	0	0
A_AM062028	3.835193634	5.480005452	3.075457031	4.041549712	4.046148916	3.486155282	3.250177157	1.844125073	3.908621279	5.614663602	3.692605548	2.826270103	4.891603398	3.264570683	3.376425764	2.337646535	3.409672126	1.776810804	2.395585312	2.923990076	1.610215408	3.373516258	3.673130216	2.218484272	2.928823928	2.254254685	3.444735688	3.764524369	5.422154405	1.964353273	4.376493726	2.547904029	2.603367728	2.888921832	1.25665054	2.969999508	3.348406761	3.727744905	4.992068627	3.410556506	4.527395427	3.847018671	4.917359857	4.342795032	3.901893101	3.590439294	5.196658292	3.882874425	1.802698303
A_AM062037	2.596434623	0.960618755	3.500327323	2.275211649	2.704888443	2.281463719	2.363368067	3.868143861	2.995786122	2.881909875	1.917914364	2.00374573	2.925863453	2.373834327	2.561916323	3.02780604	2.47934492	2.196415183	1.306463361	1.793965181	2.13265425	2.676059085	1.370602972	2.801825107	2.366328771	2.341689294	1.939232057	1.1405733	1.009721614	2.448652352	1.591184883	2.288641499	1.290709256	2.434880323	2.425015922	3.393714876	1.259377126	4.065947568	2.656086868	2.822055307	3.05694816	3.496702119	1.748964553	1.052621914	1.53212238	1.468569298	1.889376435	1.089038916	2.891543471
A_AM062044	3.406961833	2.520988903	1.722383286	1.679322884	2.401762742	2.950900012	3.239582759	3.262924073	1.943890524	2.430998806	1.941399029	1.300180379	1.887351695	2.717567383	1.890938239	2.55406768	1.673136163	3.051602047	1.515319748	1.176993029	1.904795632	1.410847477	2.934854715	3.974883609	3.393347653	2.469128168	2.35148377	9.524950902	2.555213879	3.872868516	2.440407242	1.378967667	2.939656184	2.899641393	2.401346734	2.472353818	4.886725935	4.089351766	3.472788408	2.921534065	1.785219334	1.622279486	3.147343014	4.587617503	3.302806521	2.890517349	3.064922527	4.389082009	3.02451513
A_AM062047	0	0.095560951	0.652888971	0.381939862	0	0.136174008	0.264492455	0.554108117	0.103159533	0.43003228	0	0.413992453	0	0.303615737	0.286712657	0.142674501	0.443954903	0	0.146210701	0	0	0.598973514	0.094393096	0.11402242	0.211859038	0.628959146	0.108512985	0.20423262	0.129144384	0.182691271	0.388526929	0.146359745	0.23111617	0.128233239	0.471985519	0.138109828	0.338258694	0	0.475602558	0.459382813	0.105265641	0.15653107	0.417562656	0.157069937	0	0.109568347	0.390362696	0.325008004	0.517763741
A_AM062052	0	0	0	0	0.253999369	0	0.79062313	0	0	0	0	0	0.30707327	0	0	0	0	0	0.291369526	0	0	0	0	0	0	0	0.432490603	0.61049391	0.257359671	0	0	0	0	0	0	0.275226059	0	0	0.236945879	0	0	0	0	0.313009874	0	0.218348433	0.259305676	0.64767782	0.206360512
A_AM062056	6.763821286	4.893684341	11.24614969	5.334319748	8.455617655	7.44894709	8.157591879	12.89814692	11.40606351	10.26024496	6.395196803	10.92151519	8.787714454	4.240414741	8.17552709	10.62745189	7.49220532	6.866104607	6.466444701	3.73868374	8.496882478	10.63115069	2.746521792	7.829699191	5.794522722	9.272302483	9.598383881	0.831947583	4.659507662	15.09659335	7.838013847	5.280635007	6.455715542	7.462312409	7.800453117	10.93040635	1.837208983	5.54041207	10.37882684	7.485237605	8.943598819	5.465433564	6.56082165	9.87164753	4.966880395	3.315593429	6.360615692	4.413098874	11.20849725
A_AM062062	0.512875975	1.423138897	2.463193301	1.76960906	1.138900397	1.3519785	1.31298226	0.68767002	0.819360307	0.426949611	1.193368937	1.09606604	0.458958973	0.904317839	0	0.566606978	1.542703506	1.148452383	0.870975574	1.063090478	1.561158666	1.635369441	1.968045293	1.358460658	1.682722682	1.352976037	2.154702286	2.838760212	1.923279264	1.088289934	1.542967159	0.726552857	1.262026829	1.273140038	0.281161266	0.685598965	0.6716678	0.973047281	0.708289831	0.456089747	1.77668782	1.087862881	0.518211719	0	0.907924373	1.08782911	0.904316926	0.860475193	1.439346083
A_AM062099	0	0	0	0.116774108	0	0	0	0	0	0.098608395	0	0	0	0.278481984	0	0	0	0	0	0	0	0	0	0	0.097160519	0	0	0	0	0.08378391	0	0	0.211984037	0	0	0	0	0	0	0	0.38620639	0	0.191498106	0.144067458	0.139796302	0.10049812	0	0	0
A_AM062114	0.794957761	2.156846061	1.2056683	1.828596029	2.746015402	2.51468001	2.170797336	0.994829295	1.799178674	1.323543795	0.528491958	1.840477559	1.738944553	1.090205395	1.176583793	1.317361224	1.935725589	1.424080955	0.900008093	1.098526827	1.152283778	0.768128071	2.033646803	1.75467835	2.716895996	1.828252234	2.226525696	2.304802934	2.782344002	1.311993976	2.391599097	1.201234057	1.30409439	1.447135843	1.452666543	1.700285433	2.429198545	1.292762816	3.171564467	0.824762292	2.591873996	2.248249955	1.392262153	1.289136961	3.127295063	2.135771152	0.667472017	1.88946011	1.699799184
A_AM062116	1.958381346	1.255894107	1.980112172	1.801901196	0.386561084	0.963654748	1.604330148	2.940918719	2.085780343	0.978166491	1.909514739	1.255575651	1.557780456	1.995109977	2.753592545	2.740495978	1.907466821	0.701645726	2.36498477	2.525809858	2.838655292	2.422126471	2.003958528	1.267979245	1.606339969	1.37766538	1.755217337	6.090827927	5.352893309	1.846915399	1.571123494	1.331660017	0.934586557	0.777823512	0.858875839	1.39621979	2.051773536	1.132346992	1.682834599	0.58051569	1.596272762	0.94946948	0.738735393	0.793948402	1.232656448	0.886144005	2.23627486	1.314265942	1.046865374
A_AM062121	2.634453045	1.949369326	1.542133872	1.640268863	0.684223107	0.584809305	1.135882327	1.189829057	0.775295872	1.500529302	0.921788299	1.037120628	0.496316099	1.792862692	2.154790086	1.684996915	1.072460826	1.738703492	1.09884709	0.574810549	1.085290535	0.643083966	1.01344525	2.203549555	1.478496891	1.350555686	0.932034012	2.083093561	1.802515217	1.471089591	1.112371673	1.57138176	0.868477236	0.826060629	1.013488286	0.296561413	0.847394841	0.601285031	1.40422577	0.986426661	1.017159853	1.008351309	0.560391743	0.168637103	2.290925453	1.294010673	0.838220673	1.395770807	0.667072354
A_AM062153	0	0.171329343	0	0	0	0	0	0	0	0	0	0.247412965	0	0.27217333	0	0	0	0	0	0	0	0.268471947	0	0	0	0	0	0.183082316	0	0	0	0	0	0	0	0	0	0	0	0	0.188728689	0	0.187159961	0	0	0	0.23329119	0	0
A_AM062177	0.261594876	0.096783852	0.132248808	0.25788505	0	0	0.267877185	0	0.104479673	0	0	0.559053794	0.156062832	0	0.14519087	0.144500317	0.449636227	0.234309481	0	0.361489632	0	0	0.382404204	0	0.107285107	0.106167997	0	0.2068462	0.261594108	0.185029184	0	0.148232722	0	0	0.191210221	0	0	0.141802137	0	0	0.213225466	0	0.105726559	0.477239917	0.154363742	0	0	0.109722385	0.10487792
A_AM062182	0.769313962	0.379503706	0	0.252801294	0	0.40559355	0.131298226	0.412602012	0	0	0.170481277	0.54803302	0.305972649	0.15071964	0	0	0	0.114845238	0.145162596	0	0.446045333	0.446009847	0	0	0.42068067	0.10407508	0.107735114	0	0	0	0	0	0.114729712	0.381942011	0	0.548479172	0.111944633	0	0	0.34206731	0.104511048	0	0.414569375	0.155943987	0.302641458	0	0.387564397	0.752915794	0.205620869
A_AM062193	0.39747888	0.882346116	0.803778867	1.175526019	3.530591231	1.257340005	1.221073501	0.852710824	0.317502119	1.323543795	3.699443706	0.424725591	1.897030422	0.467230883	0.882437845	1.317361224	2.0495918	1.068060717	0.900008093	1.647790241	0.345685133	1.382630527	3.19573069	0.70187134	0.652055039	1.290530989	1.335915417	2.828621783	1.589910858	0.843424699	0.398599849	1.351388314	1.066986319	1.578693647	0.871599926	0.850142716	0.694056727	1.723683755	1.097849239	0.353469554	2.915858245	0.481767848	0.321291266	0.483426361	0.469094259	0.337227024	0.80096642	0.333434137	2.230986429
A_AM062194	1.555352141	2.071595229	0.943566496	1.533294807	2.456063465	0.32800174	1.592704567	0	1.242399596	1.812679545	1.240807206	0.997181821	0.371158126	1.462635809	0.345301765	1.718297249	1.604028365	2.228996278	0.70435416	1.719433295	1.082144765	0.721372449	1.364185433	0	0.510303944	2.272456741	4.443370845	4.427408008	1.244278063	0.220023835	0.935843125	1.057608245	1.948409799	0.926624532	0.682121681	0.997993624	1.08634966	1.686212369	1.718372721	1.106513385	0.760658673	0.377035707	0.251445339	1.513334694	1.835586233	0.791750404	0.313421643	1.043793821	0.748281163
A_AM062215	0	0	0	0	0	0	0	0	0	0	0	0	0	0	0	0	0	0	0	0	0	0	0	0	0	0	0	0	0	0	0	0	0	0	0	0	0	0	0	0	0	0	0	0	0	0	0	0	0
A_AM062218	1.400370433	4.333230036	0.772314214	1.631512979	2.010301057	2.818947343	0.912546033	5.462204569	2.847349963	6.57061777	2.369750417	2.856695253	2.430359259	2.543997337	3.815523065	6.610246713	6.783346527	3.53486287	2.450199968	1.583285996	1.217894242	2.066565201	1.581840167	1.348791899	1.461902757	1.343346314	7.059908878	3.724519785	2.546120591	2.611314904	1.404319754	0.865657995	2.278262602	2.022525669	2.326334321	2.722877028	2.111809614	1.380173825	2.695786387	3.283115782	2.905481525	2.31454304	1.543570139	2.167676919	1.352193417	0.756060588	2.565372877	1.922289332	1.122865564
A_AM062234	2.008856545	1.829486547	0.624968449	1.371023866	0	0.651752918	0.316476933	0.663014896	0	0.128638166	0	0	0.921883034	0.181644836	1.715321944	0	1.859240942	0	0	0	0.134391628	0	1.355346218	1.500761612	0.12674936	0.125429578	0.259681183	0.244373372	1.390742759	0.109299097	0	1.401007323	0.414811096	0.153436748	0.451801257	0.165254524	0	0.167528659	0	0	0.25191	0.187296355	0	1.127646802	0.364738517	1.835447301	0	3.111091733	0
A_AM062253	6.994740076	8.133358052	7.678557888	5.713450481	8.875788012	8.218367632	5.116229754	10.71843215	5.10841398	6.488322233	3.720110989	8.969065543	7.630513428	3.993649451	5.102364074	6.623603921	8.415921638	5.549142271	6.787770533	7.180315016	5.04043686	5.56141888	3.797871922	5.469891168	6.393053596	2.757698901	5.03766987	3.792565519	5.395926516	2.261697517	2.404959986	3.397344923	3.397665931	8.731322408	5.989206194	7.266582995	4.536571903	3.249962388	3.679941582	9.774716705	2.117662413	5.086822524	7.754068543	4.375143598	7.311580916	4.069331686	9.463932845	7.879477096	3.204928629
A_AM062256	2.904883247	3.264017211	2.610770454	4.666749908	4.247327797	3.743658963	2.53395704	6.231841514	3.523557349	5.552913063	6.008119102	2.414229672	1.925557195	2.023496157	3.821685703	3.56578978	3.143734791	4.143754359	1.948889705	1.784073644	3.087773972	3.742458569	2.201843155	4.93948552	4.588898621	4.628445727	5.333617193	1.020855982	1.613819292	2.359052542	3.991992477	3.901752725	3.080622153	4.807300205	3.93202974	5.407674723	2.442244724	5.015530927	4.754595199	3.15730699	3.858579332	2.216856561	3.913472563	6.150055654	5.840752584	4.107577285	1.517620586	2.707585475	4.399668189
A_AM062262	0	0	0	0	0	0	0	0	0	0	0	0	0	0	0	0	0	0	0	0	0	0	0	0	0	0	0	0	0	0	0	0	0	0	0	0	0	0	0	0	0	0	0	0	0	0	0	0	0
A_AM062272	0	0.279370802	0	0	0	0	0	0	0.301585126	0	0.250998819	0.605149918	0	0	0	0	0	0	0	0	0	0	0	0	0	0.153229273	0	0	0	0	0	0	0	0	0	0	0	0	0	0	0.461613442	0	0	0	0	0	0	0	0
A_AM062300	1.368709884	1.196921688	1.383897527	0.735981507	1.350834906	0.787204177	0.764498192	1.06774225	0.993919677	1.035816883	0.827204804	0.398872728	1.039242753	0.877581485	0.552482824	1.374637799	0.855481795	1.671747209	0.845224992	0.687773318	1.082144765	2.019842857	0.81851126	1.20843935	1.530911831	0.40399231	0.313649707	1.377415825	1.119850257	0.528057203	1.372569916	1.128115462	0.111337703	2.10034894	1.364243362	0.931460715	1.194984626	1.079175916	1.489256359	0.885210708	1.014211563	0.754071413	0.502890677	1.059334286	1.174775189	0.738967044	0.501474628	1.461311349	0.59862493
A_AM062301	1.634304026	1.209306859	1.101625858	1.61112703	1.79217829	1.914730972	3.533055309	0.779126642	1.885672483	2.116326372	3.138759345	3.686704364	1.516661378	2.98838027	2.015720965	0.601840153	3.121205787	3.578274482	1.439099235	0	1.421344964	1.894975849	0.530901268	1.122281584	1.19157266	2.653122084	3.051583441	0.143584862	1.634299232	1.926604642	2.549420357	5.350674541	4.387101107	2.524307101	0.265461906	1.747755331	0	4.724818415	1.337481306	1.291868419	1.924170415	2.421066848	4.109918733	1.545982777	1.928763199	3.389388363	2.378504345	3.046606329	2.038464758
A_AM062321	0	0.286166308	0.391027557	0	0	0	0	0	0	0	0	0	0	0	0.429294087	0	0	0	0	0	0.336342292	0	0	0	0	0	0	0.917390849	0	0	0	0	0	0	0	0.413582943	0	0	0	0	0	0.468747095	0	0	0.456416036	0	0	0	0
A_AM062336	0.2920253	1.728678105	3.543188473	2.303071383	3.746749878	2.155440009	0.897115226	2.505925688	2.332668629	2.674098687	1.164839418	2.184303037	2.439039114	2.402901686	0.972482523	1.935714452	0.752911274	1.307829449	1.983691307	0.807080934	2.031782008	2.031620366	0.426887959	2.062642305	1.91624338	3.081471953	2.944466634	0.692723702	0.87607333	1.6524239	4.099884166	1.98571344	1.045211088	1.739784836	0.213453043	0.624594649	0.254959614	0.949784926	4.570637647	1.038767668	1.666204711	1.415807552	0.944202904	1.065511162	1.723203402	2.973103559	0.882697688	0.979888076	3.980652171
A_AM062353	6.749641367	10.48826515	7.848218179	7.652008988	10.4918513	8.362497204	8.98525784	5.791998053	11.45703401	7.725874744	10.54491029	8.835093652	8.858774139	5.355523806	9.740115833	7.643180688	12.32655446	7.254752037	7.641578147	8.627580978	7.190903008	9.782763163	11.96343436	8.640963194	12.04148811	8.354970671	13.89478064	16.81162003	14.68042691	12.17396028	7.445544358	6.884431032	8.90832917	8.880151767	12.58064044	6.857283232	13.70107265	8.415154182	10.56420966	6.602544491	8.252428995	7.771915276	10.50258714	11.49277763	10.95290842	5.010684555	9.860954516	8.776238138	12.44782186
A_AM062363	0	0	0	0	0	0	0.421059828	0	0	0	0	0.439371301	0	0	0.456433368	0	0	0	0	0	0	0	0	0	0	0	0	0	0	0	0.412344672	0	0	0	0	0	0	0	0	0	0	0	0	0	0	0	0	0	0.329702428
A_AM062379	6.203427615	8.415439834	9.199318821	6.115453275	10.61218174	5.014824298	6.564152349	5.323281447	6.606980509	5.508390359	6.873450321	7.070576305	8.635326342	6.319770331	3.672573689	4.340438716	10.30719576	5.926810913	5.618547632	8.000831227	5.215249699	3.596437787	9.67283698	4.746759929	8.141265229	7.888650409	10.25102726	7.194182569	8.477992871	6.289120588	4.976738005	6.327309445	10.17645911	6.980928557	4.534334874	7.297467826	5.05497963	4.259391938	7.234382266	4.045489688	6.236228616	5.764505459	7.187267049	4.023895718	2.928449712	6.842004938	2.916814132	9.366993679	8.953422004
A_AM062389	0.789942255	1.837061314	1.825617615	1.22373371	1.113751177	1.189911677	0.462236026	0.484189112	1.352138361	0.751539063	1.350405319	1.205845525	0.942530888	0.928566109	1.127404817	1.246714092	1.842692943	1.212939615	1.149852611	1.403480647	0.981440441	1.046786519	1.732128191	1.195616794	1.851260364	1.282388838	1.991230393	3.033853016	1.467031312	1.436748699	1.584340096	0.767349831	1.009766232	1.568733435	1.237286961	0.96546176	1.773457252	1.835152263	1.870153277	1.806374375	1.011812009	0.957456605	1.277056767	1.509754249	1.198632019	0.670198817	1.250720436	1.609319337	0.814375398
A_AM062401	0	0	0.144680196	0.141063122	0	0	0.29305764	0.153487948	0.114300763	0	0	0	0	0	0	0	0	0	0	0.593204487	0	0	0	0.126336841	0.352109721	0.348443367	0.120232388	0	0	0	0	0	0	0	0.209183982	0	0	0.310263076	0.131741909	0	0	0.173436425	0	0.34806698	0.844369667	0	0	0	0
A_AM062413	0	3.114162762	1.418433294	0	0.461515194	0	1.915409414	2.507973013	0.747063809	0	0	0.999354331	0	0	0	0	1.607522981	0.83769468	0.529416525	1.292384503	0.813376784	2.711040249	0.341789379	0	0	1.138703814	1.571665197	2.58828137	3.273345884	0	0	1.059912403	1.673704029	0.928643322	0	0.500083951	0	0.50696581	0.861058226	0	0.381157941	1.133571406	0.377989725	1.706210684	1.103751199	0.793475351	0.471156718	0.784550911	2.249734214
A_AM062424	2.135707418	2.194890836	3.838943841	2.807226313	3.630126971	5.880097537	2.308497167	0.890891906	0.852990767	1.5803508	2.208623108	0.76070255	0.990986041	0.278943811	3.95121423	3.014856533	4.792577841	3.081966247	2.149273058	2.623347647	2.373360617	2.61392836	4.596301942	2.933193659	4.768760734	3.948639593	3.489331314	3.377458845	5.457902946	0.755305701	1.070865267	0.268932998	2.017188065	0.94250367	0.607084525	0.380660918	4.557984476	2.829928553	1.092387302	0.211026599	1.160540595	0.575245191	0.671354884	0.865838258	0.98019696	0.805318266	2.151850085	2.2892493	3.900658576
A_AM062428	0	0.163903303	0.223963152	0.655091899	0.10930623	0.116780805	0.226824799	0.118798722	0.176936165	0.921973232	0.147257821	0.355033775	0.132146082	0.260376344	0.368820771	0.244711063	0	0.198401372	0.125388124	0.4591366	0.096320935	0.385253088	0.323800464	0.195567866	0.181687163	0.269693009	0.186118247	0.350293719	0	0.470019956	0	0.125515942	0.495504482	0.10997092	0.24286066	0.118440936	0.290085629	0	0.101967422	0.393959874	0.451371245	0.268477438	0.179047764	0.40410253	1.176366409	0.281892559	0.111589749	0.278722034	0
A_AM062438	10.98949609	5.082313628	4.745510429	10.0436943	3.954262179	4.707480979	5.861152807	5.157195066	7.77245187	7.909497717	6.392638724	8.073184025	4.370758092	6.997249711	4.066273588	11.00260095	6.099585197	8.715375447	4.147237292	3.954696578	7.267684242	5.176568693	1.087710518	3.941709445	4.225316654	6.132603259	8.175802354	0.543095382	2.174998054	3.319719615	4.706667023	5.059597846	3.482643344	3.637310164	2.92857575	3.060513779	1.099385856	4.840103985	4.637315184	5.191760803	2.612608987	5.133718183	4.071402923	3.202216212	4.593370989	3.496369785	2.191444126	3.937190291	4.130512018
A_AM062443	7.443470961	10.52238846	9.660323646	10.0759373	11.07421473	9.254334821	10.92140275	8.460903988	10.91536788	9.248365024	11.07863577	10.68409094	10.20684846	9.402658773	7.769289719	9.573370388	11.36186759	10.14989377	9.684869695	11.20702058	9.372146626	11.97993531	7.145733219	8.827884865	8.474690493	10.3703383	11.01507898	3.865197467	6.999064104	8.958113263	7.130233332	7.428438867	8.350327712	10.25905732	8.851340861	9.861127472	6.595694362	10.23771796	11.14896587	7.804871198	6.972704499	11.84969364	9.878209731	9.458341836	8.522364652	7.163456038	12.42492941	9.13319593	10.06616326
A_AM062446	0.235349337	0.17414726	0	0.232011714	0.348413608	0.86855724	0.361502023	0.252447284	0.187994676	0.195919312	0	0.502964515	0.421215636	0.276649865	0.261248046	0.130002752	0.303393523	0.316202186	0.133224882	0.162610879	0	0.272887604	0.258028495	0	0.289563915	0.095516274	0	0.837420923	0.117674323	0.499396203	0	0	0.210589405	0.701064613	0.430065753	0	0.20547732	0.255150556	0.216680771	0.209291183	0.479581948	0.427885917	0.19023825	0.572478585	0.13887659	0	0.474256433	0.197428108	0.283066887
A_AM062447	3.055728654	5.379842298	5.007341099	4.258901334	6.343624893	4.888626824	5.826624661	5.651249941	4.797601973	6.227868076	2.381716335	5.854832883	4.651775629	3.096522792	3.275027052	7.682990351	4.527816937	4.718972238	2.385883015	2.912147701	5.864937755	3.665294475	2.156444327	4.09338808	2.33356958	4.019842477	7.259982165	0.999807405	1.580544668	1.937765141	2.641677942	2.865978161	0.565707032	4.394301905	3.311822987	2.704430438	1.195944581	3.084353111	5.529667741	3.373317684	3.435473632	4.725440154	2.214496502	2.178622479	3.357581887	2.503128426	2.123327771	2.386583073	3.548549843
A_AM062449	0	0	0	0	0	0	0.281786193	0	0	0.229074888	0	0	0	0	0	0	0	0	0	0	0	0	0.201129904	0	0	0	0	0	0	0	0	0	0	0	0	0	0	0	0	0	0	0	0	0	0	0	0	0	0
A_AM062464	75.73426864	81.00367757	81.27968735	103.1022332	65.6747377	74.45906177	83.27125634	71.7524962	96.73747486	107.013358	92.96302442	69.73787013	68.15428808	99.00736379	70.25066159	76.72825862	64.68711682	64.29204509	91.14228297	98.5458944	50.89159669	93.74909427	74.48674282	83.60828351	67.75010895	58.82932727	49.16820402	62.64362387	75.15237178	94.46356629	57.16505158	79.89671396	80.25819041	83.05468774	88.77564122	44.6635954	112.5387591	83.24131306	45.41347095	80.38414921	70.64437049	97.99863044	76.45164856	69.04743335	67.82416513	119.4277168	105.6103529	116.0350797	47.5736479
A_AM062479	0	0	0.124509635	0	0.121534982	0.129845784	0	0.132089456	0	0	0.163732448	0	0.146930067	0.144753114	0	0.136044188	0	0.110298869	0	0	0	0.142784564	0	0	0	0.299865204	0.206940426	0	0.123142838	0	0	0	0	0.244548069	0	0.131691643	0	0	0	0.10950864	0	0	0.099539463	0	0.145330407	0	0	0.103301454	0.098740486
A_AM062480	0	0	0	0	0	0	0	0	0	0	0	0	0	0	0	0	0	0	0	0	0	0	0	0	0	0	0	0	0	0	0	0	0	0	0	0	0	0	0	0	0	0	0	0	0	0	0	0	0
A_AM062487	0	0	0	0	0	0	0	0	0	0	0	0	0	0	0	0	0	0	0	0	0	0	0	0	0	0	0	0	0	0	0	0	0	0	0	0	0	0	0	0	0	0	0	0	0	0	0	0	0
A_AM062512	1.075882684	2.786356156	3.263463068	1.590937469	4.247327797	1.13444211	2.203440905	1.731067087	4.726723274	1.791262278	1.430504548	3.448899532	1.925557195	2.529370196	0.597138391	0.594298297	0.46231394	0.963663804	4.263196229	1.486728037	2.807067248	1.24748619	2.359117666	0	0.441240252	3.056520763	0.904002914	10.20855982	5.37939764	0.760984691	1.618375329	5.48683977	2.888083269	2.670722336	0	1.725853635	1.408987341	4.082408894	0.495270333	0	1.753899696	2.608066543	3.478642278	1.962783719	2.539457645	2.738384857	0	0.902528492	1.725360074
A_AM062534	0.728205583	1.616511968	0.736285985	1.61522659	0.539021562	1.343722143	2.609928095	1.366941016	0.872524907	1.363957346	3.14674601	0.778123219	1.520520567	1.497992145	1.010425013	1.407866957	1.095201725	1.141438934	0.618326171	0.754713087	0.949974412	1.688709041	1.197567365	0.160733895	3.733139537	0.73885362	0.764837071	3.454805231	2.002559478	1.287671296	1.825648166	0.412637653	1.791885421	1.084598689	0.931480837	1.362824202	1.748387175	1.184210214	1.005663425	0.485683356	2.522625454	1.765256235	3.090282406	1.771333229	2.363375658	1.69900638	2.201129094	1.221743403	0.437925362
A_AM062538	0	0	0	0	0	0	0	0	0	0	0	0	0	0	0	0	0	0	0	0	0	0	0	0	0	0	0	0	0	0	0	0	0	0	0	0	0	0	0	0	0	0	0	0	0	0	0	0	0
A_AM062577	0	0	0	0	0	0	0	0	0	0	0	0	0	0	0	0	0	0	0	0	0	0	0	0	0	0	0	0	0	0	0	0	0	0	0	0	0	0	0	0	0	0	0	0	0	0	0	0	0
A_AM062581	3.14324303	2.215094852	2.421425874	1.328000105	3.988534027	1.104775737	1.226182596	1.284417978	2.032544945	3.115035081	1.194082248	1.759323576	1.250135111	1.583502157	2.32609139	1.653591495	1.414990155	1.206595789	1.186203135	2.482027141	0.781045908	2.256175337	3.17263488	3.435939195	1.227718693	2.794350572	2.892620203	3.905628403	5.987112018	1.799776554	0.300200723	3.901497642	1.339313371	2.972435738	2.844552059	2.561099397	2.09088219	1.460443349	4.960992376	0.798634138	1.22002437	0.362837709	1.451860114	0.364086799	0.176646374	1.650860327	2.111334079	1.506731666	1.560223624
A_AM062583	0	0	0	0	0	0	0.429703285	0	0.083798213	0	0	0	0	0	0	0	0	0	0	0	0	0	0	0	0	0	0	0	0	0	0	0	0	0	0	0.448755686	0	0	0	0	0	0	0	0	0	0	0	0	0
A_AM062591	3.071140476	3.029996201	3.680259358	2.915454036	4.153636743	5.037355824	2.678984788	4.758370419	2.81663247	3.787565708	2.571041958	3.038577357	3.257222346	3.476376049	5.555570532	2.513248759	4.105700586	2.343281063	2.575539852	2.514910383	3.660195529	5.143649337	4.073759891	4.217923155	4.291745409	2.585165415	3.249523988	7.734864017	5.459789274	4.746778115	1.482867485	2.449257039	3.664054767	2.597691455	4.323357342	2.189556758	5.064738278	3.946112254	5.026718295	3.742618803	3.05956509	2.61946906	1.838868931	3.873559391	5.638080448	2.798609007	3.896593397	1.622112019	4.651477497
A_AM062598	0	0	0	0	0	0	0	0	0	0	0	0	0	0	0	0	0	0	0	0	0	0	0	0	0	0	0	0	0	0	0	0	0	0	0	0	0	0	0	0	0	0	0	0	0	0	0	0	0
A_AM062620	0.41596627	0.92338547	0.420581965	0.820134432	0.410533864	0	0.851911745	0.446185896	0.664539319	1.385103971	0	2.222401346	0.992632197	0	0	0.459544613	0.714973884	0.745158639	0.470934467	1.149621098	0.361763512	0.964625949	0.60806715	0	0.34119159	0.337638922	0.349512755	2.302366567	0.8319301	0	0.834278755	0.471414528	0.37220453	0	0.608092971	0.444842119	0.363169218	0	0.382970665	0	1.017159853	0.504175654	1.008705137	0.505911308	0	0.352912002	0	0.348942702	1.667680886
A_AM062621	0.848853202	0.807571021	0.367831007	0.597725094	0.359043176	0.127865085	0.248353932	0.390223598	0.581190319	0.605689533	0.806174173	1.03661839	0.144688761	0.997815107	0.942264139	1.607627257	1.771681048	1.955094193	0.41186811	0.502715667	0.105463261	1.265458448	0.26590055	0.428260479	0.198932046	0.196860659	1.018918539	0.671198389	0.242528775	0.343088013	0.243213467	1.09943456	1.193577916	0.48163535	0.088637281	0.259365575	0.21174612	0.394402215	0.446582741	1.078381689	0.494213262	0.734900106	0.686147449	0	0	0.308648463	0.73308791	1.118982359	0.486171377
A_AM062638	1.416756406	2.882913052	2.029342683	2.560551723	5.126931161	2.987738626	3.626950994	7.471773065	1.791843641	0.39313182	1.255822475	1.009248928	0.563474383	0.693907253	1.310551254	0.782590826	1.826368931	1.480480201	0.267329136	2.120918132	2.053575049	0.82136467	1.035520296	1.459336449	6.778790011	5.366564508	1.388822959	0.373415417	0.708376125	3.256788442	0.947167959	0.802804939	0.422568839	1.172297263	2.071128536	3.282729301	1.649243708	2.047941095	4.565313666	0.734936696	0.384931782	1.287894246	0.763464394	9.907847191	4.598052642	1.502496642	1.070598681	0.792318742	3.976015419
A_AM231597	0	0	0	0	0	0	0	0.173628901	0	0	0	0	0	0.19027502	0.179681914	0	0.139112566	0	0	0.223681933	0	0	0	0	0	0.262777803	0	0	0	0	0	0	0.144839772	0	0	0.173105983	0	0	0	0.287893754	0	0	0	0	0	0	0	0	0
A_AM231600	0	0	0	0	0	0	0	0	0	0	0	0	0	0	0	0	0	0	0	0	0	0	0	0	0	0	0	0	0	0	0	0	0	0	0	0	0	0	0	0	0	0	0	0	0	0	0	0	0
A_AM385012	0	0	0	0	0	0	0	0	0	0	0	0	0	0	0	0	0	0	0	0	0	0	0	0	0	0	0	0	0	0	0	0	0	0	0	0	0	0	0	0	0	0	0	0	0	0	0	0	0
A_AM385023	0	0	0	0	0	0	0	0	0	0	0	0	0	0	0	0	0	0	0	0	0	0	0	0	0	0	0	0	0	0	0	0	0	0	0	0	0	0	0	0	0	0	0	0	0	0	0	0	0
A_AM385030	0	0	0	0	0	0	0	0	0	0	0	0	0	0	0	0	0	0	0	0	0	0	0	0	0	0	0	0	0	0	0	0	0	0	0	0	0	0	0	0	0	0	0	0	0	0	0	0	0
A_AM385039	0	0	0	0	0	0	0	0	0	0	0	0	0	0	0	0	0	0	0	0	0	0	0	0	0	0	0	0	0	0	0	0	0	0	0	0	0	0	0	0	0	0	0	0	0	0	1.373085292	0	0
A_AM385047	0.960351658	1.065921482	1.213760034	0.946732364	1.303238374	1.265778529	1.106341763	1.802710803	0.958899017	1.498979969	0.957669991	0.897909805	0.572928651	1.269989985	0.799524222	0.265240515	1.031673725	1.397797582	0.951350836	0.995309541	1.252818604	2.366246875	1.754824662	1.377834677	0.984646871	1.169273044	0.605196582	1.898403881	1.080392446	0.594359687	0.481530019	0.680229017	1.074147301	0.834376676	0.87744959	1.155395303	1.36249391	1.171295169	1.547304296	0.960772948	0.782780737	0.87300214	1.1644113	0.730006249	0.708363815	0.611082527	0.362853915	0.906314265	0.962554068
A_AM385062	0	0	0	0	0	0	0	0	0	0	0	0	0	0	0	0	0	0	0	0	0.39134166	0	0	0	0	0	0	0	0	0	0	0	0	0	0	0	0	0	0	0	0	0	0	0	0	0	0.453377219	0	0
A_AM385063	1.903419991	1.822686812	1.01887462	1.655670449	1.326043655	1.770901416	0.917238311	1.321101277	1.788744332	2.143768118	1.935322663	2.033897194	0.935155842	1.316143334	3.107175509	1.113263006	1.34714954	0.601724347	1.394378735	0.92833253	1.071137033	2.077191402	0.900205828	0.790840946	0.918387379	1.272354496	0.564471303	4.249572632	1.007689981	1.108727304	1.01053483	1.142018293	2.003730176	0.889404872	1.227605529	1.197384108	2.932634058	0.97108944	1.752435404	1.294395548	1.460210702	0.407127758	1.267064148	1.225587956	0.924974596	1.424902918	1.353746063	1.408876636	0.897781259
A_AM385064	2.198346881	3.031524365	2.626875067	4.13732621	5.621332408	3.371638003	3.069737853	4.501741503	3.192758737	3.660079209	2.790083242	2.562590155	3.09989608	3.288887783	2.440261079	2.428654771	4.207960819	4.027603261	2.488849195	2.899742602	3.389259268	4.51865284	3.359655931	4.058306351	4.83577131	3.001025274	3.526368909	1.501223851	2.897812388	2.332375564	2.30475332	2.604631107	2.056482011	2.976587184	3.432837696	3.205845439	2.530011253	1.299984955	3.127950345	1.954943341	2.44345663	3.875674304	2.42314642	3.889016532	3.419933009	2.967221021	2.919723963	2.766199406	3.204928629
A_AM385088	0.113745944	1.009998734	0.345024315	0.672797085	0.89808362	0.599685217	1.048298395	1.464113975	0.363436448	1.04158057	0	1.336974037	0.542870391	0.534827084	0.505051867	0.376987314	0	0.815054283	0.51510797	0.471545697	0.791393628	0.923219112	1.91217301	0.702987193	0.746390506	0.830946026	1.051316584	2.42838754	1.819929758	0	0	0	0.101779299	0.225886213	0	0	0.595851562	1.109844071	0.94250968	0.606911157	0.278142281	0.55146717	0	0.553365627	1.073920085	0.482518794	0.229211376	1.049601894	0
A_AM385093	0	0	0	0	0	0	0	0	0	0	0	0	0	0	0	0	0	0	0	0	0	0	0	0	0	0	0	0	0	0	0	0	0	0	0	0	0	0	0	0	0	0	0	0	0	0	0	0	0
A_AM385107	0	0	0	0	0	0	0	0	0	0	0	0	0	0	0	0	0	0	0	0	0	0	0	0	0	0	0	0	0	0	0	0	0	0	0	0	0	0	0	0	0	0	0	0	0	0	0	0	0
A_AM385113	0	0	0	0	0	0	0	0	0	0	0	0	0	0	0	0	0	0	0	0	0	0	0	0	0	0	0	0	0	0	0	0	0	0	0	0	0	0	0	0	0	0	0	0	0	0	0	0	0
A_AM385122	0	0	0	0	0	0	0	0	0	0	0	0	0	0	0	0	0	0	0	0	0	0	0	0	0	0	0	0	0	0	0	0	0	0	0	0	0	0	0	0	0	0	0	0	0	0	0	0	0
A_AM385139	0	0	0	0	0	0	0	0	0	0	0	0	0	0	0	0	0	0	0	0	0	0	0	0	0	0	0	0	0	0	0	0	0	0	0	0	0	0	0	0	0	0	0	0	0	0	0	0	0
A_AM385148	0	0	0	0	0	0	0	0	0	0	0	0	0	0	0	0	0	0	0	0	0	0	0	0	0	0	0	0	0	0	0	0	0	0	0	0	0	0	0	0	0	0	0.490105321	0	0	0	0	0	0
A_AM385154	3.988638243	4.150408559	2.520560906	3.194809388	1.230171161	2.102868301	2.169851867	1.470703338	1.792172239	2.49029146	4.308958822	1.731459724	2.379550355	3.516441492	3.320672029	2.616362013	2.249551976	3.014387388	2.398976275	3.789343411	1.951254062	5.781033562	5.010727562	2.531138804	2.147010495	1.82113258	2.094640898	6.209169767	4.985783179	1.057954326	3.624897586	1.69512123	3.234418457	2.104008084	1.91326813	1.199678746	4.679441696	2.162112027	2.639428483	1.995193996	2.946337599	1.510770253	3.123354119	2.728748098	4.118876425	2.220763329	2.386154319	3.868765424	2.298726684
A_AM385157	0	0	0	0	0	0	0	0	0	0	0	0	0	0	0	0	0	0	0	0	0	0	0	0	0	0	0	0	0	0	0	0	0	0	0	0	0	0	0	0	0	0	0	0	0	0	0	0	0
A_AM385159	0	0	0	0	0	0	0	0	0	0	0	0	0	0	0	0	0	0	0	0	0	0	0	0	0	0	0	0	0	0	0	0	0	0	0	0	0	0	0	0	0	0	0	0	0	0	0	0	0
A_AM385165	0	0	0	0	0	0	0	0	0	0	0	0	0	0	0	0	0	0	0	0	0	0	0	0	0	0	0	0	0	0	0	0	0	0	0	0	0	0	0	0	0	0	0	0	0	0	0	0	0
A_AM385167	0	0	0.827689908	0	0	0	0	0	0	0	0.217685475	0.524832537	0.195346382	0	0	0.180873395	0	0	0	3.846100791	0	0.189834855	0	0.289100323	0	0	0	0	0	0	0	0	0	0	0	0	0	0	0	0	0	0	0	0	0.193219603	0.555614319	0	0	0
A_AM385168	0	0	0	0	0	0	0	0	0	0	0	0	0	0	0	0	0	0	0	0	0	0	0	0	0	0	0	0	0	0	0	0	0	0	0	0	0	0	0	0	0	0	0	0	0	0	0	0	0
A_AM385174	0.822370098	2.312355338	1.330392607	2.269981277	2.921868605	1.560835869	1.515815381	6.880494238	4.992447111	2.190693177	1.530804292	1.933233722	2.943667896	1.933369173	1.825733472	1.998754961	5.088641711	0.883912317	2.234502851	2.045532713	3.289968855	0.762830636	2.043664767	1.4521476	3.912330235	1.602038469	8.568285091	7.152836692	2.960523667	1.396013295	0.989627212	2.423179045	2.501898954	4.246141534	2.524634268	5.100856299	1.579577379	1.069872676	4.694251917	1.755159163	3.485623649	3.58833983	0.53179244	1.800346446	1.746971725	0.41862665	0.828585952	0.965809225	1.846333597
A_AM385180	0	0.601599625	0.411023284	0	0	0	0.416275057	0	0	0	0	1.303135335	0.485036187	0.477849767	0.451246625	0	0	0	0	0	0.353541614	0.471351316	0	0	0	0	0	1.928605761	1.626045196	0	0.815317874	0	0	0.403643262	0	0	0	0.440714597	0	0.723005905	0.662695056	0.492717117	0	0	0.479755493	0.344891275	1.638340405	0	0
A_AM385183	0	0	0	0	0	0	0	0	0	0	0	0	0	0	0	0	0	0	0	0	0	0	0	0	0	0	0	0	0	0	0	0	0	0	0	0	0	0	0	0	0	0	0	0	0	0	0	0	0
A_AM385198	0	0	0	0	0	0	0	0	0	0	0	0	0	0	0	0	0	0	0	0	0	0	0	0	0	0	0	0	0	0	0	0	0	0	0	0	0	0	0	0	0	0	0	0	0	0	0	0	0
A_AM385199	0	0	0	0	0	0	0	0	0	0	0	0	0	0	0	0	0	0	0	0	0	0	0	0	0	0	0	0	0	0	0	0	0	0	0	0	0	0	0	0	0	0	0	0	0	0	0	0	0
A_AM385206	0	0	0	0	0	0	0	0	0	0	0	0	0	0	0	0	0	0	0	0	0	0	0	0	0	0	0	0	0	0	0	0	0	0	0	0	0	0	0	0	0	0	0	0	0	0	0	0	0
A_AM385209	0	0	0	0	0	0	0	0	0	0	0	0	0	0	0	0	0	0	0	0	0	0	0	0	0	0	0	0	0	0	0	0	0	0	0	0	0	0	0.221787725	0	0	0	0	0	0	0	0	0	0
A_AM385226	2.243609012	3.135864245	3.276729178	3.932073093	3.198445018	0.788575613	4.084427043	1.871804249	2.190432737	2.905340037	1.657291854	2.131027353	2.08210656	2.93036791	1.106890676	3.58028486	5.998805269	1.786303638	3.104557533	0.688971529	2.168060069	2.890516781	3.6441655	0.660297079	1.22686314	4.654005483	5.027138156	3.153864009	3.490048225	0.528977163	1.499957622	0.847560615	2.453696761	5.693198345	1.093296074	1.866166939	0.652945353	2.702640034	2.983701764	1.551817552	1.625565572	3.323694558	1.813560456	3.031942331	3.530465507	1.480508886	0.753522416	1.882102098	5.596899753
A_AM385232	0	0	0	0	0	0	0	0	1.05184751	0	0	0	0	0	0	0	1.508901939	0	0	0	0	0	0	0	0	0	0	0	0	0	0	0	0.7855114	0	0	0.469403954	0	0	0	0	0	0	0	0	0	0.744795881	0	0	0
A_AM385243	0	0	0	0	0	0	0	0	0	0	0	0	0	0	0	0	0	0.099047362	0	0	0	0	0.080825	0.097632798	0	0	0	0	0	0	0	0	0	0	0	0	0	0	0.101809821	0	0	0	0	0	0	0	0	0	0.177336082
A_AM385250	1.375888432	0.814473338	1.669386877	1.08510094	1.357919704	1.160621543	0.845358578	1.180676526	0.439618318	1.603524213	1.097637144	1.764244761	0.984996565	1.617337674	1.832755524	1.216025746	1.655439531	1.72532885	0.311541263	0.380259286	1.435922861	1.276274333	2.011299035	0.485910928	0.902845439	1.116805663	0.69364839	2.828621783	0.275176879	0.778545876	1.37976871	0.623717683	1.723593284	0.819706317	1.407969111	0.294280171	0.240250406	0	2.026798595	0.734129073	0.897187152	1.00059476	0.667297245	1.004039364	0.649515129	0.700394588	0.554515214	0.692517054	0.882588038
A_AM385253	0	0	0	0	0	0	0	0	0	0	0	0	0	0	0	0	0	0	0	0	0	0	0	0	0	0	0	0	0	0	0	0	0	0	0	0	0	0	0	0	0	0	0	0	0	0	0	0	0
A_AM385268	0.862002391	0.637840566	1.162089928	0.849777845	1.70148975	2.423787962	0.882703736	1.541043659	0.688558812	1.43516797	0.382042379	2.456244379	1.714184116	0.337757265	3.189534378	2.539491517	1.975510169	0.772092084	1.30121652	1.985289447	1.249464337	2.332147877	1.890136443	0.253688436	0.942730177	1.16614246	2.414304971	2.044786831	1.14933315	0.812939469	1.152577878	0	0.771315411	1.141224323	3.570409334	1.843682999	0.501727754	0.623018225	2.645419852	2.044161274	3.981493186	1.044797742	2.090328719	1.397859356	1.017312852	0.975114286	1.737035611	0.482073451	1.612761274
A_AM385287	0	0	0	0	0	0	0	0	0	0	0	0	0	0	0	0	0	0	0	0	0	0	0	0	0	0	0	0	0	0	0	0	0	0	0	0	0	0	0	0	0	0	0	0	0	0	0	0	0
A_AM385311	1.438114542	3.192408058	1.817590402	1.417719821	1.774166448	2.274584934	2.577140053	2.699536781	2.010314924	1.197175292	1.434098781	3.073391208	3.431813828	1.267862699	0.399092493	0.397194339	5.561706393	2.576226854	2.849271852	1.987284713	1.87608012	3.334988206	2.102262308	1.269716997	3.243891903	0	3.625097112	9.381358677	3.59527581	3.814483563	1.081627732	0.814907526	4.18215743	1.070973077	1.05117579	1.922433278	0.627790004	0.389777734	3.310098207	1.918327225	0.87915324	2.178849562	1.743691293	1.311810225	2.545838192	2.135206283	6.520430156	1.507993585	1.72969515
A_AM385312	0	0.378148335	0.129178746	0.251898433	0.126092544	0.134715001	0.130829304	0.137042811	0.102054252	0.212712396	0.169872415	0	0.152439945	0.150181355	0.141820368	0.141145845	0.548997804	0.114435077	0.289288316	0	0.111113079	0.148138985	0.186763482	0.112800751	0.31438368	0.518516915	0	0.101022207	0	0.180733864	0.25624276	0.28958321	0	0	0.186771413	0.136630079	0	0	0.117626704	0	0.104137794	0	0.206544385	0	0.150780298	0.216788801	0	0.321525775	0
A_AM385332	3.859910516	3.87620259	3.763357699	4.756463659	4.217661972	6.686432397	3.387949599	4.288198944	3.964188305	3.098469577	3.84913218	3.977199171	3.618612943	2.268635504	3.366525881	3.045921906	4.620467064	5.185959549	3.589627654	5.143391503	3.59672393	4.635408703	7.254627735	4.138200964	4.183705743	5.147204522	4.980725111	7.7391964	8.271212557	2.925172366	5.667951617	4.843125748	4.440636702	4.790833323	5.239675854	4.717554958	6.378902867	4.184665764	4.822921511	2.942174319	6.292410856	4.177177869	3.120053913	3.18558411	4.392674569	2.339146987	2.361230488	7.748007117	3.537154372
A_AM385350	0	0	0	0	0	0	0.219354521	0	0.342217853	0	0	0	0	0	0	0	0	0	0	0	0	0	0	0	0	0	0	0	0	0	0	0	0	0	0	0	0	0	0.197218426	0	0.17460229	0	0	0	0	0	0	0	0
A_AM385353	0	0	0	0	0	0	0	0	0	0	0	0	0	0	0	0	0	0	0	0	0	0	0	0	0	0	0	0	0	0	0	0	0	0	0	0	0	0	0	0	0	0	0	0	0	0	0	0	0
A_AM385381	1.44329507	0.915402311	0.83389162	1.422826881	0.61047687	0.434814987	0.844546514	0.884656763	0.658794022	0.514923378	0.548291369	1.321912501	0.246012591	0.727102816	0.915497476	0.91114321	0.708792553	1.292753605	0.466862988	1.424602514	0.717271746	0.717214683	0.602810086	0.546124674	1.183846325	0.334719853	1.385964122	1.467296602	0.206184405	0.875022742	0.82706597	0.467338898	0.368986623	1.023648619	0.602835684	1.763984887	0.360029426	0.670597426	1.328808877	0.366711929	0.84030497	0.249908394	1.333312458	0.501537435	0.486668396	0.874652224	0.207743452	1.037777718	0.661305158
A_AM385389	0	0	0	0	0	0.338297759	0	0	0.256279737	0	0	0	0	0	0	0	0	0	0	0	0	0	0	0	0	0	0	0	0	0.226930412	0	0	0	0	0	0	0	0	0	0	0	0	0	0	0	0	0.32325999	0	0
A_AM385398	0.461588377	1.024660006	0.700065465	1.251366407	1.138900397	0.97342452	0.70901042	0.371341811	0.829602311	0.480318313	0.460299447	0.739844577	0.550750768	0.949533731	0.640479081	1.147379131	2.280997326	1.343689289	0.65323168	1.435172145	1.003602	0.669014771	0.927792781	0.407538197	0.946531508	0.655673002	1.260500837	1.916163143	3.115712408	0.571352215	0.462890148	0.784677085	0.516283703	0.572913017	0.590438659	0.493631255	0.10075017	1.125954711	1.062434747	0.410480772	0	0.699340424	0.839502985	0.701747943	0.68094328	2.545520117	2.209117063	1.936069183	1.480470257
A_AM385400	0	0	0	0	0	0	0	0	0	0	0	0	0.276266566	0	0	0	0	0	0	0	0	0	0	0	0	0	0	0	0	0	0	0	0	0	0	0	0	0	0	0	0	0	0	0	0	0	0	0	0
A_AM385409	0	0	0.125590448	0.122450627	0	0	0	0	0.099219412	0.103401859	0.165153737	0.132726747	0.148205502	0	0	0	0.106749573	0	0	0	0	0	0.181575607	0.109667397	0	0.100822734	0	0	0.124211786	0.087856739	0	0	0	0	0	0	0.108446364	0	0.114359296	0	0	0	0	0	0	0.105383445	0	0	0
A_AM385414	0	0	0	0	0	0	0	0	0	0	0	0	0	0	0	0	0	0	0	0	0	0	0	0	0	0	0	0	0	0	0	0	0	0	0	0	0	0	0	0	0	0	0	0	0	0	0	0	0
A_AM385419	0	0	0	0	0	0	0	0	0	0	0	0	0	0	0	0	0	0	0	0	0	0	0	0	0.202361909	0	0	0	0	0	0	0	0	0	0	0	0	0	0	0	0	0	0	0	0	0	0	0	0
A_AM385439	0	0	0	0	0	0	0	0	0	0	0	0	0	0	0	0	0	0	0	0	0	0	0	0	0	0	0	0	0	0	0	0	0	0	0	0	0	0	0	0	0	0	0	0	0	0	0	0	0
A_AM385459	0	0.102005331	0	0.135898962	0	0	0	0	0	0	0.183292009	0	0	0	0	0	0	0	0	0	0	0	0	0	0	0	0	0	0	0	0	0	0	0	0	0	0	0	0	0	0	0	0	0	0	0	0	0	0
A_AM385462	0	0	0	0	0	0	0	0	0	0	0	0	0	0	0	0	0	0	0	0	0	0	0	0	0	0	0	0	0	0	0	0	0	0	0	0	0	0	0	0	0	0	0	0	0	0	0	0	0
A_AM385465	0	0	0	0	0	0	0	0	0	0	0	0	0	0	0	0	0	0	0	0	0	0	0	0	0	0	0	0	0	0	0	0	0	0	0	0	0	0	0	0	0	0	0.188994862	0	0	0	0	0	0
A_AM385473	0	0	0	0	0	0	0	0	0	0	0	0	0	0	0	0	0	0	0	0	0	0	0	0	0	0	0	0	0	0	0	0	0	0.14265304	0	0	0	0	0	0.12776008	0	0	0	0	0	0	0	0	0
A_AM385476	0.246711029	0.182554369	0.124724307	0	0.365233576	0.130069656	0	0.132317197	0.197070281	0	0.164014746	0.659056951	0.147183395	0	0	0.272557495	0	0.11048904	0.279312856	0	0.107281593	0	0.090161681	0	0.202361909	0.100127404	0	0.195077364	0.370065458	0.087250831	0.123703402	0	0.22075579	0.122484852	0.270496529	0	0.107698458	0	0.113570611	0.219394895	0.100546836	0.14951416	0	0	0.145580977	0.209313325	0	0	0.098910728
A_AM385482	0.342326309	0	0	0.674943169	0	0.360958853	0	0	0	0	0	0	0	0	0	0	0	0.306620301	0.387563294	0.94609966	0	0.793854848	0.500418899	0.302241247	0	0	0.287637291	0.812044531	0.342325304	0.484262985	0.686583473	0.387958368	0	0	0	0.73218033	0	0	0	0.304423539	0.837088491	0	0.276710181	0	0	0	0.34491377	0	0.274489103
A_AM385490	19.14616579	23.11498276	15.15575997	18.00541613	16.53410682	9.562867645	17.15522278	9.728109405	19.31843878	12.687845	21.60490012	28.26518895	19.98895612	18.06406726	22.37166367	18.50799748	29.12008068	20.75948998	23.10232041	15.83967379	17.08950448	22.19998311	23.56902532	17.68270929	21.80022041	15.13193026	22.75524941	52.3892626	25.948017	22.18444543	20.84228086	20.2708247	18.14628141	15.25885233	17.21716755	16.7035083	29.91286739	19.25488279	14.49624875	12.43366493	23.40900281	19.69480532	16.79991303	14.40065849	13.08178357	17.5263059	19.92544986	25.2541137	15.65506071
A_AM385492	3.590131824	4.174540764	1.296417527	2.528012943	1.77162284	2.02796775	1.050385808	1.512874043	0.409680153	0.533687014	1.534331491	1.64409906	0.611945297	3.466551716	2.419587639	1.274865701	3.966951871	1.37814286	2.903251912	3.189271434	2.676272	1.635369441	0.562298655	1.018845493	6.099869721	3.954853031	5.817696172	4.359524612	2.564372352	6.620430433	3.343095512	3.487453713	2.638783369	1.909710057	2.905333086	2.331036481	4.925563869	2.363114826	2.71511102	1.824358986	0.522555241	0.777044915	0.414569375	2.651047783	4.085659679	3.37227024	1.291881323	5.593088752	2.878692167
A_AM385493	0	0	0	0	0	0	0	0	0	0	0	0	0	0	0	0	0	0	0	0	0	0	0	0	0	0	0	0	0	0	0	0	0	0	0	0	0	0	0	0	0	0	0	0	0	0	0	0	0
A_AM385498	0	0.445816985	0.152294943	0	0.297312946	0.794109477	0	0.646265046	0.240633185	0.250776719	0	0	0	0	0.334397499	0	0.129447903	0.134912933	0	0	0.785978829	0.174648067	0.110092158	0.265972297	0.370641812	0.122260831	0.253120816	0	0.150623134	0.106537857	0.302096728	0	0	0.149560451	0	0	0.394516455	0.163296356	0	1.071570857	0	0	0	0.183193147	0	0	0.151762059	0.126353989	0
A_AM385501	0	0	0	0	0	0	0	0	0	0	0	0	0	0	0	0	0	0	0	0	0	0	0	0	0	0	0	0	0	0	0	0	0	0	0	0	0	0	0	0	0	0	0	0	0	0	0	0	0
A_AM385523	0.363178673	0.537469715	0.734417239	1.19342743	0.836349869	0.638243657	0.867767971	0.908981082	0.290103459	0.705442124	0.160962018	0.646790239	0.722219704	0.996126757	1.075051181	0.401226769	0.72828135	0.5421628	0	0.669153397	0.210569624	1.263317233	0.619384813	0.855071683	0.198595443	0	0.203438896	2.10591131	1.936947238	0.599388111	0.121400969	0.823180699	1.083234841	2.043486701	0.530923813	0.388390073	1.585408767	0.524979824	2.452049061	0.861245613	0.690727841	0.440193972	0.391420832	0.29447291	2.143070221	0.513543691	0.243949164	0.609321266	0.582418502
A_AM385526	0	0	0	0	0	0	0	0	0	0	0	0	0	0	0	0	0	0	0	0	0	0	0	0	0	0	0	0	0	0	0	0	0	0	0	0	0	0	0	0	0	0	0	0	0	0	0	0	0
A_AM385536	1.300839973	1.323519174	1.644093136	2.56478404	3.530591231	1.714554553	1.16557016	1.918599355	2.078195687	2.030436503	1.081006278	1.737513779	1.358101325	2.102538976	1.62448785	1.077841002	1.257704059	1.747735718	1.840925645	1.348192015	1.5555831	1.696864738	2.614688746	1.004952146	1.066999155	3.431639221	2.18604341	4.242932674	3.73990395	0.575062295	0.815317874	2.579923144	0.872988806	1.291658439	1.426254424	1.738928284	1.561627636	1.057715032	2.545014144	1.156809448	1.325390111	1.77378162	1.051498689	1.977653293	0.575706591	1.517521608	0.983004243	1.500453617	2.477264152
A_AM385539	0	0	0	0	0	0	0	0	0	0	0	0	0	0	0.23636728	0	0	0	0	0	0	0.246898308	0.155636235	0	0	0	0	0	0	0	0	0	0	0	0	0	0	0	0	0.189358689	0	0	0	0	0	0	0.214544577	0	0
A_AM385551	0	0.204404506	0.279305398	0.27232263	0	0	0	0	0	0	0	0.295176086	0	0	0	0	0	0	0	0	0	0	0	0	0	0	0	0	0	0	0	0	0	0	0	0	0.241178013	0.299481734	0	0	0.225162799	0.334819353	0	0	0	0	0	0	0.221498928
A_AM385552	4.830123105	4.244196507	4.578487215	4.761624379	5.660863578	5.093022806	5.100686778	4.371492201	4.340535296	2.513057838	5.418715013	4.032204973	3.782054322	3.726018438	2.848375321	2.834827951	3.113304	3.785531654	3.075977026	2.294391475	3.806912227	4.200396538	2.537461652	3.331667753	3.714237565	5.14578812	3.804822391	0.71610678	2.11317266	2.455540263	2.573239535	4.789730732	2.971354305	4.196527417	4.744151494	4.035487578	3.821704763	5.891071062	5.975635097	4.698013054	3.19883183	4.573745388	2.196168147	4.589490764	4.987837696	3.073461485	2.585397939	3.292134519	4.236050182
A_AM385553	4.133146925	5.272984757	4.034905865	4.917539121	11.81552444	3.606712365	2.9189008	5.80930482	4.781506013	2.966109101	4.737477711	6.091681777	4.591418252	3.183126736	4.271561678	3.778884787	6.981677248	3.95735644	3.227120652	4.726728978	3.966427027	3.139838249	8.125327578	3.900838722	8.18316085	6.594047782	8.981503055	20.51032528	8.69383527	5.342809846	5.574045704	4.522574436	5.993827527	3.679425433	3.541959858	4.267648696	4.355136833	5.407971941	8.660324672	2.154615207	4.414446745	3.62765431	2.304080792	3.640142715	4.877832738	1.571934733	3.015590706	5.977902857	8.913787555
A_AM385557	1.732030876	1.774550848	1.616538503	1.576124271	2.366876803	1.545334085	1.773626315	1.429124287	1.277103495	1.330937894	0.885740712	2.420224035	1.907628357	2.505819263	1.331051498	1.324720784	1.488530358	1.193363929	1.810072142	2.025217056	1.622209564	2.626225582	2.045007958	1.058688613	2.841357154	1.297740659	3.470394799	3.687216477	3.06435333	1.507798345	1.336088881	2.113903507	1.311379833	2.11668422	0.973854666	1.852266254	1.163223565	1.444427728	2.453294388	1.421776975	1.628971087	1.614864293	1.400040154	1.620423555	1.257906394	2.486813808	3.221764373	1.900015754	1.922957178
A_AM385569	0	0	0	0	0	0	0	0.947456472	0	0	0	0	0	0	0	0	0	0	0	0	0	0	0	0.259952348	0	0.23898722	0.247391744	0	0	0	0	0	0	0	0	0	0	0.319200695	0.813221658	0	0	0	0	0	0	0	0	0	0
A_AM385576	0	0	0	0	0	0	0	0	0	0	0	0	0	0	0	0	0	0	0	0	0	0.365453003	0	0	0	0	0	0	0	0	0	0	0	0	0	0	0	0	0	0	0	0	0	0	0	0	0	0	0
A_AM385580	3.533145604	2.505427243	2.083871136	2.902533379	2.324669124	3.414997545	3.165746115	3.947735298	2.116680793	4.656913351	2.348853147	4.247255905	1.75650965	3.634017983	7.026819874	5.204390022	3.669022358	2.90090565	3.666699638	3.051463409	2.304567555	3.925987916	6.563621955	2.859475829	2.173516797	2.270378592	3.339788543	4.423359167	2.797065399	4.47743976	4.871775938	1.334704507	3.161440944	3.946734119	6.133480959	5.510184273	7.840270435	2.713205911	2.710738861	2.48737834	3.959807493	3.21178565	2.97491913	3.580936004	4.51720398	2.497977956	4.894794792	3.210847247	1.65258254
A_AM385596	0	0	0	0	0	0	0	0	0	0	0	0.742238896	0	0	0	0	0	0	0	0	0	0	0	0	0	0	0	0	0	0	0	0	0	0	0	0	0	0	0	0	0	0	0	0	0	0	0	0	0
A_AM385618	0	0	0	0	0	0	0	0	0	0	0	0	0	0	0	0	0	0	0	0	0	0	0	0	0	0	0	0	0	0	0	0	0	0	0	0	0	0	0	0	0	0	0	0	0	0	0	0	0
A_AM385646	0	0	0	0	0	0	0	0	0	0	0	0	0	0	0	0	0	0	0	0	0	0	0	0	0	0	0	0	0	0	0	0	0	0	0	0	0	0	0	0	0	0	0	0	0	0	0	0	0
A_AM385650	2.896607226	2.464853522	1.757249344	3.141081669	4.716984236	0.916280166	3.411096016	3.10704349	1.619646436	1.687920224	1.540543359	2.63089131	3.628934714	2.042952851	2.893824511	2.560054201	2.364913616	2.205307553	2.623505372	2.001364665	2.64512106	3.022754998	3.493308851	1.790198154	2.613499955	3.409196236	2.798932099	2.404901111	2.606938856	1.434163456	2.033343362	2.133771022	1.16634132	3.451395019	1.164485731	2.323264508	0.505790327	2.512251627	1.600104154	1.416740316	1.534662234	1.404343523	1.638975689	2.466061596	5.469601082	3.071906089	1.60517562	2.67287284	1.974210085
A_AM385662	0	0	0	0.335864577	0	0	0	0.365447496	0	0	0	0	0	0	0	0	0	0	0	0	0	0	0	0	0	0	0	0	0	0	0	0	0	0	0	0	0	0	0	0	0	0	0	0	0	0	0	0	0
A_AM385668	0.693277117	1.128582241	0.700969942	0.546756288	0.136844621	0.292404652	0.567941163	1.189829057	0.553782765	0.346275993	1.106145959	0.444480269	0.496316099	0.325975035	0.61565431	0.153181538	0.834136198	0.496772426	0.784890779	0.958017582	0.84411486	0.321541983	1.216134301	0.489677679	0.682383181	0.562731536	1.398051018	1.315638039	0.8319301	0.686508476	0.556185836	0.471414528	0.992545413	0.550707086	0.608092971	1.037964944	0.968451247	0.300642515	1.021255106	0.493213331	0.904142091	0.168058551	0.896626789	0.168637103	0.327275065	0.823461338	1.257331009	0.581571169	0.77825108
A_AM385669	0	0	0	0	0	0	0	0	0	0	0	0	0	0	0	0	0	0	0	0	0	0	0	0	0	0	0	0	0	0	0	0	0	0	0	0	0	0	0	0	0	0	0	0	0	0	0	0	0
A_AM385677	0	0.784307659	0	0.522456008	0	1.67645334	1.628098002	0	0.423336159	0.441181265	0	0.566300787	0.632343474	1.245949023	0.588291896	1.170987755	0	0	0	0	0.921827022	0	0	0	0	0	1.781220556	0	0	1.124566265	0.531466466	0.600617028	0.474216142	0.526231216	0	0	0	0	0	0	1.727915997	0.64235713	0	0.644568481	0	0	2.135910455	0.44457885	0
A_AM385678	0	0	0	0	0	0	0	0	0	0	0	0	0	0	0	0	0	0	0	0	0	0	0	0	0	0	0	0	0	0	0	0	0	0	0	0	0	0	0	0	0	0	0	0	0	0	0	0	0
A_AM385682	0	0	0	0	0	0	0	0	0	0	0	0	0	0	0	0	0	0	0	0	0	0	0	0	0	0	0	0	0	0	0	0	0	0	0	0	0	0	0	0	0	0	0	0	0	0	0	0	0
A_AM385683	0	0	0	0	0	0.274328728	0	0	0.103909784	0	0.345922009	0	0	0	0.28879784	0	0	0	0	0	0	0	0	0	0	0	0	0	0	0	0	0	0.349195522	0	0	0.556457051	0	0	0	0	0	0.473008432	0.105149869	0	0.460565273	0	0	0	0.104305859
A_AM385695	0	0	0	0	0	0	0	0	0	0	0	0	0	0	0	0	0	0	0	0	0	0	0	0	0	0	0	0	0	0	0	0	0	0	0	0	0	0	0	0	0	0	0	0	0	0	0	0	0
A_AM385722	0	0	0	0	0	0	0	0	0	0	0	0	0	0	0	0	0	0	0	0	0	0	0	0	0	0	0	0	0	0	0	0	0	0	0	0	0	0	0	0	0	0	0	0	0	0	0	0	0
A_AM385751	0	0	0	0	0	0	0	0	0	0	0	0	0	0	0	0	0	0	0	0	0	0	0	0	0	0	0	0	0	0	0	0	0	0	0	0	0	0	0	0	0	0	0	0	0	0	0	0	0
A_AM385771	0	0	0	0	0	0	0	0	0	0	0	0	0	0	0	0	0	0	0	0	0	0	0	0	0	0	0	0	0	0	0	0	0	0	0	0	0	0	0	0	0	0	0	0	0	0	0	0	0
A_AM385774	0	0	0	0	0	0	0	0	0	0	0	0	0	0	0	0	0	0	0	0	0	0	0	0	0	0	0	0	0	0.117142319	0	0	0	0	0	0	0	0	0	0	0	0	0	0	0	0.14051126	0	0	0
A_AM385779	0	0	0	0	0	0	0	0	0	0	0	0	0	0	0	0	0	0	0	0	0	0	0	0	0	0	0	0	0	0	0	0	0	0	0	0	0	0	0	0	0	0	0	0	0	0	0	0	0
A_AM385789	0	0	0.125155879	0	0	0.130519724	0	0	0	0	0	0	0	0	0	0	0	0	0	0	0	0	0	0	0	0	0	0	0	0	0	0	0	0	0	0	0	0	0	0	0	0	0	0	0	0	0	0	0
A_AM385806	0	0	0	0	0	0	0	0	0	0	0	0	0	0	0	0	0	0	0	0	0	0	0	0	0	0	0	0	0	0	0	0	0	0	0	0	0	0	0	0	0	0	0	0	0	0	0	0	0
A_AM385810	0	0	0	0	0	0	0	0	0.234703825	0	0	0	0	0	0	0	0	0.789531536	0	0	0	0	1.181173561	0.648546413	0	0	0	0	0	0.103912694	0	1.664954801	1.18310598	0	0	0	0	0	1.623103597	0.783874985	0.718486631	0.534198435	0.831266931	0	1.560436756	0	0	0	0
A_AM385820	6.056821036	6.862692013	8.99466827	9.88934587	8.032562061	10.57762227	7.171384056	6.090791603	7.408382774	7.40554266	7.801547952	7.685510686	6.323434739	9.789599463	7.143544457	6.900463556	7.645302747	6.611804436	7.928642723	5.231080129	7.736762507	6.364489728	7.885569234	6.851601175	7.45205759	9.064443851	5.884389338	3.741563205	4.542602452	6.827723754	4.935045755	6.220676364	4.572798509	8.457287397	16.46355415	7.894182367	10.0803477	5.130011176	9.758659899	6.901072236	8.639579985	9.176530429	5.660846115	8.057106009	5.361077251	5.6204504	9.344608239	5.71601378	8.043692568
A_AM385821	0.495129401	0.36637209	0.500623516	0.244053845	0.244331573	0.261039447	0	0.796650251	0	0	0.658329083	0	0	0.291008855	1.923653433	0.5470012	0.638281183	1.108713547	0	1.36840712	0.645916858	0	0.361894636	0	0	0.200947732	0.832058045	0.78300949	0.495127949	0.700421895	0.248262882	0	0	0	0	0	0.216142233	0	0.455854355	0.440308094	0.403578996	0	0.600336622	0.602192006	0	0	0.498871819	2.076752411	0.59551788
A_AM385827	0.226412021	0.335068145	0.228924361	0.223201143	0	0.477470888	0.231849399	0	0.723422549	0	0.301039723	0.241932298	0	0.798432522	1.005308937	0	0.1945815	0.202796339	0	0.625743129	0.393818506	1.837673485	1.654866295	0.199900065	0.185711878	0.918890736	1.521928956	1.969293646	0.905645426	0	0.908202189	0	0.202592339	0.449627938	0.330987314	0.484258509	0.395348769	0.490922589	1.45916671	0.402686833	0.553643971	0.274424723	0.915070061	1.652216675	0	0.576274028	0.228123348	0.189930838	0.907725039
A_AM385828	0	0	0	0	0	0	0	0	0	0	0	0	0	0	0	0	0	0	0	0	0	0	0	0	0	0	0	0	0	0	0	0.294848359	0	0	0	0	0	0	0	0	0	0	0	0	0	0	0	0	0
A_AM385839	0	0	0	0	0	0	0	0	0	0	0	0	0	0	0	0	0	0	0	0	0	0	0	0	0	0	0	0	0	0	0	0	0	0	0	0	0	0	0	0	0	0	0	0	0	0	0	0	0
A_AM385851	0.238885471	1.325728722	1.086912992	0.4709954	0.589414229	1.637270791	0.856178415	1.153081415	1.144915821	1.491472557	0.476436824	1.403934339	0.997603644	0.702016352	0.265173309	0.923692344	1.642410791	0.641906274	0.540906366	0.825270571	0.93490804	1.523432634	1.571432302	0.843651694	1.175658501	0.775611279	0.802887396	4.155571234	3.702713935	6.589695478	0.9582367	0.947551071	0.748137319	0.948797518	3.666831073	0.383202894	0.938540816	0.388476305	1.209650246	0.531089479	0.778860299	0.434314921	0.386193174	0.581080099	0.704816083	0.709359015	0.601727695	0.30059171	1.05350659
A_AM385856	0	0	0	0	0	0	0	0	0	0	0	0	0	0	0	0	0	0	0	0	0	0	0	0	0	0	0	0	0	0	0	0	0	0	0	0	0	0	0	0	0	0	0	0	0	0	0	0	0
A_AM385859	0.239284945	0	0	0.235891509	0.236159949	0.252309031	0	0.51333762	0	0.199195554	0.318155694	0.255687646	0.285506251	0.281276117	0.531233485	0.264353423	0.205644662	0.214326565	0	0.330660249	0.624314288	0	0	0	0	0	0.402115009	0.756821882	0.239284243	0	0.479919551	0	0.214110967	0.237596034	0.174902995	0.255895801	0	0	0.44060839	0	0	0	0	0	0	0	0	0.401459162	0.191866965
A_AM385864	0	0.360141272	0	0.479806538	0	0	0	0	0	0	0	0.520072152	0	0	0	0	0	0	0.551025363	0	0	0	0	0	0	0	0	0	0.486707406	0	0	0	0	0	0	0	0	0	0	0	0	0	0	0	0	0	0	0	0
A_AM385884	0.591290897	0.765672249	0.149463012	0	0	0	0.151372748	0	0	0	0.393093192	0.473867394	0.176376795	0.521290655	0	0.163309243	0.63520407	0.132404221	0.50207063	0	0.257121174	0	0.324134969	0	0	0	0.372621036	0.818196383	0.147822291	0	0.148239613	0.167527477	0	0.146779368	0.324148733	0	0.129060135	0	0	0.262911238	0	0	0	0	0	0	0	0.744026587	0
A_AM385887	0	0	0	0	0	0	0	0	0	0	0	0	0	0	0	0	0	0	0	0	0	0	0	0	0	0	0	0	0	0	0	0	0	0	0	0	0	0	0	0	0	0	0	0	0	0	0	0	0
A_AM385888	0	0	0	0	0	0	0	0	0	0	0	0	0	0	0	0	0	0	0	0	0	0	0	0	0	0	0	0	0	0	0	0	0	0	0	0	0	0	0	0	0	0	0	0	0	0	0	0	0
A_AM385895	0	0	0	0	0	0	0	0	0	0	0	0	0	0	0	0	0	0	0	0	0	0	0	0	0	0	0	0	0	0	0	0	0	0	0	0	0	0	0	0	0	0	0	0	0	0	0	0	0
A_AM385902	0.147822724	0	0	0.145726366	0.1458922	0	0	0	0	0.492227031	0.589639788	0.315911596	0.176376795	0.347527103	0.328179364	0	0.381122442	0	0	0	0.257121174	0.171400479	0	0	0.121249904	0.119987385	0.372621036	0.350655593	0.443466872	0.104556781	0.148239613	0	0.132271031	0.146779368	0	0	0.25812027	0	0.136097013	0	0.36147003	0.537509582	0.119488487	0	0	0.501660036	0.446820111	0.248008862	0
A_AM385910	0	0	0	0	0	0	0	0	0	0	0	0	0	0	0	0	0	0	0	0	0	0	0	0	0	0	0	0	0	0	0	0	0	0	0	0	0	0	0	0	0	0	0	0	0	0	0	0	0
A_AM385918	0	0	0	0	0	0	0	0	0	0	0	0	0	0	0	0	0	0	0	0	0	0	0	0	0	0	0	0	0	0	0	0	0	0	0	0	0	0	0	0	0	0	0	0	0	0	0	0	0
A_AM385922	0	0	0	0	0	0	0	0	0	0	0	0	0	0	0	0	0	0	0	0	0	0	0	0	0	0	0	0	0	0	0	0	0	0	0	0	0	0	0	0	0	0	0	0	0	0	0	0	0
A_AM385928	0.307946335	0.759551893	0.415151208	0.202386115	0.506541066	1.515302158	1.366481106	0.660636794	0.655958467	0.170902355	0.545931434	0.658111388	0.122476856	0.120662208	0.227889257	0	0.352870898	0.551652594	0.464853534	0.14184708	0.267819185	1.428255351	0.750269368	0	0.92616139	0.333279165	0.689999355	0.730490561	1.334430204	0.363023543	0.823506145	0.348995547	0.64294728	1.325015472	0.750301227	1.097745258	0.448099752	1.224136957	1.228583079	0.638983698	1.255032243	0.248832748	0.331893417	0.873912789	1.574864515	0.43544379	0.413698582	0.94720171	1.893069034
A_AM385934	0	0	0	0	0.483642634	0	0	1.051287318	0.391440968	0.407941581	0	0.52363429	0	0	0	0	0	0.438929062	0.554799509	0	0.426187151	0.568204326	0	0.432660415	0	0.397766401	0	1.549929744	0	0.34661289	0.982848944	0.55536506	0	0.486583658	0	0	0	0.53127239	0.90234184	0	0	0	0	0	0.578335388	0	0	0	0.785866061
A_AM385947	0	0	0.682453755	0	0	0.71170189	0	0	0	0	0	0	0	0	0	0	0	0	0	0	0	0	0	0	0	0	0	0	0	0.477410207	0	0	0	0	0	0	0	0	0.621424097	0	0	0	0	0	0	0	0.680065829	0	0
A_AM385955	0.105525367	0	0.640177858	0.208057702	0.104147234	0.111269027	0	0	0.168585196	0	0.420922798	0.112759006	0.125909099	0.248087195	0.585688835	0	0	0.189037295	0.477880403	0.29164429	0.091774814	0.122356684	0.077129462	0.093168762	0.259667936	0.171309423	0.35466781	0.083440171	0.105525057	0.149278708	0	0	0	0.419122207	0.077132737	0.225701606	0	0.457615156	0.0971548	0.187682949	0.086013518	0.255805937	0.255895699	0.128343282	0.124538299	0	0.212645952	0.088522337	0.169227795
A_AM385958	0	0	0	0	0	0	0.433517219	0.454106356	0	0.352422904	0.562890843	0	0	0	0	0	0.363832864	0	0	0	0	0	0	0	0	1.030897536	0	0	0	0	0	0.479782833	0	0	0	0	0	0	0	0	0	0	0	0	0	0	0	0	0
A_AM385966	0	0	0	0	0	0	0	0	0	0	0	0	0	0	0	0	0	0	0	0	0	0	0	0	0	0	0	0	0	0	0	0	0	0	0	0	0	0	0	0	0	0	0	0	0	0	0	0	0
A_AM385972	0	0	0	0	0	0	0	0	0	0	0	0	0	0	0	0	0	0	0	0	0	0.785089889	0	0	0	0	0	0	0	0	0	0	0	0	0	0	0	0	0	0	0	0	0	0	0	0	0.227403716	0	0
A_AM385974	0.117481443	0	0	0.347446114	0.347841501	0	0	0.252032756	0.187685982	0.097798803	0	0.125534657	0.280349323	0.138097798	0.130409534	0	0.504825567	0.105227657	0.133006122	0	0.306518837	0	0.429341338	0	0.481814068	0.095359433	0	0.464469915	0.117481098	0	0.235625527	0	0.105121805	0	0.085871914	0.125636855	0	0	0.540812433	0.208947519	0.095758891	0.142394438	0	0	0	0	0	1.182623541	0
A_AM385986	0.355951236	0	0.359900985	0	0	0.375325375	0	0	0	0.296315775	0	0	0	0	0.395121423	0	0	0	0	0	0	0.825451061	0.260168034	0	0	0	0	0	0	0	0	0	0	0	0	0	0.932315006	0	0.655432381	0	0	0	0	0	0.420084411	0	0	0.298597735	0.285414042
A_AM385987	2.425294864	0.897301135	1.634804475	1.593933584	3.989368623	2.983518656	2.897462546	3.902235976	1.937301064	0.336494185	1.074898898	1.295772988	1.92918348	1.425450153	2.243486046	0.893126254	0.347388441	0.72410896	0.457631234	0.558572963	0.703088407	1.406064943	3.249895617	1.070651196	2.983980688	1.968606593	1.358558052	0.639236561	2.021073125	1.429533388	2.026778896	0	0	6.020441876	4.431864029	4.755035533	1.764551001	0.438224684	5.954436549	0.359460563	0.988426524	1.469800213	1.306947523	3.441340194	8.109765164	2.057656418	0.407271061	0.339085563	4.213485266
A_AM385995	0	0	0	0	0	0	0	0	0	0	0	0	0	0	0	0	0	0	0	0	0	0	0	0	0	0	0	0	0	0	0	0	0	0	0	0	0	0	0	0	0	0	0	0	0	0	0	0	0
A_AM385998	0	0	0	0	0	0	0	0	0	0	0	0.566300787	0	0	0	0	0	0	0	0	0	0	0	0	0	0	0	0	0	0	0	0	0	0	0	0	0	0	0	0	0	0	0	0	0	0	0	0	0
A_AM386005	1.453534507	2.270597228	1.959551187	0.796067281	1.753341018	1.192060502	1.819206571	2.425317469	1.161068697	0.67222879	1.073685694	1.553172588	1.541604857	1.898455057	1.434210492	0.892118211	1.52678396	1.012608354	1.279921216	1.339062047	1.404589706	2.059901011	1.534580302	1.85370083	1.722131819	1.442015439	1.764132097	6.385150751	3.068563846	2.284671871	0.971755841	1.830322772	1.011589738	2.886550461	2.242943375	1.209006572	2.11507129	1.750920293	2.379086386	1.292597465	2.369546204	0.587256518	1.305472413	1.374982425	1.715423703	1.233200404	2.766317434	0.677405696	1.294993735
A_AM386018	0	0	0	0	0	0	0	0	0	0	0	0	0	0	0	0	0	0	0	0	0	0	0	0	0	0	0	0	0	0	0	0	0	0	0	0	0	0	0	0	0	0	0	0	0	0	0	0	0
A_AM386021	0	0	0	0	0	0	0	0	0	0	0	0	0	0	0	0	0	0	0	0	0	0	0	0	0	0	0	0	0	0	0	0	0	0	0	0	0	0	0	0	0	0	0	0	0	0	0	0	0
A_AM386022	0	0	0	0	0	0	0	0	0	0	0	0	0	0	0	0	0	0	0	0	0	0	0	0	0	0	0	0	0	0	0	0	0	0	0	0	0	0	0	0	0	0	0	0	0	0	0	0	0
A_AM386032	0	0	0	0	0	0	0	0	0	0	0	0	0	0	0	0	0	0	0	0	0	0	0	0	0	0	0	0	0	0	0	0	0	0	0	0	0	0	0	0	0	0	0	0	0	0	0	0	0
A_AM386037	0.415161693	0.102399936	0.699614101	0	0.136579932	0.145919536	0.283421316	0.742204779	0.331626971	0.230404142	0.368002137	0.295747026	0.330237404	0.325344522	0.153615872	0.458655745	0	0.247905776	0	0.19123291	0.240709184	0.320920045	0.404594003	0.610913159	0.454042194	0.224657232	0.348836714	0	0.138386825	0.489414719	0.693887552	0.156834234	0	0.412231417	1.112680756	0.295987793	0.362466763	0.150030501	0.382229909	0	0.451196634	0.167733487	0.223723125	0.504932756	0.326642038	0.469639182	0	0.464357019	0.11096368
A_AM386044	0	0	0	0	0	0	0	0	0	0	0	0	0	0	0	0	0	0	0	0	0	0.339991113	0	0	0	0	0	0	0	0	0	0	0	0	0	0	0	0	0	0	0	0	0	0	0	0	0	0	0
A_AM386053	2.017280033	2.388305276	2.583574929	2.651562448	3.318224842	2.977910539	2.754301131	3.750645356	2.470787166	3.24666288	2.145756822	3.592603679	2.727872693	1.897027647	3.433545749	2.377193187	3.120619094	2.529617487	1.370313074	3.345138083	2.105300436	2.806843927	1.474448541	1.78106449	4.633022647	2.838197852	4.746015299	4.67892325	4.438003053	3.519554195	1.618375329	2.591007669	2.888083269	1.335361168	3.243924536	2.732601589	1.878649787	2.770206035	2.971621999	1.913519388	4.165511779	1.793045748	2.500274138	1.799218409	2.856889851	1.255093059	2.439033085	2.933217597	3.01938013
A_AM386056	0.827123682	1.53007997	0.418150855	0	0.408160836	0.872143356	0.8469874	0	0.660698051	0.688548795	2.199504103	0.883822038	0.49344722	0.486136179	0.918143422	1.370664858	0.355420543	0.740851364	0.936424605	0.571487945	0.719344786	0.479525038	0.302276156	0	0.339219385	0.671374503	0	1.635041493	0.827121256	1.462586183	0.414728167	1.406068766	0.370053059	0.821285713	1.511444958	0.442270777	1.444279894	0.448357046	1.523027846	0.73554358	0.674186877	0.501261344	0.668582981	0.502986965	0.976149904	0.701744096	0	2.428479843	0.663216445
A_AM386057	1.973688234	0.912771844	0.748345841	0.729636839	0.24348905	1.040557246	0.252635897	2.646343938	0.985351403	1.232264912	1.968176947	1.581736682	0	1.740032256	1.369300104	2.725574947	2.544320855	0.441956159	0.837938569	0.340922119	1.072815931	0.858184465	1.081940171	0.21782214	0.202361909	0.801019234	2.280269419	2.340928372	1.726972139	1.91951828	1.237034016	0.559195164	0.22075579	0.489939408	0.721324076	2.374536553	0.861587661	0.267468169	1.135706109	0.877579581	0.402187344	0.598056638	2.393065981	1.200230964	0	1.255879951	0.248575786	0.827836478	1.384750198
A_AM386058	0.343972108	1.018091672	0.347788933	2.373658307	1.357919704	0.725388465	1.056698222	0	0.274761449	2.004405266	0.45734881	0.735101984	1.231245706	0.808668837	1.145472202	1.140024136	2.364913616	2.156661062	0	0	0.598301192	1.196507187	1.508474277	0.911082989	1.410695998	1.675208495	0.867060487	0.271982864	0	0.243295586	0.689884355	0	0.61556903	1.024632896	0	0.367850214	0.600626014	1.118737053	0.950061841	1.529435568	0.280370985	0.416914483	0.834121556	0.418349735	1.623787821	1.750986471	0.346572009	0.865646318	0.275808762
A_AM386059	0.9383108	0.34715257	0.237180649	0.92500408	0.463028358	0.247345575	0.480422361	0.251619588	0.1873783	0	0	0	0.279889734	0.827228449	0	0.518306055	0.201599193	0.630330915	0.265576159	0.324155457	0.408021797	0.271992891	0.171455	0.414219151	0.577229051	0.571218634	0.591306824	0.185483396	1.172885059	0.331839226	1.176196277	0.265846881	0.209898948	1.164610068	0.514386841	0	0.819214497	0	0.863881368	0.208604982	0.764815277	0.852966025	0.189614518	0.855902409	0.553685028	0.199019227	0.236350747	0	0.564277598
A_AM386060	0	0	0.408701119	0	0	0	0	0	0	0	0	0.431924329	0	0	0	0.446563127	0	0	0	0	0	0	0	0	0	0.328101099	0	0	0	0	0	0	0	0	0	0	0	0	0	0	0	0	0	0	0	0	0	0	0
A_AM386075	0	0	0	0	0	0	0	0	0	0	0	0	0	0	0	0	0	0	0	0	0	0	0	0	0	0	0	0	0	0	0	0	0	0	0	0	0	0	0	0	0	0	0	0	0	0	0	0	0
A_AM386076	0	0.255752497	0.698938145	0	0	0	0	0	0.276088799	0	0	0	0.412397918	0.406287725	0.383668628	0	0.89112687	0	0	0	0	0.400762472	0.252626932	0.305161452	0	0	0.290416395	0.273296791	0	0.488941854	0	0	0	0	0	0	0.301763794	0	0.318217171	0	0	0	0.27938371	0	0	0	0	0	0
A_AM386080	0	0	0	0	0	0	0	0	0	0	0	0	0	0	0	0	0	0	0	0	0	0	0	0	0	0	0	0	0	0	0	0	0	0	0	0	0	0	0	0	0	0	0	0	0	0	0	0	0
A_AM386090	0	0	0	0	0	0	0	0.292915932	0	0	0	0	0	0	0	0	0	0	0	0	0	0	0	0	0	0	0	0	0	0	0	0	0	0	0	0	0	0	0	0	0	0	0	0.332124981	0	0	0	0	0
A_AM386091	0	0	0	0	0	0	0	0	0	0	0	0.13750109	0	0	0	0	0	0	0	0	0	0	0	0	0.105548478	0	0	0.101748985	0	0	0	0.145833271	0	0.127771968	0	0	0.112347312	0	0	0	0.209773974	0	0	0	0	0.109174216	0	0.107946303	0.103180256
A_AM386100	1.020006903	1.617335039	2.062650452	1.723785608	1.725747241	1.690110801	0.596858738	1.563013731	2.327917776	1.576930998	2.131189566	2.958373767	0.869311293	1.88414898	2.588005084	1.448829045	1.62798534	1.044132676	1.649709335	0.805437185	1.647460717	2.365396421	1.065046332	1.029220702	0.836649032	1.774151563	2.448724798	0.921750479	1.165718755	1.236793856	1.31513596	1.321112812	2.086164696	1.012807533	0.852073247	0.934983843	0.763321044	0.631900358	1.207410568	0.647907532	1.068950069	0.706462017	0.942279884	1.77223513	2.23560197	1.112643134	1.61498321	2.689204039	1.986272468
A_AM386103	1.632232665	1.308421997	0.962700924	1.609085044	1.610916151	3.442147543	1.253573557	0.437703275	0.977858237	1.13230933	0.904263807	2.18015037	1.460641294	0.639555582	1.962837031	1.202154729	1.870349932	0.730992125	1.231950241	0.751843456	1.30124822	1.734859597	1.2924317	1.561196707	0.892546822	1.324879722	1.142893418	1.183073749	1.496208887	1.250705827	0.954820932	1.233206066	1.095385194	0.675296712	1.193064537	1.309155134	1.781324299	0.884780635	1.502759414	0.483836651	0.997822213	0.989181132	1.319370978	1.158017518	1.284212421	0.807806179	1.096379891	2.05385286	0.872520494
A_AM386107	0	0	0	0	0	0	0	0	0	0	0	0	0	0	0	0	0	0	0	0	0	0	0	0	0	0	0	0	0	0	0	0	0	0	0	0	0	0	0	0	0	0	0	0	0	0	0	0	0
A_AM386125	0	0	0	0	0	0	0	0	0	0	0	0	0	0	0	0	0	0	0	0	0	0	0	0	0	0	0	0	0	0	0	0	0	0	0	0	0	0	0	0	0	0	0	0	0	0	0	0	0
A_AM386129	1.367124812	0.562003896	1.382294866	0.748742687	1.349270534	1.761877714	1.244406116	1.466445367	1.092045504	0.632266144	1.009857245	0.649262049	1.087469669	1.249917013	1.180330875	1.342533732	1.958208726	1.76876297	1.719760687	1.049547924	1.321089681	0.528393832	2.109515337	0.670577713	1.121368539	0.739794834	1.659258002	3.243005866	1.21521849	0.859541095	1.980304985	0.860756888	0.951452768	1.508306033	0.999286539	0.812238264	1.326223045	1.317465291	1.818094281	0.540335623	0.990525094	1.84115101	0.859505298	0.554246783	0.537815075	0.12887657	0.306101817	0.382281176	1.339809867
A_AM386137	0	0	0	0	0	0	0	0	0	0	0	0	0	0	0	0	0	0	0	0	0	0	0	0	0	0	0	0	0	0	0	0	0	0	0	0	0	0	0	0	0	0	0	0	0	0	0	0	0
A_AM386147	0	0	0	0	0	0	0	0	0	0	0	0	0	0	0	0	0	0	0	0	0	0	0	0	0	0	0	0	0	0	0	0	0	0	0	0	0	0	0	0	0	0	0	0	0	0	0	0	0
A_AM386152	0	0	0	0	0	0	0	0	0	0	0	0	0	0	0	0	0	0	0	0	0	0	0	0	0	0	0	0	0	0	0	0	0	0	0	0	0	0	0	0	0	0	0	0	0	0	0	0	0
A_AM386167	3.187701913	3.407079062	3.342446772	2.909717868	3.262592557	3.236716845	2.538865696	2.786084872	4.243840203	1.965659101	3.610489614	4.289307944	2.394766126	2.914410461	2.88321276	3.521658718	3.551272921	2.114971716	2.673291365	2.773508326	4.107150098	2.60098812	1.984747233	2.189004674	2.905195719	3.258271309	6.547308234	2.240492501	3.069629875	2.922758858	3.196691862	2.274613993	3.169266293	2.2273648	2.330019603	3.156470482	3.092331952	2.815919006	2.065260944	2.204810087	1.732193017	2.432689131	2.481259282	2.441063801	1.672019143	2.90482684	3.092840633	2.971195281	1.893340676
A_AM386174	0	0	0	0	0	0	0	0	0	0	0	0	0	0	0	0	0	0	0	0	0	0	0	0	0	0	0	0	0	0	0	0	0	0	0	0	0	0	0	0	0	0	0	0	0	0	0	0	0
A_AM386177	1.506235758	3.064991771	0.380737358	0.742437485	0.743282365	0.397054738	0.385602158	0.807831307	0.601582962	1.880825392	1.502029775	2.414229672	2.246483394	3.09847849	3.34397499	0.832017615	4.207056853	1.349129326	1.705278492	1.561064439	0.654982358	3.929581498	2.477073549	0.664930743	1.235472706	0	0.31640102	9.527989163	4.518694018	2.92979106	1.51048364	2.560525226	2.021658288	1.121703381	0.275242082	0.805398363	0.657527426	2.449445336	1.0400677	1.339463571	3.990121809	1.369234935	0	1.373948604	0.444405088	1.597391166	6.449887491	1.895309832	0.301938013
A_AM386181	0	0	0	0	0	0	0	0	0	0	0	0	0	0	0	0	0	0	0	0	0	0.623743095	0	0	0	0	0	0	0	0	0	0	0	0	0	0	0	0	0	0	0	0	0	0	0	0	0	0	0
A_AM386190	0	0	0	0	0	0	0	0	0	0	0	0	0	0	0	0	0	0	0	0	0	0	0	0	0	0	0	0	0	0	0	0	0	0	0	0	0	0	0	0	0	0	0	0	0	0	0	0	0
A_AM386194	0	0	0	0	0	0	0	0	0	0	0	0	0	0	0	0	0	0	0	0	0	0	0	0	0	0	0	0	0	0	0	0	0	0	0	0	0	0	0	0	0	0	0	0	0	0	0	0	0
A_AM386208	0.391676269	0.386428956	1.056059825	0.257414457	0.644268473	1.514314605	0.935859253	0.560174994	0.417156069	0.652110994	1.562330241	0.418525217	0.467334137	0.920819989	1.304333311	0.288473261	1.234243237	0.350822863	1.034680837	0	0.227092423	0.151382904	0.763412773	0.806895883	0.749625319	0.5298713	0.658206501	0.206468743	0.261116747	1.477532319	0	0.887773345	0.817763237	0.518549008	1.336029083	1.675463748	1.70981128	0.141543374	0.8414173	0.812721966	0.638509105	0.94946948	0.949802648	0.952738083	0.462246168	0.221536001	0.13154558	1.095221618	0.523432687
A_AM386222	0	0	0.280387977	0.136689072	0	0.146202326	0.425955873	0	0	0.230850662	0	0.296320179	0	0	0	0.612726151	0.357486942	0	0	0.191603516	0.120587837	4.501587762	1.01344525	0.12241942	0.34119159	0	0.233008503	0.219273006	0.693275083	0.196145279	0.139046459	0	0.37220453	0	0	0.444842119	0.121056406	0	0.127656888	0.123303333	1.58224866	0	0.336235046	0	0.163637532	0.235274668	0.279406891	0.232628468	0.333536177
A_AM386230	0.740643877	1.205690345	0.748862298	1.168224615	1.461942539	0	1.516861492	0.953341294	1.18323771	0.986492269	1.575628198	0.633131315	0.35348393	0.348246621	0.82214706	0.327294714	0.763823031	0.928748449	0.503110114	0.20469444	0.515307031	0.68702138	0.974418166	0.784700877	1.336510329	0.360707419	0.373392508	3.162434291	1.036898386	0.733412782	0.742732639	0.671497299	1.988173265	0.441249777	0.216546565	0.475235059	0.12932734	0.481774963	0.818272724	0.263455568	0.482957887	0.718163251	0.359207627	0.900794461	1.223724155	0.251349335	0.596993605	1.36687286	0.831423514
A_AM386237	0	0	0	0	0	0	0	0	0	0	0	0	0	0	0	0	0	0	0	0	0	0	0	0	0	0	0	0	0	0	0	0	0	0	0	0	0	0	0	0	0	0	0	0	0	0	0	0	0
A_AM386242	0	0.756296671	0.516714986	0	0.504370176	0.538860002	0	0	0	0.425424791	0	0.546075759	0.609759778	0.600725422	0	0	0	0	0	0.706195817	0.444452314	0.59255594	0	0	0	0	0	0.404088826	0	0	0.512485521	0.57916642	0	0	0.747085651	0	0	0.554041207	0.470506817	0	0	0	0	0	0	0	0	0	0.409773018
A_AM386244	0	0	0	0	0	0	0	0	0	0	0.638446661	0	0	0	0	0	0.41266949	0	0	0	0	0	0	0	0	0	0.403464388	0	0	0	0	0	0	0	0	0	0	0	0	0	0	0	0	0	0	0	0	0	0
A_AM386245	0	0	0	0	0	0	0	0	0	0	0	0	0	0	0	0	0	0	0	0	0	0	0	0	0	0	0	0	0	0	0	0	0	0	0	0	0	0	0	0	0	0	0	0	0	0	0	0	0
A_AM386251	0	0	0	0	0	0	0	0	0	0	0	0	0	0	0.512383265	0	0	0	0	0	0	0	0	0	0	0	0	0	0	0	0	0	0	0	0	0	0	0	0	0	0	0	0	0	0	0	0	0	0
A_AM386263	0	0	0	0	0.13348171	0	0.138496049	0	0	0.112588792	0	0.144519105	0.322746197	0.317964306	0	0.149417152	0	0.121141102	0	0	0.117624431	0.313640195	0.098854017	0.119411003	0	0	0.227282396	0	0	0	0.135629438	0.153276557	0	0	0.098858215	0	0	0.146627163	0	0	0.220480775	0	0.10932406	0.164492901	0.159616194	0.114746435	0	0	0.325339636
A_AM386264	0	0	0	0	0	0	0	0	0	0	0	0.214147357	0	0.235578597	0.222463322	0	0.172234605	0	0	0	0	0	0	0	0	0	0	0	0	0	0	0	0	0	0	0	0	0	0	0	0	0	0	0	0	0	0	0	0
A_AM386269	1.83451791	2.714911126	1.464374453	0.856658637	1.238803941	1.323515795	0.692106438	1.449953629	1.465394395	0.803771535	0.77027168	1.547583123	1.267247043	1.588963328	1.607680284	1.813371726	4.480888956	1.297239737	0.983814514	1.867940354	1.595469846	1.567354444	1.05857844	0.852475312	1.267151493	1.410701891	2.109340133	7.252876366	2.896598729	1.502456954	1.742865739	2.845028029	0.691165227	1.342209174	1.340922963	1.342330605	0.842983879	0.732740058	1.688998829	0.944493544	2.203617567	0	0	0.939452037	1.367400271	0.737257461	1.167400451	1.538926787	1.62582007
A_AM386275	0.361344437	0	0	0	0	0	0	0	0	0	0	0	0	0	0	0	0	0	0	0	0	0	0	0	0	0	0	0	0	0	0	0	0	0	0	0	0	0	0	0	0	0	0.876248907	0	0	0	0	0	0
A_AM386276	0	0	0	0	0	0	0	0	0	0	0	0	0	0	0	0	0	0	0	0	0	0	0	0	0	0	0	0	0	0	0	0	0	0	0	0	0	0	0	0	0	0	0	0	0	0	0	0	0
A_AM386284	0	0	0	0	0	0	0	0	0	0	0	0	0	0	0	0	0	0	0	0	0	0	0	0	0	0	0	0	0	0	0	0	0	0	0	0	0	0	0	0	0	0	0	0	0	0	0	0	0
A_AM386286	0.349005846	0.258247644	0	0.344056396	0.344447925	0	0.357387366	0.37436085	0.278782348	0	0	0	0	1.230754522	0.387411737	0.385569139	0.299940263	0.625206273	0	0	0.30352841	0.404672349	0	0	0.286268066	0	0	0.551926202	0	0.987424038	0	1.186584861	0.624577357	0.693085016	0.510204835	0	0.304707831	0	0.642643457	0	0.284473975	0.423015671	0.564218809	0.424471926	0.411887642	0	0	0	0
A_AM386297	0.354189101	0.131041502	0.179059649	0	0	0.186733664	0	0	0.14146134	0	0	0.756936696	0.211302894	0	0	0	0	0	0	0	0	0	0.388320111	0.156357477	0.145259786	0	0	0.560123125	0.531282094	0	0	0.200701235	0.158463315	0	0	0	0	0	0	0	0	0	0	0	0	0.150249664	0.178433113	0	0
A_AM386303	0.544077555	0	0	0.268180841	0	0	0	0	0.21730183	0	0	0	0.649173909	0.319777791	1.207899711	0.601077365	0.233793741	0.243664042	0	0	0	0	0.198835646	0	0.223136705	0.220813287	0.685736051	1.07552159	0.544075959	0.192416281	1.364029903	0.308301516	0.486837864	0.54023737	0	0.581846726	0.237509907	0.294926878	0.250459902	0.241918326	0.443476539	0.329727044	0.439790326	0.661724296	0.321053105	0	0	0	0.218130123
A_AM386306	0	0	0	0	0	0	0	0	0	0	0	0	0	0	0	0	0	0	0	0	0	0	0	0	0	0	0	0	0	0	0	0	0	0	0	0	0	0	0	0	0	0	0	0	0	0	0	0	0
A_AM386318	0	0	0	0.694892228	0	0	0	0	0	0	0	0.188301986	0	0	0.586842902	0.194683925	0.60579068	0	0	0	0	0	0.644012006	0.311174486	0	0	0.148069443	0	0.352443294	0.124644044	0	0	0	0	0	0	0.153854939	0	0	0	0	0	0.142444404	0	0	0	0.355108265	0	0
A_AM386324	0	0	0	0	0	0	0	0	0	0	0	0	0	0	0	0	0	0	0	0	0	0	0	0	0	0	0	0	0	0	0	0	0	0	0	0	0	0	0	0	0	0	0	0	0	0	0	0	0
A_AM386327	1.076782252	0.885297106	0.483880254	0.117945754	0.354239923	0.756927093	0.367547208	0.25666881	0.0955692	0.995977772	1.272622775	1.150594409	0.285506251	0.140638059	0.132808371	0.132176711	1.233867973	0	0.541810892	0.330660249	0.208104763	0.416176413	0.174895568	0.10563281	0.294406121	0.097113536	0.301586256	2.17586291	0	0.084624552	0.359939663	0.542363203	0.963499351	0.118798017	0.699611981	0.255895801	0.208913396	0.389125931	0	1.170350696	0.780162741	0	1.160516947	0.145512951	1.41198941	0.812051697	1.084921071	1.505471857	0.095933482
A_AM386330	0.461588377	0.569255559	0.311140206	0.606723106	0.911120318	1.13566194	0.787789356	1.155285633	0.737424276	1.15276395	0.613732596	0.82204953	0.550750768	0.542590703	0.170794422	0.169982093	0.132231729	0.964700002	1.393560918	0	0.8028816	2.140847268	1.237057041	0.543384263	0.631021006	0.87423067	0	0.851628064	0.307724682	1.088289934	2.005857307	0.523118057	0	0.916660828	0.787251546	0.822718758	0.40300068	0.333616211	2.974817292	0.820961544	0.376239774	0.372981559	0.746224876	0.935663924	1.452678997	0.391618479	0.310051518	0.903498952	0.740235129
A_AM386345	0	0	0	0	0	0	0	0	0	0	0	0	0	0	0	0	0	0	0	0	0	0	0	0	0	0	0	0	0	0	0	0	0	0	0	0	0	0	0	0	0	0	0	0	0	0	0	0	0
A_AM386355	0	0	0	0	0	0	0	0	0	0	0	0	0	0	0	0	0	0	0	0	0	0	0	0	0	0	0	0	0	0	0	0	0	0	0	0	0	0	0	0	0	0	0	0	0	0	0	0	0
A_AM386381	0	0	0	0	0	0	0	0	0	0	0	0	0	0	0	0	0	0	0	0	0	0	0	0	0	0	0	0	0	0	0	0	0	0	0	0	0	0	0	0	0	0	0.244018683	0	0	0	0.304164463	0	0
A_AM386393	0	0	0	0	0	0	0	0	0	0	0	0	0	0	0	0	0	0	0	0	0	0	0	0	0	0	0	0	0	0	0	0	0	0	0	0	0	0	0	0	0	0	0	0	0	0	0	0	0
A_AM386396	0.436257308	0.726321498	0.551372698	0.860140989	0.861119813	0.23000122	1.228519072	1.871804249	0.871194838	0.635543133	1.450130373	0.116540558	0.39039498	0.512814384	1.452794013	0.361471068	0.468656662	0.586130881	0.49390688	0.452137566	0.379410512	0.632300546	0.956593444	1.251813213	0.626211394	0.708218226	0.916405393	1.034861628	0.545320035	2.314275089	0.874975279	0.865218128	0.780721697	0.758061736	0.318878022	2.56597954	0.952211973	0.118240502	1.305369522	0.872897373	0.355592469	0.396577192	0.440795944	1.591769724	0.514859553	0.647722638	0.549443429	1.006401816	0.174903117
A_AM386400	0	0	0	0	0	0	0	0	0	0	0	0	0	0	0	0	0	0	0	0	0	0	0	0	0	0	0	0	0	0	0	0	0	0	0	0	0	0	0	0	0	0	0	0	0	0	0	0	0
A_AM386413	0.329705984	0	0.333364507	0	0	0	0	0	0	0	0	0.704613883	0	0	0	0	0	0	0	0	0.286743429	0	0.240985138	0	0.270437574	0	0.277033151	0	0	0	0	0	0.295019259	0	0	0	0	0.35744594	0	0	0	0	0.533017768	0.400998824	0	0.279727485	0	0	0
A_AM386428	0.267462424	0.296864114	0.135215136	0	0.263969438	0	0.273885645	0.143446681	0.320469428	0.333978341	0	0.14289833	0.159563307	0.157199176	0.148447488	0	0.344791144	0.239565021	0.605612922	0	0.232610557	0	0.488726868	0.354215443	0.109691502	0.434197342	0	0	0.13373082	0.283769058	0.134108361	0.151557568	0.119662017	0.265574632	0.195499049	0.429043988	0.583786032	0	0.123123279	0.118924336	0.109004047	0.162090117	0.216195992	0.325296243	0	0.226919119	0	0.336550344	0
A_AM386432	0	0	0	0	0	0	0	0	0	0	0	0	0	0	0	0	0	0	0	0	0	0	0	0	0	0	0	0	0	0	0	0	0	0	0	0	0	0	0	0	0	0	0	0	0	0	0	0	0
A_AM386441	0.35186655	2.169703564	0.711541948	0.69375306	0.694542537	0.618363937	0	0.377429381	0.09368915	0.488192383	0.623793787	0.626644314	0.279889734	0.551485633	0.390587243	1.036612111	0.403198387	0.42022061	0.265576159	0.972466372	0.408021797	2.175943125	1.200184998	0.621328727	0.962048418	0.285609317	0.197102275	0.649191885	0.351865518	0.580718645	0.235239255	0.664617203	0.629696844	0.931688054	0.685849122	0.50172357	0.409607249	0.381470995	0.647911026	0.83441993	0.860417187	0.284322008	0.568843553	0	0.968948798	0.497548068	0.118175374	0.688732808	1.03450893
A_AM386443	0	0	0	0	0	0	0	0	0	0	0	0	0	0	0	0	0	0	0	0	0	0	0	0	0	0	0	0	0	0	0	0	0	0	0	0	0	0	0	0	0	0	0	0	0	0	0	0	0
A_AM386444	0	0.297420039	0.81281009	0.594367088	0.595043466	0	0.205798905	0.215572961	0.321069558	0.167301884	0.53443007	0.214748894	0	0	0.223088219	0	0.863592051	0	0	1.110869825	0.524353854	0	0.440677879	0.177439384	0.32969075	0.815644586	1.857522842	0.476734008	0.200971878	0.426450691	0.20153925	0.683286226	0.719316619	0.199553972	0.587595456	0.21492372	0	0.217881374	0	0.178720561	0	0.243590485	0	0.733287176	0.237182491	0.852540229	0	0.168590294	0.966880154
A_AM386449	0	0	0	0	0	0	0	0	0	0	0	0	0	0	0	0	0	0	0	0	0	0	0	0	0	0	0	0	0	0	0	0	0	0	0	0	0	0	0	0	0	0	0	0	0	0	0	0	0
A_AM386464	0	0	0	0	0	0	0	0	0	0	0	0	0	0	0	0	0	0	0	0	0	0	0	0	0	0	0	0	0	0	0	0	0	0	0	0	0	0	0	0	0	0	0	0	0	0	0.576695823	0	0
A_AM386477	0	0	0	0	0	0	0	0	0	0	0	0	0	0	0	0	0	0	0	0	0	0	0	0	0	0	0	0	0	0	0	0	0	0	0	0	0	0	0	0	0	0	0	0	0	0	0	0	0
A_AM386482	4.557082706	2.585217919	1.075118229	3.144719285	0.749594741	3.043243325	2.333261468	3.258767482	4.246843628	5.437488838	2.221685938	2.434732685	1.631204503	2.321274453	3.709611322	3.524151046	3.002586714	4.76205415	3.611497443	2.518915018	2.642179363	3.346494269	1.554379722	1.743502055	2.491930086	2.096085364	2.68033985	1.201113284	1.822827735	0.752098458	3.046623053	2.06581653	1.35921824	2.262459049	1.88754124	3.086505404	1.856712263	2.140881097	3.776041967	5.133188421	3.714469102	1.657035909	2.087370008	1.662740348	1.971988607	3.608543951	1.683559992	3.822811763	2.314217042
A_AM386485	0	0	0	0	0	0	0	0	0	0	0	0	0	0	0	0	0	0	0	0	0	0	0	0	0	0	0	0	0	0	0	0	0	0	0	0	0	0	0	0	0	0	0	0	0	0	0	0	0
A_AM386496	0.502960974	1.023459467	0.381406492	0.247914099	0.49639244	0.662920917	0.257519895	0.539500697	0.100440038	0.209347876	0.33437101	0.671797946	0.150028768	0.44341771	0.977040144	0.694566551	0.32418851	1.126250316	0.711781444	0.52126932	0.765489047	1.312162539	0.459523505	0.222033113	0.515685005	0.408252334	0.211304723	1.39194042	1.257398745	0.533625469	0.252189711	0	0.225023477	0.249705498	0.551451623	0.537875884	0.439122007	0.545277814	0.347298529	0.447272546	0.614943742	0.609618366	0.813109707	0.305858506	0.593581488	0.533399511	0.633453232	0.31644013	0.403291546
A_AM386506	0	0	0	0	0	0	0	0	0	0	0	0	0	0	0	0	0	0	0	0	0	0	0	0	0	0	0	0	0	0	0	0	0	0	0	0	0	0	0	0	0	0	0	0	0	0	0	0	0
A_AM386511	0	0	0	0	0	0	0	0	0	0	0	0	0	0	0	0	0	0	0	0	0	0	0	0	0	0	0	0	0	0	0	0	0	0	0	0	0	0	0	0	0	0	0	0	0	0	0	0	0
A_AM386517	0	0	0	0	0	0	0	0	0	0	0	0	0	0	0	0	0	0	0	0	0	0	0	0	0	0	0	0	0	0	0	0	0	0	0	0	0	0	0	0	0	0	0	0	0	0	0	0	0
A_AM386538	0	0	0	0	0	0	0	0	0	0	0	0	0	0	0	0	0	0	0	0	0	0	0	0	0	0	0	0	0	0	0	0	0	0	0	0	0	0	0	0	0	0	0	0	0	0	0	0	0
A_AM386564	0.915582065	1.06462237	0.66124404	0.902597674	0.258178518	3.999582466	2.276956072	5.191091491	1.462715429	0.653303153	1.217367216	0.978344139	0.468188495	1.076253955	1.451908702	1.01150222	1.461317737	2.108785327	0.740408852	0.361489632	0.910030333	1.213277245	1.242813664	1.03933416	1.823846819	1.911023951	1.64852451	0.3102693	0.261594108	0.740116738	1.180496812	0.592930887	1.404442686	2.727359226	3.154968653	1.538649523	0.22839161	0	0.12042222	0.116315392	0.319838199	0.634136838	1.057265592	1.431719751	1.389273675	0.665823009	0.131786066	1.426391007	1.887802568
A_AM386574	1.017726863	1.581445386	1.852235795	1.605270239	1.004435628	0.965808823	0.729517597	1.200830322	1.463309908	1.609715426	1.488497976	0.978741759	0.728589209	1.43558849	1.581609793	1.011913316	1.137042393	1.458518191	1.728322796	0.984455051	1.150644683	2.124098107	0.96702571	0.718844047	0.584345199	0.743478023	0.855137892	2.655605088	2.137220144	1.655655881	1.428835876	0.807372819	1.092788264	0.909489228	0.892677022	1.088376166	0.977405633	1.324024506	1.780296063	0.995547249	1.410230161	1.356899485	0.575856323	2.47558307	1.441313799	1.640563901	2.153380561	0.939117484	0.897653552
A_AM386595	0	0	0	0	0	0	0	0	0	0	0	0	0	0	0	0	0	0	0	0	0	0	0	0	0	0	0	0	0	0	0	0	0	0	0	0	0	0	0	0	0	0	0	0	0	0	0	0	0
A_AM386612	0	0	0.12493972	0	0	0	0	0	0	0	0	0	0	0	0	0	0	0	0	0	0	0	0	0	0	0	0	0	0	0	0	0	0	0	0	0	0	0	0	0	0	0	0	0	0	0	0	0	0
A_AM386634	0.136799615	0.101225176	0.138317587	0.134859581	0.270026098	0.144245507	0.280169828	0.146738	0	0	0.181890158	0	0.32644883	0	0	0.151131307	0	0.122530866	0.15487711	0	0	0	0.299964292	0.241561838	0.224416648	0.222079902	0	0	0.273598427	0	0.137185417	0	0	0.135834061	0	0.731480349	0	0	0.125948287	0	0.111505095	0.165809202	0	0.166380009	0	0.232125676	0	0	0
A_AM386643	2.684660356	2.681802454	2.850172717	2.24959951	2.119679539	0.849235276	2.474220228	2.303759075	2.037255622	1.899645409	3.034118934	2.725256134	3.043078819	2.051257537	1.788054169	3.262508098	3.576210833	2.765335439	2.887455608	2.596892687	2.451575617	1.867718536	2.55091585	2.370297208	1.651546534	2.397046302	4.737110955	5.731541324	3.087350353	1.329224666	1.615338977	2.129767699	2.161998544	2.26585486	1.667977344	1.722615636	1.171953198	2.328428337	2.100949763	1.193705809	1.750609078	2.765871695	2.712590426	1.632584332	2.693111508	2.04993538	1.487723745	3.040318774	3.767144065
A_AM386668	0	0	0	0	0	0	0	0	0	0	0	0	0	0	0	0	0	0	0	0	0	0	0	0	0	0	0	0	0	0	0	0	0	0	0	0	0	0	0	0	0	0	0	0	0	0	0	0	0
A_AM386679	0	0	0	0	0	0	0	0	0	0	0	0	0	0	0	0	0	0	0	0	0	0	0	0	0	0	0	0	0	0	0	0	0	0	0	0	0	0	0	0	0	0	0	0	0	0	0	0	0
A_AM386712	0	0	0	0	0	0	0	0	0	0	0	0	0	0	0	0	0	0	0	0	0	0	0	0	0	0	0	0	0	0	0	0	0	0	0	0	0	0	0	0	0	0	0	0	0	0	0	0	0
A_AM386720	0	0	0	0	0	0	0	0	0	0	0	0	0	0	0	0	0	0	0	0	0	0	0	0	0	0	0	0	0	0	0	0	0	0	0	0	0	0	0	0.122590597	0	0	0.111430497	0	0	0	0	0	0
A_AM386723	0.44507744	0.741006069	0.225008081	0.658148315	2.19632425	0.469302646	0.455766159	0.596764963	0.44440421	0.648392372	0.295889743	0.832277207	0.79657576	0.653977908	0.988110806	0.122926397	0.669384569	0.298990558	0.251946278	1.53759587	0.387081331	0.258033691	1.463900387	0.982401564	1.18647651	0.993488086	0.280479909	2.375514406	5.22964458	0.865723641	0.66949897	0.252203107	0.398253058	0.99435603	1.057306286	0.713961224	3.885854148	1.326941616	2.253749604	1.682141266	1.723213271	0.539460109	0.629590972	0.405987923	0.525268844	0.377610353	1.905876553	0.93340816	0.802976675
A_AM386729	0	0	0	0	0	0	0	0	0	0	0	0	0	0	0	0	0	0	0	0	0	0	0	0	0	0	0	0	0	0	0	0	0	0	0	0	0	0	0	0	0	0	0	0	0	0	0	0	0
A_AM386737	0	0	0	0	0	0	0	0	0	0	0	0	0	0	0	0	0	0	0	0	0	0	0	0	0	0	0	0	0	0	0	0	0	0	0	0	0	0	0	0	0	0	0	0	0	0	0	0	0
A_AM386742	0.567826972	1.008395561	0.45930221	0.559774295	0.784575829	0.359240001	0	0.243631664	0.090714891	0.472694212	0.754988511	0.364050506	0	0.667472691	0.378187648	0.501851895	0.878396486	0.203440136	0.257145169	0	0.395068724	0.263358196	0.747053927	0.401069337	0.37260288	0.36872314	0.286267589	1.436760271	0.567825306	0.321304647	0.341657014	0	0.304853234	0	0.166019033	0.485795838	0.495754805	0.369360805	0.627342422	0	0.55540157	0	0.458987523	0.414365452	0.134026931	0	0.80096642	0.381067585	0.455303353
A_AM386750	0.6584006	1.786344897	0.887608564	1.947190337	0.866402756	0.462824542	1.797899634	1.88328771	1.928387102	1.644279868	1.750832254	2.579621685	2.09488022	0.515960485	0.73085343	2.909509452	2.829191135	1.572604736	1.739279443	0	1.526952736	2.290246885	1.604103525	0.387536323	0.720060779	0.534422342	4.425732058	4.511912046	1.097331114	0.931389238	0.880343226	0.994887102	1.571022801	1.089589174	0.320834328	0.234701977	0	0.475863613	1.818523279	0.780668953	0.536661027	1.596040722	0.177400086	0.800767591	0.518018201	0.18619897	0.884502796	0.736418953	1.583785283
A_AM386752	0	0	0	0	0	0	0	0	0	0	0	0	0	0	0	0	0	0	0	0	0	0	0	0	0	0	0	0	0	0	0	0	0	0	0	0	0	0	0	0	0	0	0	0	0	0	0	0	0
A_AM386768	0	0	0	0	0	0	0	0	0	0	0	0	0	0	0	0	0	0	0	0	0	0	0	0	0	0	0	0	0	0	0	0	0	0	0	0	0	0	0	0	0	0	0	0	0	0	0	0	0
A_AM386781	0	0	0	0	0	0	0	0	0	0	0	0	0	0	0	0	0	0	0	0	0	0	0	0	0	0	0	0	0	0	0	0	0	0	0	0	0	0	0	0	0	0	0	0	0	0	0	0	0
A_AM386794	0	0	0	0	0	0	0	0	0	0	0	0	0	0	0	0	0	0	0	0	0	0	0	0	0	0	0	0	0	0	0	0	0	0	0	0	0	0	0	0	0	0	0	0	0	0	0	0	0
A_AM386806	0.11410877	0.084435035	0.115374957	0	0.67571124	0.360958853	0.116849139	0	0.638042536	0.284973544	0.303440359	0.487723166	0.408451526	0.268266536	0.126665719	0.126063275	0.490332967	0	0.387563294	0.315366553	0.496198756	0.132309141	0.250209449	0.302241247	0.374385668	0.463109207	0.575274582	0.631590191	0	0.242131493	0.457722315	0.258638912	0.612623724	0.339910115	0	0.48812022	0.597752205	0.12370936	0.210114687	0.608847078	0.37203933	0	0	0	0	0	0	0	0
A_AM386855	0	0	0	0	0	0	0	0	0	0	0	0	0	0	0	0	0	0	0	0	0	0	0	0	0	0	0	0	0	0	0	0	0	0	0	0	0	0	0	0	0	0	0	0	0	0	0	0	0
A_AM386862	0	0	0	0	0	0	0	0	0	0	0	0	0	0	0	0	0	0	0	0	0	0	0	0	0	0	0	0	0	0	0	0	0	0	0	0	0	0	0	0	0	0	0	0	0	0	0	0	0
A_AM386876	0	0	0	0	0	0	0	0	0	0	0	0	0	0	0	0	0	0	0	0	0	0	0	0	0	0	0	0	0	0	0	0.357195149	0	0	0	0	0	0	0	0	0	0	0	0	0	0	0	0	0
A_AM386881	1.1728885	4.339407128	2.371806492	2.697928567	1.929284826	2.885698373	4.403871644	10.48414948	2.810674495	8.136539721	2.079312622	2.506577256	0.932965781	3.216999526	2.169929126	5.183060555	4.367982525	3.852022257	1.327880793	2.161036381	2.040108983	4.986536327	6.85819999	3.797008888	5.772290511	2.856093172	2.628030329	4.018806905	3.909616864	5.530653764	1.568261703	3.101546949	2.798652639	1.94101678	4.858097947	7.10775058	3.413393739	2.543139967	6.479110261	3.476749707	4.461422451	1.895480056	1.264096784	5.706016059	3.229829328	1.658493561	2.757425382	2.951712034	4.702313317
A_AM386883	0.11728885	0.086788143	0	0.34687653	0	0.123672787	0	0	0.09368915	0	0	0.250657726	0	0.137871408	0	0	0	0.105055152	0.132788079	0.162077729	0.306016347	0.135996445	0.171455	0	0.096204842	0.095203106	0	0	0.117288506	0.082959806	0	0.265846881	0	0.116461007	0	0	0.102401812	0	0.215970342	0.208604982	0.09560191	0.284322008	0.094807259	0	0.138421257	0	0.118175374	0.196780802	0
A_AM386886	0	0	0	0	0	0	0	0	0	0	0	0	0	0	0	0	0	0	0	0	0	0	0	0	0	0	0	0	0	0	0	0	0	0	0	0	0	0	0	0	0	0	0	0	0	0	0	0	0
A_AM386888	0	0	0	0	0	0	0	0	0	0	0	0	0	0	0	0	0	0	0	0	0	0	0	0	0	0	0	0	0	0	0	0	0	0	0	0	0	0	0	0	0	0	0	0	0	0	0	0	0
A_AM386889	0.401944935	1.338390176	0.203202522	0.396244725	0.99173911	0.847644947	0.411597809	0.646718884	0.481604338	0	0.267215035	0.644246682	0.239793171	0.708721003	0.446176438	0.222027173	0.690873641	0.720040933	0.227530136	0.277717456	0.524353854	0	0.440677879	0.532318151	0.32969075	1.14190242	0.675462851	0.794556681	0.401943756	0.14215023	0.403078499	0.683286226	0.539487465	0.399107945	0.734494319	0.429847441	2.105565352	0.217881374	1.480246165	0.357441122	0.163812261	0.243590485	0	0	0	0.511524138	1.012457554	0	0.161146692
A_AM386893	0	0	0	0	0	0	0	0	0	0	0	0	0	0	0	0	0	0	0	0	0	0	0	0	0	0	0	0	0	0	0	0	0	0	0	0	0	0	0	0	0	0	0	0	0	0	0	0	0
A_AM386913	0	0	0	0	0	0	0	0	0	0	0	0	0	0	0	0	0	0	0	0	0	0	0	0	0	0	0	0	0	0	0	0	0	0	0	0	0	0	0	0	0	0	0	0	0	0	0	0	0
A_AM386914	1.014839695	1.877332162	4.104402723	2.000895351	1.502379247	1.0700766	2.598028726	3.809984535	2.026609269	1.267222782	0.674670585	2.168811526	1.210870482	2.982324788	1.126516397	2.242316978	5.233000341	1.817975688	1.148946502	0.701187337	3.971701531	3.530120495	1.112633509	0.448002983	1.248616032	0.823743184	2.558135906	4.012229479	4.059346872	0	1.526552615	0	1.362110194	2.519191991	0.370893585	2.170577148	0.886029864	1.65033551	1.868679555	1.804950912	0.827193828	1.230045568	2.050795315	0.617140035	1.796531207	1.291507751	1.022510324	0.425660601	1.627467304
A_AM386915	0	0	0	0	0	0	0	0	0	0	0	0	0	0	0	0	0	0	0	0	0	0	0	0	0	0	0	0	0	0	0	0	0	0	0	0	0	0	0	0	0	0	0	0	0	0	0	0	0
A_AM386917	0.814567725	0.30137059	0.549070953	0	0.267976564	0.286301329	0.973151557	0.582496958	0.542223732	0.904128588	0	0.435202692	0.48595656	0.319171002	0	0.749921001	0.350025165	0.851205884	0.307403144	0	0.118070824	0.472245721	0.793833395	0.83904923	0.890853184	0.220394287	0.456289896	0.644088452	0.543043557	0.288076747	0.272288322	0.461574756	0.121478518	1.078424503	0.297700164	0.435556989	0.711177671	0.294367245	1.249923232	0.362188916	0.110658757	0.82275344	0.658433714	0.330234326	1.121553637	0.345545717	0.410362303	0.45554569	0.653148643
A_AM386920	0	0	0	0	0	0	0	0	0	0	0	0	0	0	0	0	0.10528725	0	0	0	0	0	0	0	0	0	0	0	0	0	0	0	0	0	0	0	0	0	0	0	0	0	0	0	0	0	0	0	0
A_AM386926	0	0	0	0	0	0	0	0	0	0	0	0	0	0	0	0	0	0	0	0	0	0.436620166	0	0	0	0	0.31640102	0	0	0	0	0	0	0	0	0	0	0	0	0	0	0	0	0	0	0	0	0	0
A_AM386933	0	0	0	0	0	0	0	0	0	0.253444556	0	0	0	0	0	0	0	0	0	0	0	0.353012049	0	0	0	0	0	0	0	0	0	0	0	0	0.667608454	0	0	0	0	0	0	0	0	0	0	0	0	0	0
A_AM386936	4.96013561	5.672225031	2.735549924	5.778846393	1.038409186	0.475464708	3.078336558	1.128587856	4.922616885	3.50349828	4.196847902	4.97892604	2.331434447	4.240414741	2.335864883	2.324755102	4.908686244	2.288701536	3.573561545	1.038523261	4.052359335	5.228434766	4.284573996	0.928947362	1.47945261	2.928095521	7.45137696	8.913724106	8.56748183	2.445222867	2.863889675	4.428919683	3.631339992	3.432663708	0.219731074	3.214825398	0.393687639	3.42201922	4.289915092	3.207958974	1.960240837	1.275267832	2.794424036	4.753015477	1.064331513	2.167888011	3.331751077	4.413098874	1.446257709
A_AM386939	0.226412021	0.502602218	1.259083984	1.339206857	0.670365424	0.477470888	0.695548197	0.728582034	0.904278187	0.942396689	0.903119169	1.088695343	0.540293475	0.798432522	0.376990851	0.125065939	0.87561675	0.912583524	0.384497128	1.095050476	0.787637013	1.312623918	1.075663092	0.599700195	1.02141533	0.551334441	0.951205598	3.759560598	1.132056782	0.880791616	0.794676915	0	0.303888508	0.224813969	0	0.847452391	0	0	0.625357161	0.302015125	0.461369975	0.548849447	0.915070061	0.826108338	1.202425159	1.056502385	0.684370043	0.094965419	0.998497543
A_AM386941	0	0	0	0	0	0	0	0	0	0	0	0	0	0	0	0	0	0	0	0	0	0	0	0	0	0	0	0	0	0	0	0	0	0	0	0	0	0	0	0	0	0	0	0	0	0	0	0	0
A_AM386958	0.304451908	0	0.769575511	0	0.150237925	0.16051149	0	0.163285051	0	1.013778226	0	0.162660864	0.181630572	0.178939487	0	0.168173773	0	0.40904453	0.172341975	0	0	0.529518074	0	0	0	0.494245911	1.534881543	3.009172109	0.152225508	0.538356191	0	0	0	0	0	0	0.13290448	0.165033551	0	0.135371318	0.124079074	0	0	0.740568042	0	0	0	0	0.122060048
A_AM386960	0	0	0	0	0	0	0	0	0	0	0	0	0	0	0	0	0	0	0	0	0	0	0	0	0	0	0	0	0	0	0	0	0	0	0	0	0	0	0	0	0	0	0	0	0	0	0	0	0
A_AM386969	0	0	0	0	0	0	0	0	0	0	0	0	0	0	0	0	0	0	0	0	0	0	0	0	0	0	0	0	0	0	0	0	0	0	0	0	0	0	0	0	0	0	0	0	0	0	0	0	0
A_AM386974	0	0	0	0	0	0	0	0	0	0	0	0	0	0	0	0	0	0	0	0	0	0	0	0	0	0	0	0	0	0	0	0	0	0	0	0	0	0.566173496	0	0	0	0	0	0	0	0	0	0	0
A_AM386985	0.216806662	0.320853133	0	0	0	0	0	0	0.173182974	0.541449734	0.288268341	0	0	0	0	0.479040445	0.372653055	0	0	0	0	0	0.158465985	0	0	0	0.182170284	0	0	0	0	0	0	0	0	0	0	0	0	0.385603149	0	0	0.175249781	0.263687106	0.255869596	0.183942013	0	0.181873166	0
A_AM386987	0	0	0	0	0	0	0	0	0	0	0	0	0	0	0	0	0	0	0	0	0	0	0	0	0	0	0	0	0	0	0	0	0	0	0.138349195	0	0	0	0	0	0	0	0.152995841	0	0	0	0.190706291	0	0
A_AM387021	0	0	0	0	0	0	0	0	0	0	0	0	0	0	0	0	0	0	0	0	0	0	0	0	0	0	0	0	0	0	0	0	0	0	0	0	0	0	0	0	0	0	0	0	0	0	0	0	0
A_AM387052	0	0	0	0	0	0	0	0	0	0	0	0	0	0	0	0	0	0	0	0	0	0	0	0	0	0	0	0	0	0	0	0	0	0	0	0	0	0	0	0	0	0	0	0	0	0	0	0	0
A_AM387061	0	0	0	0	0	0	0	0	0	0	0	0	0	0	0	0	0	0	0	0	0	0	0	0	0	0	0	0	0	0	0	0	0	0	0	0	0	0	0	0	0	0	0	0	0	0	0	0	0
A_AM387068	0	0	0	0	0	0	0.142537763	0	0	0	0	0	0	0	0	0	0	0	0	0	0	0	0	0	0	0	0	0	0	0	0	0	0	0	0	0	0	0	0	0	0	0	0	0	0	0	0	0	0
A_AM387073	0	0	0	0	0	0	0	0	0	0	0	0	0	0	0	0	0	0	0	0	0	0	0	0	0.1018836	0	0	0	0	0	0	0	0	0	0	0	0	0	0	0	0	0	0	0	0	0	0	0	0
A_AM387080	0	0	0	0	0	0	0	0	0	0	0	0	0	0	0	0	0	0	0	0	0	0	0	0	0	0	0	0	0	0	0	0	0	0	0	0	0	0	0	0	0	0	0	0	0	0	0	0	0
A_AM387083	0.109901995	0.162644445	0	0	0	0	0	0	0	0	0	0.117435647	0.131131135	0	0	0	0	0.098438776	0.248850164	0	0	0	0	0	0.090145858	0	0	0	0	0	0	0	0	0	0	0	0	0	0	0	0	0	0	0	0	0	0	0	0
A_AM387087	3.394527666	7.728579118	3.696209387	4.633460219	3.994464532	3.854618994	4.278213728	4.201312456	4.171560686	5.977684109	2.603883735	4.882794198	3.738673094	5.524919936	4.492703625	5.769465216	4.263749365	2.104937179	4.286534895	5.592864686	4.201209831	7.569145221	4.485050039	5.302458663	5.782823887	4.344944662	4.058940091	1.342046831	3.916751202	3.047410409	3.927808736	3.699055603	2.920582989	4.278029318	4.00808725	3.071683537	5.12943384	5.23710484	5.409111213	3.599197279	5.108072838	3.956122835	2.954941571	3.810952331	3.697969345	3.655344019	3.42018508	3.833275664	3.140596121
A_AM387088	0.240491423	0	0	0	0.118675336	0.126790589	0	0	0	0.100099951	0.15987992	0	0	0.424041474	0.133477993	0.132843149	0.103340763	0.107703602	0	0.166163722	0	0.139424927	0.175777395	0	0.098630174	0	0.10103562	0.475398619	0.120245359	0	0	0.136274452	0.215190518	0.119396999	0.175784859	0.128593016	0	0.130362637	0	0	0	0.145744895	0.097197358	0	0.283821737	0.204036519	0.121154585	0.100870831	0.192834361
A_AM387092	0	0	0	0	0	0	0	0	0	0	0	0	0	0	0	0	0	0	0	0	0	0	0	0	0	0	0	0	0	0	0	0	0	0	0	0	0	0	0	0	0	0	0	0	0	0	0	0	0
A_AM387109	21.59885237	22.07530094	14.1950381	15.30401798	11.72422749	16.08446271	14.37641254	14.47999513	14.12584899	14.94605587	15.07697812	17.74231052	10.14732311	13.48798588	17.38236056	17.74709272	23.89901382	23.81976919	15.13032473	8.954029988	14.91011726	17.37418738	5.032042493	10.72671293	15.16950685	12.92965953	21.32423478	4.269617785	9.584462626	14.13134213	18.54617413	11.78002643	16.42756294	14.74440293	11.05122925	14.43638575	5.892934475	17.70841141	16.28131135	14.40555162	18.48544095	14.72573421	17.34972836	10.17931733	21.34821422	13.85812185	15.36948773	14.04198102	14.17969272
A_AM387111	0	0.120047091	0	0.639742051	0.160117516	0.342133335	0.664529797	0.174022617	0.518370806	0.135055489	0.215711003	0.346714768	0.580723599	0.190706483	0.180089356	0	0.139428014	0	0.183675121	0.224189148	0.423287918	1.128677981	0.592899942	0.572956196	0.798434742	0.395060507	0.817907398	0.384846501	0.324471604	0.11475166	0.650775264	0	0.290336413	0	0.355755072	0.693994054	0	0.175886097	0.298734487	0.144273287	0.132238469	0.393279876	0	0	0.574401134	0.137643683	0.32692507	0.272191132	0.260173345
A_AM387131	3.122509611	2.812792172	1.921748334	2.810555566	5.359531281	1.574657312	2.502389718	3.058109029	2.494229169	1.130160735	0.361019174	2.46614859	2.429782798	3.351295521	2.411215363	2.999684002	2.683526266	1.459210087	1.229612575	3.75208404	3.187912235	2.203813364	2.976875233	4.195246149	8.129035308	2.754928582	5.589551224	0.536740376	0.814565335	2.78474189	2.995171544	3.692598049	4.737662212	2.022045943	2.877768256	0.725928316	2.844710684	2.649305203	1.374915555	1.328026027	3.209103951	1.151854816	2.633734856	1.816288793	3.044217016	3.455457172	2.872536119	3.188819831	4.5720405
A_AM387132	0	0	0	0	0	0	0	0	0	0	0	0	0	0	0	0	0	0	0	0	0	0	0	0	0	0	0	0	0	0	0	0	0	0	0	0	0	0	0	0	0	0	0	0	0	0	0	0	0
A_AM387143	0	0	0	0	0	0	0	0	0	0	0	0	0	0	0	0	0	0	0	0	0	0	0	0	0	0	0	0	0	0	0	0	0	0	0	0	0	0	0	0	0	0	0	0	0	0	0	0	0
A_AM387146	0	0	0.250745574	0	0.244755025	0	0.253949428	0.133005155	0.297142364	0.412890612	0	0	0.591794586	0.291513203	0.275283903	0.273974605	0.106564565	0.111063506	0.701912724	0	0.323518149	0	0.181260918	0.54738666	0.20341405	0.40259199	0.520937554	1.666778867	0	0	0	0.421576944	0.110951784	0	0.362537231	0.663022916	0.21651683	0.268858818	0	0	0.20213922	0	0.100229511	0	0	0.315602414	0.249868207	0	0.298274987
A_AM387152	0	0	0	0	0	0	0	0	0	0	0	0	0	0	0	0	0	0	0	0	0	0	0	0	0	0	0	0	0	0	0	0	0	0	0	0	0	0	0	0	0	0	0	0	0	0	0	0	0
A_AM387154	0	0	0	0	0	0	0	0	0	0	0	0	0	0	0	0	0	0	0	0	0	0	0	0	0	0	0	0	0	0	0	0	0	0	0	0	0	0	0	0	0	0	0	0	0	0	0	0	0
A_AM387162	0	0	0	0	0	0	0	0	0.1221162	0	0	0	0	0	0	0	0	0	0	0	0	0	0	0	0	0	0	0	0	0	0	0	0	0	0	0	0	0	0	0	0	0	0	0	0	0	0	0	0
A_AM387175	0	0	0	0	0	0	0	0	0	0	0	0	0	0	0	0	0	0	0	0	0	0	0	0	0	0	0	0	0	0	0	0	0	0	0	0	0	0	0	0	0	0	0	0	0	0	0	0	0
A_AM387178	0.690156256	0	0	0.226789586	0.227047668	0	0.235576881	0	0	0	0	0	0	0.540846039	0.255367865	0.254153291	0	0	0.260452503	0	0	0.533490879	0	0	0	0	0	0	0	0.162718591	0	0	0	0	0	0	0	0	0	0	0	0	0	0.279796607	0	0.195179628	0.231790926	0.192984388	0
A_AM387181	0	0	0	0.284401456	0	0	0	0	0	0	0	0	0	0	0	0	0	0	0	0	0	0	0	0	0	0	0	0	0	0	0	0.326948786	0	0	0	0	0	0	0	0	0	0	0	0	0	0	0	0	0
A_AM387185	0	0	0	0.179927452	0.180132206	0	0.186899005	0	0	0	0	0	0	0	0	0	0	0	0.206634511	0	0	0	0.266804974	0	0.149706514	0	0	0	0.182515277	0	0	0.20684515	0	0.181227587	0.266816304	0	0	0	0	0.162307448	0	0	0.147531704	0	0.215400425	0	0.183895352	0.153107512	0
A_AM387197	0	0	0	0	0	0	0	0	0	0	0	0	0	0	0	0	0	0	0	0	0	0	0	0	0	0	0	0.401222948	0	0	0	0	0	0	0	0	0	0	0	0	0	0	0	0	0	0	0	0	0
A_AM387204	0.733807164	1.357455563	0.741949723	0.723400627	0.362111921	1.160621543	0.375714924	0	0	0.305433183	0	1.568217565	0	0	0.407279005	0	0.315321815	0.9859022	0	0.507012382	0.319093969	1.70169911	1.072692819	0	1.504742398	1.191259374	1.541440866	1.740690328	2.201415034	0.519030584	0.735876645	1.663247155	1.313213931	1.092941756	0.536369185	0.392373561	2.242337118	0.397773174	0	0.326279588	0.897187152	0.444708782	0.296576553	0	0	0	0.739353619	0.615570715	0.294196013
A_AM387205	1.324929602	3.081208659	1.531007365	2.239097178	2.615252764	1.197466672	0.581463572	1.624211094	1.058340396	1.575647375	2.264965534	1.820252531	0.677510865	1.334945381	1.68083399	2.718364431	1.951992191	1.017200682	0.642862923	0.523108013	1.481507714	0.438930326	2.213493118	2.172458909	2.484019197	1.075442491	3.021713444	5.238188487	2.082026124	2.409784854	2.277713426	1.287036489	2.371080708	1.503517759	3.873777448	1.61931946	1.487264415	0.820801788	2.962450327	1.514869515	2.777007852	1.376479564	0.611983364	0.690609086	2.903916844	1.12409008	0.572118872	0.793890803	4.553033529
A_AM387211	2.68970671	2.786356156	0.543910511	1.856093713	2.389121886	5.388600022	1.652580679	2.885111812	0.859404232	2.239077848	1.430504548	1.149633177	2.246483394	5.058740392	0.597138391	2.080044038	0.46231394	2.409159511	1.522570082	0.371682009	0.701766812	0.935614642	0.393186278	0.712425796	0.882480504	0.218322912	1.130003643	0.425356659	3.496608466	1.902461727	1.078916886	2.133771022	2.406736057	0.534144467	1.769413383	3.739349542	2.817974681	6.998415247	3.962162666	1.674329464	2.850087006	1.630041589	1.304490854	0	2.22202544	1.825589904	2.439033085	0.676896369	0.862680037
A_AM387213	0	0	0	0	0	0	0	0	0	0	0	0	0	0	0	0	0	0	0	0	0	0	0	0	0	0	0	0	0	0	0	0	0	0	0	0	0	0	0	0	0	0	0	0	0	0	0	0	0
A_AM387214	0	0	0	0.358028229	0.179217829	0	0.371900559	0	0.580206918	0	0.241443027	0.776148287	0.649997733	0.213455734	0	0	0	0	0.82234242	0.250932524	1.105490528	0	0	0	0.59578633	0.884374028	1.220633376	0	0	0.385320928	0.182101454	0.617385524	1.137396583	0	0	0.776780147	0	0	0.167185163	0.484450657	0.148013109	0.220096986	0.146782812	0	0.428614044	0	0.365923745	0	0
A_AM387229	0	0	0	0	0	0	0	0	0	0	0	0	0	0	0	0	0	0	0	0	0	0	0	0	0	0	0	0	0	0	0	0	0	0	0	0	0	0	0	0	0	0	0	0	0	0	0	0	0
A_AM387231	0	0	0	0	0	0	0	0	0	0	0	0	0	0	0	0	0	0	0	0	0	0	0	0	0	0	0	0	0	0	0	0	0	0	0	0	0	0	0	0	0	0	0	0	0	0	0	0	0
A_AM387233	0	0	0	0	0	0	0	0	0	0	0	0	0	0	0	0	0	0	0	0	0	0	0	0	0	0	0	0	0	0	0	0	0	0	0	0	0	0	0	0	0	0	0	0	0	0	0	0	0
A_AM387236	0	0.234251181	0	0.624173107	0	0	0	0	0	0	0	0	0.755454593	0	0	0	0.272069708	0.283555942	0	0	0	3.303630463	0	0	0	0.256964135	0.266000857	0.500641024	0	0	0	0	0	0	0	0	0	0	0	0.281524423	0	0	0.255895699	0	0	0	1.594844642	0	0
A_AM387258	0	0	0	0	0	0	0	0	0	0	0	0	0	0	0	0	0	0	0	0	0	0	0	0	0	0	0	0	0	0	0	0	0	0	0	0	0	0	0	0	0	0	0	0	0	0	0	0	0
A_AM387259	0	0	0	0	0	0	0	0	0	0	0	0	0	0	0	0	0	0	0	0	0	0	0	0	0	0	0	0	0	0	0	0	0	0	0.230378835	0	0	0	0	0	0	0	0	0	0	0	0	0	0
A_AM387267	1.379678759	2.041792665	1.195704099	1.943018212	2.139752261	2.909547119	2.42196397	1.691327255	1.259512538	1.312605416	1.048248512	1.263646385	1.411014363	3.938640505	1.75028994	1.524219598	2.032653025	2.47154546	2.677710028	2.995982256	1.371312925	1.371203828	4.609919552	2.958300689	0.969999232	0.959899083	0.993656096	6.545571068	5.124506072	2.927589864	1.976528179	1.340219815	1.76361375	2.739881537	5.47451193	3.161687788	6.71112703	1.495758631	1.633164157	2.278564064	1.445880121	4.77786295	2.230451764	6.232604317	3.023913408	1.337760095	1.191520295	1.818731657	1.738430984
A_AM387271	0	0	0	0	0	0	0	0	0	0	0	0	0	0	0	0	0	0.330328057	0	0	0	0.427617689	0	0	0	0	0	0	0	0	0	0	0	0	0	0	0	0	0	0	0	0	0	0	0	0	0	0	0
A_AM387276	0.624312378	1.201099425	2.019967832	0	2.094940696	1.184927754	2.173638694	1.339336373	0.797911084	1.559148449	0.664073665	0.800529909	1.340833021	0.587096398	0.693014014	0.689717918	0.429233885	0.894710548	1.272262749	1.035260884	0.434368754	1.447780657	2.281578313	1.102415717	0.512085109	1.317557816	0.419659293	2.073335338	0	1.678017726	1.126931512	0.990546408	1.005536845	1.611755294	0	3.33825674	0.98112731	1.895149679	2.414118745	0.999338005	1.62840251	0	0	0	3.241907971	0	0.377418732	0.104743708	0
A_AM387277	1.127980607	0.834651731	0.977568892	0.635419469	0.636142564	2.038929738	2.640158922	0	1.544604903	1.207286569	1.499774475	1.721860502	0.57679979	1.894179257	1.430980289	4.450544677	3.323662379	0	0.547302219	0.890697427	1.541568838	0	0.942230179	1.280440958	1.05738655	0.653985298	2.166349325	0	4.02849035	2.051573592	0.807972668	1.095720254	3.748870849	0.960016407	2.355675475	2.067914716	2.391681965	1.397581423	3.708950131	2.149477015	3.809004014	0	0	1.567869277	0	0.683568292	0	2.703520031	1.550492499
A_AM387279	0	0	0	0	0	0	0	0	0	0	0	0	0	0	0	0	0	0	0	0	0	0	0	0	0	0	0	0	0	0	0	0	0	0	0	0	0	0	0	0	0	0	0	0	0	0	0	0	0
A_AM387285	0	0	0	0	0	0	0	0	0	0	0	0	0	0	0	0	0	0	0	0	0	0	0	0	0	0	0	0	0	0	0	0	0	0	0	0	0	0	0	0	0	0	0	0	0	0	0	0	0
A_AM387287	0	0	0	0	0	0	0	0	0	0	0	0	0	0	0	0	0	0	0	0	0	0	0	0	0	0	0	0	0	0	0	0	0	0	0	0	0	0	0	0	0	0	0	0	0	0	0	0	0
A_AM387288	0.29503587	0.436624882	0.149154841	0.145425899	0.291182782	0.155547217	0.151060639	0.158234998	0.235671676	0	0.196141345	0.157630116	0	0	0.327502705	0	0	0.132131223	0	0.407700678	0.128295513	0.342094151	0.215644433	0.390732498	0.362999713	0	0.24790183	1.28308617	0.295035005	0.3130236	0.147933965	0.668728238	0	0.14647673	0	0.157758442	0.386382095	0.159929421	0.135816401	0.131184577	0.120241577	0	0.238484239	0.897079844	0	0.125156421	0	0.247497504	0.354854984
A_AM387291	0	0	0	0	0	0	0	0	0	0	0	0	0	0	0	0	0	0	0	0	0	0	0	0	0	0	0	0	0	0	0	0	0	0	0	0	0	0	0	0	0	0	0	0	0	0	0	0	0
A_AM387297	0	0.084705227	0	0	0	0	0.351669168	0	0.09144061	0	0	0	0	0	0	0	0	0	0	0	0	0	0	0	0	0	0	0	0	0	0	0	0.102430687	0	0	0	0	0	0	0	0	0	0	0	0	0	0	0	0
A_AM387310	0	0	0	0	0	0	0	0	0	0	0	0	0	0	0	0	0	0	0	0	0	0	0	0	0	0	0	0	0	0	0	0	0	0	0	0	0	0	0	0	0	0	0	0	0	0	0	0	0
A_AM387316	0	0	0	0	0	0	0	0	0	0	0	0	0	0	0	0	0	0	0	0	0	0	0	0	0	0	0	0	0	0	0	0	0	0	0	0	0	0	0	0	0	0	0	0	0	0	0	0	0
A_AM387329	0	0	0	0	0	0	0	0	0	0	0	0	0	0	0	0	0	0	0	0	0	0	0	0	0	0	0	0	0	0	0	0	0	0	0	0	0	0	0	0	0	0	0	0	0	0	0	0	0
A_AM387333	0	0	0	0	0	0	0	0	0	0	0	0	0	0	0	0	0	0	0	0	0	0	0	0	0	0	0	0	0	0	0	0	0	0	0	0	0	0	0	0	0	0	0	0	0	0	0	0	0
A_AM387341	0	0	0	0	0	0	0	0	0	0	0	0	0	0	0	0	0	0	0	0	0	0	0	0	0	0	0	0	0	0	0	0	0	0	0	0	0	0	0	0	0	0	0	0	0	0	0	0	0
A_AM387356	0.51751319	0.287201267	0.392441761	0.510174041	0.638443261	0.136420254	0.264970742	0.555110121	0.310038235	0.969322309	0.688090795	0.276494055	0.463108692	0.456247156	1.005308937	0	0.222378857	1.274719843	0.146475096	0.178783751	0.225039146	0.450042486	0.661946518	0.913828869	0.742847513	0.840128673	0.869673689	0.613805812	1.035023343	0.549064904	0.518972679	0.14662441	0.115767051	0.385395375	0.283703412	0.968517019	0.677740746	0.280527193	0.714693899	0.690320285	0.94910395	0.470442383	0.313738307	0	0.152688909	0.878131853	0.260712397	1.085319072	0.207480009
A_AM387358	0.360737135	0.80078471	0.243159993	0.237080878	0.356026007	0.380371766	0.369400387	0	0	0.500499754	0.31975984	0.899418898	0	0.282694316	0.934345953	0.398529446	0.516703815	0.107703602	0.136135678	0.332327444	0.20915403	0.557699708	0.351554789	0	0.49315087	0.48801592	0.606213719	0.095079724	0.240490718	0.425256151	0.844093799	0.136274452	0.215190518	0.238793997	0.791031865	0	0.629900223	0	0.221414973	0.427727863	0.588072251	0.728724475	0.388789431	0.29249326	0.141910868	0.102018259	0.484618338	0.403483326	0
A_AM387359	0	0	0	0	0	0	0	0	0	0	0	0	0	0	0	0	0	0	0	0	0	0	0	0	0	0	0	0	0	0	0	0	0	0	0	0	0	0	0	0	0	0	0	0	0	0	0	0	0
A_AM387365	0	0	0	0	0	0	0	0	0	0	0	0	0	0	0	0	0	0	0	0	0	0	0	0	0	0	0	0	0	0	0	0	0	0	0	0	0	0	0	0	0	0	0	0	0	0	0	0	0
A_AM387385	0	0	0	0	0	0	0	0	0	0	0	0	0	0	0	0	0	0	0	0	0	0	0	0	0	0	0	0	0	0	0	0	0	0	0	0	0	0	0	0	0	0	0	0	0	0	0	0	0
A_AM387394	0	0	0	0	0	0	0	0	0	0	0	0	0	0	0	0	0	0	0	0	0	0	0	0	0	0	0	0	0	0	0	0	0	0	0	0	0	0	0	0	0	0	0	0	0	0	0	0	0
A_AM387419	5.593611882	2.502654438	3.814296076	2.949501646	5.263790563	3.977766562	2.39774433	6.69765593	3.740752237	6.389106863	3.978103102	3.753029764	2.01775054	4.281533914	3.032377321	4.167651873	3.801061157	5.709270012	2.356384825	1.797589354	3.620266123	3.770810528	3.327785677	2.526736824	3.094297549	2.217366881	3.060460774	4.937230748	3.90250847	1.93220931	3.522173215	2.506211054	2.909962687	1.67915597	3.423010617	5.008113457	2.952895893	2.115430063	2.874368916	2.313618896	3.499029894	3.784067457	2.83904646	2.373183952	3.223956911	1.54511291	2.359210184	3.055469184	2.19042304
A_AM387441	0.213570742	0	0	0	0	0	0	0	0	0	0	0.114105383	0.254824982	0	0	0	0	0.095647228	0	0	0	0	0	0.094281225	0	0	0	0	0	0	0	0	0	0	0	0	0	0	0	0	0	0	0.086317057	0	0	0.090598305	0	0	0
A_AM387444	0	0	0	0	0	0	0	0	0	0	0	0	0	0	0	0	0	0	0	0	0	0	0	0	0	0	0	0	0	0	0	0	0	0	0	0	0	0	0	0	0	0	0	0	0	0	0	0	0
A_AM387452	4.411326304	4.284223916	2.648288751	3.941069889	3.4013403	3.488573425	2.258633066	9.611480391	2.752908545	5.164115962	2.382796111	7.217879978	2.631718504	2.754771683	5.049788822	5.330363335	0.710841087	1.111277046	4.057839956	3.238431687	6.593993872	4.155883665	3.627313867	2.312524068	2.939901333	2.23791501	6.949848992	12.86232641	4.824873991	3.022678112	2.626611725	2.030988217	5.180742819	5.748999988	4.332808879	5.749520105	2.166419842	0.896714092	4.315245562	4.413261478	3.258569908	2.840480951	2.674331925	3.18558411	3.253833014	1.75436024	3.194605954	3.931824507	4.421442965
A_AM387456	0	0	0	0	0	0	0	0	0	0	0	0	0	0	0	0	0	0	0	0	0	0	0	0	0	0	0	0	0	0	0	0	0	0	0	0	0	0	0	0	0	0	0	0	0	0	0	0	0
A_AM387464	0	0	0	0	0	0	0	0	0	0	0	0	0	0	0	0	0	0	0	0	0	0	0	0	0	0	0	0	0	0	0	0	0	0	0	0	0	0	0	0	0	0	0	0	0	0	0	0	0
A_AM387469	1.402866637	0.259513564	2.482258265	1.03722884	1.038409186	0.739611768	0.71827853	0.376195952	0.560297857	0.58391638	0.932632867	2.248547244	0.836925186	1.649050177	2.335864883	1.162377551	0.602821118	0.62827101	1.191187182	0	0.610032588	1.219968112	0	0.309649121	0.575342682	0.284675953	0.589374449	0	0	0.992264352	0	0.794934302	0.627639011	0	0	0.750125926	0.306201497	0.380224358	0.64579367	0.6237698	0	0.850178554	0.283492294	1.279658013	0	0.297553256	1.413470154	0.294206592	0.562433554
A_AM387474	0.304451908	0.450559719	0.923490613	0	0	0.32102298	0.311763447	0	0	0	0	0	0	0	0	0	0	1.090785413	0	0.420712402	0	1.412048198	0	0	0	0.494245911	0	0.722201306	0	0.215342476	0	0	0.272422039	0.302303039	0	0	0	1.65033551	0.280301933	0.541485274	0.248158149	0	0.738286313	0.370284021	0	0	0	0.766189081	0
A_AM387477	0	0.720282544	0.49210951	0	0	0	0	0	0	0.405166468	0	0	0	0.572119449	0.540268068	0.537698459	0.418284041	0	0.551025363	0.672567445	0.423287918	0	0	0	0	0.395060507	1.226861098	1.154539503	0	0.344254979	0.976162897	0	0	0.483273566	0	0	0	0	0	0	0.396715407	0	0.393417877	0	1.148802268	0.41293105	0	0.816573397	0.390260017
A_AM387478	0	0	0	0	0	0	0	0	0	0	0	0	0	0	0	0	0	0	0	0	0	0	0	0	0	0	0	0	0	0	0	0	0	0	0	0	0	0	0	0	0	0	0	0	0	0	0	0	0
A_AM387482	0	0	0	0	0	0	1.558817236	0.544283505	0	0	0.674670585	0	0	0	0	0	0.872166723	0	0	0	0.44130017	0	0	0	0	0.411871592	0	0	0	0	0	0.575058857	0	0	0	0	0	0	0	0	0	0	0	0	0.598843736	0	0	0	0
A_AM387491	0	0	0	0	0	0	0	0	0	0	0	0	0	0	0	0	0	0	0.433158975	0	0	0	0	0	0	0	0	0	0	0	0	0	0	0	0	0	0	0	0	0	0	0	0	0	0	0	0	0	0
A_AM387499	3.645666165	5.732439734	8.293769198	5.390947346	3.598054758	0	6.066479816	12.70919318	2.548106177	1.138079059	1.211828694	3.408625758	0.543734834	1.07135744	1.011712179	0.503450149	7.44119316	3.26540856	0	5.66755879	4.359595948	3.698756824	1.332325476	1.207039884	1.121368539	13.68620444	20.67690742	6.846345717	6.379897074	1.289311642	0.913986916	0.516454133	1.223296416	12.66977067	0	2.924057751	0	2.964296904	18.0410894	0.810503435	0	0.552345303	0	5.542467828	0.537815075	3.479667381	0.459152725	1.529124705	10.96208073
A_AM387505	0	0	0	0	0	0	0	0	0	0	0	0	0	0	0	0	0	0	0	0	0	0	0	0	0	0	0	0	0	0	0	0	0	0	0	0	0	0	0	0	0	0	0	0	0	0	0	0	0
A_AM387515	0	0	0	0	0	0	0	0	0	0	0	0	0	0	0	0	0	0	0	0	0	0	0	0	0	0	0	0	0	0	0	0	0	0	0	0	0	0	0	0	0	0	0	0	0	0	0	0	0
A_AM387518	0	0	0	0	0	0	0	0	0	0	0	0	0	0	0	0	0	0	0	0	0	0.485133518	0	0	0	0	0	0	0	0	0	0	0	0	0	0	0	0	0	0	0	0	0	0	0	0	0	0	0
A_AM387521	0	0	0	0	0	0	1.231334623	0.644907346	0	0	0	0	0	0	0.667389967	0	0	0	0	0	0	0.697124635	0.878886973	0	0	0	0	1.426195857	0.601226795	0	0.602924142	0	0.537976295	0	0	0.64296508	0	0	0.553537431	0	0	0	0	0	0	0	0.605772923	0	0
A_AM387525	0	0	0	0	0	0	0	0	0	0	0	0	0	0	0	0	0	0	0	0	0	0.601143707	0	0	0	0	0	0	0	0	0	0	0	0	0	0	0	0	0	0	0	0	0	0	0	0	0	0	0
A_AM387528	0.533926854	0	0	0	0	0	0	0	0	0	0	0	0	0	0.592682134	0	0	0	0	0	0	11.76267762	0	0	0	0	0	0.422182356	0	0	0.535432634	0	0	0	0.390268623	0	0	0	0	1.424429544	0	0	0.431585283	0	0	0	1.613887564	0	0
A_AM387529	0	0.245096143	0	0	0	0.349261113	0	0.355296177	0.529170198	0	0	0	0	0	0	0	0	0.296683532	0	0	0	0	0	0	0	0.268860623	0	0.261909424	0.331231429	0	0	0	0.296385089	0.32889451	0	0	0	0	0	0	0	0	0	0	0	0.28102252	0	0	0
A_AM387538	0	0	0	0	0	0	0	0	0	0	0	0	0	0	0	0	0	0	0	0	0	0	0	0	0	0	0	0	0	0	0	0	0	0	0	0	0	0	0	0	0	0	0	0	0	0	0	0	0
A_AM387543	0	0	0	0	0	0	0	0	0	0	0	0	0	0	0	0	0	0	0	0	0	0	0	0	0	0	0	0	0	0	0	0	0	0	0	0	0	0	0	0	0	0	0	0	0	0	0	0	0
A_AM387545	0	0	0	0	0	0.725388465	0	0	0.549522898	0	0	0.735101984	0	0.808668837	0	0	0	0	0	0	0	0	0.502824759	0.60738866	0	1.675208495	0	0.543965727	0	0	0	0	0.61556903	0.683088597	0	0	0	0	0	0	0	0	0.556081037	0	0.811893911	0	0.693144018	0	0.551617524
A_AM387548	0	0	0	0	0	0	0	0	0	0	0	0	0	0	0	0	0	0	0	0	0	0	0	0	0	0	0	0	0	0	0	0	0	0	0	0	0	0	0	0	0	0	0	0	0	0	0	0	0
A_AM387553	0	0	0	0	0	0	0	0	0	0	0.286531784	0	0	0	0	0	0	0	0	0	0	0	0	0	0	0	0.181072873	0	0	0	0	0	0	0	0	0	0.188147908	0	0	0	0	0.261199435	0	0	0	0	0	0	0.345591702
A_AM387554	0	0	0	0	0	0	0	0	0	0	0	0	0	0	0	0	0	0	0	0	0	0	0	0	0	0	0	0	0	0	0	0	0	0	0	0	0	0	0	0	0	0	0	0	0	0	0	0	0
A_AM387558	44.41626416	37.48490546	72.82560201	44.73310419	49.52305821	31.39130751	68.83904303	38.11445698	57.91750061	81.14478231	51.07573286	45.15203593	45.26136342	60.1128593	48.23796137	48.53901424	41.266949	59.56768158	52.46020327	39.81238166	42.17822633	76.27666397	85.28447857	56.17325992	35.25035799	59.24316754	30.46156128	111.8159886	61.94250021	73.36096711	62.83966754	52.78577171	52.41838827	87.49035432	55.8057939	63.41836438	76.50927343	67.41454419	33.81965104	46.97112188	53.81617566	43.35910628	52.20443993	67.45257742	58.65252385	43.59055357	31.68924194	44.10729425	59.10081979
A_AM387562	0	0	0	0	0	0	0	0	0	0	0	0	0	0	0	0	0	0	0	0	0	0	0	0	0	0	0	0	0	0	0	0	0	0	0	0	0	0	0	0	0	0	0	0	0	0	0	0	0
A_AM387567	0.169540755	0.501808218	0.171422033	0	0	0	0.173612346	0.181857759	0	0.141136187	0	0.181162574	0.404579948	0	0	0	0.291411156	0	0	0	0.147448635	0.196582539	0.123918898	0.449064601	0	0	0.284910871	0	0	0	0	0	0.606816864	0	0	0	0	0.18380514	0	0	0	0	0.137043668	0.412401635	0	0	0	0	0
A_AM387568	0	0	0	0	0	0	0	0	0	0	0	0	0	0	0	0	0	0	0	0	0	0.747367852	0	0	0	0	0	0	0	0	0	0	0	0	0	0	0	0	0	0	0	0	0	0	0	0	0	0	0
A_AM387571	0	0	0	0	0	0	0	0	0	0	0	0	0	0	0	0	1.03340763	0	0	0	0	0.232374878	0	0	0	0	0	1.584662063	0	0	0	0	0	0	0	0	0.524916852	0	0	0	0	0	0	0	0	0	0	0	0
A_AM387572	0	0	0	0	0	0	0	0	0	0	0	0	0	0	0	0	0	0	0	0	0	0	0	0	0	0	0	0	0	0	0	0	0	0	0	0	0	0	0	0	0	0	0	0	0	0	0	0	0
A_AM387573	0.189275657	0.840329634	0	0.186591432	0.747215075	0	0.387642381	0.406052774	0.30238297	0.472694212	0.503325674	0.606750844	0	0.222490897	1.050521244	0.418209912	0.813330079	0.508600341	0	0.523108013	0.164611968	0.438930326	0	0	0.3105024	0.153634642	0.15903755	1.795950338	0.567825306	0.669384682	0.189809452	0.214506082	0.338725815	0.18793972	0.415047584	0.607244797	0.495754805	0.205200447	0.697047136	0.841594175	1.388503926	0.458826521	0.305991682	0.230203029	0	0.321168594	0.953531453	0.317556321	0.910606706
A_AM387575	0	0	0	0	0	0	0	0	0.180855637	0	0	0.241932298	0	0	0	0	0	0	0	0	0	0.525049567	0	0	0	0	0	0	0	0	0	0	0	0	0	0	0	0	0	0.201343417	0.18454799	0	0.183014012	0	0	0.192091343	0	0	0
A_AM387581	0	0	0.775072479	0.251898433	0.252185088	0	0.523317215	0	0.612325515	3.403398329	0	3.003416676	0.914639668	0	4.254611037	3.1052086	1.756792972	2.746441843	1.735729893	0	1.5555831	3.851613611	3.361742674	4.060827038	1.886302078	2.696287959	2.361707613	3.838843848	2.299692491	5.422015922	4.612369687	0	0	3.552060707	3.54865684	3.825642224	0	0	0	0	3.332409423	0	0	1.864644533	2.714045358	2.601465614	0	0	1.434205562
A_AM387588	0	0	0	0	0	0	0	0	0	0	0	0	0	0	0	0	0	0	0	0	0	0	0	0	0	0	0	0	0	0	0	0	0	0	0	0	0	0	0	0	0	0	0	0	0	0	0	0	0
A_AM387589	0	0	0	0	0	0	0	0	0	0	0	0	0	0	0	0	0	0	0	0	0	0	0	0	0	0	0	0	0	0	0	0	0	0	0	0	0	0	0	0	0	0	0	0	0	0	0	0	0
A_AM387592	0	0.605037337	0.620057983	1.00759373	1.412236493	0.431088002	0.837307544	0.438536995	1.469581236	1.531529248	1.358979321	1.965872733	0.731711734	2.402901686	1.134562943	1.129166764	1.405434377	0.915480614	4.165751744	3.389739924	4.977865919	3.555335641	1.344697069	0.902406008	2.012055549	1.327403303	5.668098271	6.950327809	1.022085552	5.349722377	1.639953666	0.694999704	0.731647761	1.826774078	1.344754171	0.655824381	1.070830379	1.329698897	0.56460818	0.181784342	1.166343298	0.743298965	1.156648558	0.994477084	2.894981716	0.867155205	1.853665144	0.51444124	1.147364449
A_AM387594	1.506235758	2.229084925	0	2.227312456	0.743282365	0	0.385602158	0	0.902374443	0.940412696	1.001353184	0	1.797186715	1.327919353	0	1.664035231	2.265338306	1.011846995	0	0	0.327491179	1.309860499	0.550460789	1.329861486	0	0.305652076	1.5820051	1.488748307	1.129673504	0	0.37762091	0	1.010829144	0	0.550484164	0	0.328763713	0	0.346689233	0	0	0	0.304381199	2.747897207	0	0	0	0	0.603876026
A_AM387595	0	0	0	0	0	0.271368346	0	0.276057461	0	0.214242701	0	0.275002181	0	0	0	0	0	0	0.291369526	0	0	0.895228399	0	0	0	0	0	0	0	0	0	0	0	0	0	0	0.224694624	0	0	0.228865179	0	0	0	0	0	0	0.259305676	0	0
A_AM387612	0	0	0	0	0	0	0	0	0	0	0	0	0	0	0	0	0	0	0	0	0	0	0	0	0	0	0	0	0	0	0	0	0	0	0	0	0	0	0	0	0	0	0	0	0	0	0	0	0
A_AM387624	0	0	0	0	0	0	0	0	0	0	0	0	0	0	0	0	0	0	0	0	0	0	0	0	0	0	0	0	0	0	0	0	0	0	0	0	0	0	0	0	0	0	0	0	0	0	0	0	0
A_AM387636	0	0	0	0	0	0	0	0	0	0	0	0	0	0	0	0	0	0	0	0	0	0	0	0	0	0	0	0	0	0	0	0	0	0	0	0	0	0	0	0	0	0	0	0	0	0	0	0	0
A_AM387640	0	0	0	0	0	0	0	0	0	0	0	0	0	0	0	0	0	0	0	0	0	0	0	0	0	0	0	0	0	0	0	0	0	0	0	0	0	0	0	0	0	0	0	0	0	0	0	0	0
A_AM387648	0	0	0	0	0	0	0	0	0	0	0	0	0	0	0	0	0	0	0	0	0	0	0	0	0	0	0	0	0	0	0	0	0	0	0	0	0	0	0	0	0	0	0	0	0	0	0	0	0
A_AM387666	0	0	0	0	0	0	0	0	0	0	0	0	0	0	0	0	0	0	0	0	0	0	0	0	0	0	0	0	0	0	0	0	0	0	0	0	0	0	0	0	0	0	0	0	0	0	0	0	0
A_AM387674	0	0	0	0	0	0	0	0	0	0	0	0	0	0	0	0	0	0	0	0	0	0	0	0	0	0	0	0	0	0	0	0	0	0	0	0	0	0	0	0	0	0	0	0	0	0	0	0	0
A_AM387735	0	0	0	0	0	0	0	0	0	0	0	0	0	0	0	0	0	0	0	0	0	0	0	0	0	0	0	0	0	0	0	0	0	0	0	0	0	0	0	0	0	0	0	0	0	0	0	0	0
A_AM387747	0	0	0	0	0	0	0	0	0	0	0	0	0	0	0	0	0	0	0	0	0	0	0	0	0	0	0	0	0	0	0	0	0	0	0	0	0	0	0	0	0	0	0	0	0	0	0	0	0
A_AM387758	0	0	0	0	0	0	0	0	0	0	0	0	0	0	0	0	0	0	0	0	0	0	0	0	0	0	0	0	0	0	0	0	0	0	0	0	0	0	0	0	0	0	0	0	0	0	0	0	0
A_AM387763	0.18827947	0.696589039	0.761474716	0.556828114	0.743282365	0	0.578403238	0.201957827	0.451187222	0.470206348	0.250338296	0	0.449296679	0.663959677	0.208998437	0.832017615	0.647239516	0.505923497	0.639479434	0.260177406	0.327491179	0.65493025	0.137615197	0.498698057	0.617736353	0.152826038	0.63280204	1.339873476	0.564836752	0.665861604	0.188810455	0	0.336943048	0.186950564	0.412863123	0	0.328763713	0	0.693378467	0.167432946	0.153466223	0.228205823	0	0.915965736	0.222202544	0	0.948512866	0.473827458	0.905814039
A_AM387783	0	0	0	0	0	0	0	0	0	0	0	0	0	0	0	0	0	0	0	0	0	0.508943752	0	0	0	0	0	0	0	0	0	0	0	0	0	0	0	0	0	0.390334476	0	0	0.354800171	0	0	0	0	0	0
A_AM387790	0	0	0	0	0	0	0	0	0	0	0	0	0	0	0	0	0	0	0	0	0	0	0	0	0	0	0	0	0	0	0	0	0	0	0	0	0	0	0	0	0	0	0	0	0	0	0	0	0
A_AM387798	0	0	0	0	0	0	0	0	0	0	0	0	0	0	0	0	0	0	0	0	0	0	0	0	0	0	0	0	0	0	0	0	0	0	0	0	0	0	0	0	0	0	0	0	0	0	0	0	0
A_AM387806	0.660934859	0.489060203	0.167067201	0.814452207	0.489227422	0.174227252	0.507605613	0.708951263	0	0.412652222	0.878785704	0.529680875	0.591452903	0.194229928	0.366833284	0.182544281	0.142004051	0.591996702	1.309480597	0.456662422	0.143702827	0.766354103	0.724625057	0	0.813186423	0.938838941	0.416509426	1.43717504	0.49569969	0.584358914	0.165699706	0.936296753	0.887101789	0.492202407	0.362327914	1.060224173	0.721306067	0	0	0.587755378	0.134681674	0	0.267124378	0.401924919	1.365031794	0.140186754	0.499447883	0.69305017	1.457391333
A_AM387827	0	0	0	0	0	0.504618062	0	0.77000643	0	0.199195554	0	0	0	0	0	0	0.411289324	0	0	0.330660249	0	0	0	0	0	0	0.201057504	0.378410941	0.478568486	0.50774731	0	0	0.214110967	0.237596034	0	0	0	0	0	0	0	0	0.193419491	0	0	0	0	0.200729581	0
A_AM387829	0	0	0	0	0	0.233561611	0.226824799	0	0	0	0	0	0	0	0.245880514	0	0	0.198401372	0.250776249	0	0	0.256835392	0	0.195567866	0	0.359590678	0	0	0.221504609	0.156673319	0	0.251031885	0.198201793	0.219941839	0	0	0	0	0	0	0	0	0	0	0	0	0.669538494	0	0
A_AM387835	1.164404677	1.14880507	0.915697443	1.785609142	1.276886521	2.864825328	1.059882967	3.469438255	1.653537256	3.661884278	2.064272386	2.35019947	1.543695642	1.672906237	1.867002312	0.85759501	1.334273143	0.811185354	0.878850579	1.251486259	2.250391464	1.950184107	4.255370473	2.513029391	2.440784685	1.155176925	1.413219745	2.148320341	3.10507003	2.836835335	1.686661208	1.319619691	1.620738712	1.5415815	3.688144351	2.213753186	4.292358059	1.683163161	1.905850396	0.920427047	2.003663893	1.568141276	3.032803632	1.416185722	1.526889091	1.646497224	2.476767774	1.302382886	1.556100067
A_AM387840	0.252367543	0	0.127583947	0.248788575	0	0	0.258428254	0	0.30238297	0	0.167775225	0.269667042	0	0.148327265	0.140069499	0.139403304	0	0.226044596	0	0.174369338	0.109741312	0	0.18445776	0	0	0.102423094	0	0.399100075	0.378550204	0	0	0.143004054	0.112908605	0	0.092232796	0.134943288	0.330503203	0	0	0	0	0.305884348	0.203994455	0	0.297837625	0	0.127137527	0	0.303535569
A_AM387841	0	0	0	0	0	0	0	0	0	0	0	0	0	0	0	0	0	0	0	0	0	0	0	0	0	0	0	0	0	0	0	0	0	0	0	0	0	0	0	0	0	0	0	0	0	0	0	0	0
A_AM387852	0	0	0	0	0	0	0	0	0	0	0	0	0	0	0	0	0	0	0	0	0	0	0	0	0	0	0	0	0	0	0	0	0	0	0	0	0	0	0	0	0	0	0	0	0	0	0	0	0
A_AM387874	0	0	0	0	0	0	0	0	0	0	0	0	0	0	0	0	0	0	0	0	0	0	0	0	0	0	0	0	0	0	0	0	0	0	0	0	0	0	0	0	0	0	0	0	0	0	0	0	0
A_AM387878	0	0	0	0	0	0	0	0	0	0	0	0	0	0	0	0	0	0	0	0	0	0	0	0	0	0	0	0	0	0	0	0	0	0	0	0	0	0	0	0	0	0	0	0	0	0	0	0	0
A_AM387897	2.669634272	2.765562453	2.564294519	2.500185935	3.425200448	1.548217171	2.323684648	5.154446028	2.878843839	2.77796039	2.839658282	2.567371107	2.54824982	3.922647343	1.333534803	2.654384556	2.523751097	3.108534921	1.208966095	2.397903709	3.250472149	3.404985626	4.292772568	2.710585212	2.846658193	2.708670452	4.486283118	6.227189746	4.805327594	3.493288865	1.338581584	2.571671791	3.583163011	3.048410308	2.634313208	3.140452572	3.61272065	3.473094134	4.547062145	2.255346778	1.740810893	4.04469275	0.755274245	2.92220412	3.30816474	1.585470337	1.748378194	2.799353763	2.461696113
A_AM387928	0	0	0	0	0	0	0	0	0	0	0	0	0	0	0	0	0	0	0	0	0	0.377081053	0	0	0	0	0	0.257147435	0	0	0	0	0	0	0	0	0	0	0	0	0	0	0	0	0	0	0	0	0
A_AM387945	0.277310847	0	0.560775953	1.640268863	0.273689243	0.292404652	0.567941163	0.594914529	1.107565531	5.078714561	0	0	0	0.977925105	0.61565431	0.612726151	0	0.248386213	0.941868934	1.149621098	0.241175674	0.643083966	1.01344525	0.244838839	0	0.675277843	0	0.438546013	0	0.392290558	0.834278755	0	0.992545413	0	0.608092971	0	0.968451247	0.300642515	0	1.233033326	0.678106569	1.008351309	0.896626789	2.69819364	2.290925453	2.352746679	1.955848236	0.930513871	0
A_AM387954	0	0	0	0	0	0	0	0	0	0	0	0	0	0	0	0	0	0	0	0	0	0	0	0	0	0	0	0	0	0	0	0	0	0	0	0	0	0	0	0	0	0	0	0	0	0	0	0	0
A_AM387977	0	0	0	0	0	0	0	0	0	0	0	0.406652161	0	0.223674359	0	0	0	0	0	0	0	0	0	0	0	0	0	0	0	0	0	0	0	0	0	0	0	0	0	0	0	0	0	0	0	0	0	0	0
A_AM387978	0	0	0	0	0	0	0	0	0	0	0	0	0	0	0	0	0	0	0	0	0	0	0	0	0	0	0	0	0	0	0	0	0	0	0	0	0	0	0	0	0	0	0	0	0	0	0	0	0
A_AM387980	0.437145816	1.617335039	1.178657401	1.149190405	0.862873621	0.460939309	1.044502791	0.781506866	1.047562999	1.213023844	0.96872253	0.934223295	0.173862259	1.027717626	0.808751589	0.96588603	1.502755699	0.783099507	2.144622136	0.805437185	1.267277474	0.675827549	0.745532433	1.029220702	0.836649032	0.827937396	1.591671118	1.613063339	0.728574222	0.618396928	0.438378653	1.486251913	1.173467642	2.025615067	0.319527468	0.934983843	1.017761392	0.789875448	0.670783649	0.777489038	2.850533519	0.353231008	0.353354956	1.063341078	1.031816294	0.618135075	0.734083277	0.733419283	1.285235127
A_AM387983	0	0.472685419	0.645893732	0.419830721	0.21015424	0.224525001	0	0.45680937	0.170090421	0.17726033	0.849362075	0.682594699	0	0	0	0	0	0.190725128	0.482147193	0.294248257	0	0	0	0	0	0	0.53675173	0.505111033	0.63880347	0	0	0.482638683	0.381066542	0.42286437	0	0	0	0	0.588133521	0.378717379	0.173562991	0	0	0	0	0	0	0.714501722	1.195171301
A_AM387990	0	0	0	0	0	0	0	0	0	0	0	0	0	0	0	0	0	0	0	0	0	0	0	0	0	0	0	0	0	0	0	0	0	0	0	0	0	0	0	0	0	0	0	0	0	0	0	0	0
A_AM387994	0	0	0	0	0	0	0	0	0	0	0	0	0	0	0	0.352864614	0	0	0	0	0	0.740694925	0.233454352	0	0	0	0	0	0	0	0	0	0	0	0	0	0	0	0	0	0	0	0.258180482	0	0	0	2.574534923	0	0
A_AM387997	0	0.199400252	0	0	0	0	0	0	0.107627837	0.112164728	0	0	0	0	0	0	0	0	0	0	0	0	0	0	0	0	0	0	0	0	0	0	0	0	0	0	0	0	0.124050761	0	0	0	0	0	0	0	0.271514041	0	0
A_AM387999	0	0	0	0	0.256770271	0	0	0	0.415639137	0	0	0	0	0	0	0	0	0	0	0	0	0	0	0	0	0	0	0	0	0	0	0	0	0	0.190167257	0	0	0	0	0	0	0	0	0	0	0	0	0	0
A_AM388006	0	0	0	0	0	0	0	0	0	0	0	0	0	0	0	0	0	0	0	0	0	0	0	0	0	0	0	0	0	0	0	0	0	0	0	0	0	0	0	0	0	0	0	0	0	0	0	0	0
A_AM388013	0	0	0	0	0	0	0	0	0	0	0	0	0	0	0	0	0	0	0	0	0	0	0	0	0	0	0	0	0	0	0	0	0	0	0	0	0	0	0	0	0	0	0	0	0	0	0	0	0
A_AM388024	0	0	0	0	0	0	0	0	0	0	0	0	0	0	0	0	0	0	0	0	0	0	0	0	0	0	0	0	0	0	0	0	0	0	0	0	0	0	0	0	0	0	0	0	0	0	0	0	0
A_AM388033	0	0	0	0	0	0	0	0	0	0	0	0	0	0	0	0	0	0	0	0	0	0	0	0	0	0	0	0	0	0	0	0	0	0	0	0	0	0	0	0	0	0	0	0	0	0	0	0	0
A_AM388055	0	0	0	0	0	0	0	0	0	0	0	0	0	0	0	0	0	0	0	0	0	0	0	0	0	0	0	0	0	0	0	0	0	0	0	0	0	0	0	0	0	0	0	0	0	0	0	0	0
A_AM388062	0	0	0.378743969	0	0	0	0	0	0	0	0.996110497	0	0.44694434	0.440322299	0	0	0	0	0	0.517630442	0	0	0	0	0	0	0	1.18476305	0.749172656	0	0	0.424519889	0.335178948	0	0	0	0	0	0	0	0	0	0	0	0.44207836	0	0	0	0
A_AM388072	8.368665721	9.070576217	6.912233417	6.042242467	6.863422822	7.208473176	4.103772558	8.091621662	6.684805732	5.298536113	6.582206265	8.438534797	5.625460888	5.126454174	7.850353149	5.078460074	12.15573391	6.017739128	3.469553439	4.723484381	7.688219603	6.970097879	5.513676433	4.891129766	8.99126965	7.940911439	10.79516495	6.896804347	4.714727421	6.502846114	6.501051911	9.350627541	5.273408494	4.330354074	5.944684831	6.680693175	5.968659168	7.794912534	7.813358667	6.184261382	4.995869151	7.143180605	5.525998051	3.87059656	5.981531414	5.000071196	4.51285858	6.822490912	7.182841693
A_AM388080	0	0	0	0	0	0	0	0	0	0	0	0	0	0	0	0	0	0	0	0	0	0	0	0	0	0	0	0	0	0	0	0	0	0	0	0	0	0	0	0	0	0	0	0	0	0	0	0	0
A_AM388108	1.218278922	0.98341982	0.335944728	1.310183798	1.093062301	0.700684833	0.680474397	1.187987217	0.530808496	1.382959847	1.178062569	1.30179051	0.396438246	0.650940859	1.106462313	0.73413319	1.142187381	0.595204115	0.877716871	0.918273199	0.481604675	1.027341568	1.376151972	0.880055395	0.999279394	0.269693009	0.558354741	2.101762315	1.550532261	0.705029934	1.332779682	0.627579712	0.396403586	0.769796438	0.485721321	0.947527486	0.676866468	0.480283399	0.917706794	0.689429779	1.98603348	1.879342068	0.80571494	0.673504217	1.04565903	0.093964186	0.446358996	0.929073447	0.976858277
A_AM388140	7.09828426	7.670158362	6.379599194	4.10971301	6.783183153	3.920524741	4.153572855	9.064248921	4.23002823	6.56561095	4.194644832	5.778943468	4.436362482	5.297736002	7.879405637	6.721654121	6.875008716	6.458823861	3.954366266	2.179754019	2.351747678	9.798169089	7.164658926	3.48172397	1.109006996	2.926558463	2.840135139	23.34169786	10.59105973	3.426827911	5.310479884	3.703016796	0.907358444	6.712555666	5.353133402	3.735272723	6.5908064	4.397429423	5.394156889	2.30451016	4.408226638	4.916308113	3.460838204	4.796198537	4.122119634	5.257555177	3.632729592	6.143589613	4.336495557
A_AM388149	1.367794971	1.790643588	1.489354959	2.696794984	1.869136534	1.220359417	1.400643134	1.241446641	1.764938249	1.576574226	2.098423951	2.136119882	2.008620447	1.731502686	1.635105418	1.859804081	2.260579191	2.167534984	1.072068464	1.017752796	1.921602653	2.439936224	1.153539153	1.300526306	0.77671262	1.622652935	1.591311012	1.913479441	0.841717513	1.190717222	1.160628973	1.78860218	1.412187775	0.731306616	0.92287051	0.675113334	1.010464941	0.798471151	1.743642909	1.590612991	0.600323756	0.765160699	1.615906073	1.663555417	1.241720099	1.428255631	1.908184708	0.794357797	1.349840529
A_AM388155	0	0	0.367208619	0.358028229	0	0	0.371900559	0	0	0	0	0	0	0	0	0	0	0	0	0	0	0	0	0	0	0	0	0	0.363177607	0	0	0	0	0	0	0	0	0	0	0	0	0	0.293565624	0	0	0	0	0	0
A_AM388165	0.199570986	0.369182475	0.100892745	0.196740756	0.492411608	0.210433474	0.204363766	0.428139326	0	0	0.132675805	0.106625671	0.119060487	0	0.33229877	0	0.085756979	0.357509863	0	0	0	0.115701299	0.14586827	0.088101005	0.245543739	0.242987006	0.083844064	0.078901584	0.498926002	0	0	0.339260665	0.178575116	0	0.145874465	0.21342495	0.174240183	0	0.183740458	0.177474253	0.081334958	0	0.322635581	0	0	0	0	0.083707315	0
A_AM388166	3.320257714	3.249358451	3.140513237	3.273171249	1.691301189	1.806955696	0.877418085	1.378634267	2.481079432	2.8531483	3.845016341	2.517834339	3.194849138	2.140309137	2.61560918	2.721494745	3.313711294	2.110539141	2.061395782	1.332046003	2.794460658	4.222404603	1.330829601	1.134762047	1.493479356	1.043243614	2.60983476	0.931582024	1.285257281	1.893917737	1.503700031	3.398701148	2.012578984	1.80793509	0.548011929	1.374482236	0.374042547	2.786794095	2.662448753	1.904925738	2.706335497	1.298176835	2.683840216	1.172381293	1.769637027	2.271738934	5.503646512	1.617255396	1.803492024
A_AM388179	1.640967855	0.080949185	0	0	0.755784056	0.115352294	0	0	1.660332181	0.364278109	2.327304035	0	1.827414626	0	1.578673208	1.329447107	2.162413367	0	0.123854325	0.302346833	0.095142697	0	0.0799599	0	0.089732345	0.177596008	0.091920786	0.086502195	0.328192608	2.940379685	2.084421231	2.727572743	1.859884409	3.367397	10.87500825	3.275779274	0.095512394	0	0.302160341	0.097285198	0	0.265193311	2.476006087	3.193275042	0.258217024	0.092814777	0.110224737	0.091770863	2.807007827
A_AM388192	0.105994368	0.078430766	0	0	0	0	0	0	0	0	0	0	0	0	0.235316759	0	0	0	0	0	0	0	0	0.093582845	0	0.086035399	0	0	0	0	0	0	0.189686457	0.105246243	0	0	0	0.11491225	0	0	0	0	0	0	0	0	0	0	0
A_AM388206	1.82865683	2.706237289	1.040033358	1.014032029	0.338395326	1.807677324	0.819250592	1.961507328	2.64754163	2.09314434	1.215700351	1.099130122	0.954576011	1.612170461	1.77615285	2.904087044	2.652027729	2.047400735	1.035153078	0.947611001	0.89458453	1.722766471	0.250609145	1.109988221	0.843713389	0.927697995	2.400806461	0.451856515	1.3714886	1.374270276	2.292267505	1.036208292	1.329471771	1.134843676	0	1.955599859	0.997845135	0.743441875	0.841801333	2.84582516	1.770009797	1.385274961	1.940065472	1.946061387	2.697666668	1.745392265	1.957633584	2.972144545	1.008067807
A_AM388244	0	0	0	0	0	0	0	0	0	0	0	0	0	0	0	0	0	0	0	0	0	0	0	0	0	0	0	0	0	0	0	0	0	0	0	0	0	0	0	0	0	0	0	0	0	0	0	0	0
A_AM388246	0	0	0	0	0	0	0	0	0	0	0	0	0	0	0	0	0	0	0	0	0	0	0	0	0	0	0	0.367353478	0	0	0	0	0	0	0	0	0	0	0	0	0	0	0	0	0	0	0	0	0
A_AM388249	0.383283206	1.607130426	0	0.755695298	0.252185088	0.538860002	0.784975822	1.2333853	0.204108505	0.319068593	0.33974483	0.546075759	0.457319834	0	0.850922207	0.423437536	0.219599121	0.34330523	1.157153262	0.353097909	1.666696178	1.333250865	0.466908705	0.338402253	1.047945599	1.451847363	1.180853806	0.30306662	0.766564164	1.355503981	0.384364141	0.144791605	0.114319963	0.634296555	0.280157119	1.366300794	0.223089662	0	0.235253408	0.113615214	0.104137794	0.309707902	0.206544385	0.466161133	0.452340893	0.867155205	0.386180238	1.393278359	1.639092071
A_AM388260	0	0	0	0.163267503	0	0	0	0.177648088	0	0	0	0	0	0	0.367682435	0	0	0	0	0	0	0	0	0	0	0	0	0	0.331231429	0	0	0	0	0	0	0	0	0	0	0	0	0	0	0	0	0	0.834340021	0	0
A_AM388264	2.817571811	2.382706811	3.05232481	1.686408634	1.78764113	0.848837134	2.473060256	0.755566553	2.732929631	1.591603297	1.337954324	3.655865843	2.401304331	0.236572599	4.356338727	1.667545854	3.718668667	1.622370709	1.367100901	1.668648345	1.487758801	1.050099134	2.500686846	3.198401043	3.961853402	1.143508471	4.481235261	3.500966482	1.811290851	0.782925881	2.82551792	2.73698899	1.620738712	1.498759792	0.956185573	1.291356025	1.40568451	2.072784263	2.316137634	1.52126137	1.55840525	3.049163592	3.578940685	1.591023465	2.968951009	3.329583275	0.709717081	2.532411168	1.694420073
A_AM388267	0	0	0	0	0	0	0	0	0	0	0	0	0	0	0	0	0	0	0	0	0	0	0	0	0	0	0	0	0	0	0	0	0	0	0	0	0	0	0	0	0	0	0	0	0	0	0	0	0
A_AM388279	0	0	0	0	0	0	0	0	0	0	0	0	0	0	0	0	0	0	0	0	0	0	0	0	0	0	0	0	0	0	0	0	0	0	0	0	0	0	0	0	0	0	0	0	0	0	0	0	0
A_AM388284	0	0.260791955	0	0	0	0	0	0	0	0	0	0.376603972	0.420523985	0	0	0.38936785	0.60579068	0	0.399018366	0	0	0	0	0	0	0.286078298	0.592277771	1.672091694	0	0	0	0.399425117	0	0	0	0	0	0	0	0	0.287276674	0.427183313	0	0	0	0	0	0.295655885	0.282602081
A_AM388297	0	0	0	0.118740002	0	0.127004041	0.123340758	0.25839722	0.096212763	0.100268469	0.320298156	0.257409449	0.143714426	0	0	0	0	0.107884921	0.272729725	0	0.104753071	0	0.176073316	0.106344142	0.197592436	0.097767499	0	0.380959163	0.361343377	0.42597207	0.120787833	0.13650387	0.215552792	0	0	0.128809502	0.10516011	0.130582103	0.221787725	0.214223972	0.098177045	0.145990257	0.194721979	0	0	0	0.121358549	0.202081295	0
A_AM388303	0.585244977	0.216526654	0.295869521	0.144236321	0	0.308549695	0.149824969	0.313881285	0.350615837	0.243597017	0	0.312681416	0.349146703	0.171986828	0.324823747	0	0.125741828	0.393151184	0	0.202182852	0.254492123	0.169647917	0.106940235	0.516715097	0.24002026	0.356281561	0.491748006	0.231380105	0.29262163	0.517438466	0	0	0	0.43583567	0.106944776	0.156467985	0	0.158621204	0.538821712	0.260222984	0.238516012	0.177337858	0.118266724	0.177948354	0	0.124132647	0.147417133	0.368209477	0
A_AM388308	1.063883992	1.476043688	1.882456082	1.048796448	1.049989957	1.682685509	1.906508813	2.139701883	1.80586707	1.439169368	1.945007578	1.563116486	1.428061935	1.875871205	3.247633703	1.322258478	1.371474067	2.382291561	1.053912823	1.470147427	1.272224096	2.312950696	2.235607478	1.643787896	1.636197589	1.295328502	1.117401371	1.261838714	2.260746852	2.06936915	3.734095244	1.507124513	1.784921351	1.452515531	3.110542486	1.706606197	2.206016735	2.45096296	2.938481234	2.601746156	1.734339477	1.611862687	2.472390039	0.970446969	1.726406382	0.902615083	1.607887982	2.565831464	1.70611814
A_AM388315	0	0	0	0	0	0	0.312206293	0	0	0	0	0	0	0	0	0	0	0.091027902	0	0	0	0	0.07428093	0	0	0	0	0.24107572	0	0	0	0	0.090936334	0	0.074284085	0.108683018	0	0	0.093566696	0	0.165673764	0	0	0	0	0	0.409585101	0	0.244466857
A_AM388325	0.460845079	0.596755827	0.232979382	0.908619145	0.227413284	0.728892757	0.353934348	0.123581279	0.460147998	0.671362794	0.612744299	1.107979801	0.687329863	0.541716966	1.151005884	0.509125111	0.59408458	1.238331266	0.391307866	0.47762036	0.601191536	0.267174981	0.421044887	0.203440968	0.472503652	0.280550215	0.484027325	0.728791442	0.69126559	0.244470927	0.808753318	0.652844596	0.618542793	1.029582814	0.084212553	0.492836357	0.100587931	0	0.424289561	0.102454943	0.375633912	0.558571417	0.27938371	0.560494331	0.679846753	0.586481781	0.34824627	0.386590304	0.461901952
A_AM388361	0	0	0	0	0	0	0	0.13559006	0.302917216	0.105228747	0.67228659	0.270143485	0.150823973	0	0	0.698247999	0.869084862	0.113221984	0	0	0.109935201	0	0	0	0.414734654	0	0	0	0	0	0.380289609	0	0	0	0	0	0	0	0	0	0	0	0.204354869	0	0.59672768	0	0	0	0.101357284
A_AM388362	0	0	0	0	0	0	0	0	0	0	0	0	0	0	0	0	0.135137921	0	0	0	0	0	0	0	0	0	0	0	0	0	0	0	0	0	0	0	0	0	0	0	0	0	0	0	0	0	0	0	0
A_AM388387	0	0.086222747	0	0	0	0	0	0.124990186	0.093078797	0	0	0	0	0	0	0	0	0	0.13192301	0	0.101340919	0	0.085169015	0	0.0955781	0	0.09790911	0	0.116524411	0	0.116853376	0	0.104265764	0.115702303	0	0	0	0.126328614	0	0	0	0.141234874	0	0	0.13751949	0	0	0.293248264	0.186867174
A_AM388391	0.446466137	0.4129545	1.579970939	1.32040364	0.330476558	1.059225589	0.342891155	0.359176166	0.267474484	0.185832982	0.296812956	0.954141732	0.532707451	0.393611041	0.867294606	0.369929829	0.671473133	1.899515159	0.252732382	0.771196681	0.485361342	0.776516365	0.244744656	0.394186712	0.915521896	0.815390094	1.594345233	0.441282649	0.334848621	0.236843129	1.34317578	0.252990012	0.599243486	1.108287272	0.815850164	1.313012932	0.487247312	0.24201488	0.822102394	0.297774663	0.363913666	0.947000761	0.451110982	0.135751552	1.712450183	0.189394272	0	0.187264102	1.521466118
A_AM388397	0	0	0	0	0	0	0	0	0	0	0	0	0	0	0	0	0	0	0	0	0	0	0	0	0	0	0	0	0	0	0	0	0	0	0	0	0	0	0	0	0	0	0	0	0	0	0	0	0
A_AM388435	2.002225704	0.790160701	2.15940591	1.052709867	1.449123267	1.407470155	0.956811326	0.859074338	0.746366921	0.777828909	0.70991457	2.282107651	0.318531228	0.941435362	1.185364269	1.327192278	2.064887261	1.195590354	0.604483047	1.475633051	1.393059492	1.702492813	0.975630129	1.060663779	1.642302804	1.083468181	1.682356169	0.844364711	0.800887932	1.132958551	1.070865267	1.058923679	0.358316301	1.192856207	1.073238715	0.570991377	1.048854382	1.736547067	0.737361429	0.356107386	0.979206127	0.64715084	0.539481603	0.649378693	0.945189926	0.679487287	0.268981261	1.567638107	1.605453987
A_AM388438	1.831387333	1.084111269	1.728261727	1.083249232	0.602489971	0.643689422	0.500098362	0.916736893	0.585157489	0.406549288	1.136347896	1.43507964	0.58270559	1.004626132	0.948695976	0.539533607	2.413341881	1.093577526	1.520491488	0.337431449	0.955648321	1.132530125	1.070862285	0.754571577	2.904204185	0.792817672	1.43622306	0.096539993	1.220921307	1.295362166	0.734620883	0.415102212	0.873981968	0.606153704	0.535453879	0.783407964	0.639574458	1.456012728	1.348893263	0.760019859	0.497586731	1.331849681	0.3947606	1.633420126	0.288180774	0.207170185	0.984122564	0.409680169	1.860061821
A_AM388472	0	0	0	0.223909718	0	0	0	0	0	0	0	0	0	0.266989076	0	0.250925947	0.195199219	0	0	0	0.197534362	0	0	0	0	0	0.19084506	0	0	0	0.227771343	0	0	0	0	0	0	0.246240536	0.209114141	0.201982602	0	0	0	0	0	0	0	0	0
A_AM388485	0.424186948	0.732382152	0.714823103	0.278780874	0.139549061	0.1490917	0.144791324	0.151667933	0.451781671	1.412477567	1.128006551	0.151088155	0.506124717	0	0	0.781044204	0.1215173	0.379942547	0.480241472	0	1.598622948	0.491844852	0.206694763	0.124838776	0.927825352	0.229541085	0	0.223606465	0	0.600065003	1.276149716	0.320487347	0.506080467	0	0.31005531	0	0	1.532920336	0.650898758	1.005921259	0.806759198	0.342759733	0.342880007	0.687879406	0.166871476	0.119962182	0	0.711677605	0.113375934
A_AM388489	8.842788577	4.044912532	6.339918701	7.607898727	3.808278182	8.815507452	6.914843199	9.657668663	4.494973818	8.833539483	7.482020979	6.18476815	5.1795325	6.047752559	6.424940712	7.282491262	4.283416571	6.768384766	5.096675043	4.443479301	4.194830831	7.084039554	3.290394827	4.400496715	5.934433502	6.394653552	4.72823996	0.254258138	2.250885035	4.435087181	5.804330392	3.461983545	3.596583097	7.024299824	6.933626375	5.330108267	7.018551172	4.706237669	6.365058507	8.006681124	5.110942542	4.092320143	7.537709701	8.603902866	6.641109741	7.77516689	8.099660432	5.799506116	5.414528862
A_AM388498	2.436557843	3.605872672	0.223963152	0.545909916	0	0	0.340237199	0.118798722	0.884680827	0.737578585	2.797898601	2.130202652	0.528584328	2.08301075	1.721163598	0.856488722	3.236197579	1.984013715	0.626940622	0.612182133	1.252172155	0.898923872	0.242850348	0.68448753	0.181687163	0.179795339	2.698714582	2.014188886	1.107523044	1.25338655	0.444259894	0.627579712	2.675724205	0.219941839	0.080953553	0	0.676866468	0.840495949	0.101967422	1.772819433	0.631919743	0.268477438	2.327620936	0.134700843	0	2.067212098	7.253333684	2.973035031	0.088805298
A_AM388500	2.425294864	2.2931029	1.226103356	4.11766176	7.180863521	1.846940121	3.863283394	5.781090335	1.937301064	3.364941851	1.43319853	1.295772988	1.76841819	0.633533401	1.346091627	1.041980629	0.578980735	0.844793787	6.254293527	3.723819753	1.874902418	4.530653704	1.181780224	2.141302393	6.410032588	2.187340659	1.584984393	0.319618281	1.6168585	4.002693487	3.648202012	4.122879601	2.411268517	8.562406223	2.363660816	12.10372681	1.999824468	4.090097046	2.977218274	1.557662439	1.098251693	3.756156099	1.742596697	4.916200276	7.791735157	2.629227645	0.407271061	8.251082038	4.105447182
A_AM388524	0	0	0.736018439	0.410067216	0	0	0	0	0.083067415	0.346275993	0	0.555600336	0.496316099	0.244481276	0.230870366	0	0	0.46572415	0	0	0	0	0.912100725	0.459072824	0	0	0	0	0.519956313	0	0	0	0	0	0	0	0	0	0	0.092477499	0	0	0	0	0	0	0	0	0
A_AM388525	5.057319644	4.952878406	4.963042067	7.331763109	5.431678818	5.489426218	5.788040713	7.020238804	5.346709278	4.581497751	7.119808499	7.788107502	3.194583455	5.070572166	5.118506417	5.094161907	6.391658421	5.195971054	4.041616384	2.055455602	6.468120997	6.898780176	2.500533936	4.202472888	3.416171931	5.433108633	5.124249366	0.352842634	2.826140922	3.682311576	6.115731578	5.225742751	2.795016136	4.430844956	2.935534053	5.090251608	1.947976261	6.611635194	4.108375529	5.555571362	4.364694254	2.16344813	3.967713347	6.331779774	5.441883509	4.669297255	5.994759072	5.240669598	4.890014805
A_AM388538	0.865914656	0.800919319	0.875523123	0.533521642	0.534128779	0.456522846	0.221677489	0.348308506	0.432302431	0.540630597	0.719580578	0.578295055	0.516589222	0	0.240300775	0.597894656	0.651156245	0.775596284	0.367628117	0	0.188270269	0.627517637	0.632904992	0.095564933	0.976602857	1.054291579	0.727578745	0.941447492	0.649434087	0.612471794	0.759812119	0.736005738	0.484260054	0.537376809	0.712048351	0.347259506	0.283502748	0.352038286	0.398613944	1.058804412	1.146933652	0.393577364	0.787430939	0.658220461	0.894188755	0.734654939	0.327172365	1.180387112	0.520740295
A_AM388569	0	0	0	0	0	0	0	0	0	0	0	0	0	0	0	0	0	0	0	0	0	0	0	0	0	0	0.511627181	0	0	0	0	0	0	0	0	0	0	0	0	0	0	0	0	0	0	0	0	0	0
A_AM388606	9.499411228	11.03303379	7.051639805	7.942209402	9.968728183	11.79152475	8.126808513	9.802591662	8.068289139	9.109095528	6.235316883	12.33488774	6.312807118	11.30777264	8.676069565	10.0960793	9.817372488	10.98576737	4.628613049	4.320256766	6.902082997	10.17801968	5.185433144	5.095939812	8.679455311	8.491477011	10.60874008	3.232710609	5.170550438	5.86853488	8.32035316	8.31274156	6.886096578	9.432362885	6.152470064	5.400906669	7.138869192	8.082483491	8.8565989	9.089217092	8.625059683	8.307459017	7.970183338	8.921044434	10.785226	6.121095562	11.99430388	8.473149838	8.773963436
A_AM388613	0	0	0	0	0	0	0	0	0	0	0	0	0.526952895	0	0	0	0	0	0	0	0	0	0	0	0	0	0	0	0	0	0	0	0	0	0	0	0	0	0	0	0	0	0.356990296	0	0	0	0	0	0
A_AM388616	0	0	0	0	0	0	0	0	0	0	0	0	0	0	0	0	0	0	0	0	0	0	0	0	0	0	0	0	0	0	0	0.120839492	0	0	0	0	0	0	0	0	0	0	0	0	0	0	0.107432158	0	0.085496606
A_AM388622	0	0	0	0	0	0	0	0	0	0	0	0	0	0	0	0	0	0	0	0	0	0	0	0	0	0	0	0	0	0	0	0	0	0	0	0	0	0	0	0	0	0	0	0	0	0	0	0	0
A_AM388629	3.588524062	3.319170342	3.174800539	4.09038834	6.197903102	5.084541087	5.052717937	7.337590009	3.314363812	3.267369085	2.385669027	4.433655851	2.943667896	1.977309381	3.734454829	2.973354487	4.240534759	5.223118238	3.808811678	2.324468992	2.92586163	2.860614884	3.934327894	4.158422672	5.334995775	4.733295477	4.617074444	1.596087526	2.691385152	3.093438551	4.610763149	5.464861833	2.909962687	5.010743944	4.754181413	7.555343577	2.056061464	2.674681689	6.710990644	1.994499048	3.839061012	3.126205155	2.538100283	3.273357175	7.54374154	2.378560514	1.694834902	3.762893084	7.733020583
A_AM388637	0	0	0	0	0	0	0	0	0	0	0	0	0	0	0	0	0	0	0	0	0	0	0	0	0	0	0	0	0	0	0	0	0	0	0	0	0	0	0	0	0	0	0	0	0	0	0	0	0
A_AM388641	1.319291603	1.126399297	1.436540953	0.80035814	1.302062014	1.39109958	1.14313264	1.197423711	0.891708079	1.182741263	0.674670585	1.084405763	0.484348193	1.431515898	3.154245913	0.896926791	0.872166723	2.27246961	0.689367901	0.560949869	0.529560204	0.941365465	1.038457942	0.985606562	0.998892826	1.976983643	0.511627181	1.043179665	1.217804062	1.220274033	1.730092964	0.690070628	0.363229385	1.813818233	1.409395625	1.410875146	0.443014932	0.660134204	0.467169889	0.541485274	1.985265188	0.615022784	0.738286313	1.727992097	0.83838123	0.516603101	2.249522713	0.766189081	1.220600478
A_AM388645	0	0	0	0	0	0	0	0	0	0	0.267215035	0	0	0	0	0	0	0	0	0	0	0	0	0	0	0	0	0.158911336	0	0.14215023	0	0	0	0	0	0	0	0	0	0	0	0	0	0	0	0	0	0	0
A_AM388666	5.562280675	5.245655263	3.969883427	4.838293064	4.413239039	4.485023799	4.467342078	5.030473918	4.268854708	3.904050675	4.930443267	3.496216751	3.383423161	4.23071867	4.963712876	4.458143168	5.155223278	4.689047049	4.568638642	2.562112874	4.078663005	5.817165022	2.391483609	3.755439639	4.562397301	2.744345624	3.573981033	1.207338566	2.94472819	3.471412633	4.265504487	2.966462152	2.537345514	5.414726687	3.029341205	4.665417346	2.094866341	3.428974544	4.116934645	3.006646508	4.444905861	3.701387121	5.201392142	4.775309171	4.762450866	3.701272215	7.582319316	5.032009082	3.672965463
A_AM388683	0	0	0	0	0	0	0.131063345	0	0	0	0	0	0	0	0	0	0	0	0	0	0	0.148403992	0	0.113002541	0.104982028	0	0.107542386	0	0	0	0	0	0	0	0	0	0	0	0	0	0.104324087	0	0	0	0.15105003	0	0	0	0
A_AM388691	0	0	0	0	0	0	0	0	0	0	0	0	0	0	0	0	0	0	0	0	0	0	0	0	0	0	0	0	0	0	0	0	0	0	0	0	0	0	0	0	0	0	0	0	0	0	0	0	0
A_AM388706	0.596218321	0	0	0	0	0	1.221073501	0	0.476253178	0.496328923	0	0	0	0	0	0	0	0	1.350012139	0.82389512	0	1.382630527	0	0	0.489041279	0	0	0	0	0	0.597899774	0	0.533493159	0	0	0.637607037	0	0	0.548924619	0	0.485976374	0	0	0	0	0	0	1.000302411	0.478068521
A_AM388708	0.716656412	0.441909574	0.845376771	0.82424195	1.414594149	0.629719535	0.366933606	0.768720944	0.381638607	0.894883534	0.635249098	1.14867355	0.285029613	0.842419623	1.060693236	0.659780246	1.026506745	0.534921895	0.135226592	0.660216457	0.831029369	0.830963255	0.174603589	1.054564618	0.391886167	0.29085423	0.501804623	0.188889602	0.23888477	0.760349478	0.9582367	0.406093316	0.748137319	1.067397207	0.785749516	1.149608682	0.72997619	0.517968407	1.539554859	1.168396855	0.681502762	0.723858202	0.772386349	0.29054005	0.845779299	0.405348009	0.601727695	0.400788946	0.861959937
A_AM388711	1.50501712	1.541964086	0.585275874	1.483673616	0.457034464	0.488287381	0.592754127	0.372543564	0.647334417	0.867370933	1.693226662	1.484477792	1.105066265	0.952606656	0.771062194	0.767394888	1.492421214	0.829561722	1.048553118	0.479938905	1.208219883	1.476595708	0.761559829	0.408857091	0.664716302	0.845736328	2.529160256	0.366164632	0.810391457	0.409429466	0.116097044	1.312027489	0.414363619	1.034580788	0.169242704	0.495228767	0.101076222	0.502043812	0.639523828	0.411809189	0.094364344	0.561282929	0.280739941	0.422411383	0.546517584	1.17865756	3.032785475	1.748101302	0.371315356
A_AM388712	0	0	0	0	0.457034464	0	0.118550825	0	0	0.096374548	0	0.247412965	0	0	0	0.127899148	0	0	0	0	0	0.134235973	0	0	0	0	0	0	0	0	0	0.131202749	0	0	0	0	0	0.125510953	0	0	0.094364344	0	0.09357998	0	0	0	0	0.097116739	0.092828839
A_AM388715	0	0	0.132491022	0.258357367	0.129325686	0.414507694	0.268367803	0	0.314013085	0	0.174228118	0.140019425	0	0.308064319	0.145456788	0.14476497	0.112614934	0.11736931	0.148352982	0.181075851	0.113962132	0.303874841	0	0	0.2149632	0	0	0	0	0	0	0	0.234502488	0	0	0	0.22880991	0.426185544	0.241285547	0	0.106807994	0.158824565	0.105920198	0.159371328	0.309292918	0	0.132027432	0	0
A_AM388724	3.965211001	1.658385471	3.311956294	3.059200241	1.191042825	2.181409166	1.941948219	3.143729064	2.616523486	3.874953519	2.063028848	1.842183284	1.439914657	4.255741541	3.253325066	2.856927956	1.926122415	3.860460421	2.537372214	1.905877869	2.099100086	4.797561347	1.260090962	2.73983511	2.686781005	2.238993523	1.448582983	0	0.344799945	2.316877486	4.149280361	2.539958758	0.617052329	2.225387431	2.772317836	1.6593147	1.204146611	2.242865609	1.42852672	2.912929815	3.372558934	2.50751458	3.34452595	3.77422026	2.238088274	1.462671429	1.389628488	1.446220354	1.935313529
A_AM388737	0	0	0	0	0	0	0.161375353	0	0	0	0	0	0	0	0.174932612	0	0	0.141153399	0	0	0	0	0.115184526	0.417412471	0	0	0	0	0	0	0	0	0	0	0.92151534	0	0.412765014	0.341699423	0	0	0	0	0	0	0.185984508	0	0	0	0
A_AM388739	0	0	0	0	0	0	0	0	0	0	0	0	0	0	0	0	0	0	0	0	0	0	0	0	0	0	0	0	0	0	0	0	0	0	0	0	0	0	0	0	0	0	0	0	0	0	0	0	0
A_AM388743	0.7504846	0.832984095	0	0.4932277	0.370341738	0.923221682	0.384253899	1.475845658	0.899219288	0	0	1.069239249	1.19393523	0.147030698	0.694225577	0.967293207	0	0	0	0	0	0.145031174	0.182845367	0	0	1.725972389	0.210196482	2.07696005	0	0	0	0	0	0.496791707	0.731412525	0	0.436818919	0.678022456	0.575795055	1.001085099	0	0.9096316	1.213267718	0.912763058	0.738085373	0	0.75615711	0.629560958	0.20058819
A_AM388754	6.763821286	7.896627004	7.294799798	8.594181816	12.6092544	6.181041202	6.772340428	9.028702847	7.684084894	6.631621744	6.395196803	10.1184626	6.814962229	5.830570268	6.507052174	12.952207	10.0757244	4.981291577	10.38034544	8.723595392	9.804095166	6.796965196	10.54664368	10.08571421	16.02740327	9.760318404	11.11391818	2.971241369	4.809814361	9.036693204	4.823393136	6.302693396	5.110774804	8.954774891	5.493276843	6.590392066	3.018271901	4.073832405	6.504064817	5.212933332	4.533056935	5.283252445	6.803815045	7.495139791	6.208600493	6.248618386	6.05772923	3.782656178	9.882761013
A_AM388779	0	0	0	0.138568882	0	0	0	0	0	0	0	0	0.167713888	0.165228996	0	0	0	0	0.159136991	0	0	0	0	0.124102987	0.115294604	0	0.118106471	0.111144274	0.140561864	0	0	0.159299212	0	0	0	0	0	0	0	0	0.114572033	0	0	0.170956277	0	0	0	0	0.112707706
A_AM388781	1.648529919	1.341816674	1.333458028	0.812575589	0.813500284	1.21678065	0.168812005	0.530488301	1.053463252	0.548935214	1.534331491	1.056920824	0.786786811	0.96891197	1.097964139	2.003360387	3.258567609	1.033607145	0.559912869	0	1.863832285	0.382294155	0	1.309944206	0.946531508	0.40143245	1.385165755	0.782107405	1.483672575	0.699614958	0.99190746	0.373655755	1.327586664	0.982136601	2.168958341	0.352593753	0	0.71489188	1.21421114	0.439800827	0.268742695	0.999057748	1.998816632	1.002497061	0.389110446	0.419591228	0.498297082	1.38290656	0.528739378
A_AM388800	0.757904645	0.336487926	0.459788758	1.046018915	0.598405293	1.118819496	1.086548455	1.788524822	1.089731849	1.514223833	0.403087087	1.133801365	1.44688761	1.247268884	3.701751976	2.176995244	1.563247983	1.493474731	0.343223425	0.418929722	1.05463261	0.527274354	1.772670336	1.070651196	0.372997586	0.738227472	0.636824087	2.516993959	1.061063391	0.643290025	2.12811784	1.3742932	0.542535416	0.903066281	0.443186403	0.162103484	0.26468265	0.657337025	0.41867132	0.134797711	1.606193101	0.734900106	2.695579266	0.921787552	2.146702543	0.128603526	0.610906592	0.254314172	1.093885598
A_AM388803	1.439561338	1.810851184	2.037749239	1.561060709	1.846989377	1.821498599	0.8844798	2.316216525	1.609869899	1.318217663	1.148433229	1.84588989	1.030579907	0.676873714	1.757773574	0.795187862	1.237178149	1.160468384	1.140855329	0.596785198	1.00158268	1.836088829	1.05218863	0.762596627	1.29886215	1.752733234	1.693413909	0.68296703	0.431867135	1.629150324	0.866172711	0.815727352	0.386433677	1.429400687	0.94700998	1.077645697	0.879790217	1.09247562	1.85551984	1.536205706	1.525398679	2.093799901	0.698178204	1.925923931	1.189253052	0.732807215	0.870265326	0.845325981	0.923432152
A_AM388806	7.050172844	7.342150162	2.376134606	6.435361415	8.762051231	3.579289066	5.615155517	4.481399953	6.883075132	7.173220931	5.20776747	7.533453905	7.477346188	7.980439907	6.956444323	4.038625651	6.283420117	3.274346722	3.547477154	6.494939635	5.223125736	9.991271692	12.78716394	3.919208577	7.496253187	6.358455602	6.80146718	19.82099935	9.922436378	5.356054658	4.975224398	7.398111206	7.243045813	4.926215579	8.207035797	6.422611033	7.751144469	7.926428947	7.692958169	3.947506693	7.023600152	8.861715151	5.909883141	7.304325301	7.39593869	4.209184022	6.577279	5.038019444	10.04990759
A_AM388839	0	0.102997601	0.14073949	0	0	0	0	0.149307343	0	0	0	0	0	0	0	0	0	0	0	0	0.121057051	0	0	0	0	0	0	0	0	0.098454245	0	0	0	0	0	0	0	0	0	0	0	0	0	0	0.164274254	0	0	0	0
A_AM388847	2.895630293	3.928151343	2.805771086	4.281848567	4.048570046	4.452637455	3.706462567	5.694325236	2.698500302	4.821002692	4.972993467	3.996574697	4.030789766	4.254716308	6.56248043	6.7978505	3.940193343	3.458139251	4.234439425	4.001379337	3.357751042	4.056959725	6.084773136	5.432697218	5.640880862	4.113159476	5.068819037	3.911416293	4.94668724	5.03494677	7.380482879	2.59794718	4.750158316	5.390985896	5.379520621	4.386908452	3.792148053	4.970487726	5.442962499	3.540656236	5.310500682	4.240856938	3.998532113	4.4021962	5.410800565	4.094493377	4.254712014	6.072662194	5.127345347
A_AM388862	0	0	0	0	0	0	0	0	0	0	0	0	0	0	0	0	0	0	0	0	0	0	0	0	0	0	0	0	0	0	0	0	0	0	0	0	0	0	0	0	0	0	0	0	0	0	0	0	0
A_AM388868	0	0	0	0	0	0	0	0	0	0	0	0	0	0	0	0	0	0	0	0	0	0	0	0	0	0	0	0	0	0	0	0	0	0	0	0	0	0	0	0	0	0	0	0	0	0	0	0	0
A_AM388881	0.899952182	0.887895463	0.60662556	0.73932454	0.888199052	0.158155975	0.921564907	0.804444174	1.198121203	1.373488843	0.79772371	1.282190462	1.968616475	1.586821868	0.832488533	0.497117443	0.773430868	0.94043082	0.509438543	1.243615276	0.782683321	0.521747369	1.096305554	0.529714219	0.738175516	0.730489239	1.38632732	0	0.899949542	0.954820414	0.300830075	0.679943806	0.805272693	0.446800089	0.877081686	0.802021431	0.261908199	0.162611675	0.414282732	1.333847372	0.733549244	0.181799188	0.363725962	0.182425042	1.06210021	0.381766442	1.813508876	0.377472608	0.360806431
A_AM388890	0.390962833	1.735762851	3.162408656	2.697928567	2.315141791	1.648970499	2.802463774	2.516195875	0.312297166	1.301846355	1.039656311	0	0.466482891	1.838285443	0.433985825	1.727686852	2.015991935	0.700367683	0.442626931	0.540259095	1.360072656	0	1.143033332	1.725913131	2.565462449	0.317343686	1.314015165	0.309138993	0.390961686	1.935728817	1.176196277	2.658468814	0.69966316	1.164610068	2.28616374	1.672411901	2.730714991	0.847713322	1.79975285	0.695349941	1.593365161	0.947740028	0.632048392	0.475501338	2.768425138	0	0.787835823	1.311872015	2.82138799
A_AM388898	3.937077336	3.616447079	3.157157977	3.479735463	3.081730487	3.292465289	3.614562926	3.786230226	3.470231888	2.599369691	2.707643808	3.916824231	3.401695918	3.830052024	2.863318244	2.699715602	2.800201321	2.675218493	2.612926721	3.376875636	3.660195529	4.092796247	2.778416884	2.637011865	3.229342794	3.195717155	4.106609063	0.966132677	1.493369781	3.072818638	2.586739061	4.000314553	2.308091847	2.696061257	2.282367927	1.742227958	1.422355342	2.50212158	3.874762019	2.052403859	2.766468923	2.139158943	3.401907522	2.476757445	3.364660912	1.727728586	1.778236645	2.733274141	3.918891857
A_AM388906	0	0	0	0	0	0	0	0	0	0	0	0	0	0	0	0	0	0	0	0	0	0	0	0	0	0	0	0	0	0	0	0	0	0	0	0	0	0	0	0	0	0	0	0	0	0	0	0	0
A_AM388924	0	0	0	0	0	0	0	0	0	0	0	0	0	0	0	0	0	0	0	0	0	0	0	0	0	0	0	0	0	0	0	0	0	0	0	0	0	0	0	0	0	0	0	0	0	0	0	0	0
A_AM388932	1.586976676	0.587143441	1.470870754	1.434098285	0.391562798	1.11556969	1.48966453	0.992990424	1.162022542	0.990822989	0.527515078	1.837075567	0.631174632	1.088190228	0.880806721	1.022720359	1.932147538	1.30299459	0.598896328	2.010243177	1.150153863	1.686758129	1.159935858	0.817336311	1.193224563	1.073454612	1.000084555	0.941131092	1.851467358	1.216028217	0.928347154	0.449630123	0.35500469	1.313146287	1.353315966	2.12142822	0.461849208	0.430124412	1.095819942	1.176053968	0.862361034	0.961754668	1.068991273	0.643377042	1.56075724	1.122012279	0.266495297	0.665635616	1.166451843
A_AM388950	1.030265258	0.677641817	0.231488314	0.338551493	0.112978919	0.241409281	0.468892225	0.736742152	0.640084272	0.571770919	0.76102842	1.100888731	0.956103333	0.269124989	1.270710496	0.632333388	0.983804064	0.410135315	0.259202331	0.632751452	0.696901229	1.194592775	0.753030359	0.202138946	0.845063331	0.557509387	1.250416831	2.715476912	1.831577309	0.242906313	0.459187027	0.389199834	1.331598926	0.45466377	0.753062336	0.734523307	0.599665012	0.744631382	0.737754688	0.203598463	0.373229855	0.6937457	0.277595654	0.278453584	0.40529744	0.388485532	0.576695823	0.768232252	0.917891559
A_AM388951	1.974735839	3.372023373	2.303824777	4.492456122	2.848460017	3.523755429	3.11101529	4.073459352	2.790782956	3.287783948	2.827600285	2.597048197	2.174939337	2.321274453	4.552704804	3.020700896	3.002586714	3.12934987	2.235688893	1.889186263	3.434833171	2.289706605	7.327790117	2.01173314	5.357649685	3.575675033	3.95669216	9.248572284	6.835604008	4.620033383	3.503616511	2.06581653	3.398045601	4.374087494	2.553732266	2.924057751	4.509158354	3.128980065	3.776041967	3.24201374	2.971575281	2.761726514	2.332942951	4.064476407	2.689075373	3.221914242	3.520170892	2.803395293	2.80142063
A_AM388964	0	0	0	0	0	0	0	0	0	0.352422904	0	0	0	0	0	0	0	0	0	0	0	0	0	0	0	0	0	0	0	0	0	0	0	0	0	0	0.369616008	0	0	0	0	0	0	0	0	0	0	0	0
A_AM388966	0	0	0	0	0	0	0.116108415	0	0	0	0	0	0	0	0	0	0	0.101558864	0	0.1566837	0	0	0	0	0	0.184069396	0	0.089655207	0	0	0.113705187	0	0	0	0	0	0	0	0	0	0	0	0	0	0	0	0	0.095115919	0
A_AM388974	0	0	0	0	0.441323904	0	0	0	0	0	0	0	0	0	0	0	0	0	0	0	0	0	0	0	0	0	0	0	0	0	0	0	0	0	0	0	0	0	0	0	0	0	0	0	0	0	0	0	0
A_AM388979	0.266466289	0.197172316	0.269423084	0.788062135	0.131493156	0.140484917	0.272865587	0.571649715	0.425701165	0.110911491	0.354296285	0.284732239	0	0.469841112	0.147894611	0.441573595	0.916018682	0.477345572	0	0.552331924	0.231744223	0	0.584287988	0.705792409	0.655697805	0.43258022	0.559741097	0	0.799396521	0.28271219	0.133608888	0.301986215	0.119216348	0.926049346	0.779083732	0.14248202	0	0.144442773	0.735988316	0	0.651588435	0.161486429	0.107695396	0	0.157238299	0.226073983	0.536960729	0.111765633	0.213661909
A_AM388983	2.582895252	1.815658073	1.828089119	1.273132872	1.656956174	1.634088093	1.586954731	3.047594643	1.650552531	2.042653329	1.545409697	2.345957233	2.157272862	1.669886551	3.0104829	1.854768511	2.663729415	3.238884484	1.315896309	1.606149332	2.021696447	0.89846027	0.84953786	1.710336298	1.906731342	1.467571341	2.061746718	0.816930479	1.549732605	1.278838894	2.072143622	1.902676687	1.733371276	3.46229744	0.660779727	1.795427759	0.225505796	2.52018744	2.73471471	1.72268555	1.78951589	1.565310696	2.192203945	1.88483924	1.371719676	1.314820166	1.821692581	1.083360012	2.278160459
A_AM388988	0	0	0	0	0	0	0	0	0	0	0	0	0	0	0	0	0	0	0	0	0	0	0	0	0	0	0	0	0	0	0	0	0	0	0	0	0	0	0	0	0	0	0	0	0	0	0	0	0
A_AM388990	0	0	0	0	0	0	0	0	0	0	0	0	0	0	0	0	0	0	0	0	0	0	0	0	0	0	0	0	0	0	0	0	0	0	0	0	0	0	0	0	0	0	0	0	0	0	0	0	0
A_AM389003	0	0	0	0	0.104147234	0.111269027	0	0.113191702	0	0	0	0.225518013	0	0	0.234275534	0	0.090689903	0	0.119470101	0	0	0.122356684	0	0	0	0	0	0	0	0	0.105822969	0	0	0	0	0	0	0.114403789	0	0	0	0	0	0.128343282	0	0	0	0	0
A_AM389038	0	0	0	0	0	0	0	0	0	0	0	0	0	0	0	0	0	0	0	0	0	0	0	0	0	0	0	0	0	0	0	0	0	0	0	0	0	0	0	0	0	0	0	0	0	0	0	0	0
A_AM389039	2.181286539	1.694750162	1.213019936	1.397729107	3.013919344	0.805004272	1.563569727	2.10577978	1.393911741	1.361878142	1.59514341	2.330811168	1.9519749	1.923053941	1.937058683	1.204903559	1.124775988	1.660704163	1.358243921	1.205700176	1.802199933	1.770441529	1.674038526	1.155519889	2.773221889	1.327909173	2.199372943	1.811007849	1.85408812	1.774277568	1.968694378	2.224846614	1.756623817	3.46542508	1.275512086	1.516260638	1.42831796	1.182405015	1.506195602	1.163863164	1.689064227	1.189731575	2.027661343	2.122359632	1.158433994	1.20291347	2.857105829	0.914910742	0.961967145
A_AM389056	3.879010761	4.039656916	3.195747301	2.974222456	2.83581625	2.575274709	3.383697654	5.085444073	3.328034258	5.501477219	3.247360224	4.451942937	3.771205055	4.053087182	5.103255005	3.174364396	4.691836651	4.246506464	2.92773717	2.580876281	1.874196506	4.830877745	3.570257726	3.678482324	4.006603253	3.731655872	3.500742208	5.452764883	4.740999246	3.556610177	5.906961625	3.581993121	3.342366781	3.851632092	3.045349138	5.377408749	1.756047141	1.713300118	4.629484741	3.960562468	4.56700689	1.567196612	2.787104958	4.717775326	5.086564259	3.534789288	4.487341994	2.169330531	4.147100419
A_AM389070	0.116714843	0.086363404	0	0.230119286	0.115190579	0	0	0	0.466153192	0	0.155185241	0.124715508	0.139259982	0	0.518234297	0	0.100306287	0.104541016	0	0	0.203012476	0.405992651	0.255923858	0.206095989	0.382936075	0.094737185	0.294206495	0.092287823	0	0	0.117044001	0.132272918	0	0.115891051	0.085311575	0.124817038	0.101900661	0.506138786	0.107456695	0	0.285402112	0	0.094343275	0	0	0.099022617	0.235194055	0.293726646	0.374344029
A_AM389072	2.335700638	2.183124411	1.740139814	2.423764987	2.062544706	2.851698981	1.258838661	3.296562466	2.651306354	3.070075812	2.124864574	2.101734881	2.200164149	3.034592336	3.002108131	2.987829581	2.112981237	3.633608623	1.113412074	0.67950113	1.817519773	3.991098429	1.078222163	1.193904857	1.008332535	1.995666478	2.169141013	0.097203498	0.737587512	2.521578997	3.698349119	2.089775743	1.979974612	2.075087011	2.066680236	2.234911265	1.180611958	2.532215826	2.603147679	2.405050571	2.605234171	2.533006209	4.769684774	3.588319377	2.756533277	1.355861231	5.078292253	1.753107319	2.562841554
A_AM389078	0	0	0	0	0	0	0	0	0	0	0	0	0	0	0	0	0	0	0	0	0	0	0	0	0	0	0	0	0	0	0	0	0	0	0	0	0	0	0	0	0	0	0	0	0	0	0	0	0
A_AM389081	1.698090154	1.926641836	1.144621804	1.004405142	1.117275706	1.074309498	0.347774098	1.214303389	2.351123285	1.979033047	2.257797922	1.814492238	1.350733686	1.996081306	2.010617874	1.625857207	1.7512335	2.332157894	1.794319932	1.251486259	2.85518417	1.968935877	0.827433148	1.199400391	1.114271269	1.378336104	2.187772875	0.805620128	2.150907886	1.121007511	1.58935383	2.565927178	2.329811898	1.910918735	1.158455597	0.968517019	1.680232266	1.104575824	1.563392903	1.409403916	1.199561936	0.960486531	2.562196172	1.101477783	1.068822363	1.824867756	2.053110128	1.424481282	0.816952535
A_AM389097	0	0	0	0	0	0	0	0	0	0	0	0	0	0	0	0	0	0	0	0	0	0	0	0	0	0	0	0	0	0	0	0	0	0	0	0	0	0	0	0	0	0	0	0	0	0	0	0	0
A_AM389104	1.1126936	0.988008093	0.787528283	2.193827717	1.7570594	0.938605292	1.595181557	1.90964788	2.577544418	1.759922153	2.810952561	1.426760926	1.327626267	0.915569072	1.358652358	1.106337576	2.58191191	0.996635194	0.755838834	0.922557522	1.645095658	0.774101073	1.789211584	1.866562972	2.190418172	1.44507358	3.272265602	3.167352541	2.44791874	1.574042984	0.892665293	2.395929514	3.086461202	0.883872027	1.870618814	1.30892891	0.874317183	1.20631056	2.458635931	0.989494862	1.904604141	1.213785246	0.809474107	0.947305154	1.838440955	0.944025884	1.121103854	1.493453056	2.676588918
A_AM389107	0	0	0	0	0	0	0	0	0	0	0	0.13774884	0	0	0	0	0	0	0	0	0	0	0	0	0	0	0.108317466	0	0	0	0	0	0	0.128002188	0	0	0	0	0	0.114638774	0.315227918	0	0.104202573	0	0	0	0.129886447	0	0
A_AM389116	0	0	0	0	0	0	0	0	0	0	0	0	0	0	0	0	0	0	0	0	0	0	0	0	0	0	0	0	0	0	0	0	0	0	0	0	0	0	0	0	0	0	0	0	0	0	0	0	0
A_AM389126	0.306189152	0.453130673	0.103195575	0.201231273	0.302190405	0.21523652	0.418056548	0.328433556	0.081526935	0	0.135704069	0.109059353	0.243555974	0	0.22658889	0	0	0.18283493	0.346650763	0.141037681	0.177527315	0	0.372994115	0.180223739	0.251148161	0.331377429	0.343031063	0	0.204125502	0	0	0.115668044	0	0.202685347	0.074601991	0.436592551	0.178217134	0.11065017	0.375868498	0.18152502	0	0.123706437	0.082499897	0.124132304	0.120452164	0.086591818	0.617006943	0.171235791	0
A_AM389128	0	0	0	0	0	0	0	0	0	0	0.47327638	0	0	0	0	0	0	0	0	0	0	0	0	0	0	0	0	0	0	0	0	0	0	0	0	0	0	0	0	0	0	0	0	0	0	0	0	0	0
A_AM389130	0	0	1.476328531	0	0.120088137	0	6.728364191	9.919289182	0	0	0	0	0	0.715149311	0	0	0	0	7.4388424	6.557532591	4.86781106	0	0	0	6.187869249	0	0	0	0	0	0	14.34126374	0	0	8.18236665	22.64155602	0	0	0	0.108204965	7.041698483	0	0	0	0	0	0	0	0
A_AM389145	0.117481443	0.521583911	0.356355163	0.694892228	0.695683001	0.743255175	0	0.378049134	0.375371963	0.195597605	0.468613559	0.125534657	0.280349323	0.138097798	0.260819067	0.519157133	0.403860453	0.31568297	0.266012244	0.487031598	0.510864729	0.272439513	0.68694614	0.414899314	0.578176882	0.190718865	0.493564809	0.743151864	0.822367685	0.166192059	0	0.798850235	0.105121805	0.11665224	0.257615742	0.125636855	0.205139919	0	0.540812433	0.208947519	0.095758891	0.284788875	0.189925872	1.143077109	1.525134046	0.199346024	0.236738843	0.394207847	0
A_AM389146	0	0	0	0	0	0	0	0	0	0	0	0	0	0	0	0	0	0	0	0	0	0	0	0	0	0	0	0	0	0	0	0	0	0	0	0	0	0	0	0	0	0	0	0	0	0	0	0	0
A_AM389155	0	0	0.109606209	0	0	0	0	0.116278749	0	0	0	0.926674016	0.258685967	0	0	0.119760111	0.093163264	8.350292875	0	0	0	0	7.447901277	5.168325321	0.088916596	0	0.182170284	0	0	0.613399781	0	7.739769433	6.2079204	0.107638203	0	0.115928552	0	0.117523892	4.491201431	4.241634643	3.887810993	5.124258014	3.242120957	0	3.838043941	0	0	0	0
A_AM389168	0	0	0	0	0	0	0	0	0	0	0	0	0	0	0	0	0	0	0	0	0	0	0	0	0	0	0	0	0	0	0	0	0	0	0	0	0	0	0	0	0	0	0	0	0	0	0	0	0
A_AM389172	0	0	0	0	0	0	0	0	0.095092149	0	0.158283781	0	0	0	0	0.131516928	0	0	0	0	0	0.138032998	0	0.105105525	0	0	0	0	0	0.084202133	0	0	0	0.118205015	0	0	0	0	0	0	0	0	0	0	0	0	0.119945055	0	0.095454613
A_AM389175	0.84503384	0	0.569607071	0	0.27799931	0	0	0	0	0	0	0	0	0	0.312674827	0.311187691	0	0	0	0	0	0	0	0.248694569	0	0.22863738	0	0	0	0	0	0	0	0	0	0.301231671	0	0.305377043	0	0	0	0	0	0	0	0.477959562	0.283806999	0.236291908	0.225859144
A_AM389182	0.121470626	0.089882457	0.49127401	0	0	0	0.124387793	0.521181489	0.19405902	0.202239289	0	0.129797294	0.144934413	0	0.269675402	0.268392779	0.417573881	0.435203008	0.137522459	0.167856391	0.105642316	0.28169043	0.088783998	0.428987576	0.099634896	0.394389776	0.510324226	0	0.121470269	0.257752879	0.121813197	0	0.434765223	0.3618398	0.266363305	0.259805924	0	0.263381219	0.33550571	0.216042512	0	0	0	0	0	0.309172484	0	0.305695134	0.292198077
A_AM389196	0	0	0	0	0	0	0	0	0	0	0	0	0	0	0	0	0	0	0	0	0	0	0	0	0	0	0	0	0	0	0	0	0	0	0	0	0.182646507	0	0	0	0	0	0.169100666	0	0	0	0	0	0
A_AM389200	0.116524753	0.431113737	0.353453248	0.344616748	0.575014859	0.122867101	0.35796943	1.124911674	0.372315188	0.679016768	0.154932496	0.747074329	0	0.136973223	0.129347567	0.386197102	0.400571687	0.52185377	0.13192301	0.161021848	0.202681837	0.5404419	0.085169015	0.308640491	0.286734301	0.56749734	0.489545552	0.552825104	0.349573234	0.164838703	0.350560128	0.26411498	0.208531528	0.231404606	0.511035787	0.747682519	0	0.126328614	0.750971792	0.310868988	0.379916384	0.282469748	0.659327354	0.283442166	0.687597449	0.098861343	0.117405501	0.195498843	0.560601522
A_AM389238	1.095094875	0.990388498	1.230273776	1.199516345	0.84061696	1.796200007	1.121394032	1.435686592	0.77755621	2.532290423	1.779615777	1.560216455	1.161447197	1.144238898	0.675335085	0.806547688	0.941139092	2.397687323	1.92858877	0.336283723	1.798973653	0.846508486	0.978284905	1.289151441	1.09784777	0.88888614	1.329099522	0.384846501	0.85173796	0.946701193	2.074346155	1.6547612	0.65325693	0.724910348	1.956652895	2.212106048	0.637399035	1.187231158	2.576584948	1.623074481	0.297536556	0.589919813	1.672025976	2.367802582	2.584805103	1.754956962	0.858178308	1.429003445	0.975650042
A_AM389242	0	0	0	0	0	0	0	0	0	0	0	0	0	0	0	0	0	0	0	0	0	0	0	0	0	0	0	0	0	0	0	0	0	0	0	0	0	0	0	0	0	0	0	0	0	0	0	0	0
A_AM389261	0.558954676	0.99263938	0.904251225	1.873494592	1.434302688	1.414507506	1.373707689	1.319037057	0.892974709	0.372246692	1.337745269	1.313994796	0.800309709	1.051269488	0.62046411	0.741015689	1.056820772	1.301698998	0.506254552	0.154480335	0.875015494	1.296216119	0.326836093	0.592203943	0.733561919	0.998145062	0.657520869	0.795549876	0.78253425	0.71163959	0.784743454	0.253385309	0.900269706	0.666011383	1.143974903	0.717307917	0.390406909	1.21196514	1.132157027	0.596479872	0.911205702	1.354972071	0.903631686	0.951745647	1.055462084	0.569070603	0.225271806	0.937783511	0.268913543
A_AM389267	0	0	0	0	0	0	0	0	0	0	0	0	0	0	0	0	0	0	0	0	0	0	0	0	0	0	0	0	0	0	0	0	0	0	0	0	0	0	0	0	0	0	0	0	0	0	0	0	0
A_AM389288	0	0	0	0.124834621	0.249953362	0	0.129671522	0	0.101151118	0	0.168369119	0.54124323	0.151090919	0.446556951	0	0	0	0	0	0	0	0	0	0	0	0	0.319201029	0	0	0.358268899	0.126987563	0	0.453233127	0	0	0	0	0	0	0	0.103216221	0.153483562	0.307074838	0	0.298891918	0	0	0	2.335343569
A_AM389296	0	0	0	0	0	0	0	0	0	0	0	0	0	0	0	0	0	0	0	0	0	0	0	0	0	0	0	0	0	0	0	0	0	0	0	0	0	0	0	0	0	0	0	0	0	0	0	0	0
A_AM389306	0.121884495	0.1803774	0	0.240311963	0.36087815	0.514074278	0.124811602	0.392217926	0.681520732	0.60878505	0.162058863	0.260479067	0.145428227	0	0	0.269307235	0.314247465	0	1.103928155	1.010569824	0.530011278	0	0.089086499	0	1.699564242	0.692533665	0.409650384	0	0.121884137	0	0.244456466	0.138131685	0.763431438	0.48409686	0.623631974	1.04276449	0	0	0	0	0.099347811	0	0.098522024	0	0	0	0	0.306736685	1.661430634
A_AM389307	0	0	0	0	0	0	0	0	0	0	0	0	0	0	0	0	0	0	0	0	0	0	0	0	0	0	0	0	0	0	0	0	0	0	0	0	0	0	0	0	0	0	0	0	0	0	0	0	0
A_AM389308	0	0	0	0	0	0	0	0	0	0	0	0	0	0	0	0	0	0	0	0	0	0	0	0	0	0	0	0	0	0	0	0	0	0	0	0	0	0	0	0	0	0	0	0	0	0	0	0	0
A_AM389311	0.189777715	0	0.191883549	0.187086369	0.18729927	0.200107163	0.388670611	0	0.454777571	0	0	0	0.452871984	0	0.210661554	0.209659611	0	0.169983138	0	0.262247784	0.330097209	0.220047299	0.554841113	0.167555492	0.622652027	0.15404216	0.6378376	0.450178533	0.379554316	1.342320476	0.380625851	0.215075063	0	0.188438234	0.138716169	0	0.165689935	0.205744745	0.174724017	0.337530608	0.30937488	0	0.153401665	0.230813647	0	0.483030751	0.764848571	4.457581038	1.06519246
A_AM389314	0	0	0	0	0	0	0	0	0	0	0	0	0	0	0	0	0	0	0	0	0	0	0	0	0	0	0	0	0	0	0	0	0	0	0	0	0	0	0	0	0	0	0	0	0	0	0	0	0
A_AM389317	0	0	0	0	0	0	0	0	0	0	0	0	0	0	0	0	0	0	0	0	0	0	0	0	0	0	0	0	0	0	0	0	0	0	0	0	0	0	0	0	0	0	0	0	0	0	0	0	0
A_AM389342	1.288227951	2.419730346	2.504851039	2.44222857	1.369204356	2.716690316	2.130959296	2.019578268	2.295513934	2.227293228	1.449326976	3.600167055	3.665315012	1.747262307	3.299975319	1.861092034	0.936794036	1.863928674	1.121893745	1.917096679	0.948000781	2.642701007	2.245300585	1.924799519	2.438432972	2.573912222	1.665268526	2.585720743	1.585506673	1.471904599	2.186226321	1.459948594	1.330038347	2.558270869	2.245395931	1.907522439	0.951684432	1.289181756	1.368510131	1.233716447	1.696205627	1.921733242	2.002507891	1.205218073	1.871179318	2.269976921	2.995303788	1.995062981	3.813953848
A_AM389343	0	0	0	0	0	0	0	0	0	0	0	0	0	0	0	0	0	0	0	0	0	0	0	0	0	0	0	0	0	0	0	0	0	0	0	0	0	0	0	0	0	0	0	0	0	0	0	0	0
A_AM389350	0	0	0	0	0	0	0	0	0	0	0	0	0	0	0	0	0	0	0	0	0	0	0	0	0	0	0	0	0	0	0	0	0	0	0	0	0	0	0	0.171958161	0	0	0	0	0	0	0	0	0
A_AM389354	4.590601155	5.550909838	2.603790695	3.200962867	3.315109137	0.118060094	3.210334088	1.921601858	2.772553714	1.677731571	4.168387275	2.991025285	2.40468645	3.816815668	5.592915917	3.834572578	3.175423916	3.209196519	2.915519174	4.177496385	2.726530629	2.46666479	3.191638845	3.657639377	6.336872916	4.180593344	3.951299122	8.499145263	4.366656582	2.692623452	2.919322841	2.537818429	7.51398816	2.890565833	4.419379905	3.232937091	13.58787113	6.676239897	5.463475085	0.199137777	2.920421403	0	0	1.634117275	0	7.219508119	2.030619094	0.187850218	3.411568785
A_AM389375	3.292921269	2.731950317	2.11874764	3.344592856	3.939292866	4.103452737	3.678547787	2.354766293	3.268013441	2.076690054	3.051543523	4.051775508	2.262149248	4.574561788	3.101455186	1.653591495	4.030578017	3.038833838	2.598349724	2.206246347	3.384532267	3.818142878	1.385748568	2.731131155	3.028372776	2.5918614	2.850698171	0.710114255	1.895918806	1.976225236	2.601739603	3.505693533	2.500051625	1.783461443	1.969305272	2.987949296	1.568161643	2.704524721	2.480496188	2.395902413	2.358713783	2.539863966	1.935813486	1.820433994	2.355284985	2.37046611	2.412953233	2.260097499	3.76053899
A_AM389383	0	0	0	0	0	0	0	0	0	0	0	0	0	0	0	0	0	0	0	0	0	0	0	0	0	0	0	0	0	0	0	0	0	0	0	0	0	0	0	0	0	0	0	0	0	0	0	0	0
A_AM389384	1.550856904	2.371623953	2.195291991	2.44618131	1.836723762	2.28937631	2.329215349	2.77254242	2.312443178	1.721371987	0.824814039	2.651466114	1.603703463	2.673748986	2.524894411	2.170219358	2.310233532	2.129947672	2.69222074	1.285847876	0.809262884	2.997031489	3.551744829	1.91696074	2.544145384	2.181967134	1.389969798	5.313884852	2.274583453	2.193879275	2.177322877	1.64041356	1.942778557	1.950553567	1.81373395	2.985327747	2.888559789	2.802231538	1.713406326	1.746916002	1.769740553	1.503784033	1.25359309	2.389188082	1.952299808	2.192950301	2.812642199	2.428479843	2.404159612
A_AM389400	0.411185049	0.760643203	1.039369224	0.506692249	0.507268855	0.650348279	1.368444441	0.220528661	0.410563085	0.342295809	0.956752683	0.549214126	0.613264145	0.36250672	0.798758394	0.454262491	1.148478164	0.368296799	0.116380357	0.142050883	0.089401328	0.35757686	0.525943139	0.7260738	0.590222234	0.91783454	0.863738416	0.243846705	0.102795961	0.654381232	0.927775512	0.116498993	0.551889475	0.51035355	0.676241322	0.769525735	0.269246144	0.780115493	0.66249523	0.914145397	0.25136709	0.622975665	1.080203394	0.750144353	1.213174809	0.78492497	0.414292976	0.2586989	0.576979249
A_AM389408	0	0	0	0	0	0	0	0	0	0	0	0	0	0	0	0	0	0	0	0	0	0	0	0	0	0	0	0	0	0	0	0	0	0.555009485	0.408562465	0	0	0	0.514616831	0.49706656	0.455602851	0	0	0	0	0.474225502	0	0	0
A_AM389423	1.532448696	2.834846959	1.45261241	2.549333534	2.457707417	2.120814467	1.667329279	1.541043659	1.836156832	1.754094186	2.674296655	2.251557347	0.914231529	1.013271795	2.657945315	2.222055077	3.045578177	1.37260815	1.19278181	1.323526298	1.66595245	1.887929234	1.050075802	1.606693429	2.278264595	1.788085105	2.575258636	0.833061302	1.245110913	1.896858761	1.152577878	2.387995414	1.628332535	2.092244593	1.470168549	2.355817166	1.003455509	2.180563787	1.939974558	1.107254023	1.171027408	2.437861397	1.238713315	0.931906237	2.034625704	0.975114286	1.15802374	2.330021681	1.996752054
A_AM389431	0	0	0	0	0	0	0	0	0	0	0	0	0	0	0	0	0	0	0	0	0	0	0	0	0	0	0	0	0	0	0	0	0	0	0	0	0	0	0	0	0	0	0	0	0	0	0	0	0
A_AM389446	0	0	0	0	0	0.32800174	0	0	0	0	0	0	0	0	0	0	0	0	0	0	0	0.360686224	0	0	0	0	0	0	0	0	0.311947708	0	0	0	0	0	0	0	0	0	0	0	0.502890677	0	0	0	0	0.260948455	0
A_AM389462	1.206356135	0.755315741	0.844436942	1.006286864	0.915847271	0.587084827	0.760201402	0.6967676	0.296500033	0.308998551	0.493533346	0.991577254	0.5536081	1.199892541	1.133091396	0.717628682	1.036758498	0.664940524	0.420237242	0.641163518	0.484228202	0.645586238	0.61043317	0.409652533	0.989499865	0.753228204	0.623773736	2.127886685	0.927963536	0.656361633	0.465291653	0.630998434	0.498203729	0.644991568	0.813945456	0.496192247	0.243054885	0.503020551	0.598050169	0.16504415	0.226915039	0.674849903	0.075009634	0	0.657097017	0.236190134	0.280494077	0.622756365	0.372037759
A_AM389463	0	0	0	0	0	0	0	0	0	0	0	0	0	0	0	0	0	0	0	0	0	0	0	0	0	0	0	0	0	0	0	0	0	0	0	0	0	0	0	0	0	0	0	0	0	0	0	0.073732364	0.070476932
A_AM389512	0.739495592	1.231180627	0.560775953	0.729008384	1.185986719	0.877213957	0.757254885	0.198304843	0.664539319	0.538651544	0.860335746	0.493866966	0.661754798	0.977925105	0.923481465	0.714847176	1.19162314	0.993544853	1.046521038	0.51094271	0.080391891	0.964625949	0.60806715	0.652903572	1.668047775	0.5252161	1.475720519	1.973457058	0.554620067	1.176871673	1.297766952	0.314276352	0.74440906	1.101414173	0.608092971	0.494269021	0.564929894	1.002141718	1.446778066	0.411011109	0.828796917	0.78427324	0.747188991	1.011822615	0.218183377	0.313699557	0.745085042	0.620342581	0.963548956
A_AM389522	2.928220948	1.877844394	3.552856109	2.598024761	2.408315983	1.543800825	3.198446279	2.826858531	2.806840014	3.250175758	3.76361258	2.816052346	2.445694064	2.294721938	2.708710983	2.911494111	2.013241605	2.447942707	2.652138446	1.213924598	2.122214324	2.829393984	2.140263639	2.671515741	3.44263711	2.931424415	2.378403301	1.466406927	2.440176965	2.830593124	2.544948561	3.097315644	1.834110179	3.489063723	2.283044826	2.296429166	1.278276373	3.703686104	2.246621907	2.604004897	3.182382805	3.904094153	2.998134051	4.511100008	3.916585086	1.98747714	3.343734306	1.555722714	2.504479016
A_AM389529	0.891541414	0.494773523	0.563396402	0.439448979	0.549936329	1.292592529	0.798833132	0.717233404	0.623135	0.371087045	0.148175315	1.071737471	0.531877688	0.523997252	0.12370624	0.369353614	0.383101271	0.798550068	0.252338718	0.615996352	0.387684262	0.516871225	0.977453737	0.491965892	0.274228755	0.904577796	0.655472518	0.440595293	0.668654099	0.236474215	0.447027869	0.37889392	0.498591738	0.663936581	0.977495244	0.595894427	0.194595344	0.604094774	0.820821861	0.495518066	0.363346822	0.405225292	0.27024499	1.084320809	0.26304351	0.283648899	0.112285012	0.467431033	0.357434408
A_AM389530	0	0	0	0	0	0	0	0	0	0	0	0	0	0	0	0	0	0	0	0	0	0	0	0	0	0	0	0	0	0	0	0	0	0	0	0	0	0	0	0	0	0	0	0	0	0	0	0	0
A_AM389560	0	0	0	0	0.153170986	0.16364512	0	0	0	0	0	0.165836456	0	0	0	0	0	0	0	0	0.134974672	0	0	0.137024774	0	0	0	0	0	0	0	0	0	0	0	0	0	0	0	0	0	0	0	0	0	0	0	0	0
A_AM389561	0.53592658	0.495700065	0.677341742	0.792489451	0.793391288	0.706370789	0.548797079	0.57486123	0.749162303	0.111534589	0.53443007	0.429497788	0.639448457	0.314987112	0.446176438	0.148018115	0.460582427	0.360020466	1.061807301	0.555434913	0.349569236	0.155351745	1.17514101	0.828050457	0.549484584	1.305031337	0.900617135	0.317822672	0.803887513	0.473834101	0.940516499	1.214731068	0.35965831	0.798215889	1.077258335	0.286564961	1.052782676	0.145254249	0.616769235	0.238294081	0.764457218	1.136755595	0.216600853	0.488858117	0	0.341016092	0.134994341	0.449574117	1.611466923
A_AM389563	1.630992367	1.448227668	1.64909038	1.393480691	2.146256068	1.375812772	2.449569942	0.816425257	0.955401513	0.633611391	1.012005877	1.510422313	1.556833477	0.894697436	1.086283669	1.321365362	1.682035824	1.460873321	0.984811287	0.601017717	1.418464833	0.63037866	0.953685865	2.016013423	1.60536347	1.853422165	2.192687919	0.085976346	0.652395033	1.307436463	1.199434197	2.094857264	1.362110194	1.835411307	1.033203559	1.74421378	0.569590627	0.943048863	1.902048833	1.063631787	1.152162832	1.186115369	1.494150872	1.851420104	1.283236576	0.922505537	0.109554678	1.09455583	1.482157723
A_AM389576	0	0	0	0	0	0	0	0	0	0	0	0	0	0	0	0	0	0	0	0	0	0	0	0	0	0	0	0	0	0	0	0	0	0	0	0	0	0	0	0	0	0	0	0	0	0	0	0	0
A_AM389577	0	0	0	0	0	0	0	0	0	0	0	0	0	0	0	0	0	0	0	0	0	0	0	0	0	0	0	0	0	0	0	0	0	0	0	0	0	0	0	0	0	0	0	0	0	0	0	0	0
A_AM389607	0	0	0	0	0	0	0	0	0	0	0	0	0	0	0.230870366	0	0	0	0	0	0	0	0	0	0	0	0	0	0	0	0	0	0	0	0	0	0	0	0	0.184954999	0	0	0	0	0	0	0	0	0
A_AM389629	0.133731212	0	0.135215136	0	0.659923595	0	0	0	0.106823143	0	0	0.285796659	0.638253226	0	0.296894976	0	0.344791144	0.239565021	0	0.369597811	0.930442228	0	0	0	0	0.108549336	0	0.10574287	0	0	6.034876226	0	0.239324034	0	0	0	0.116757206	1.594810203	0	0	0.109004047	0	0	0.487944364	4.73478318	0.453838238	0	0.785284136	0
A_AM389635	0	0	0	0	0	0	0	0	0	0	0	0	0	0	0	0	0	0	0	0	0	0	0	0	0	0	0	0	0	0	0	0	0	0	0	0	0	0	0	0	0	0	0	0	0	0	0	0	0
A_AM389637	0	0	0	0	0	0	0	0	0	0	0	0	0	0	0	0	0	0	0	0	0	0	0	0	0	0	0	0	0	0	0	0	0	0	0	0	0	0	0	0	0	0	0	0	0	0	0	0	0
A_AM389641	0	0	0	0	0	0	0	0	0	0	0	0	0	0	0	0	0	0	0	0	0	0	0	0	0	0	0	0	0	0	0	0	0	0	0	0	0	0	0	0	0	0	0	0	0	0	0	0	0
A_AM389654	0	0	0	0	0	0	0	0	0	0	0	0	0	0	0	0	0	0	0	0	0	0	0	0	0	0	0	0	0	0	0	0	0	0	0	0	0	0	0	0	0	0	0	0	0	0	0.632341911	0	0
A_AM389660	17.95724745	18.8326839	16.86982523	23.69637429	11.02437578	14.90917002	12.59684521	18.50348785	15.92530391	16.36119849	15.9800928	24.47628107	13.49665913	18.61536484	19.14855244	24.21237033	20.05035457	28.11574851	18.56933694	12.30957927	16.35514247	17.87036294	8.681180027	11.85968371	15.19314014	9.985037197	30.41451701	10.84491355	13.5739425	15.10163591	20.41839545	12.33876286	9.868569114	12.21459611	8.784900437	11.34083663	9.011764222	9.963982182	14.71031193	9.556251962	11.75563403	15.424188	13.94378696	20.29244248	12.84910363	11.6363317	9.972506816	12.69158396	9.750330301
A_AM389665	0	0.107822336	0.147332175	0	0.28762454	0.307292873	0	0	0.116395889	0.363907153	0.193744506	0.155703882	0	0	0.161750318	0	0.125229642	0.130516585	0	0	0.253455495	0	0.106504633	0.128652588	0.11952129	0.236553542	0.12243624	0	0.291429689	0	0	0.165139101	0.260770587	0.14468679	0.106509156	0.15583064	0	0.315950179	0	0.129581506	0.11877223	0	0.235569971	0	0	0.24725403	0.146816655	0	0.350518671
A_AM389671	0	0	0	0	0	0	0	0	0	0	0	0	0	0	0	0	0	0	0	0	0	0	0	0	0	0	0	0	0	0	0	0	0	0	0	0	0	0	0	0	0	0	0	0	0	0	0	0	0
A_AM389689	0.290838205	1.291238218	0	0.286713663	0.287039938	0.613336588	0	0.311967375	0.464637247	0.24211167	0	0	0	0.341876256	1.291372456	0	0.24995022	0	0	0.401900059	0.252940341	0	0.212576321	0.256782198	1.669897052	0	0.244374771	0	0	0	0.583316853	0.329606906	0.260240566	0.577570847	0.637756043	0	1.77746235	0.630616008	0.803304321	0	0	0	0.47018234	0	0	0	1.172145981	1.21988099	1.399224938
A_AM389692	0.126854962	0	0.128262585	0.125055959	0.250396541	0.26751915	0.259802873	0	0.30399139	0.211203797	0.168667646	0.406652161	0.15135881	0.298232479	0.14081455	0	0	0	0.287236625	0.175296834	0	0.294176708	0.185438918	0.112000746	0.104051336	0.205935796	0.53294498	0.601834422	0.12685459	0.089726032	0	0.287529428	0.113509183	0.881717197	0.278170189	0.813966431	1.550552262	1.100223674	0.350377417	0.112809432	0.206798457	0.922534176	0.307619297	0.925710052	0	0.215251292	0.766882743	0.10641515	0.30515012
A_AM389698	0.499159524	1.84677094	1.345862288	2.624430181	1.806349002	1.578985123	1.874205839	1.784743586	1.461986501	1.385103971	1.106145959	1.244544754	0.595579318	1.369095147	1.108177758	1.286724917	1.572942544	1.192253823	1.130242721	0	1.157643237	2.122177088	1.824201451	1.028323126	1.364766361	1.350555686	1.258245916	0.263127608	0.66554408	1.29455884	1.334846008	0.754263245	1.191054495	1.652121259	0.486474377	1.779368476	1.016873809	0.901927546	2.910577051	0.591855997	0.949349196	1.008351309	1.075952147	1.214187138	1.76728535	0.564659203	1.005864807	0.558308323	1.867802592
A_AM389711	1.878674796	1.15844129	0.474880293	0.61734408	0.309023303	0.495232387	1.763475954	0.839649608	0.750333235	0.651635347	0.416317516	0.836439894	1.681175757	0.18402967	1.216489808	0	0.672732538	0.84136074	0.708977929	0.216340075	0.54462428	1.996796822	0.228856783	0.691120575	0.642067325	0.762458133	1.4469981	0.123790888	0.469667321	1.328809154	0.62799101	1.419401292	0.560342924	0.777256172	0.457733003	1.004545004	0.683425661	1.188097118	1.008964289	1.53144358	0.765652056	0.948776943	1.012383858	0.761634529	0.369527207	0	0.630958231	1.707299521	1.506386586
A_AM389713	1.016281229	1.353599155	0.411023284	0.400747506	1.404212422	0.642957957	0.208137529	0.872090616	0.162359038	0.84601521	1.621509417	1.085946112	0.727554281	1.194624418	0.676869938	0	0.698724477	1.638502236	0.690347117	0.280873336	1.237395648	0.942702632	1.188494885	0.538367221	1.66718618	0.659930619	2.561769621	1.285737174	1.016278247	0.431296721	1.426806279	1.612451965	0.545618004	1.009108155	0.594272677	0.652098106	0.177457686	0.440714597	2.245600715	0.180751476	0	0	0	0	0	0.517336912	0.819170203	0.852530464	1.955734857
A_AM389721	1.840811282	2.451802243	2.977980021	3.387450619	5.450312364	3.493809277	3.393034429	4.080725901	2.940842954	3.26913047	2.447561384	2.753795424	2.48924232	3.31790027	2.860733321	3.253859628	1.582017685	3.187694077	4.723884673	2.374174618	1.494213612	3.130484212	5.830352264	1.950311442	3.120469227	3.386813744	3.196572911	2.814066268	3.804332156	2.170046395	2.21520328	3.755144199	2.525627993	2.680800533	3.498359908	4.462155596	2.892895106	3.193101982	4.63243418	2.182659336	1.70050052	4.016109329	3.174335664	4.776219274	4.489787252	2.915307377	1.360131657	3.294306398	3.050454368
A_AM389723	0	0	0	0	0	0	0	0	0	0	0	0	0	0	0	0	0	0	0	0	0	0	0	0	0	0	0	0	0	0	0	0	0	0	0	0	0	0	0	0	0	0	0	0	0	0	0	0	0
A_AM389731	0	0	0	0	0	0	0	0	0	0	0	0	0	0	0	0	0	0	0	0	0	0	0	0	0	0	0	0	0	0	0	0	0	0	0	0	0	0	0	0	0	0	0	0	0	0	0	0	0
A_AM389733	0	0	0	0	0	0	0	0	0	0	0	0	0	0	0	0	0	0	0	0	0	0	0	0	0	0	0	0	0	0	0	0	0	0	0	0	0	0	0	0	0	0	0	0	0	0	0	0	0
A_AM389734	0.12421215	0.091911054	0.251180896	0	0.245179947	0	0.127195156	0	0	0	0.330307474	0.132726747	0	0.146009651	0.41364274	0.411675383	0.426998292	0.111256325	0.281252529	0.171644817	0.108026604	1.152192106	0.181575607	0	0.1018836	0.100822734	0.730578744	0.294648102	0.372635357	0.175713479	0.249124906	0.140769616	0.111144408	0.123335441	0	0	0	0.134662793	0.114359296	0.110459235	0.101245078	0	0.301210562	0	0.293183912	0.316150335	0.125151003	0.520990839	0.199195217
A_AM389736	0	0	0	0	0	0	0	0	0	0	0	0	0	0	0	0	0	0	0	0	0	0	0	0	0	0	0	0	0	0	0	0	0	0	0	0	0	0	0	0	0	0	0	0	0	0	0	0	0
A_AM389760	0	0	0	0	0	0	0	0	0	0.228197206	0	0	0	0	0	0	0	0	0	0	0	0	0	0	0	0	0	0	0	0	0	0	0	0	0	0	0	0	0	0	0	0	0	0	0	0	0	0	0
A_AM389761	0	0	0	0	0	0	0	0	0	0	0	0	0	0	0	0	0	0	0	0	0	0	0	0	0	0	0	0	0	0	0	0	0	0	0	0	0	0	0	0	0	0	0	0	0	0	0	0	0
A_AM389764	0	0	0	0	0	0	0	0	0	0	0	0	0	0	0	0	0	0	0	0	0	0	0	0	0	0	0	0	0	0	0	0	0	0	0	0	0	0	0	0	0	0	0	0	0	0	0	0	0
A_AM389775	0	0.271027817	0	0	0	9.784079221	0	0	0	0	8.116770686	0	0	0	0	0	0	0	0	0	0	0	0	0	0	0	0	0	0	0	0	0	0.109247746	0	0	0	0	0	0	0	0	9.322947766	6.217479448	0	0	0	0	0	0
A_AM389802	0	0.081951652	0.671889455	0	0.765143611	0.700684833	0.453649598	0.593993608	0.353872331	0	0	0.236689184	0	0.130188172	0	0.122355532	0	0.198401372	0	0.153045533	0	0	0	0.195567866	0.272530744	0.539386017	0.093059124	0	0	0	0.555324868	0	0	0.219941839	0.24286066	0.592204679	0	0.2401417	1.529511323	0.098489968	0.180548498	0	0.179047764	0.134700843	1.04565903	0	0.111589749	0	0.532831788
A_AM389810	3.696553589	4.323495968	3.25530441	2.703709843	4.82514135	3.394818014	2.075824952	2.302319226	3.238521613	4.069897168	5.232070384	2.548353543	2.987822914	2.102538976	2.514947857	3.82034755	5.328938681	2.029315362	1.215010925	2.636464385	1.0370554	3.456576318	3.137626495	2.000333319	3.227672444	1.935796483	3.106003345	6.317255315	4.054272688	1.686849398	1.674119368	2.567637796	2.560767165	3.078452612	1.394559881	1.657778297	2.602712726	1.680591661	1.866343706	2.226858187	1.555124397	1.878894605	1.638585457	1.740334898	1.688739334	4.046724288	5.88710319	5.001512057	2.485956307
A_AM389819	0	0	0	0	0	0	0	0	0	0	0	0	0	0	0	0	0	0	0	0	0	0	0	0	0	0	0	0	0	0	0	0	0	0	0	0	0	0	0	0	0	0	0	0	0	0	0	0	0
A_AM389824	0	0	0	0	0	0	0	0	0	0	0	0	0	0	0	0	0	0	0	0	0	0	0	0	0	0	0	0	0	0	0	0	0	0	0	0	0	0	0	0	0	0	0	0	0	0	0	0	0
A_AM389842	0	0	0	0	0	0	0	0	0	0	0	0	0	0	0	0	0	0	0	0	0	0	0	0	0	0	0	0	0	0	0	0	0	0	0	0	0	0	0	0	0	0	0	0	0	0	0	0	0
A_AM389844	1.334194844	1.357455563	0.674499748	1.644092334	0.822981639	1.230962243	0.512338532	1.252232679	0.932523706	0.971832856	0.221744877	2.138478498	0.79595682	0.784163721	0.370253641	1.658216926	0.429984294	1.045653848	0.188812887	0.460920347	0.580170853	1.160249393	0.97517529	0.588982943	0.957563344	1.082963068	1.121047903	0.659352397	0.833869331	1.061653467	1.337957537	0.567016076	0.746144279	1.324777886	0.731412525	1.426812951	0.436818919	0.723223953	0.921272088	0.593235614	1.223437026	1.414982489	1.61769029	0.811344941	0.984113831	0.424481569	0.50410474	0.419707305	1.069803682
A_AM389851	5.613624805	3.909472022	3.227481295	3.906363385	3.041740138	3.365802475	2.592432972	5.313044368	1.758473274	3.11541847	1.317164572	1.646628443	1.444661629	2.458353264	6.842287288	2.918461789	1.513544714	1.28167286	2.741563114	1.825244574	1.627379243	2.042038932	1.528587267	2.138008082	5.326788089	3.752467029	3.237025819	2.001793877	3.302122552	3.737020205	2.538774426	1.49692244	1.674347762	3.388119443	2.896393599	2.2365293	4.516707623	3.460626616	4.053597189	4.502658313	4.306498331	4.135791675	4.003783469	9.906521726	4.676508925	2.708192408	2.328963899	2.677732609	2.912540525
A_AM389860	2.02489241	1.914524591	1.251165217	1.774378896	1.110248815	1.186169816	1.03676052	1.568666139	1.078309083	3.090349898	0.448719587	1.562669626	0.805343104	1.454586713	2.622338878	0.248558722	1.450182878	1.712927564	1.528315629	1.865422914	0.684847906	1.565242106	0.822229165	0.893892744	1.93771073	1.826223098	1.701401711	2.045858522	0.899949542	1.034388782	1.128112782	1.147405172	1.308568127	1.0053002	0.822264081	1.082728931	0.687509022	0.97567005	0.72499478	1.100424082	1.558792144	1.499843299	1.454903846	1.09455025	1.593150315	0.286324832	0.906754438	1.981731192	0.992217684
A_AM389887	0.226770835	0.335599157	0.343930735	0.447109738	1.230950984	0.358670683	0.464433661	0.12162278	0.090571127	0.377556075	0	0.363473564	0.676437155	0.266565956	0.125862767	0.125264142	0.38977974	0.304676591	0.128368825	0.626734798	0.394442624	0.262940829	0.248623336	0.400433728	0.837027863	0.552208189	0.095271306	0	0.22677017	0.320795448	0.113705187	1.156497131	0.202913405	0.562925627	0.248633893	0.970051911	0.098993828	0.491700596	0.939522328	0.100831251	0.09242023	0.412289442	0.641564176	0.137902924	0.401443582	0.577187299	0	0.095115919	1.000079948
A_AM389898	0	0	0	0	0	0	0	0	0	0	0	0	0	0	0	0	0	0	0	0	0	0	0	0	0	0	0	0	0	0	0	0	0	0	0	0	0	0	0	0	0	0	0	0	0	0	0	0	0
A_AM389904	0.93263201	0.690103107	1.212403877	2.232842717	0.657465779	0.140484917	0.545731174	1.000387001	1.064252912	0.554557456	0	1.566027317	0.635876119	1.252909632	0.443683833	0.735955991	0.22900467	0.477345572	1.357554107	1.104663849	0.926976894	1.39035472	0.584287988	1.176320681	1.639244512	0.540725275	1.67922329	2.212329886	1.065862028	0.094237397	1.603306657	1.056951754	0.715298091	0.529171055	0.2921564	0.14248202	0.116322356	0.144442773	0.367994158	0.118481415	0.43439229	0.484459288	0.215390793	1.134296488	0.471714898	0.452147965	0.536960729	1.341187591	1.175140497
A_AM389905	0	0.661759587	0.775072479	1.637339811	1.513110528	2.020725008	0.654146519	1.370428111	0.81643402	0.850849582	0.169872415	0.546075759	0.609759778	0.450544066	1.418203679	0.564583382	0.548997804	0.572175384	0.723220789	1.412391635	0.222226157	1.48138985	0.560290446	0.338402253	1.152740159	1.555550746	0.429401384	0.101022207	0.255521388	0.361467728	0.384364141	0.57916642	0.571599814	1.141733799	0.747085651	1.366300794	0.334634493	1.108082414	1.882027266	0.454460855	0.93724015	0.774269755	0.516360963	1.709257489	2.110924168	0.758760804	0.257453492	0.214350517	1.024432544
A_AM389906	0.449269692	1.16353334	1.476328531	0.664347514	1.330207057	0.355292309	1.955251133	0.963817572	0.269154073	0.46749977	0.298676774	0.720099902	0.268026276	0.924192956	1.620804205	0.496337039	1.158325036	0.503011327	0.381479097	0.155207872	0.586090964	0.520928299	0.820938382	0.099165495	0.644889599	0.455839046	0.188747861	0	0.336951281	0.47666074	1.126341804	0.509157292	0.402004265	1.11524669	0.328389297	1.441372266	0.19612278	0.852371088	0.930672824	1.198578078	0.183099419	0.680676708	0.635521185	0.819623971	0.927878755	0	0.905330962	0.376880029	0.810540035
A_AM389939	34.09810463	48.95692998	34.47646811	40.5733395	29.99231347	32.29555599	41.90038169	39.52699674	38.80109506	43.2254353	68.40347417	37.84177168	28.55062508	33.75313406	46.88135506	45.73314217	36.39910521	38.15012861	18.96338122	26.94881029	38.60343345	47.16666012	22.38663274	32.53490559	28.65552915	49.72213041	68.25902271	9.081862581	21.41593974	46.96662622	34.79416746	48.13473425	35.97064245	44.78685239	27.10996425	35.44156843	30.39689913	41.63647466	36.46034428	36.38726709	38.32549466	37.70357067	57.54229864	94.29239246	44.33646747	30.75645801	100.656566	48.37582899	52.8593488
A_AM389957	2.022507378	0.654744468	2.811805929	1.619982852	2.370361604	0.399860779	2.329963572	1.084720483	1.413613674	1.894117445	1.176501532	0.675358713	0.754119867	1.040125288	1.683803661	1.536145597	1.194991686	2.830549602	0.57244331	1.222741875	0.879481611	1.02598025	0.923918285	2.008889701	0.933152971	2.052081078	2.336671843	0.0999513	2.022501445	1.698770595	1.26763203	2.148850675	1.131080903	1.506174151	1.570727781	1.081453632	1.324348525	2.329713909	1.745696669	2.585448678	1.030338602	1.072486728	1.021774344	2.767316975	2.53609264	2.037661523	0.76417291	0.848312999	1.317644686
A_AM389987	0	0	0	0	0	0	0	0	0	0	0	0	0	0	0	0	0	0	0	0	0	0	0	0	0	0	0	0	0	0.386301389	0	0	0	0	0	0	0	0	0	0	0	0	0	0	0	0	0	0	0
A_AM389988	0	0	0	0	1.329511342	0	0	0.160552247	0	0	0	0.159938507	0	0	0	0	0	0	0.169457591	0.41367119	0	0	0	0	0.982174954	0	0.251532192	0	0	0.211738418	0.600401447	1.52667299	0	0	0	0.960412274	0	0	0	0.665528448	0	0	0	0	0	0.126989256	0	0	0
A_AM389999	3.400733383	5.903814962	5.554449938	2.965678072	4.389034803	2.620416099	4.018157774	3.92839356	4.597105634	2.068793317	0.869548011	6.009828283	3.589445131	5.842521468	3.049008275	4.335009513	9.779587932	6.677820203	6.959843204	2.168937794	3.412613747	2.881533457	2.868031531	3.579928772	6.222536205	4.989895871	4.286163725	3.930077797	2.746738137	7.031109008	5.508985122	6.225774315	3.862217388	5.324844204	4.015414649	4.336194111	3.197482545	5.104876935	5.178155459	3.954723342	7.676116769	4.756026282	2.114531184	0.795399862	2.932911092	3.883967552	4.744298359	5.925008799	5.348773941
A_AM390008	0	0	0	0	0	0	0	0	0	0	0	0	0	0	0	0	0	0	0	0	0	0	0	0	0	0	0	0	0	0	0	0	0	0	0	0	0	0	0	0	0	0	0	0	0	0	0	0	0
A_AM390013	0.550355373	0.407236669	0.111292458	0.651060564	0	0.232124309	0.112714477	1.416811831	0.263770991	0.18325991	0	0.352848952	0	0.129387014	0.122183702	0.364807724	0	0	0.747699031	0	0.382912763	1.021019466	0.160903923	0	0.180569088	0	0.832378068	0.174069033	0.220141503	0	0.551907484	0.124743537	0	0.655765054	0.241366133	0	0	0.238663905	0	0.097883876	0.089718715	0.133412635	0	0.133871915	0	0.093385945	0.221806086	0	0.088258804
A_AM390021	0	0.177059421	0.120970064	0	0	0.378463547	0	0.128334405	0.286707599	0.199195554	0	0	0.142753125	0.140638059	0.265616743	0.396530134	0.205644662	0	0	0	0	0.277450942	0	0.316898431	0.392541495	0.291340608	0.100528752	0	0.119642121	0.084624552	0	0	0.107055483	0.356394051	0	0.1279479	0	0	0.220304195	0	0.195040685	0.145013733	0	0.436538854	0.282397882	0.304519386	0.120546786	0.10036479	0.191866965
A_AM390031	2.751776865	1.388306826	2.149967948	2.4661385	3.333075638	1.978332176	2.817861926	2.549187954	1.798438575	1.145374438	1.829395239	1.202894155	1.94014475	1.911399069	1.8049865	1.520032182	3.224882203	1.568480773	1.982535309	1.728451302	1.849294594	1.450311742	2.285567086	2.429554638	1.436345016	1.827500177	2.101964818	1.483542893	2.001286395	1.592480201	2.257803343	2.268064303	1.454981344	1.241979268	2.10281101	2.809037997	1.201252028	1.898462877	3.224452309	1.890938521	1.427343197	1.970868467	1.112162075	3.955306586	2.952341493	1.48568549	1.134235665	1.468975569	1.604705524
A_AM390035	0	0	0	0	0	0	0	0	0	0	0	0	0	0	0	0	0	0	0	0	0	0	0	0	0	0	0	0	0	0	0	0	0	0	0	0	0	0	0	0	0	0	0	0	0	0	0	0	0
A_AM390068	0	0	0	0	0	0	0	0	0	0	0	0	0	0	0	0	0	0	0	0	0	0	0	0	0	0	0	0	0	0	0	0	0	0	0	0	0	0	0	0	0	0	0	0	0	0	0	0	0
A_AM390072	0	0	0	0	0	0	0	0	0	0	0	0	0	0	0	0	0	0	0	0	0	0	0	0	0	0	0	0	0	0	0	0	0	0	0	0	0	0	0	0	0	0	0	0	0	0	0	0	0
A_AM390083	0.236907942	0	0	0	0	0	0	0	0	0	0	0	0	0	0	0	0	0.212197493	0.268214332	0	0	0	0	0	0	0	0	0	0	0.335135642	0	0	0	0	0	0	0	0	0	0.210677217	0	0	0	0	0	0.200996239	0	0	0
A_AM390087	0	0	0	0	0	0	0	0	0	0	0	0	0	0	0	0	0	0	0	0	0	0	0	0	0	0	0	0	0	0	0	0	0	0	0	0	0	0	0	0	0	0	0	0	0	0	0	0	0
A_AM390091	1.327163884	1.696247171	0.853930331	2.259864521	2.619662971	2.671582473	2.594523797	2.588329653	1.349250151	2.410501346	1.443772297	1.933826466	2.73517877	1.418238769	2.008922581	0.933038304	1.970096671	1.621002774	3.551465324	1.333793112	0.5246486	1.818637118	1.763702358	1.704375598	1.781330798	1.762782632	1.520645711	1.431005961	1.809763624	1.365409293	1.451898271	1.640808745	1.83528844	2.875192478	2.469288154	2.322480945	1.158711905	1.962034629	2.777021683	1.180218745	1.671824289	2.339783138	1.755453123	2.347837974	3.559737214	0.511811672	1.215632004	1.619376585	2.321816761
A_AM390102	0.515958162	0.890830213	0.695577865	0.339094044	1.188179741	0.181347116	0.528349111	0.553442122	0.137380725	0.286343609	1.143372025	0.91887748	0.205207618	0.808668837	1.718208303	0.380008045	1.034649707	0.308094437	0.973566447	0.712986162	0	0.398835729	0.502824759	1.366624484	0.846417599	0.837604248	0.722550406	0.407974296	1.203898847	0.729886759	0.862355444	0.389823552	1.385030318	0.512316448	1.257115277	0.183925107	0.45046951	0.745824702	0.791718201	0.611774227	1.12148394	0.208457242	1.251182334	0.418349735	0.608920433	0.583662157	0.693144018	0.144274386	1.379043809
A_AM390113	0	0	0	0	0	0	0	0	0	0.369934601	0	0	0	0	0	0	0	0	0	0	0	0	0	0	0	0	0	0	0	0	0	0	0	0	0	0	0	0	0	0	0	0	0	0	0	0	0	0	0
A_AM390139	9.032410441	3.869424828	7.089810269	5.155130712	5.982064877	10.27593493	8.640819129	15.68024722	4.746709419	6.529775864	4.898646388	5.33376323	4.537747188	5.86755063	6.20051841	9.190892263	6.741182333	8.516098737	4.978450082	5.583873906	5.684855182	9.095044663	7.818006218	5.771201217	5.654032067	7.91039759	6.091508008	4.322810698	5.110427758	5.127798004	7.389326113	6.869183123	4.998175114	6.372467713	16.07102853	6.990376157	8.92358649	5.798105655	9.081875762	5.284428542	4.262384145	5.329856918	7.973573944	7.227304393	10.37929491	5.74742403	4.909578225	6.181270715	6.098947239
A_AM390146	0	0	0	0	0	0	0	0	0	0	0	0	0	0	0	0	0	0	0	0	0	0	0	0	0	0	0	0	0	0	0	0	0	0	0	0	0	0	0	0	0	0	0	0	0	0	0	0	0
A_AM390196	2.534334006	2.452297107	2.365343804	0.960920451	1.154416751	0	0.798522181	2.718451402	1.245784881	0.486862159	0	0	1.16302955	0	0.649204954	3.015213701	3.183289717	0	1.54497302	1.885754499	2.034550103	1.808345103	3.989715798	0.860605185	1.599045055	0	0.655217371	6.782526346	3.898963957	0	0	0	0	0.193572791	0	0	2.21266041	1.902157823	0	0	0	1.181447037	0.787907737	0.237102847	1.610514351	0.496192351	0	2.453057685	1.406850142
A_AM390205	0	0	0	0	0	0	0	0	0	0	0	0	0	0	0	0	0	0	0	0	0	0	0	0	0	0	0	0	0	0	0	0	0	0	0	0	0	0	0	0	0	0	0	0	0	0	0	0	0
A_AM390211	2.203205464	2.402498338	1.875918263	1.943333126	1.373325601	1.467236311	3.918517881	1.741354358	2.130403196	1.737553442	2.004329306	2.354232609	1.521928782	2.317222858	1.415905132	2.049703039	3.288648107	1.142496066	1.969223542	0.961433528	2.0169635	3.495791932	1.271323539	3.17377802	1.902267537	2.164829131	2.922991594	0.641826661	1.391494106	2.214502451	2.441989353	1.971230928	1.763899587	1.496816505	1.271377525	2.97618844	0.708680289	1.885715616	2.028441057	1.959263976	2.268414842	1.405481565	1.405974746	0.846192009	1.779060887	1.770851795	4.79022057	1.94548281	4.370026671
A_AM390245	1.347809077	0.831095243	0.454254932	0.664347514	1.551908234	1.065876927	1.265162498	2.530021127	1.435488387	3.552998256	0.896030321	1.080149853	0.670065691	0.26405513	0.623386233	0.868589818	0.868743777	1.71023851	1.271596991	0.310415744	0.586090964	0.781392449	0.574656867	1.189985945	0.82914377	0.729342474	1.226861098	0.532864386	0.898536749	1.668312591	1.914781067	0.636446616	0.904509595	1.784394704	0.246291973	1.321257911	0.19612278	1.217672982	1.96475374	2.497037663	1.098596513	0.544541366	0.998676149	0.54641598	0.927878755	0.762334246	2.036994664	1.224860096	1.260840054
A_AM390247	18.61546857	20.57885612	13.37951656	19.2358803	9.9609157	8.277159909	13.32080183	18.28383084	16.84055126	21.65798937	16.10326593	14.61908145	10.43664072	16.34575755	16.6805649	13.87565427	16.76938746	17.07557885	13.96564282	14.25674315	18.53045699	21.32458368	15.9012419	8.316845344	6.806718747	12.37938817	25.44102245	51.78417308	28.93239038	12.21511633	13.71983181	12.96316063	11.84053783	15.1435817	7.541115345	18.70846981	13.11963029	9.239809472	19.8232339	15.55709258	12.97968247	20.38829449	11.05886552	10.91119058	12.96994159	11.03652079	20.33801883	13.73455976	11.32977434
A_AM390263	0	0	0.121579997	0	0	0	0.246266925	0.644907346	0	0	0.7993996	0	0	0.141347158	0	0.265686297	0	0.969332415	0	0	0	0.278849854	0.087888697	0	0	0.292809552	0.10103562	0.095079724	0	0.680409841	0.361754485	0.272548904	0.215190518	0.596984993	0.087892429	0	0.629900223	1.173263733	0	0.213863932	0.392048167	0.29148979	0.194394716	0.29249326	0.283821737	0.306054778	0.121154585	0.201741663	0.289251542
A_AM390276	0	0	0	0	0	0	0	0	0.084667232	0	0	0	0	0	0	0	0	0	0	0	0	0	0	0	0.086940672	0	0	0	0	0	0	0	0	0	0	0	0	0	0.097586599	0	0	0	0	0	0	0	0	0	0
A_AM390284	2.478765932	2.751252456	1.025292728	1.44395322	2.891192819	1.06923402	1.153770238	1.329423175	1.800012013	1.031738864	1.348278696	1.565130523	1.747657948	1.5893208	0.875489515	1.120275687	2.90493326	2.321139825	0.892921415	2.646844166	1.763810759	1.4370648	2.882334051	1.492167416	2.957351989	1.829099039	1.325396398	5.790879241	5.07018817	2.629891187	1.468856138	2.04304375	2.117169703	1.901890772	1.317694376	0.481970674	1.770664406	1.221508173	1.867208154	1.603137503	1.653084989	1.365641143	1.092896275	0.68517122	1.595659213	1.720654422	1.702841996	1.417751449	2.168247778
A_AM390285	0	0	0	0	0	0	0	0	0	0	0	0	0	0	0	0	0	0	0	0	0	0	0	0	0	0	0	0	0	0	0	0	0	0	0	0	0	0	0	0	0	0	0	0	0	0	0	0	0
A_AM390293	0	0	0	0	0.124976681	0	0	0	0	0	0	0.135310808	0	0	0	0	0	0	0	0	0	0	0	0	0.103867174	0	0	0	0	0	0	0	0	0	0	0	0	0	0	0	0	0	0	0	0.149445959	0	0	0	0
A_AM390312	0.174078342	0.515238608	0.176009971	0.343219275	0	0.367106571	0	0.373449996	0.834312137	0	0.231456332	0	0.415408122	0.409253329	0.193234565	0.192315507	0.448815723	0	0.985410321	0.48110664	0.151394949	0.201843873	0.508941848	0.153694454	0.5711431	0.42389704	0.731340557	0.137645829	0.174077831	0.123127693	0.698277109	0.197282965	0.77882213	0.345699339	0.127240865	0.372325277	0.151983225	0	0.160269962	0.154804184	0.283781824	0.421986436	0.281423007	0.423439148	0	0.147690667	0.52618232	0.438088647	0
A_AM390315	5.04773793	4.628257234	2.440923552	3.028962747	3.465611025	3.934008605	2.472111997	4.001986385	3.24319649	1.826977631	3.647567195	4.103943589	2.356740248	3.869703636	3.776076053	2.909509452	4.432399445	3.833224044	4.223964362	1.061459971	2.576732742	3.435370328	1.604103525	3.197174662	3.600303897	2.58304132	4.517934809	1.561815708	3.621192675	2.250857326	2.861115484	2.611578643	2.258345276	2.5060551	4.010429106	3.168476689	2.490939787	3.450011197	4.546308197	3.025092192	3.935514196	2.128054296	4.346302095	3.336531629	4.532659256	1.861989703	3.427448333	3.682094766	4.399403563
A_AM390320	3.776948638	3.673115053	5.346402416	3.297855799	6.177203361	4.210097755	4.53067996	7.408166438	5.344379558	8.534162476	2.582675632	4.843024833	1.802608093	2.029600218	3.593638281	7.987620093	9.088687621	2.899712353	3.665191328	1.342091599	3.378642027	3.128123364	1.419740496	2.191363007	0.973656846	5.343148664	9.248645197	0.93860753	2.481987539	3.434761218	5.8437263	2.323654114	2.317436348	3.535988034	3.312868496	7.155047297	1.224805989	2.690818532	5.66311372	3.934547972	1.49531192	2.615934014	2.61685194	4.59364415	5.22159221	1.922651811	0.869827787	2.625228048	5.191694341
A_AM390334	0.242941251	0.449412283	0.736911015	0.239495963	0.479537009	0.128082174	0.248775586	0.390886116	0.19405902	0.707837513	0.323017156	0	0.144934413	0	0.134837701	0	0	0.108800752	0.275044918	0.671425565	0.211284632	0.140845215	0.532703989	0.107246894	0.099634896	0.197194888	0.102064845	0.096048278	0.121470269	0.257752879	0	0	0.108691306	0.120613267	0.177575537	0	0.424211242	0.263381219	0.447340946	0.108021256	0.198020933	0.294459126	0.098187484	0	0.14335648	0.206114989	0.244777514	0.305695134	0.097399359
A_AM390381	0.748614932	0.237402542	0.216263372	0.105428342	1.688773085	0.225531839	0.547566593	0.344143382	0.427132895	0.445138048	0	0.342827831	0.38280883	1.382835799	0.237427223	0.354446966	0.551459677	0.670531392	0.121077322	0.147783878	0.279028359	0.248005476	0.234501233	0.472110767	0.78948368	0.520842103	0.089859781	0.169125368	0.534723383	0.453860825	0.750726174	0.242401491	0	0.424760623	0.078170397	0.686213852	0	0	0.19692363	0.475519579	0.43585325	0.259247272	0.432230403	0.910489109	0.252427404	0.362934914	0.10775333	0.089713221	0.771769809
A_AM390393	0.571455259	0.591989407	0.924474096	0.450680902	0.225596884	0.723070929	0.234071598	0.367782624	0.547767234	0.285428774	0	0.244251138	0.409104005	0	0.888076425	0.252529308	0.098223249	0	0.646970674	0.157935167	0.596389687	0.132520498	0.334145527	0.40363208	0.281237796	0.463848998	0.096032258	0.271113909	0.34287215	0.40419714	0	0.259052073	0.102267059	0.113484368	0.417699645	0.244449982	0.199569027	0.619534896	0.9470265	0.304909839	0.279475231	0	0.09238407	0.556017539	0.269766667	0.290898711	0.230309833	0.09587563	0.366570112
A_AM390403	0	0	0.116489691	0.113577393	0	0	0	0	0	0.191817941	0	0	0	0	0.255779085	0	0.099014097	0	0	0	0	0	0.168417955	0	0	0	0.096805465	0	0	0	0.115536188	0	0.103090466	0	0	0	0	0.12490462	0	0	0	0.139642854	0.093127903	0	0.135969351	0	0	0	0
A_AM390423	1.339816451	1.387960182	1.62562018	1.717060476	0.925623169	2.119112368	2.195188317	2.012014305	2.140463723	1.89608802	1.781433566	1.431659294	1.278896914	1.417442006	1.189803836	2.220271726	1.496892888	1.680095509	2.275301358	0.370289942	1.980892337	1.708869191	0.685498922	1.656100914	1.538556834	1.957547006	1.463502845	0.317822672	0.803887513	2.084870042	1.881032997	1.822096603	1.438633239	0.931251871	0.48966288	0.859694882	0.81883097	1.45254249	0.616769235	0.953176324	0.982873566	1.623936565	1.299605121	1.629527058	1.423094944	1.023048275	0.674971703	1.573509411	2.793209334
A_AM390427	3.735798339	3.518215526	3.662789772	3.571218284	2.681461695	8.236372819	4.752912679	1.942885423	4.702246571	3.675347088	6.17131432	3.145119879	1.891027161	3.726018438	3.267254045	5.627967256	3.3078855	2.636352402	3.204142736	4.067330341	5.021185955	2.231460661	3.30973259	5.997001955	2.692822234	3.491784796	3.234099033	0.447566738	2.150907886	3.042734674	3.973384575	4.875261638	3.849254441	4.046651438	4.468328733	2.542357174	2.668604188	4.295572649	2.397202452	4.630898582	4.982795735	3.841946126	3.202745215	1.789901398	3.340069886	3.45764417	0.456246695	3.323789658	2.904720125
A_AM390428	0.223233069	0.3303636	0.112855067	0.220067273	0.550794264	0.353075196	0.68578231	0.478901555	0.178316323	0.836248419	0.148406478	0.119267717	0.133176863	0.26240736	0.867294606	0	0.191849466	0.199948964	0.505464764	0.154239336	0.58243361	0.388258182	0.571070865	0.394186712	0.457760948	0.543593396	0.375140055	0.35302612	0.558081034	0.552633968	0.559656575	0.252990012	0.199747829	0.110828727	0.652680132	0.59682406	0.292348387	0.726044639	0.822102394	0.595549326	0.454892082	0.811714938	0.360888786	0.271503104	0	0	0	0.187264102	0.805482063
A_AM390432	1.202457117	1.957473736	1.580539956	1.422485266	0.712052013	1.521487065	2.832069633	1.289814692	1.152612734	1.701699164	1.279039361	2.569768279	1.578201779	1.554818738	1.20130194	1.594117784	1.756792972	2.261775635	1.497492457	0.332327444	1.777809257	1.533674198	0.966775671	0.212330826	1.183562088	1.268841392	1.414498677	1.711435028	1.082208231	1.360819682	1.808772426	1.635293422	0.860762072	2.149145974	1.494171301	1.414523175	0.734883593	0.521450548	1.107074863	1.069319658	0.882108377	2.769153006	1.846749798	1.754959561	2.270573895	1.224219112	1.090391261	1.210449977	2.024760793
A_AM390470	0	0	0	0	0	0	0	0	0	0	0	0	0	0	0	0	0	0	0	0	0	0	0	0	0	0	0	0	0	0	0	0	0	0	0	0	0	0	0	0	0	0	0	0	0	0	0	0	0
A_AM390499	0.597213677	0.441909574	1.086912992	0.941990799	1.414594149	1.763214698	0.489244809	0.512480629	0.954096518	0.596589023	0.794061373	0.893412761	0.427544419	0.421209811	0.795519927	1.055648393	1.539760117	1.711750063	0.270453183	1.1553788	0.415514684	0.830963255	0.349207178	0.843651694	1.66551621	0.872562689	1.405052943	0	0.597211925	0.422416377	0.718677525	0.812186633	0	0.355799069	0.698444014	0.894140086	0.208564626	0.906444713	1.209650246	0.743525271	0.778860299	0.723858202	0.772386349	0.871620149	2.114448248	0.608022013	1.083109851	0.100197237	1.05350659
A_AM390511	4.173528245	5.647015142	4.70210637	4.702104074	7.296555212	6.789636028	5.739045457	8.058117291	6.858045768	6.05521286	6.500451084	6.498301535	5.548813984	5.746939867	8.603768986	5.532917142	6.353734581	5.233497511	3.510031562	4.613812674	4.666749299	6.774889582	3.834876828	4.632350843	6.259728376	5.613809802	6.312200347	1.69717307	4.292759317	8.85595934	6.457317561	5.94610858	4.801438434	5.564895107	6.536999443	8.798977115	4.893099925	6.075985237	10.42956777	7.528901491	9.719527483	4.480440982	7.710990384	2.32044653	8.725153226	6.575926968	8.290002452	6.501965674	5.35436743
A_AM390515	17.72540954	16.77252527	17.16176499	28.59387613	18.13006308	21.06894063	20.02120516	16.01713576	20.42310927	21.73115825	16.99744406	18.82567482	19.09848195	24.11921588	28.02336399	17.56481632	16.34134003	17.89723363	16.66231199	19.89224255	14.20111899	20.05437071	21.98537084	18.11586837	21.85265537	23.4562727	17.06000094	19.11230934	23.31153083	16.0326677	23.05415346	17.65327076	14.03423446	20.90702398	19.31653889	15.62424452	24.198194	15.72279101	15.72594855	17.38688074	22.50377084	18.48946874	18.14861476	23.25672761	16.60847243	12.66879901	27.16791507	12.61642681	12.74849388
A_AM390522	7.290545269	7.863395438	5.622287409	9.501661082	6.097739605	6.775303655	6.832950163	8.085289164	5.428792706	8.949350528	5.750430631	5.281561748	6.487254292	9.005693712	7.544157739	6.689191709	5.309823317	7.083511488	7.694369706	7.342485011	5.910678445	6.590777642	3.793330823	7.309644524	5.777275217	7.321924523	6.02200214	0.488535714	2.842068632	7.603932519	6.567603737	6.721931508	6.302406235	7.607176643	4.606383027	5.550154522	3.020765029	4.420846937	6.598472108	8.68106572	3.122335254	8.986343269	5.393697937	8.5664153	8.895777149	6.395082424	6.349630172	5.804863735	7.530198459
A_AM390539	0.604275325	0	0.488784446	0	0.119276731	0	0.742544697	0.259270183	0.289613419	0.201214428	0.160690122	0.387418613	0.288399895	0.284126889	0.134154402	0.400549021	0.103864449	0.541246985	0.136825555	0.167005768	0.105106966	0.280262945	0.176668159	0.106703413	0.198259978	0.098097795	0.101547625	0.57336928	0	0.170964466	0.363587701	0.410895095	0.432562021	0.480008204	0	0.258489339	0	0.524093034	0.778879527	0.429895403	0.098508724	0	0	0	0.142630011	0	0.243537087	0	0
A_AM390551	0.983935932	0.416037461	0.426366	0.554275529	1.109812568	0.296425934	0.431813812	0.753870081	0.561398638	0.351038138	0	0.450592964	0.335427776	0.330457992	0.156030267	0.93172896	0.604005442	0.503604267	0.159136991	1.165431212	0.61123108	0.162981987	0.513691306	0.868720912	0.691767625	0.798658667	0.236212942	0.111144274	0.562247455	0.894792412	0.422876068	0.796496059	0.377323256	0.279140331	0.410970495	0	0.368163686	0.304777088	0.776474904	1.124991506	0.572860166	0.340739539	0.795337908	0.341912554	0.995327702	0.477020545	0.141624711	0.353741521	0.676246237
A_AM390594	0	0	0	0	0	0	0	0	0	0	0	0	0	0	0	0	0	0	0	0	0	0	0	0	0	0	0	0	0	0	0	0	0	0	0	0	0	0	0	0	0	0	0.434830285	0	0	0	0	0	0
A_AM390598	0.246286398	0	0	0	0	0	0	0.132089456	0	0.102511998	0	0.13158452	0	0.289506227	0	0.136044188	0	0	0.139416056	0	0.107096943	0	0	0	0	0	0.103470213	0.097370801	0	0	0	0.139558174	0	0	0	0.131691643	0	0	0.113375137	0.10950864	0	0	0.099539463	0	0	0.940288776	0.124073972	0	0
A_AM390602	0	0.08107315	0	0	0.108134494	0.115528944	0.112196646	0.352575685	0.175039453	0.09120899	0	0.3512279	0.130729508	0	0.121622368	0	0.188323902	0.196274557	0.248087989	0	0.095288398	0.25408218	0.080082351	0	0.449348802	0.444669943	0.184123105	0.259903992	0.219130134	0.619975276	0	0	0	0	0.080085751	0.234342556	0	0.237567439	0.403497423	0.19486836	0.089306531	0.398399139	0.177128416	0	0.258612455	0	0.331180603	0.091911401	0
A_AM390618	11.35653944	7.562966708	14.00871739	9.628117866	22.64061679	8.86125337	12.0944423	14.37426818	9.615778458	15.1262148	8.757866733	8.494511811	2.981047806	7.742683212	7.059502757	10.0370379	7.417570325	16.27521092	9.257226098	13.49618673	10.07425246	5.530522108	11.12280292	8.422456079	10.99178495	14.74892559	15.45844983	4.849065914	9.085204904	3.855655767	7.744225647	10.81110651	12.39736485	11.72743852	7.968913607	13.60228346	4.362642284	8.864659313	19.0293868	25.04584265	7.035086559	5.78121417	13.21884066	16.02213081	22.78457832	16.37959831	5.721188718	13.14683169	14.93394998
A_AM390634	0	0	0	0	0	0	0	0	0	0	0	0	0	0	0	0	0	0	0	0	0	0	0	0	0	0	0	0	0	0	0	0	0	0	0	0	0	0	0	0	0	0	0	0	0	0	0	0	0
A_AM390652	0	0	0	0	0	0	0	0	0	0	0	0	0	0	0	0	0	0	0	0	0	0	0	0	0	0	0	0	0	0	0	0	0	0	0	0	0	0	0	0	0	0	0	0	0	0	0	0	0
A_AM390653	0	0	0	0	0	0	0	0	0	0	0	0	0	0	0	0	0	0	0	0	0	0	0	0	0	0	0	0	0	0	0	0	0	0	0	0	0	0	0	0	0	0	0	0	0	0	0	0	0
A_AM390656	0	0	0	0	0	0	0	0	0	0	0	0	0	0	0	0	0	0	0	0	0	0	0	0	0	0	0	0	0	0	0	0	0	0	0	0	0	0	0	0	0	0	0	0	0	0	0	0	0
A_AM390661	4.088354199	3.932742688	5.373835851	6.247081127	6.657686322	2.586528011	5.861152807	7.235860424	4.408743708	5.105097493	2.174366913	5.242327289	3.414654759	3.123772192	4.99207695	4.516667055	3.864944538	3.661922457	3.240029134	2.542304943	3.022275737	3.081290889	2.390572568	2.526736824	4.862467578	6.139240276	5.839858825	1.616355305	4.292759317	2.602567643	4.099884166	3.011665385	2.743679105	6.089246926	2.988342603	3.060513779	3.212491136	3.767480208	6.963500885	2.363196444	2.832548009	2.973195859	1.652355082	5.966862507	5.548714955	2.428034573	3.913293083	3.772569095	6.228549868
A_AM390662	0	0	0	0	0	0	0	0	0	0	0.246447027	0	0	0.217879687	0	0	0	0	0	0	0	0	0	0	0	0.150450504	0.155741435	0	0.185352302	0	0.185875577	0	0.165852796	0	0	0	0	0	0.170650141	0	0	0	0	0	0	0	0	0.155487421	0
A_AM390680	1.085678278	1.606700059	2.085678091	1.391366152	3.857398614	2.747450087	0.667050775	2.911379901	1.821180591	1.717192632	1.299175982	2.436210519	2.072628078	2.041919491	2.048755542	1.559243938	2.612529761	2.820069267	1.843719158	1.800317107	1.793995684	1.888266274	2.777362856	2.779793926	2.760597207	1.938733959	1.824467186	6.86767049	3.257025278	1.996574401	2.28635422	2.706877958	2.33150273	2.156030778	1.587131883	1.973775958	1.611391187	2.58944904	2.798765889	1.158564849	1.769868434	0	1.404125715	0	1.921933992	1.473769088	1.093884337	2.003640642	4.26561897
A_AM390689	0	0	0	0	0	0	0	0	0	0	0	0	0	0	0	0	0	0	0	0	0	0	0	0	0	0	0	0	0	0	0	0	0	0	0	0	0	0	0	0	0	0	0	0	0	0	0	0	0
A_AM390695	3.718350818	4.55404447	5.574595366	3.918420062	5.947590963	3.10955055	3.545052101	2.475612071	5.325841994	2.454960264	3.750588089	6.57639624	3.212712811	3.014392797	3.558217116	6.799283738	8.374676173	2.182059529	4.354877869	5.31545239	3.568362666	2.824729034	2.155478178	3.28294659	3.470615531	5.203753988	9.157484716	1.115227226	2.564372352	3.718323942	4.886062671	4.795248855	3.671350774	3.564792107	5.060902795	2.879515652	2.350837301	3.614175616	4.721932209	3.534695536	1.985709916	3.57440661	2.280131565	2.495103796	3.783018222	2.066875308	0.516752529	3.334341371	4.215227816
A_AM390711	0.302734267	0.373348145	0.408124671	0.69636238	1.991870934	1.170443446	1.756692484	2.70606397	0.725463234	0.756044058	0.268345705	1.725260509	0.481615622	0.11861997	0.336048262	0.557416597	0.78052156	1.084631475	0.456985774	0.418338848	1.316431396	0.351020444	0.516299611	1.247331295	0.993257323	1.146734165	1.780592482	0.15958374	0.504555632	0.35687928	0.40478405	0.571814519	0.812655306	0.601195042	0.885122633	3.34541351	0.088103111	0.109401649	1.114882161	0.358953566	0.329010803	0.489242384	0.08156901	0.8591216	0.952744335	0.171229519	0	0.507910956	1.941942651
A_AM390716	2.467110293	1.738613036	2.25691603	4.053537995	1.391366003	1.610386214	2.165450544	2.142278426	1.783016825	1.271384433	1.718249716	1.38088123	0.84104797	1.242880183	1.564914404	4.542624911	3.533778966	2.104553136	0.532024488	0.974063197	2.963015428	3.133054396	1.116287478	2.593120714	3.95087536	0.858234894	2.566537009	1.393409745	2.819546349	1.329536471	0.942502107	1.065133646	0.840974438	1.749783599	0.429359569	1.256368546	0.717989718	1.401023742	1.946924758	0.940263837	0.383035566	1.708733252	2.089184587	2.143269579	3.743510839	2.392152288	2.7224967	0.985519617	2.166615955
A_AM390723	0.627598232	0.464392693	0	0	0	0	2.570681056	0	0	0	0.834460986	0.670619353	0	0	0	1.386696026	0	0	0	0	0	0	0.917434648	0	0.514780294	0.509420127	0.527335033	2.977496614	1.255192783	0.443907736	0	0	0	1.24633709	0	0.671165302	0	0	0.577815389	0.558109821	1.023108156	0	0.507301999	0	1.481350293	0.532463722	0	0	0.503230022
A_AM390744	0.682692734	0.707223986	0.138053622	0.134602216	0.269510781	0	0.279635153	0.146457966	0.32719684	0.568315561	0.363086078	0.583592414	0.325825836	0.962994951	0.606255008	0.452528665	0.821401294	0.8560792	0.309163085	0.566034816	0.474987206	0.474949418	0.199594561	0.120550421	0.223988372	0.775796301	0	0.971663971	1.09230517	0.096575347	0.410770837	0.30947824	1.22174006	0	0	0	0.119208216	0.44407883	0.251415856	0.849945873	1.335507593	0.330985544	0.110367229	0	0.161139249	0.463365376	0.550282274	1.374461329	0.328444022
A_AM390752	0	0	0	0	0	0	0	0	0	0	0	0	0	0	0	0	0	0	0	0	0	0	0	0	0	0	0	0	0	0	0	0	0	0	0	0	0	0	0	0	0	0	0	0	0	0	0	0	0
A_AM390779	0.283351281	0	0	0	0	0.298773863	0.14507804	0	0	0	0.188373371	0	0	0	0	0	0.121757929	0	0	0.391554117	0	0.164272934	0	0	0	0	0	0	0	0	0	0	0	0.140675672	0	0	0	0	0.130437533	0.125989148	0	0	0.458078637	0.344620772	0	0.120199731	0.142746491	0	0
A_AM390780	0.918731281	0.509862924	0.116115727	0.792489451	0.680049675	0.363276406	0.352798122	1.108660943	0.458670798	0.669207537	0.458082917	0.613568269	0.548098677	0.539977907	0.764873894	0.63436335	0.592177406	0.411451961	0.520068882	0.158695689	0.699138472	0.665793191	0.503631861	0.101393934	0.6593815	0.46608262	0.385978772	0.181612956	0.114841073	0.243686109	0.345495857	0.260299515	0.205519034	0.456123365	0.335768832	0.368440664	0.401060067	0.373510926	0.528659344	0.510630174	0.468035031	0.417583688	0.464144686	0.419021243	0.677664259	0.876898521	1.157094347	0.578023865	0.736670593
A_AM390800	1.797078769	2.077738107	1.249201064	2.989563815	2.32786235	0.829015388	2.76035454	2.168589538	2.15323258	3.459498301	2.240075803	1.440199805	2.010197072	1.584330782	2.86757667	2.109432416	1.447906295	2.012045306	0.762958195	2.172910208	1.660591064	1.823249047	0.90303222	1.289151441	2.026795883	2.096859613	2.925591848	0.976918041	0.898536749	0.873878024	1.126341804	1.909339847	2.412025587	1.449820697	1.477751836	1.0810292	0.78449112	0.608836491	2.068161831	1.298459585	1.922543898	1.905894781	2.542084742	2.868683898	1.590649294	2.001127395	2.263327405	1.507520118	2.161440093
A_AM390823	0	0	0	0	0	0	0	0	0	0	0	0	0	0	0	0	0	0	0	0	0	0	0	0	0	0.123824935	0	0	0	0	0	0	0	0	0	0	0	0	0	0	0	0	0	0	0	0	0	0	0
A_AM390828	0.73006325	0.540211908	0.246054755	1.439419614	0.480352548	0.769800003	1.245993369	5.220678517	3.30461389	0.810332935	1.941399029	2.340324683	1.742170796	1.144238898	2.701340341	1.613095377	2.091420204	1.743772599	1.92858877	1.008851168	1.481507714	1.975186467	2.134439793	0.429717147	0.598826056	0.395060507	1.022384248	2.501502257	5.110427758	1.721274896	0.732122172	1.103174134	0.87100924	1.691457479	3.02391811	2.862725474	1.27479807	1.319145731	3.136712111	2.164099308	2.578650149	4.4243986	0	4.439629841	1.148802268	1.858189724	1.225969011	0	0.780520034
A_AM390841	0	0	0	0	0	0	0	0	0	0	0	0	0	0	0	0	0	0	0	0	0	0	0	0	0	0	0	0	0	0	0	0	0	0	0	0	0	0	0	0	0	0	0	0	0	0	0	0	0
A_AM390861	0	0	0	0	0	0	0	0	0	0	0	0	0	0	0	0	0	0	0	0	0	0	0	0	0	0	0	0	0	0	0	0	0	0	0	0	0	0	0	0	0	0	0	0	0	0	0	0	0
A_AM390891	0	0.079371465	0	0.317233408	4.022862573	3.506225502	4.283826077	4.142103555	2.656164653	0.089294559	0	2.865465004	5.375393549	3.782678817	0.119069574	0.355509776	0.368742153	0	0	0	0	0.12437456	0	0.094705278	0.087983439	0.174134616	1.261809165	0.084816245	0	0.227610863	4.195158835	4.862566646	0	0	2.508953309	4.703188341	2.996826647	5.930815919	7.209264866	5.055621501	4.284169535	5.070480194	3.988443302	0	3.544580312	0	8.21380857	0	3.526382491
A_AM390906	0	0	0	0	0	0	0	0	0	0	0	0	0	0	0	0	0	0	0	0	0	0	0	0	0	0	0	0	0	0	0	0	0	0	0	0	0	0	0	0	0	0	0	0	0	0	0	0	0
A_AM390927	0.503846468	0.745644605	0.50943731	1.36592812	1.616115705	0.796905637	1.676826287	0.135112631	0.603701212	0.314574669	0.167479846	0	0.150292903	0.5922645	1.957520571	0.417473627	0.216506176	0.338469945	1.996496826	1.044374096	2.300510218	0.730262602	1.288931072	1.556968113	1.756415863	0.204485544	2.540120864	0.199198717	0.251922495	3.029201384	0.126316854	0.571009147	0.225419645	1.250725601	1.841408294	0.673528561	0.219947554	0.409678357	0.11596999	0.112014999	0.20534213	0.916037457	0.305452964	0.306396989	0.743283158	0	0.507654774	0.528328738	1.313005092
A_AM390930	0	0	0	0	0.109475697	0	0	0	0	0	0	0	0	0	0	0.12254523	0	0.099354485	0	0	0	0	0	0	0	0	0	0	0	0	0	0	0	0	0	0	0	0	0	0	0	0	0	0	0	0	0	0	0.088942981
A_AM390945	0	0	0	0	0	0	0	0	0	0	0	0	0	0	0	0	0	0.26156589	0	0	0	0	0	0	0	0	0	0	0	0	0	0	0	0	0	0	0	0	0	0	0	0	0	0	0	0	0	0	0
A_AM390948	1.252998222	0.649011154	3.420635107	2.470457482	3.70990322	3.170874969	1.92463424	3.49447168	1.301147037	2.086146086	2.165798917	1.2050008	1.644536005	1.32559375	1.112706214	1.522694235	0.215368666	1.907919319	2.411580354	1.731478362	1.961505835	3.050988554	2.28956983	1.106277068	1.747187758	2.949462243	1.473952212	0.990760695	0.877096183	1.152138818	1.130878732	2.272036394	0.560588259	2.737139599	2.198080373	4.957925124	1.093959815	2.037629658	4.729788314	1.225691272	1.634106197	3.493027826	1.316675241	3.200265574	2.957511969	1.169368665	0.126246896	1.36643762	3.014092249
A_AM390961	0	0	0	0	0	0	0	0	0	0	0	0	0	0	0	0	0	0	0	0	0	0	0	0	0	0	0	0	0	0	0	0	0	0	0	0	0	0	0	0	0	0	0	0	0	0	0	0	0
A_AM390987	1.871208268	0.733026004	1.669386877	1.519141316	0.543167882	1.044559389	2.141575064	2.833623663	0.879236637	1.46607928	1.902571049	1.293779491	1.050663003	1.552644167	2.932408838	1.459230895	0.945965446	2.4647555	0.498466021	0.608414858	0.861553717	1.786784066	0.724067653	1.457732783	1.263983614	1.608200155	0.92486452	0.522207098	1.100707517	1.479237164	2.980300413	1.372178903	0.886419403	1.639412634	0.563187644	2.471953437	1.153201946	1.312651475	2.330818384	1.566142022	1.166343298	0.800475808	1.957405251	1.740334898	3.377478668	1.867718902	0.332709128	0.64634925	1.676917272
A_AM391002	0	0	0	0	0	0	0	0	0	0	0	0	0	0	0	0	0	0	0	0	0	0	0	0	0	0	0	0	0	0	0	0	0	0	0	0	0	0	0	0	0	0	0	0	0	0	0	0	0
A_AM391008	0	0	0	0	0	0	0	0	0	0	0	0	0	0	0	0	0	0	0	0	0	0	0	0	0	0	0	0	0	0	0	0	0	0	0	0	0	0	0	0	0	0	0	0	0	0	0	0	0
A_AM391010	0.472252135	0.087361002	0.358119297	0.349166144	0.116521163	0.622445547	0.241796733	0.253280443	0.37723024	0.491414775	0	0.378468348	0.281737191	0.138781451	0.262110251	0.391295413	0.507324703	0	0.133664568	0.489442646	0.616072515	0	0.258880074	0.208476636	0.387359429	0.095831509	0.694411479	0.093353854	0.47225075	0.334029584	0.710375969	0	0.21128442	0.351689179	0.172594045	0.126258819	0.309233195	0.511985274	0.326093833	0.209981913	0.288698836	0.286198721	0.190866099	0.287183977	0.557339714	0	0.356866227	0.396159371	0.094667034
A_AM391022	0.714271532	0.61661459	0.481464879	1.056213062	0.704943341	0.50209917	1.462850118	0.638469003	1.141105785	0.396402468	0.474851343	1.017645342	0.994283832	0.979552268	0.92501804	0.263033855	0.511545374	0.426513431	0.539106345	0.164504849	0.724730895	1.380329977	0.261033818	0.945949726	0.29293654	1.062916538	0.700188613	0.094130509	0.119044906	0.336808532	0.716285919	1.214225773	0.426084387	0.827435106	0.174029935	0.636546127	0.831482269	0.516244719	0.767215774	0.423457701	0.970335522	0.432869613	0.481135007	1.01350618	0.421482363	0.70699842	0.959560437	0.499319007	0.477273065
A_AM391028	0	0	0	0	0	0	0	0	0	0	0	0	0	0	0	0	0	0	0	0	0	0	0	0	0	0	0	0	0	0	0	0	0	0	0	0	0	0	0	0	0	0	0	0	0	0	0	0	0
A_AM391034	0.118847506	0.087941473	0	0.117162062	0	0	0	0.254963369	0	0	0	0	0	0	0	0	0	0.212902468	0	0	0.103361003	0.137803707	0.086866736	0	0	0.192936527	0	0	0	0	0	0	0	0	0	0	0	0	0	0.211377142	0	0	0.096067156	0.144546088	0	0.100832001	0	0.099697915	0
A_AM391038	0	0	0	0	0	0	0	0	0	0	0	0	0	0	0	0	0	0.108985787	0	0	0	0	0	0.107429287	0	0	0	0	0	0	0	0	0	0	0	0	0	0	0	0	0	0	0	0	0	0	0	0	0
A_AM391043	0	0	0	0	0	0	0	0	0	0	0	0	0	0	0	0	0	0	0	0	0	0	0	0	0	0	0	0	0	0	0	0	0	0	0	0	0	0	0	0	0	0	0	0	0	0	0	0	0
A_AM391063	0	0.175591267	0.359900985	0.350903289	0.11710087	0.250216916	0.485999404	0.127270272	0.094776752	0.19754385	0	0	0	0.418415717	0	0.262161438	0.305909224	0.212549396	0.268659132	0.163959228	0.206379184	0.137575177	0	0.314270749	0.194643295	0.192616566	0.299085541	0	0.118650064	0.167845711	0.356955089	0.537865995	0.106167793	0.471251835	0.260179082	0.380660918	0.103590556	0.128633116	0.21847746	0.211026599	0.290135149	0.287622596	0.095907841	0	0.280056274	0.503323916	0.119547227	0.298597735	0.761104112
A_AM391096	1.076782252	0.796767396	0.725820381	0.589728772	0.944639794	0.630772578	0.735094416	1.155009645	0.668984398	0.298793332	0.477233541	0.767062939	0.428259376	1.547018644	0.398425114	0.660883557	1.542334967	0.42865313	0.541810892	1.157310871	0.312157144	0.693627355	0.787030057	0.316898431	1.570165981	0.582681216	2.312161299	1.892054704	1.435705457	0.423122759	1.199798878	0.406772402	0.749388384	0.593990085	1.049417971	0.639739502	0.626740188	0.518834575	0.660912585	0.319186553	0.682642398	0.8700824	0.290129237	0.582051805	0.988392587	0.913558159	0.964374285	0.501823952	1.534935718
A_AM391106	1.754906755	2.29742951	4.231213279	2.129254675	2.797827014	3.700849827	6.497032592	6.515997809	5.175883598	7.192087035	3.589756696	3.606160674	2.738166552	2.221550616	3.29665459	4.921462687	2.088263344	5.561976562	3.515125948	2.798134371	3.874282437	1.878290527	1.578679998	2.979642481	2.435979203	3.506348347	4.877351571	0.853923557	2.96983349	3.819281656	3.655085412	2.294810344	3.744518024	3.887160773	4.341554347	4.61964344	1.296445584	3.51241218	3.107120487	5.16198933	1.760518186	3.272385379	3.382651442	4.597111051	1.911780378	2.290598654	2.85627648	3.057528125	1.623628938
A_AM391109	0	0.088529711	0	0	0	0	0.122515736	0	0	0	0	0.127843823	0	0	0	0	0	0.214326565	0	0	0.208104763	0	0	0	0	0.097113536	0.502643761	0	0.119642121	0.084624552	0	0.135590801	0	0	0	0	0	0.129708644	0	0.106395518	0	0.145013733	0.096709746	0	0	0	0	0.200729581	0
A_AM391152	0.114291052	0.084569915	0.231118524	0.225340451	0.112798442	0.241023643	0.234071598	0.245188416	0.091294539	0.095142925	0.151962544	0.122125569	0	0.403042615	0.380604182	0.378793962	0.294669748	0	0.129394135	0.315870334	0.099398281	0.132520498	0.167072763	0.30272406	0.093745932	0.463848998	0.192064517	0.090371303	0.114290717	0	0.114613375	0	0.102267059	0	0.167079858	0	0.199569027	0.371720938	0.210450333	0.101636613	0.279475231	0.138527496	0.36953628	0.139004385	0.269766667	0.193932474	0	0.09587563	0.091642528
A_AM391157	0	0	0	0	0	0	0	0	0	0	0	0	0	0	0	0	0	0	0	0	0	0	0	0	0	0	0	0	0	0	0	0	0	0	0	0	0	0	0	0	0	0	0	0	0	0	0.533977614	0	0
A_AM391161	0	0	0	0	0	0	0	0	0	0	0	0	0	0	0	0	0	0	0	0	0	0	0	0	0	0	0	0	0	0	0	0	0	0	0	0	0	0	0	0	0	0	0	0	0	0	0	0	0
A_AM391171	0.10615163	0.235641396	0.107329522	0	0.209530637	0	0.21740181	0.227726926	0.254378552	0.088367167	0	0.113428199	0.126656334	0	0.117832947	0.351817538	0.273684365	0.095079589	0	0.440062676	0.092319472	0	0.387936016	0.187443385	0.174139328	0.086163048	0.535158995	0.251806093	0.212302637	0.30032927	0.212901997	0.360904891	0.094983945	0.316207185	0.232771494	0	0.370712792	0	0.293194159	0.094398397	0.346095934	0.643310182	0.429023946	0.387314888	0.375832196	0.360242518	0.106953973	0.178095385	0.425580285
A_AM391175	0.231916365	0.257410536	0.117244891	0	0	0	0.118742966	0	0	0.096530747	0	0.371720938	0.138357162	0	0	0.12810644	0	0	0	0.320477843	0.100848175	0	0.339019611	0.204759872	0	0.188246011	0.584598319	0.275068569	0	0	0	0.525661581	0.207517598	0	0.254275505	0.124007852	0	0	0.106760056	0.206238313	0	0	0	0	0.136850837	0	0	0	0
A_AM391178	0	0	0	0	0	0	0	0	0	0	0	0	0	0	0	0	0	0	0	0	0	0	0	0	0	0	0	0	0	0	0	0	0	0	0	0	0	0	0	0	0	0	0	0	0	0	0	0	0
A_AM391185	1.078585907	0	1.090554241	1.063289866	1.064499869	0.379097489	0.736325729	0.385648112	1.148751385	2.09505676	0	1.920869505	1.715906914	0.845241799	0.399092493	0.397194339	0	0	0.407038836	0.496821178	0.62536004	1.250620577	0.525565577	1.587146246	0.294899264	2.042800309	0.604182852	0	1.438110324	2.542989042	0.721085155	0.407453763	0.321704418	2.141946155	1.576763685	1.153459967	0.627790004	0.779555467	0.993029462	0.639442408	1.465255399	0.435769912	1.453076077	1.311810225	1.697225461	1.525147345	0.36224612	1.206394868	1.441412625
A_AM391187	0	0.258247644	0.352878527	0.516084593	0.172223963	0	0.178693683	0.561541275	0.139391174	0	0	0.55939468	0.208210656	0	0.193705868	0	0	0	0.197562752	0.241140035	0.151764205	0.202336175	0	0.154069319	0.143134033	0	0	0	0.174502411	0	0	0.197764143	0.156144339	0.173271254	0.127551209	0	0	0.189184802	0.481982593	0	0.142236988	0.211507835	0	0.212235963	0.205943821	0.148050889	0.351643794	0	0.419767481
A_AM391218	0.128912069	0.095388769	0	0.127083894	0.508914051	0.407785948	0.396023838	0.138277431	0	0.321943085	0	0.27549768	0.769066387	0	0.429294087	0.284834859	0.55394373	0.115466023	0	0.178139485	0.336342292	0.747367852	0.188446036	0.227633948	0.317215965	0.104637648	0.216634933	0	0.386735074	0.091181049	0.387826881	0	0	0.128002188	0.094227019	0.275721962	0	0.279516285	0.593432021	0.229277548	0.105075973	0.156249032	0.312607718	0.313573855	0.456416036	0	0.259772893	0.324422404	0.103366167
A_AM391233	2.021713615	2.410176204	2.725529595	1.5501442	1.219356469	2.131753855	0.345044318	2.650498324	1.614924435	1.963499036	1.194707095	2.040283057	1.474144519	2.112441043	2.244190437	1.489011117	1.06179795	1.50903398	1.780235788	0.620831488	2.051318373	2.213945271	1.559782925	1.586647927	2.118922969	1.732188376	1.509982889	0.799296579	1.010853842	1.668312591	0.563170902	1.018314585	1.105511727	1.672870035	1.067265215	1.201143555	1.47092085	1.704742175	1.654529465	1.398341091	1.373245641	1.361353415	1.271042371	2.049059927	1.060432863	1.048209588	2.602826515	0.753760059	2.701800116
A_AM391255	0	0.243592486	0.110951071	0.324531723	0.324901034	0.115706135	0.449474908	0.117705482	0.613577714	0.274046645	0.145902688	0.820788718	0.523720055	0.773940727	1.218089049	0.363688682	0	0.688014572	0	0.303274277	0.095434546	0.127235938	0.721846586	0.290652242	0	0.445351952	0.645419258	0.433837697	0.438932446	0.07761577	0.660257419	0.621804439	0.294566775	0.43583567	0	0	0.383221506	0.35689771	0.303087213	0.195167238	0.536661027	0.39901018	0.266100128	0.667306326	0.12950455	0.651696396	0.884502796	0.736418953	0.439940356
A_AM391266	0	0	0	0.111954859	0.112082261	0	0	0	0	0	0	0	0	0	0	0	0.09759961	0	0	0	0	0	0.083005992	0	0	0	0	0	0	0	0	0.128703649	0	0	0	0	0	0	0.10455707	0	0	0	0	0	0	0	0	0	0
A_AM391280	0.116714843	0.086363404	0.118009948	0	0	0.246135074	0.239035596	0.25038817	0.093230638	0.291481912	0.310370481	0.124715508	0.139259982	0.274393341	0.129558574	0	0	0.104541016	0	0.322569052	0	0.270661767	0.255923858	0.103047994	0.478670094	0	0.490344158	0.092287823	0	0.330215217	0.234088003	0.264545836	0.20887171	0.347673152	0.17062315	0.124817038	0	0.126534697	0	0	0.285402112	0.141465273	0.283029826	0.425856827	0	0.099022617	0.117597027	0.587453292	0.093586007
A_AM391309	0.254160563	0.282100002	0.128490405	0.250556167	0.125420648	0.133997159	0.390396501	0.27262513	0.507552233	0.105789468	0.337934467	0.135791485	0	0.1493811	0.564258657	0.140393736	0.327643449	0.227650597	0.143873407	0	0.331563005	0.147349612	0	0.112199681	0.52118076	0.206301579	0.213556639	0.5024195	0.127079909	0.089885403	0.254877346	0.576080276	0.113710798	0.378549987	0	0.135902033	0	0.551088945	0.116999919	0.113009804	0.103582886	0.46208639	0.513609484	0.15455905	0.749884251	0.215633621	0.128040813	0.213208329	0.101897376
A_AM391313	0	0	0	0	0	0	0	0	0	0	0	0	0	0	0	0	0	0	0	0	0	0	0	0	0	0	0	0	0	0	0	0	0	0	0	0	0	0	0	0	0	0	0	0	0	0	0	0	0
A_AM391318	0	0	0	0	0	0	0	0	0	0	0	0	0	0	0	0	0	0	0	0	0	0	0	0	0	0	0	0	0	0	0	0	0	0	0	0	0	0	0	0	0	0	0	0	0	0	0	0	0
[truncated: 93,371 more rows]
[truncated: 35 more columns]
