# Supplementary material for: Dissecting the complex regulation of lodging resistance in Brassica napus
Source: Mol Breed. 2018 Feb 21;38(3):30. doi: 10.1007/s11032-018-0781-6 (PMC5842258; doi:10.1007/s11032-018-0781-6)
Supplement: Supplementary file 6 — (TXT 62.7 mb). [file 11032_2018_781_MOESM6_ESM.txt]

	IB28_Cas	D6_APE	IB99_MadxRec	IB58_Exp	IB180_Vis	A168_TEM	IB120_Palm	A176_Ver	IB57_Exc	IB21_Cab	IB29_Cat	IB60_Fla	IB45_Dim	IB02_AbuN	D26_CAPxMOH	IB16_Bra	D4_AMBxCOM	IB24_CanxCou	IB37_ColxNic	D79_JETN	IB70_HanxGas	A42_Dar	D137_ROCxLIZ	A136_Roc	D131_Raf	IB125_POH285B	D14_Bol	D75_INCxCON	D74_HURxNAV	D102_MAT	D46_DIP	IB86_LemM	D10_BAL	IB133_Ram	D117_NOR	IB151_SloK	D127_PRI	IB100_Maj	IB139_Sam	A11_Bie	D55_EUR	IB91_LicxExp	A25_Cap	IB143_ShaxWin	IB130_Qui	D39_COR	TAP	D7_APExGIN	IB121_Palu
C_AA960715	0.163721278	0	0.165537982	0	0.323166245	0.517897485	0.167653112	0.175615502	0.26155781	0.27258339	0	0	0.390692764	0.38490416	0.181737771	0.361746789	0	0	0.185356358	0.678723669	0	0	0.119665389	0.289100323	0.134290511	0.132892207	0.137565661	0.517825498	0	0.115802018	0	0	0	0.487697122	0.239340941	0.350173201	0	0.354992078	0.301468898	0.145593866	0.53379556	0	0	0.398245972	0.57965881	0.13890358	0.164958759	0.137341292	0.393832191
C_AA960716	0	0.111220099	0.151974996	0.148175549	0	0.316976472	0.153916828	0.161226837	0.120063826	1.000999509	0	0.160610517	0	0.530051843	0.500542475	0.166053936	0.258351908	0.134629502	0	1.038523261	0.130721269	0	0.219721743	0.132706766	0.123287717	0.48801592	0.126294525	0.118849655	0	0.318942113	0	0.340686129	0.134494074	0.596984993	0	0.16074127	0	0.162953296	0.415153073	0.400994872	0.490060209	0.182181119	0.485986789	0.548424863	0	0.255045648	0.454329692	0.252177079	0.120521476
C_AB012650	0	0	0	0	0	0	0	0	0	0	0	0	0	0	0	0	0	0	0	0	0	0	0	0	0	0	0	0	0	0	0	0	0	0	0	0	0	0	0	0	0	0	0	0	0	0	0	0	0
C_AB012654	0	0	0	0	0	0	0	0	0	0	0	0	0	0	0	0	0	0	0	0	0	0	0	0	0	0	0	0	0	0	0	0	0	0	0	0	0	0	0	0	0	0	0	0	0	0	0	0	0
C_AB012655	0	0	0	0	0	0	0	0	0	0	0	0	0	0	0	0	0	0	0	0	0	0	0	0	0	0	0	0	0	0	0	0	0	0	0	0	0	0	0	0	0	0	0	0	0	0	0	0	0
C_AB012656	0	0	0	0	0	0	0	0	0	0	0	0	0	0	0	0	0	0	0	0	0	0	0	0	0	0	0	0	0	0	0	0	0	0	0	0	0	0	0	0	0	0	0	0	0	0	0	0	0
C_AB012657	0	0	0	0	0	0	0	0	0	0	0	0	0	0	0	0	0	0	0	0	0	0	0	0	0	0	0	0	0	0	0	0	0	0	0	0	0	0	0	0	0	0	0	0	0	0	0	0	0
C_AB047393	0	0	0	0	0	0	0	0	0	0	0	0	0	0	0	0	0	0	0	0	0	0	0	0	0	0	0	0	0	0	0	0	0	0	0	0	0	0	0	0	0	0	0	0	0	0	0	0	0
C_AI352709	0	0	0	0	0	0	0	0	0	0	0	0	0	0	0	0	0	0	0	0	0	0	0	0	0	0	0	0	0	0	0	0	0	0	0	0	0	0	0	0	0	0	0	0	0	0	0	0	0
C_AI352714	4.26766798	2.229084925	6.345622632	5.444541559	0.743282365	0	1.028272422	5.654819151	4.211080735	5.642476177	3.004059551	2.682477414	4.193435669	3.541118275	0.835993748	3.605409666	0	1.798839102	0.852639246	3.469032086	0	6.403762441	0	2.438079391	0	0	0.63280204	0.198499774	0	0	0	1.707016817	3.594059179	3.73901127	0	0	1.095879043	3.810248301	2.773513866	1.5627075	0	1.82564658	4.058415992	0	3.258970645	1.490898422	1.264683822	3.15884972	1.409044061
C_AI352723	1.749295807	2.718230088	1.591835897	2.58673207	1.381160384	1.844508565	1.074783522	4.503313889	1.257587855	4.077420981	1.860705182	0.560762393	2.713356471	2.467527404	2.330153722	2.705582955	3.006736137	2.97699075	1.386320534	1.450377718	2.282028997	2.028308842	1.917864606	1.235568129	2.726195885	1.277909659	3.380617254	2.489740445	3.49858135	4.578002034	2.982189583	1.189486046	2.660943875	1.215864301	2.173672186	3.18024048	1.679990611	1.137884142	1.932644137	5.755763391	4.277542658	1.060124848	3.110790742	1.063774387	1.238684108	1.632541583	5.992560505	2.347898081	1.823439834
C_AI352725	169.5488441	151.7705486	192.427537	126.1996123	247.9134837	220.921888	197.6536868	154.861101	137.9335249	110.0014877	168.6971546	201.993749	94.3612349	115.5351437	108.1556523	179.4544554	216.2461965	171.1020528	152.8224477	147.4166219	173.8047121	54.09576297	147.7325133	137.0114252	239.5232795	179.186251	209.5103135	82.55301744	237.3961332	106.7443665	204.4032707	192.1496863	221.4579954	204.2258363	248.6918913	233.4934717	234.8340246	125.0613094	244.1023039	183.9166035	127.9963222	146.196907	150.2723325	69.02521116	200.0971458	109.6959954	21.21048255	182.0828803	171.5344067
C_AI352729	6.528930661	9.058306134	4.40091851	8.045425222	5.906692554	1.147382514	4.457150423	7.295054582	5.21524393	5.66154665	4.702171794	6.976481183	6.167152132	4.796666865	10.8710974	4.207541553	8.650368434	8.04091338	5.543776085	2.255530368	9.700214006	10.7245866	4.57321986	0.480368217	3.123913876	8.611718196	10.74319813	14.62709363	8.433177365	0.384832562	4.36489569	6.782633361	2.921027184	6.482848438	0.795376358	3.200156993	1.425059439	5.013756931	4.758738145	1.693428279	2.882597505	2.637816351	2.85863712	5.624656514	4.81579658	3.923630013	3.837329619	3.879499847	4.580732593
C_AI352733	2.096591897	0	1.059928176	3.875360501	0.258651372	1.105353851	2.14694242	4.778928796	2.093420564	9.162995501	3.484562361	5.320738167	2.188881256	3.696771825	0.872740726	6.659188606	8.55873499	5.164249619	0.296705965	0.724303403	3.646788219	6.989121345	1.532418313	0.462772312	0.644889599	0.850899553	10.12946855	4.35172582	3.406951839	2.409784854	1.314065438	2.079058944	0.234502488	3.122690731	2.107164656	0	1.37285946	1.136494784	2.41285547	10.48755818	3.417855818	2.858842172	1.694723161	0.637485311	1.85575751	0.444694977	3.696768094	3.737393625	1.050700045
C_AI352775	0	0	0	0	0	0	0	0	0	0	0	0	0	0	0	0	0	0	0	0	0	0	0	0	0	0	0	0	0	0	0	0	0	0	0	0	0	0	0	0	0	0	0	0	0	0	0	0	0
C_AI352838	0	0	0	0	0	0	0	0	0	0	0	0	0.250341258	0	0	0	0	0	0	0	0	0	0	0	0	0	0	0	0	0	0	0	0	0	0	0	0	0	0	0	0	0	0	0	0	0	0.422797524	0	0
C_AI352839	0	0	0	0	0	0	0	0	0	0	0	0	0.278975062	0	0	0	0	0	0	0	0	0.813312075	0.170894689	0.206432747	0	0	0	0	0	0	0	0	0	0	0	0	0	0	0	0	0	0	0	0	0	0	0	0	0
C_AI352842	0	0	0	0	0	0	0	0	0	0	0	0	0	0	0	0	0	0	0	0	0	0	0	0	0	0	0	0	0	0	0	0	0	0	0	0	0	0	0	0	0	0	0	0	0	0	0	0	0
C_AI352852	1.067853709	3.160642803	3.239108866	1.579064801	1.580861745	2.81494031	0	0.572716225	2.985467685	3.555789299	1.419829141	1.141053825	0.637062455	0.627623575	1.778046403	0.589863235	0.458863836	2.391180709	1.208966095	2.213449577	1.857412656	0.619088296	3.122016413	2.357030619	2.189737072	1.300161817	0	1.688729423	0.533925288	0.755305701	1.606297901	3.025496225	0	2.120633258	1.951343117	1.141982753	1.864630013	0.578849022	4.91574286	0.949619696	1.305608169	2.58860336	1.294755848	1.298757386	4.41088632	0.90598305	1.613887564	0.895793204	3.853089569
C_AI352853	0	0	0	0	0	0	0	0	0	0	0	0	0	0	0	0	0	0	0	0	0	0	0	0	0	0	0	0	0	0	0	0	0	0	0	0	0	0	0	0	0	0	0	0	0	0	0	0	0
C_AI352858	0	0	0	0	0	0	0	0	0	0	0	0	0	0	0	0	0	0	0	0	0	0.826822242	0	0	0	0	0	0	0	0	0	0	0	0	0.173740849	0	0	0	0	0	0	0	0.192134312	0	0	0	0.239491621	0	0
C_AI352861	0.851740458	0	0	1.679322884	0.42030848	0	0.436097679	0	0	1.418082637	1.132482767	2.275315664	0.508133149	1.501813554	1.418203679	0	0.365998536	0.381450256	0	0	0	9.382135719	0.31127247	0.752005007	0.3493152	0.345677943	0.357834487	0.336740688	0	0.301223107	0.427071267	1.44791605	0.381066542	0	1.556428439	0	0.371816104	0	0	3.408456409	0	0.516179837	5.163609632	0.517956815	0	0	4.290891538	0	0
C_AI352863	0	0	0	0	0	0	0	0	0	0.134749934	0	0	0	0.19027502	0	0.178827316	0.139112566	0	0	0	0	0.375374804	0	0	0	0	0	0	0	0	0	0	0	0	0.118316732	0	0	0	0	0	0	0	0.130842597	0	0	0	0	0	0
C_AI352864	0	0.175300553	0.239536748	0.233548216	0.467627978	0.24980265	0	0	0.189239674	0	0	0	0.282670096	0	0.525956331	0.523454791	0.610805503	0	0.268214332	0	0.206037497	1.098779227	0.519474585	0.209166956	0.388642076	0.384595328	0.199060244	0.561977838	0	0	0.712728208	0	0.63595211	0	0	0.25335379	0.82735239	0.256840295	0	0.210677217	0.193103195	0	0.382996211	0.288134917	0	0	0	0	0
C_AI352869	1.297469921	1.302946337	1.124457482	1.096345509	1.006127035	0.488603629	0.474510428	0.397637172	1.03640588	1.697290617	1.232235135	1.188351393	1.326938378	1.851977336	1.337373417	2.150097335	1.831889044	0.996118803	1.364001902	0.768399594	0.806001606	1.93424996	1.083808807	1.391014443	1.216268467	1.203604031	1.713155781	0.879364285	1.112113813	1.048818279	1.301129042	1.260362158	0.580484785	0.828200683	0.203222781	0.495549511	0.404566745	0.703316558	1.109225915	0.329660724	0.604322952	1.2356222	0.898949656	0.450863963	1.31249171	1.022164814	1.3072768	1.321643082	0.966045197
C_AI352871	1.981279343	0.977368005	0.222584917	0.217020188	0.434534305	0.464248617	0.901715816	1.180676526	0.351694655	1.46607928	3.51243886	3.058024252	1.575994504	1.811418194	0.733102209	0.729615447	1.324351625	0.9859022	0.996932041	0.608414858	0.382912763	3.828822998	0.321807846	0.777457484	1.083414527	0.536066718	0.184972904	0.348138066	0.220141503	0.467127526	0.662288981	0.74846122	0.590946269	0.437176702	0.482732267	0	0.768801298	0.715991714	0.202679859	4.111122808	1.435499444	2.935077963	3.025080843	0.535487661	0.259806051	0.37354378	4.879733885	0.738684858	0
C_AI352875	0	0	0	0	0	0	0	0	0	0	0	0	0	0	0	0	0	0	0	0	0	0	0	0	0	0	0	0	0	0	0	0	0	0	0	0	0	0	0	0	0	0	0.135438941	0	0	0	0	0	0
C_AI352879	13.88209821	22.59859604	21.37811851	22.10690721	18.54877781	8.557418543	22.08867289	30.01033021	24.56613409	31.29094583	17.60588135	32.86235017	15.5443239	16.31821295	13.75022552	28.31343527	23.4938284	23.33792372	18.61807786	13.28069746	24.51784706	24.51589651	20.76140915	11.12518452	9.985201047	16.64207126	44.32447721	47.45329678	46.98542536	20.24219278	12.85038321	26.86640647	35.16277301	22.05458588	7.024835222	15.98775855	10.25546507	23.15396089	25.56186287	18.04277423	18.10443328	20.19110621	12.60229025	15.84484011	14.36688687	21.38119997	15.49332061	18.99081593	21.57730158
C_AI352887	1931.747359	2121.685716	2061.538878	1686.304579	3089.642922	1682.962973	4258.376925	1931.335589	4003.931401	1535.74729	1685.79939	1767.472953	1493.911457	2095.202457	2524.692224	2117.980501	2419.870183	3656.5854	3957.144093	6649.990581	3334.375826	3361.204229	2983.638018	2067.085763	2479.251994	3201.848571	4065.901208	3137.242474	6428.026513	5415.432595	4563.934353	1582.849504	3872.615493	2041.754725	3703.669165	3497.776546	2510.831429	1469.623772	3392.354148	4092.681069	1920.744069	2115.186359	1806.709657	1303.770037	1396.803013	1712.280977	3099.279918	1713.071087	1370.978457
C_AI352889	7.112779967	5.159918807	22.70322764	6.049490622	3.303477176	5.44112049	19.42292353	14.21184707	18.49310587	3.483009986	5.933944792	11.92212184	9.152339754	14.42677816	8.824378447	15.09957895	29.84493323	38.35025029	3.157923133	4.0472041	12.25059595	11.80491561	2.140680845	1.847029842	5.262198562	3.396134181	11.13262848	17.64442438	34.44806859	2.663446418	7.412558604	19.28296775	20.21658288	15.37149078	2.752420818	0.29829569	3.409401466	17.38803788	32.87127545	24.18475893	12.73201261	14.03043205	29.64898349	5.427945101	22.38484887	14.31735786	5.620816986	24.21784786	23.93138325
C_AI352890	5.934707709	10.49056672	30.00280562	16.90157225	33.35351163	40.50141307	30.04853685	26.70124448	22.12272828	13.99784797	17.31602683	23.25225814	17.11261314	14.92124434	33.12191818	15.84475943	17.85128342	19.34321943	9.51851877	15.26294186	15.48414514	30.01009116	17.95339277	29.83761802	28.12550768	16.19110884	11.77390892	11.47090861	29.01404147	42.79311491	22.81387157	18.86961562	12.24329923	32.57419726	24.94302092	28.38379715	12.80966448	28.41695223	37.18521615	6.157211578	32.92098019	45.15741022	15.99053305	14.63645709	41.24570724	15.38501169	10.79643677	13.69077494	42.03478052
C_AI352897	0.701433319	0.389270345	0.531912485	0.172871473	0.173068198	0.184902942	0.179569633	0	0.560297857	1.16783276	0	0.562136811	0.418462593	0.412262544	0.389310814	0.581188775	0.301410559	0.314135505	0.595593591	0	0.610032588	1.219968112	0.384513051	0.774122801	0.14383567	0.284675953	0.294687224	0	0.175357815	0.496132176	0	0.397467151	0.156909753	0.348241246	0.12817646	0.375062963	0.306201497	0.380224358	0.968690505	1.091597151	0.285868455	0.212544639	1.700953761	0	0	0.148776628	0.353367538	0	0.281216777
C_AI352900	4.076706467	2.790325324	7.419497231	5.224560082	4.22463908	4.298598308	5.11389757	4.810163625	3.012199589	4.920867954	1.76163986	2.069175954	2.796903827	5.990139532	7.014249535	4.278609105	1.576609077	2.556042741	3.230798282	5.492634136	3.368214119	3.663380029	3.873612957	4.769125771	2.507903997	4.219043618	2.140890092	1.772925334	1.630677803	5.983269232	3.781588315	3.118588416	4.468575181	6.577890198	5.661674731	5.231647486	3.381302003	2.541328613	4.128663804	2.900263004	5.067445953	4.694148258	2.718618405	6.817551238	5.412626071	2.939927902	3.696768094	2.564877978	6.374246941
C_AI352904	0	0	0	0	0	0	0	0	0	0	0	0	0	0	0	0	0	0	0	0	0	0.320300508	0	0	0	0	0	0	0	0	0	0	0	0	0	0	0	0	0	0.491309032	0	0	0.223291227	0	0	0	0	0	0
C_AI352906	3.03161858	1.121626419	1.532629195	0.896587641	1.196810587	4.475277985	2.483539325	6.503726627	1.695138431	7.823489803	2.015435433	2.915489223	2.170331415	0	2.692183255	5.023835177	0.521082661	0	1.716117126	0.837859444	2.10926522	4.9212273	2.880589297	2.94429079	0.745995172	3.198985714	2.802025981	0	0	2.573160099	1.216067337	2.748586401	1.627606249	2.107154657	3.988677626	3.566276649	0.79404795	1.643342563	1.116456853	5.391908444	3.212386202	1.469800213	0	0.368715021	0	0	4.581799439	1.271570862	3.16011395
C_AI352910	11.00710746	11.35326471	9.442996476	7.727233968	13.16770622	10.37525319	8.197416513	10.91231335	9.724890075	7.219329789	9.535029732	11.04880557	7.362600588	8.821841856	11.6629897	10.13354788	12.89952881	9.261505515	7.174889691	5.991964512	9.427776362	6.574746562	8.045196142	10.89618444	10.39640202	11.37111221	10.08943112	2.373668629	6.837728516	8.493227738	10.03468153	8.316235776	7.312213932	11.26061203	8.898852389	9.452635798	5.533039642	11.57158325	13.66553598	6.822209565	9.515621312	8.692035291	5.661916016	7.302104467	11.61254321	4.952284968	7.225501275	10.49268264	6.552547555
C_AI352911	0	0	0	0	0	0	0	0	0	0	0	0	0	0	0	0	0	0	0	0	0	0	0	0	0	0	0	0	0	0	0	0	0	0	0	0	0	0	0	0	0	0	0	0	0	0	0	0	0
C_AI352912	0.286184794	0.211763068	0.289360392	2.821262444	0.282447299	1.508808006	0.879172921	3.376734865	0.228601526	0.476475766	0	1.834814551	2.048792856	2.018437417	1.906065744	0.948500081	0	0.769003716	0	0	0.995573184	33.51496398	1.882575897	0.252673682	0.469479628	0.232295578	0.48092955	2.941766654	3.148023499	0.607265783	1.147967566	0.648666391	0.256076716	1.704989139	0.418367964	0	0	0	0.263483817	12.97940201	0	0.34687285	8.790529038	0.34806698	0.337747867	0	47.57740537	0.480145157	0.45894578
C_AI352922	0	0	0.128948481	0	0	0	0	0.410395584	0.101872338	0.424666458	0	0	0	0	0	0.140894249	0	0	0	0	0	0	0	0	0	0	0	0	0	0	0	0	0.114116184	0	0	0	0	0	0	0	0	0	0	0	0	0	0	0	0
C_AI352931	0	0	0	0	0	0	0.149824969	0	0	0.121798509	0	0	0	0	0	0	0.125741828	0	0	0.404365703	0	0	0	0	0	0	0	0	0	0.206975386	0	0	0	0	0	0	0	0	0.134705428	0	0	0.177337858	0	0	0.172672734	0	0	0	0
C_AI352939	8388.462573	7277.785639	8327.691486	7272.683792	5644.613956	5246.579006	7831.80063	4237.397348	7926.489095	5109.44744	7858.707839	5895.451764	4375.855634	7485.554714	3783.059764	8651.587996	8113.365725	6086.37348	7325.513724	7326.095629	5712.839169	3599.75916	8165.956346	7309.968475	6911.143361	4903.384368	6976.674841	6069.794293	6581.206777	3323.300289	4576.170812	7526.155113	6069.384753	5275.936058	3760.285275	5858.630748	6284.321732	6860.842957	4912.033434	6563.864554	4952.665728	8590.423178	6176.243111	5360.516203	6605.940767	8320.983718	2234.254062	7842.493642	4664.306317
C_AI352955	11.37911706	5.157251652	15.96371944	7.571976739	5.334491721	2.849637387	7.865364104	7.933770692	6.476285765	9.235862264	5.484548749	4.711667585	5.600576891	6.019197067	17.68384389	16.0283314	13.69111024	18.3460131	11.59453766	6.486331365	9.525240452	6.761970371	12.99547091	12.18158409	9.21692113	7.850943988	10.27831544	11.4719452	12.94370768	22.33482503	23.39297725	20.95592216	9.672877959	9.321511199	8.525390924	20.53525647	11.67339942	10.94864731	6.285896237	10.87814849	6.956321857	3.275638247	1.379700069	3.286914817	4.028801592	11.34370029	10.17529906	8.949027538	9.124170571
C_AI352956	2.839134861	5.252060214	4.880085976	5.317855798	0.560411307	3.293033347	4.942440363	4.263554122	5.216106239	8.508495822	3.397448302	3.943880483	4.06506519	4.672308835	2.206094612	5.959491253	4.391982429	3.051602047	3.857177541	7.061958175	4.691441094	6.913152635	6.847994335	2.005346685	1.863014398	8.065818681	4.532570166	17.06152821	0	1.807338641	4.270712673	0.643518245	0	1.12763832	1.037618959	3.339846386	0	0	0.261392676	0	0	5.850038148	2.753925137	6.215481778	3.015605954	3.131393794	0	5.001512057	0
C_AI352959	1.559118127	0.769115258	1.926733845	0.853892992	1.70972941	0.182664408	8.160200639	0.557462282	7.472446963	1.153694349	1.15167739	0.555331281	0.82679292	0.407271472	0	0.765536789	0.446642281	1.86199447	3.922553431	0	5.574486653	1.807797784	0.253238619	0.917701026	0	22.0765168	8.296908101	5.205211998	0.173234839	3.921005865	2.084686864	7.853104002	4.495293449	8.772643876	4.558488716	3.519961368	0.907483372	4.13183273	8.772160987	17.10005249	0.706018946	8.608829817	21.70466422	3.581803059	1.431135029	3.380435543	1.047268443	1.743868611	17.08545124
C_AI352960	0.413561841	0.306015994	0.418150855	0.407696885	1.224482508	0	0	1.774427149	0.660698051	0.344274397	0	1.325733057	0	0	0.459071711	0	0	0	0	0	0	0.479525038	0.604552311	0.365135379	0.339219385	0.671374503	0.34749245	0	1.240681884	0.292517237	0	0.937379177	0.740106117	0	0.302288992	0.442270777	0	0.448357046	0.380756961	1.10331537	0	1.002522688	0	0	0	0	2.083438666	0.346925692	0
C_AJ270267	0	0.386428956	0	0	0	0.550659856	0	0	0	0.869481325	0	0	0	0	0	0	0	0	0	0	0.454184847	0.605531618	0	0.461083362	0.428357325	0	0	0	0	0	0	0	0.467293278	0	0	0	0	0	0	0	0	0	0	0	0	0.443072002	0	0	0.418746149
C_AJ270271	0	0	0	0	0	0	0	0	0	0	0	0	0	0	0	0	0	0	0	0	0	0	0	0	0	0	0	0	0	0	0	0	0	0	0	0	0	0	0	0	0	0	0	0	0	0	0	0	0
C_AJ270274	0	0	0	0	0	0	0	0	0	0	0	0	0	0	0	0	0	0	0	0	0	0	0	0	0	0	0	0	0	0	0	0	0	0	0	0	0	0	0	0	0	0	0	0	0	0	0	0	0
C_AJ270275	0	0	0	0	0	0	0	0	0	0	0	0	0	0	0	0	0	0	0	0	0	0	0	0	0	0	0	0	0	0	0	0	0	0	0	0	0	0	0	0	0	0	0	0	0	0	0	0	0
C_AJ270276	0	0	0	0	0	0	0	0	0	0	0	0	0	0	0	0	0	0	0	0	0	0	0	0	0	0	0	0	0	0	0	0	0	0	0	0	0	0	0	0	0	0	0	0	0	0	0.750906019	0	0
C_AM056507	0	0	0	0.184155512	0	0	0	0	0	0	0	0	0	0	0	0	0.160542439	0	0	0	0	0	0	0	0.153224422	0	0.313922683	0.147708709	0.186804148	0	0	0	0	0	0	0	0.16309427	0	0	0	0.152264138	0	0	0	0	0	0	0.470116016	0
C_AM056509	1.825158125	3.061200811	0.246054755	0.839661442	2.52185088	0	1.99358939	1.044135703	0.874750736	0.607749702	1.617832525	2.080288607	0.871085398	1.573328485	0.675335085	0.940972303	1.463994143	1.089857874	1.239807067	0.504425584	1.164041775	1.128677981	0.533609948	1.718868587	0.898239085	1.679007154	1.329099522	0.769693002	0.486707406	0.774573703	3.050509052	2.206348267	1.850894634	1.208183914	0.800448911	1.301238852	0.531165863	3.034035181	1.232279758	1.082049654	1.190146222	2.359679253	0.491772346	0.147987661	0.287200567	1.238793149	1.471162813	2.245576842	0.878085038
C_AM056510	0	0	0	0	0	0	0	0	0	0	0	0	0	0	0	0	0	0	0	0	0	0	0	0	0	0	0	0	0	0	0	0	0	0	0	0	0	0	0	0	0	0	0	0	0	0	0	0	0
C_AM056515	0	0	0	0	0	0	0	0	0	0	0	0	0	0	0	0	0	0	0	0	0	0	0	0	0	0	0	0	0	0	0	0	0	0	0	0	0	0	0	0	0	0	0	0	0	0	0.301619154	0	0
C_AM056568	0	0	0	0	0	0	0	0	0	0	0	0	0	0	0	0	0	0	0	0	0	0	0	0	0	0	0	0	0	0	0	0	0	0	0	0	0	0	0	0	0	0	0	0	0	0	0	0	0
C_AM056574	0	0	0	0	0	0	0	0	0	0	0	0	0	0	0	0	0	0	0	0	0	0.35757686	0	0	0	0	0	0	0	0	0	0	0	0	0	0	0	0	0	0	0	0	0	0.375072176	0	0	0	0	0
C_AM056590	0	0	0	0	0	0	0	0	0	0	0	0	0	0	0	0	0	0.13961578	0	0	0.135562797	0	0	0	0	0	0	0	0	0	0	0	0	0	0	0	0	0	0.143509704	0	0	0	0	0	0	0	0.157052239	0	0
C_AM056596	0.337482068	0.249720599	0.682453755	0	0	0.71170189	1.03676052	0.723999757	0.808731812	0.2809409	1.346158761	1.081848202	1.610686207	0.793410934	0.37461984	0.372838082	0	1.20912534	0	0.466355729	0	6.260968424	0.24666875	0	1.107263274	0.821800394	0.567133904	0	0	0.238705103	0.338433834	1.529873563	0.30197726	1.0053002	1.480075346	0.360909644	0.883940171	0	0.621424097	2.40092527	0	0	2.727944711	0	2.389725473	0.286324832	1.700164572	0.283104456	1.082419292
C_AM056601	0.648454971	0.799709471	0.218550145	0.639258862	0.533321938	0.113958309	0.553356572	1.275201988	0.345319525	0.179937978	0.287397439	0.461937198	0.257904438	0.12704163	0.239937783	0.238796597	0.278645411	0.290409258	0.367072787	0.298693095	0.28197881	0.375941835	1.421885119	0.19084115	1.950255253	0.263174748	0.817289644	0.769111663	0.108075512	1.146649893	0	0.367446973	0.096705709	1.39506916	0.157993944	1.040204834	0.471790827	0.117168835	0.796023617	1.249424102	0	2.488891297	0.786241467	0	0	0.183386297	2.177854315	1.0879422	1.126566302
C_AM056645	0	0	0	0	0	0	0	0	0	0	0	0	0	0	0	0	0	0	0	0	0	0	0	0	0	0	0	0	0	0	0	0	0	0	0	0	0	0	0	0	0	0	0	0	0	0	0	0	0
C_AM056662	0	0	0	0	0	0	0	0	0	0	0	0	0	0	0	0	0	0	0	0	0	0	0	0	0	0	0.091223359	0	0	0	0	0.123039907	0	0	0.079356594	0	0	0	0.099955925	0	0	0	0	0	0	0	0	0	0
C_AM056687	1.030500801	4.35726477	2.679262889	2.031773365	4.213462786	2.638861739	2.864246485	2.842369415	2.469460925	1.960805622	2.153115385	2.044975066	3.5130193	2.422678655	2.941459482	2.764832199	2.530360247	1.846030868	2.000017984	2.848032515	2.176536024	3.072512282	1.829206119	2.599523481	3.260275196	3.465314692	2.845005056	0.81482932	1.324925715	3.540301206	1.033407017	3.837275459	4.61043471	2.923506754	1.614073937	2.833809055	2.699109494	4.788010431	3.659497462	4.058354134	2.999854161	2.498055506	1.546957947	3.580936004	2.432340605	1.873483467	2.818215183	2.099400123	2.59691542
C_AM056691	0	0	0	0	0	0	0	0	0	0	0	0	0	0	0	0	0	0	0	0	0	0	0	0	0	0	0	0	0	0	0	0	0	0	0	0	0	0	0	0	0	0	0	0	0	0	0	0	0
C_AM056697	0	0.143083154	0.195513778	0.190625841	0	0.407785948	0.396023838	0.414832293	0	0.160971543	0	0.20662326	0.230719916	0.454603022	0	0	0.332366238	0	0	0.267209228	0.168171146	0.672631067	0	0	0.317215965	0.313912943	0.324952399	0.30579695	0.193367537	0	0	0.219144051	0	0	0	0.413582943	0.844123046	0.419274427	0	0.171958161	0	0.93749419	0	0.705541175	0	0.32811278	0.58448901	0.162211202	0
C_AM056720	0	0	0	0	0	0	0	0	0	0	0	0	0	0	0	0	0	0	0	0	0	0	0	0	0	0	0	0	0	0	0	0	0	0	0	0	0	0	0	0	0	0	0	0	0	0	0	0	0
C_AM056724	0	4.36085395	0.834235068	1.742954558	3.722534412	0.869988142	0.362097579	4.172242419	0.094152193	0.098121039	0	0.125948281	0.703182611	1.24697534	3.794337355	0.26043385	0	5.173144163	0.133444363	0	0.102509595	3.006708889	0	0.728466135	0	3.252903481	1.584611368	1.118400705	0.589340928	0	0.236401888	0.267160787	0.10546817	0.468146386	0.775393674	1.386558961	0	0.383356354	0.10851887	0.209635979	0.096074407	0	0.381103314	0.716777141	0.417316145	0	3.087745344	0.791013439	0.850599674
C_AM056728	2.203681678	3.478654092	5.644607236	5.3586607	9.569569662	7.435604137	4.362767746	9.927865245	3.755261201	5.748039272	3.320709223	4.238534641	3.505805708	2.763090235	3.750813837	2.596851695	2.525164436	1.447474482	3.326518618	3.451223913	3.577521708	9.028265043	3.865658927	4.020987758	3.735592524	7.751135816	2.468837527	0.232330331	1.322205128	5.091722002	3.683160827	4.328882483	2.366211959	5.980882504	7.946414107	5.970201417	2.693567175	4.300360909	7.980259353	2.743562449	4.191172015	5.341984346	3.562572559	8.933957381	7.108656335	2.243563774	5.476834045	3.573975762	5.18316589
C_AM056742	0	0	0	0	0	0	0	0	0	0	0	0	0	0	0	0	0	0	0	0	0	0	0	0	0	0	0	0	0	0	0	0	0	0	0	0	0	0	0	0	0	0	0	0	0.171271738	0	0	0	0
C_AM056756	0	0	0	0	0	0	0	0	0	0	0	0	0	0	0	0	0	0	0	0	0	0	0	0	0	0	0	0	0	0	0	0	0	0	0	0	0	0	0	0	0	0	0	0	0	0	0	0	0
C_AM056760	0	0	0	0	0.137377091	0.146771207	0	0	0	0	0	0	0.16608243	0	0	0	0	0.124676348	0	0.192349055	0	0	0	0	0	0	0.233915151	0.110063104	0	0	0	0	0	0	0.101743182	0	0	0	0	0	0	0.337424952	0	0.169293278	0	0.3542852	0	0	0
C_AM056768	1.258877393	1.55251516	0.21214105	2.482049071	1.035363997	0.663698536	1.933664782	1.125278214	0.670385706	2.619918068	0.836908086	1.793562611	1.752388806	0.986528552	1.16450742	0.927175055	0.721263977	0.375857144	1.66277155	1.449668834	1.459784727	1.70294669	0.920125072	0.555733905	2.409352931	1.70304676	3.173288821	3.649834559	2.5177474	1.03882221	1.052023063	1.90224748	0.375479056	1.66665605	0.613442763	2.24377843	2.015003401	0.227465598	1.738529586	2.238986028	2.736289262	0.762916826	0.339193125	0.51036214	1.485694429	0.1780084	2.11398762	0.704025158	2.187058335
C_AM056777	0.46010417	0.510682639	1.163024084	0.566973964	0.794666837	0.242573634	0.235576881	0.616912976	0.459408211	0.574528657	0.458819385	0.245821885	0.137244966	0.13521151	0.383051798	0.127076645	0.59312946	0.515141825	0.520905006	0.317901654	0.100037498	0.400118159	0.084073593	0.101556946	0.566092799	0.653564729	0.773198634	0.636667282	0.345077116	0.406796479	0.576752194	0.391077004	1.029247253	0.228428341	1.177080286	0.369033012	0.401704858	0.249407617	0.529509279	0.613741347	0.656302499	0.697091741	0.09297818	0.139898304	0.271501501	0.292769442	0.231790926	1.061414134	0.368927476
C_AM056784	0.455708271	0.337202337	0	0.898491224	0	0	0	0.977630245	0	1.138079059	0	0.486946537	0	1.60703616	1.517568268	0.503450149	0.391641745	1.22452821	0	0.629728754	0.792653809	0.528393832	0.333081369	0.402346628	0.373789513	0.369897417	0	0	0	1.289311642	1.827973832	0	0	1.357475429	0	1.462028875	0	0	0.419560219	0.405251717	2.600128371	0	0.736718826	0	0	0	0.91830545	0	0
C_AM056827	0.836797643	1.238380514	1.269124526	1.237395809	1.651738588	0.441171932	0.856893685	1.795180683	0.668425513	0.696601997	1.112614648	2.235397845	0.499218532	0	0	0.462232009	0.719155018	0	1.89475388	1.156344029	0.363879088	2.91080111	0.611623099	0	0.343186863	1.358453673	1.406226755	5.293327313	1.673590377	0	0.419578789	2.845028029	1.123143493	0.830891393	0.305824535	0.447443535	0	0	1.540841037	0.744146429	0.341036052	1.0142481	0	1.017739706	0.987566862	1.064927444	1.264683822	0	3.01938013
C_AM056835	0	0	0.248591402	2.181388488	0.242652318	0.777736086	0.755303197	0.791174992	0.196393063	0	1.63451121	1.313584301	2.053486539	1.156035176	0.818756763	0.271620871	1.056490619	0	0	0	0.427651711	0.285078459	1.617333245	0.21707361	1.814998563	0.598699943	0.206584858	0.583220986	0.491725008	0	0.246556608	0.835910297	0	1.708895185	0	0.262930737	0.21465672	0.799647103	0.679082003	0	1.202415771	0.596001461	0.794947462	3.289292762	1.450806988	0.417188071	0	1.031239599	0.98570829
C_AM056838	0	0	0	0	0	0	0.189804171	0.198818586	0.296115966	0.154299147	0	0.594175697	0.442312793	0.217879687	0	0	0.955768197	0.166019801	0	0	0.161200321	0.644749987	0	0.163648758	0	0	0.311482869	0.146560714	0.370704604	0	0	0.21006036	0	0.184044596	0	0	0	0	0.341300281	0.164830362	0	0.224658582	0.149824943	0.225431982	0.218748618	0.31451225	0.560261486	0.310974843	0
C_AM056840	0	0	0	0	0	0	0	0	0	0	0	0	0	0	0	0	0	0	0	0	0	0	0	0	0	0	0	0	0	0	0	0	0	0	0	0	0	0	0	0	0	0	0	0	0	0	0	0	0
C_AM056842	0	0.275016971	0	0.18319886	0.183407337	0	0.380594338	0	0	0	0	0	0	0.436891216	0	0.205303048	0	0	0.420783004	0	0	0.215474887	0.271655974	0.16407382	0	0.150841284	0	0.146941391	0	0	0	0	0	0.184522634	0	0.198734661	0.162247027	0.20146953	0	0.165258493	0.454419467	0.225242111	0	0	0.65795039	0	0	0	0.29801674
C_AM056852	0.156899558	0.232196346	0.158640566	0.464023428	0	0	0.160667566	0.168298189	0.125329784	0	0.208615247	0	0.18720695	0	0	0.173337003	0.134841566	0	0	0	0.136454658	0	0.344037993	0.138527238	0	0	0.131833758	0	0.156899098	0.110976934	0.157342046	0	0	0	0.114684201	0	0	0	0.433361542	0.418582366	0.255777039	0	0	0	0	0	0.316170955	0	0.377422516
C_AM056853	11.12560503	9.372288887	7.268622287	8.099318022	11.14923547	9.023971329	8.763685417	8.996303195	5.87910622	9.119153417	7.965309415	10.79087505	7.760578998	7.846796177	12.53990621	8.698365979	11.62089131	9.811849645	6.201012697	3.784398639	6.400963951	7.938548481	4.503770089	5.74258369	7.019731283	6.251974288	8.053844143	4.060222655	7.188831392	7.990339254	8.410647541	6.983250616	6.585705029	7.308067483	3.503081041	5.12526231	3.885389333	7.422561625	12.13412316	6.240682549	7.394281674	6.431254998	7.332819803	8.118787203	7.676087882	6.825216801	10.1749562	8.184292457	8.09742853
C_AM056872	0	0	0	0	0	0	0	0	0	0	0	0	0	0.4226209	0	0	0	0	0	0	0	0	0.262782789	0	0	0	0	0.284283596	0	0	0	0	0	0	0	0	0	0	0.331009821	0	0	0	0	0	0	0	0	0	0
C_AM056879	0.370705692	0.68576123	1.311867062	0.182724252	1.280525317	0.195441452	0.759216685	1.192911516	0.592231932	0.308598294	0.492894054	0.198058566	0.442312793	0.435759373	0	0.40954235	0.318589399	0.996118803	0.209846447	0.512266396	0.483600964	1.074583311	0.406428303	0.327297516	0.456100675	0.902703023	0.622965739	1.025924999	0.370704604	0	0.371751155	0.420120719	0.829263978	0.920222981	0.406445561	0.991099022	0	1.406633116	1.023900844	0.164830362	0.604322952	1.123292909	0.898949656	0	0.656245855	0.157256125	0.186753829	0.155487421	0.891734028
C_AM056884	1.679488227	2.361207916	1.52831193	1.821237493	2.486331853	1.947991557	2.923697116	1.261051219	2.414804848	1.398109642	2.679677534	1.615153654	2.204295913	1.184529	1.305013714	0.556631503	1.876386859	1.955604129	1.330997884	1.85666506	1.022448986	2.142103633	4.050926226	0.741413387	2.066371603	1.635884352	2.116767387	5.975961513	3.023069942	1.187922111	0.505267415	0.571009147	1.803357158	2.334687788	1.595887188	2.514506626	2.199475543	3.823664668	2.937906413	0.746766662	2.053421299	1.628511034	1.221811857	0.408529319	0.99104421	1.282412626	0.507654774	1.408876636	1.481339078
C_AM056888	0.145715272	0.107822336	0.736660876	0.718244003	1.294310431	0.921878619	0.447644053	0.625205492	0.116395889	0.606511922	0	0.155703882	0.347724517	0.342572542	0	0	0.250459283	0.130516585	0.494912801	0	0.253455495	0.337913774	0.532523166	0.257305176	0.478085161	1.064490938	0	0.11521881	0.291429689	0.206132309	0.292252435	0.330278203	0.391155881	1.012807533	0.106509156	0.779153202	0.254440348	0.15797509	0.670783649	0.129581506	0	0.529846513	0.117784985	1.417788104	0.859846911	0.370881045	0	0.122236547	1.16839557
C_AM056896	0.354189101	0.262083005	0	0	0	0	0	0.379920664	0	0	0.941866856	0	0	0	0.393165376	0	0	0.951737272	0	0	0	0	0.517760148	0.312714953	0.581039144	0.287494527	0.29760492	0	0	0	0	0	0.950779888	0	0	0	0	0	0.326093833	0	0	0.429298082	0	0	0.418004786	0.600998657	0	0.594239056	0.284001101
C_AM056897	0.250599644	0.092715879	0	0.123522874	0.123663441	0	0.128308949	0.268805514	0.100088234	0	0.166599917	0.267777956	0.149503273	0	0.41726483	0.276853497	0.215368666	0.561152741	0.283715336	0.173147836	0.326917639	0.435855508	0	0.110627707	0	0.101705595	0.105282301	0	0.125299455	0.354504252	0.125653192	0.142002275	0	0.248830873	0	0.401993929	0	0.135841977	0.576803453	0.222852958	0.204263275	0.30374155	0.101282711	0	0.147875598	0	0.126246896	0.105110586	0.100469742
C_AM056906	1.423804945	0.2633869	0.71980197	0.701806578	0.70260522	0	0.728999105	0	1.421651279	0.888947325	0.47327638	1.5214051	0.424708303	1.673662866	1.185364269	0.786484313	0.305909224	0.318824095	0.402988698	0.983755368	0.619137552	1.238176591	0.520336069	0.314270749	0.291964943	0.288924848	0.897256624	3.096003941	0.711900384	1.007074267	1.427820356	0.403399497	0.637006757	1.060316629	0.520358165	0	2.175401682	0.385899348	0.983148572	0	0.870405446	0.431433893	0.575447044	0.432919129	0.840168823	0.30199435	0	0.895793204	1.427070211
C_AM056911	6.573148978	2.057768327	4.089899534	5.233790754	4.740723208	2.665738527	16.82751468	7.050683142	3.635006591	6.313724815	3.361432949	4.592439247	3.619775363	5.052037115	2.245071548	4.189487992	1.303627293	2.264439682	4.865768135	2.794838571	3.517926445	7.328430355	5.358726052	2.008889701	1.244203962	4.514578371	2.12424713	3.198441592	4.297815571	1.788179574	2.281737654	1.432567117	3.61945889	3.765435378	1.847915037	2.703634081	2.427972296	5.481679787	4.189672006	3.372324363	3.709218969	19.3047611	3.678387639	6.764552607	8.950915199	1.715925493	4.58503746	2.544938997	31.01532875
C_AM056924	2.816779468	3.61275575	2.658166331	4.072688568	2.779993096	2.5740819	2.499835515	3.021416307	3.000020021	3.126481405	2.4968124	2.608550871	2.016528401	3.752563001	4.794347345	2.904418447	3.873244347	3.195772223	1.700802695	3.632923366	1.959789732	2.395108	4.803890085	3.31592759	2.926546239	2.286373799	4.260202709	17.96657405	8.074744122	5.047265915	4.896187127	1.915353515	3.528616172	2.051058676	2.333417124	4.217243396	4.098760199	1.832262259	4.322241097	4.341830737	4.285775898	2.958889142	3.491196434	3.654246505	5.54048338	4.301636054	3.405683992	4.725838164	4.968901159
C_AM056955	11.59128355	12.22468362	8.621538682	9.325401935	7.758096188	6.321821255	9.823161129	8.860570578	9.046149756	11.09114912	11.33748111	12.10112018	10.01504887	11.11957298	10.35262276	11.03933987	13.16776855	10.74027536	7.391127914	6.44387245	10.08087372	8.496612177	8.180031832	8.704773042	10.27259894	9.300474725	17.12807756	3.265820308	6.261939413	7.162042137	10.02066661	9.05958646	10.49103866	9.921957281	5.356200661	10.11622339	4.420249546	7.944352503	9.690512833	6.990403462	10.20821881	8.558780755	7.53867775	7.453948352	7.390200066	6.669182486	10.87345476	9.16478187	11.53774307
C_AM056957	1.849106522	2.84175091	0.862903753	1.963105081	1.26343225	2.099732812	1.310894017	1.525725133	1.590666679	2.01294434	0.756489483	2.127849877	1.018286708	1.17039943	3.473612192	0.942843023	2.689325225	1.656237294	1.771387698	1.179332976	1.360748636	1.814187173	1.663420276	0.879083388	1.633378428	1.616370821	3.824489465	3.261631479	1.849101097	2.213361039	1.996961472	1.450794611	1.52729652	0.706175091	0.415872728	2.281695163	0.496740401	2.004681902	0.654780858	2.276821776	1.391264371	1.72402013	1.60965008	1.0379731	2.182267529	1.448131952	1.433140713	1.312524039	1.254573454
C_AM056962	3.895065247	2.730469356	4.560120791	2.020961636	1.820935306	3.890908899	2.729046794	3.958141936	0.655018698	4.266437733	1.362873244	3.723955034	2.690630541	1.204893396	3.41344152	3.623687035	3.699836201	2.937932057	0.92837511	1.699726323	1.248032286	2.377015233	2.547261243	1.809983398	1.177062105	1.996810126	8.268129804	1.945184034	3.485048156	3.480033142	3.906050101	2.090973322	2.934976693	1.832008387	10.78885868	3.06928316	8.233223065	2.222514871	6.228485652	2.916883422	2.673566299	2.733238791	3.479888211	1.495989884	2.177457594	0.86963989	1.858976506	2.75154818	2.465682914
C_AM056963	0	0	0	0	0	0	0	0	0	0	0	0	0	0	0	0	0	0	0	0	0	0	0	0	0	0	0	0	0	0	0	0	0	0	0	0	0	0	0	0	0	0	0	0	0	0	0	0	0
C_AM056965	0.403077175	0.745644605	0.203774924	0	0.198906548	0.21250817	0.20637862	0.216180209	0.643947959	0	0	0.215353821	0.240468645	0.2369058	0	0	0	0.541551913	0.456342132	1.113999036	0	0	0	0	0	0.163588435	0	0.159358974	0.201537996	0	0	0.456807317	0	0.200116096	0.147312664	0	0.175958043	0	0.371103968	0	0.164273704	0	0	0.490235182	0.475701221	0.17098835	0	0.338130393	1.616006267
C_AM056970	0.495987511	0.917517625	0.125372787	0.244476815	0.611887562	0.522983711	0.126974714	0	0.297142364	0.619335918	0.824337543	0.264993436	0	1.02029621	0.550567806	0.136987302	0.106564565	0.777444542	0.28076509	0	0.323518149	1.437744049	0.362521837	0.437909328	0.305121076	0.905831977	0.625125065	0.588274894	0	0.701635798	0.870426014	0.421576944	0.443807134	0.73873013	0.815708769	0.397813749	0.324775245	0.672147045	1.598255391	0.220535597	0.606417659	0.450874589	0.300688533	0	1.317041075	0.631204828	0.374802311	1.1441934	0.397699982
C_AM056974	0	0	0	0	0	0	0	0	0	0	0	0	0	0	0	0	0	0	0	0	0	0	0	0	0	0	0	0	0	0	0	0	0	0	0	0	0	0	0	0	0	0	0	0	0	0	0	0	0
C_AM056986	7.789303868	5.977183366	5.542184927	6.54123349	7.687577681	8.213269389	6.794683193	6.807933195	8.756913279	5.523660594	6.90449171	7.398445771	6.540165365	4.069430275	3.522634944	9.561492757	5.454558823	5.426437512	4.899237602	3.587930363	8.530616999	6.690147711	7.591031844	4.075381974	10.64847947	8.19591253	11.15058433	28.28621783	12.69364314	5.305413429	6.075433189	8.500668425	5.420978877	11.45826034	6.536999443	5.86187115	7.556262754	6.568069148	7.43704323	4.361358201	7.524795471	5.944393602	6.063077116	5.964857513	5.107074599	4.160946344	5.522792657	4.840172959	8.096321719
C_AM056987	0	0	0	0	0.855900905	0	0.888053456	0.465114995	0	0	0.576536681	0.926674016	0.517371933	0	0.481329733	0	1.490612218	0.77677143	0.490913505	0.599196451	0	0.502774737	0.633863938	0	1.778331925	0	1.457362273	0	0.433612052	0.306699891	0	0.491413932	0	0	0	0	0	0	0.79843581	0.385603149	0.353437363	0	0	0.527374211	0	0.367884026	0.436890775	0.727492663	0.695372394
C_AM057013	0.16447402	0.48681165	0.166299076	0.32428304	0	0.173426208	0.168423931	0	0.131380187	0.136918324	0.87474531	0.35149704	0.196244526	0	0.365146694	0.181704996	1.130809269	0.441956159	0.186208571	0	0.429126372	0.381415318	0	0.58085904	0	0.534012823	0.138198147	0	0.328947074	0.581672206	0.329875737	0	0.147170527	0.326626272	0	0.703566386	0.287195887	0.356624225	1.362847331	0.292526527	0	0.398704426	0	0.800153976	0	0	0.16571719	0.137972746	0
C_AM057018	9.100174369	7.314184909	8.725231118	7.115025901	8.981328571	9.430050039	7.551375601	9.761294964	5.013191351	7.444933845	10.22214708	6.538538696	6.739450183	9.221662174	7.489110655	8.14683915	8.764701777	6.183509412	6.217161168	8.238951204	7.914370157	10.91550416	8.830308485	6.233725716	10.81038618	5.730976431	9.096529322	12.77842297	8.786349479	3.995169627	8.496470476	6.579127316	8.00239739	7.322230404	11.35373587	7.718400978	11.09577531	9.355520382	12.27857701	6.697317857	8.696419327	7.226517713	5.833972988	11.2587455	12.22113992	5.590869082	8.062359364	6.844174394	6.667797787
C_AM057025	0.444386326	1.644123197	1.797269516	0	0.438582762	0	0.910116895	0	6.034512322	0	0.590860574	1.424545459	1.060451789	1.044739864	0	0	0.763823031	0	2.012440456	0	0.386480273	1.03053207	14.29146644	0	0	1.082122258	11.20177524	2.459671116	1.77754009	0	0	0.503622974	2.783442571	0.441249777	0	0	0	0	0.818272724	0.395183352	0	0	5.028906772	0.540476676	5.768985303	15.08096008	2.23872602	1.118350522	1.781621816
C_AM057039	3.324866367	1.913521697	1.245096351	2.670730369	1.823024732	2.46706989	1.261005337	5.415667714	0.393462178	2.255263953	1.473592034	2.368521365	0.734650335	1.59228425	1.640331966	2.448795391	2.539941646	2.64717286	0.97591239	1.191173668	1.820648034	2.855691278	1.440103957	0.652341693	2.525170117	1.599281088	2.690225539	0.486854007	0.9851427	0.958107231	2.346319252	1.395581735	0.991691243	1.711836485	1.260144471	1.448608071	0.860104722	2.00255858	1.814002184	1.642629595	1.605980445	1.194054562	2.687565495	3.14518355	1.307973667	1.776101021	2.357405472	2.272631985	1.974809724
C_AM057098	0	0	0	0	0	0	0	0	0	0	0	0	0	0	0	0	0	0	0	0	0	0	0	0	0	0	0	0	0	0	0	0	0	0	0	0	0	0	0	0	0	0	0	0	0	0	0	0	0
C_AM057102	0	0	0	0	0	0	0	0	0	0	0	0	0	0	0	0	0	0	0	0	0	0	0	0	0	0	0	0	0	0	0	0	0	0	0	0	0	0	0	0	0	0	0	0	0	0	0	0	0
C_AM057150	0	0	0	0	0	0	0	0	0	0	0	0	0	0	0	0	0	0	0	0	0	0	0	0	0	0	0	0	0	0	0	0	0	0	0	0	0	0	0	0	0	0	0	0	0	0	0	0	0
C_AM057156	1.447466443	0.918047982	1.672603422	0.407696885	0.816321672	0	1.48222795	1.552623755	0.330349025	1.549234788	1.099752051	0.662866529	0.986894439	1.701476628	0.918143422	0.913776572	0.533130815	0.740851364	1.872849211	0.285743972	0.53950859	2.637387711	1.813656934	0.365135379	1.696096923	1.17490538	0.521238674	3.597091285	0	0.585034473	1.658912668	1.171723971	0.185026529	0.205321428	0	1.105676943	0.361069974	0.896714092	1.142270884	0.183885895	0.674186877	0.751892016	0.835728727	1.760454376	2.196337284	0.175436024	0.6250316	0.346925692	0.663216445
C_AM057161	0	0	0	0	0	0	0	0	0	0	0	0.257409449	0	0	0	0	0	0	0	0	0	0	0.176073316	0	0.197592436	0	0	0.380959163	0.240895585	0	0	0	0	0	0	0	0	0	0	0	0	0	0	0	0	0	0	0	0
C_AM057163	4.656853156	20.04857447	17.5499646	41.31730503	4.596035923	0	14.30606824	7.265701699	17.2465648	19.03083681	18.01250697	12.21400219	0.505126444	14.92927083	7.51899702	13.09566187	9.823487327	3.412738384	19.17177003	23.40057147	12.88648722	27.48898563	19.18469849	2.616443456	1.736241229	13.74530047	23.47733012	107.4541529	41.48820642	2.096085051	3.820897965	6.237176832	20.07702067	27.3235439	0.928331282	0	0.369616008	22.48948332	4.287458565	5.647146714	5.176079725	13.85438899	6.50187059	20.08078728	14.98881066	8.979417799	17.91510692	8.87842377	6.789138754
C_AM057167	4.029052133	3.433019018	4.690996116	5.295885135	6.024899712	4.505825957	6.126204939	8.643519278	3.901049925	4.370404851	5.194733239	4.174777136	2.767851554	3.444432452	3.388199916	4.046502054	3.777404683	4.374310102	3.593888972	3.880461659	3.079311255	3.680722905	3.658779474	4.311837583	5.708263397	4.856008243	4.308669179	1.351559896	2.808119007	3.886086497	3.305793973	3.320817699	2.94968914	4.727998893	3.748177155	5.483855748	2.878085062	4.765132566	7.868544032	4.45154489	3.483107119	4.14353234	3.059394649	7.127651459	8.645423212	2.69321241	4.305536219	3.175021306	5.090695509
C_AM057181	0.836797643	0.773987821	0.846083018	0	0.61940197	1.323515795	0.856893685	0.897590341	0.501319135	1.219053495	0.556307324	1.117698922	0	1.229554956	1.393322913	0.462232009	1.078732526	0.374758146	1.184221175	0.867258021	0.545818631	0.485133518	0.611623099	0.738811937	1.544340882	0.509420127	0.703113378	0.496249436	0.209198797	0.887815473	0.209789394	0.948342676	0.935952911	0.623168545	1.376210409	0.447443535	0.913232536	0.226800494	0.19260513	0.372073214	1.364144208	0.50712405	1.183704664	1.017739706	0.740675147	0.177487907	1.475464459	1.57942486	1.006460043
C_AM057182	0.846700574	0.939776928	0.428047917	0.417346515	0.835642895	0	3.034620536	1.816425425	3.381679373	0.704845808	1.125781686	2.261852257	0.505126444	1.492927083	0	0.93540442	0.727665728	1.137579461	1.917177003	0.585014287	1.840926745	3.436123203	5.260320554	0	0.694496491	2.405427583	2.490019861	6.6949628	2.963443315	0.299440722	1.273632655	1.919131333	1.136435132	2.942535497	0	1.358216174	0.369616008	1.376907142	2.728382723	0.752952895	2.07043189	1.539376554	0.684407431	2.059567926	1.998508088	0.718353424	0.853100329	0.710273902	2.715655501
C_AM057188	7.258309992	8.951337408	6.639912377	5.451714868	5.799038738	4.008910161	7.078686965	1.853719184	8.006575172	10.07044192	5.055140468	5.170572406	4.536377096	4.875452697	11.12639022	8.782408162	4.752676638	6.501239145	7.434849463	9.552407193	9.31846881	5.610674602	3.78940398	4.577421782	7.654559155	4.48880344	9.293324643	1.639780744	4.493226338	8.800953381	7.625388425	6.659014879	9.587413298	7.550273966	3.284289575	7.39254536	3.017637944	4.871280178	8.591863607	5.839931755	8.451763029	5.027142757	6.984592739	6.725931972	7.750252983	9.970190275	7.661417935	8.698281838	5.819964598
C_AM057199	2.66782435	2.781633518	1.96176537	1.912720301	1.79521588	1.150785767	1.862654494	2.471416118	1.646705905	2.321809877	2.579757354	2.20281408	1.302198849	3.135990336	2.557574092	1.875565133	2.81384637	2.172326881	1.647472441	2.681150222	2.847508047	1.96849092	1.506769786	2.248367513	2.685582619	1.574885275	2.649188201	1.725938715	1.45517265	1.972756076	2.310527941	1.78658116	2.387155832	1.083679538	1.063647367	1.296827873	1.799842021	1.05173924	2.121268021	0.862705351	2.471066309	0.881880128	1.764379156	1.179888066	1.144908023	2.36630488	1.954901094	2.848318731	3.111496812
C_AM057217	0.215500598	0.159460141	0.217891861	0	0	0	0	0	0.172139703	0.179395996	0.286531784	0.230272911	0.257127617	0	0	0	0	0.193023021	0.243978097	0.297793417	0	0	0.15751137	0	0.176761908	0	0	0	0	0	0	0	0	0.213979561	0	0	0	0	0.198406489	0	0	0.261199435	0	0	0	0	0.217129451	0	0
C_AM057245	2.321558063	2.342511812	0.853570478	1.456403917	1.04147234	1.780304432	1.512834427	1.584683833	2.528777938	5.09505797	1.964306393	2.029662114	2.770000173	1.240435974	1.874204272	1.63212895	2.176557664	5.671118849	2.150461815	1.166577162	1.651946655	1.957706941	1.079812462	1.118025143	1.211783701	4.967973276	1.77333905	18.35683753	10.76355581	0.597114831	1.90481344	1.195918862	3.021554177	1.886049933	7.404742732	1.354209637	1.105577087	1.144037891	2.331715197	2.439878334	2.408378491	4.348700924	7.506273825	5.903790951	3.237995773	1.611527371	4.040273094	1.593402071	3.215328103
C_AM057250	0	0	0	0	0	0	0	0	0	0	0	0	0	0	0	0	0	0	0	0	0	0	0	0	0	0	0	0	0	0	0	0	0	0	0	0	0	0	0	0	0	0	0	0	0	0	0	0	0
C_AM057275	2.307941887	2.210050993	1.372677381	2.409047628	1.33988282	1.860958641	1.529238161	1.164993916	2.16889493	1.808257177	1.26356711	1.305608077	1.295884159	2.553368016	1.054906721	0.749921001	1.750125826	1.580810928	1.69071729	2.626458828	1.771062353	1.574152403	1.488437616	1.318505933	2.561202905	0.771380003	2.167377005	4.29392301	2.172174227	1.728460484	1.769874094	1.692440772	2.672527402	1.482833692	2.381601315	0.725928316	2.015003401	1.471836224	1.499907878	1.328026027	2.434492652	1.316405504	1.536345333	1.816288793	2.243107275	1.497364774	1.915024079	1.594409916	1.415155393
C_AM057280	0	0	0	0	0	0	0	0	0	0	0	0	0	0	0	0	0	0	0	0	0	0	0	0	0	0	0	0	0	0	0	0	0	0	0	0	0	0	0	0	0	0	0	0	0	0	0	0	0
C_AM057290	0	0	0	0	0	0	0	0	0	0	0	0	0	0	0	0	0	0	0	0	0	0	0	0	0	0	0	0	0	0	0	0	0	0	0	0	0	0	0	0	0	0	0	0	0	0	0	0	0
C_AM057292	0	0	0.290522482	0	0.283581625	0	0	0	0	0	0.382042379	0.307030547	0	0	0	0	0	0	0	0.397057889	0.249892867	0	0	0.253688436	0.235682544	0	0	0	0	0	0	0.325635738	0	0	0	0	0	0	0.264541985	0	0	0	0	0	0	0	0	0	0
C_AM057317	0	0.093534924	0	0	0	0	0	0	0	0	0	0	0	0	0	0	0	0	0	0	0	0	0	0	0	0	0	0	0	0	0	0	0	0	0	0	0	0	0	0	0	0	0	0	0	0	0	0	0
C_AM057330	4.798830386	6.779000647	5.624001521	5.053328311	3.875039156	5.635029901	3.797240767	5.381437215	2.787823483	4.448801932	3.770338969	3.146595076	5.595661381	6.666586996	4.23731587	7.711382776	7.592237919	5.56824337	6.667742883	7.234201057	9.200704919	5.437784695	4.703251098	3.370266342	4.025644678	6.639545865	5.040229662	5.433023546	8.288864535	4.397122669	3.390529207	5.438513945	4.781920392	2.59906881	4.623731313	5.831771683	3.999290287	2.601291033	6.125195448	4.55846406	3.911517158	8.328121022	3.702685931	4.112071786	4.50502109	3.516208604	1.648330286	5.123500156	1.749031173
C_AM057339	0	0	0	0	0	0	0	0	0	0	0	0.124309929	0	0	0	0	0	0	0	0	0	0	0	0	0	0	0.097749909	0	0	0	0	0	0	0	0	0	0	0	0	0	0	0	0	0	0	0	0	0	0
C_AM057356	10.25343609	6.322543825	2.303824777	5.278635943	0.337317634	0	2.099935321	0.366611342	5.460227522	5.311035609	3.786964667	3.16515249	3.670210131	7.901261119	3.540992625	1.88793806	4.993432252	10.81666586	6.836048731	1.259457509	4.458677674	3.830855282	0.666162738	1.307626541	1.401710673	0.462371772	3.063245543	0.900834963	0.683560401	5.237828545	6.055163318	3.098724796	2.650475569	2.036213144	1.582203687	1.583864615	1.094134012	2.964296904	2.622251366	9.320789502	1.857234551	0.828517954	13.44511858	1.524178653	0.806722612	3.286352527	7.002079058	10.89501353	0.274052018
C_AM057378	10.78585907	10.19797018	18.41824941	16.30377795	32.99949593	40.94252881	25.0350748	25.32422599	15.02949729	8.879050079	12.11016748	9.092115657	14.87119326	16.34134145	16.89491552	11.12144149	10.8144291	13.31050541	7.869417495	18.54799065	13.44524086	14.03474203	27.76738132	19.46899395	33.42191658	29.76651879	13.69481131	20.94222493	25.40661572	17.03802658	12.01808591	9.099800705	12.01029826	19.27751539	52.0332016	19.9933061	40.17856028	16.2407389	26.59112226	9.591636127	16.70391155	13.21835401	9.880917326	26.23620449	21.78106009	11.38776684	13.16160902	8.746362793	25.17667385
C_AM057391	9.827774518	5.817666699	11.12924585	9.171686518	11.38066038	5.941276948	12.47910282	10.40119797	10.15308974	10.47199486	9.234090256	10.22141806	6.722992429	8.317736607	9.891061556	7.962073334	4.504597363	8.567959595	6.379178241	5.251199668	5.812068724	13.67436785	6.32122554	5.553267744	10.10327039	10.52988197	5.284940113	2.07225039	3.931098276	10.93671588	8.410018802	7.425210515	4.221044777	15.87367788	4.693230369	11.49094001	4.004173425	13.21175186	17.25191661	9.089217092	12.17611135	8.417701951	9.744658178	17.53084604	15.30999946	9.116247022	8.84583794	4.396933677	14.18445061
C_AM057394	0	0	0	0	0	0	0	0	0	0	0	0	0	0	0	0	0	0.126898303	0	0	0	0	0	0	0	0.114997811	0	0	0	0	0	0	0	0	0	0.151510583	0	0	0	0	0	0	0	0	0	0	0	0	0
C_AM057425	10.33703192	11.51633567	7.28098389	4.579971501	10.2020331	4.898727293	6.184657994	6.72755618	8.720999759	7.541621297	10.1923449	5.336649465	4.296034803	8.191710295	6.704235573	10.3934668	8.983600423	10.50722069	10.12509104	11.87692966	6.363749044	4.040154137	9.762636552	8.81896781	6.382941374	8.107719037	8.197662788	14.87781587	7.665641638	7.640113345	10.59913236	8.950753766	9.665233212	8.418845181	8.234921376	9.936733049	10.34324798	6.170004351	10.37253664	13.32396596	6.721621279	5.208723806	10.23333545	8.051874122	13.70729979	12.21900516	3.51072944	15.19940028	8.00919989
C_AM057462	0	0	0	0	0	0	0	0	0	0	0	0	0	0	0	0	0	0	0	0	0	0	0	0	0	0	0	0	0	0	0	0	0	0	0	0	0	0	0	0	0	0	0	0	0	0	0	0	0
C_AM057474	0	0	0	0	0	0	0	0	0	0	0	0	0	0	0	0	0	0	0	0	0	0	0	0	0	0	0	0	0	0	0	0	0	0	0	0	0	0	0	0	0	0	0	0	0	0	0	0	0
C_AM057475	0.575438594	0.425797053	0.581823845	0.945463286	1.325154886	0.606759252	0	1.234487521	0.766090903	2.554829845	0	1.024807055	0.45772852	0.225473349	0.425841319	0.635723915	0	0	1.302960778	0.265060092	0.500455689	0.667221166	0.70098894	1.016114004	0.31466463	0.934164523	0.967016522	0.303337457	0.383624604	1.356715334	0.769415259	0.434762996	0.343266376	2.475967249	0.420611224	2.666667502	0.502400312	0	2.119172793	0.341150239	0.93807772	0.929954022	0	0	1.131862824	0.162736902	0.579788026	0.160906554	1.53802205
C_AM057504	0.781925667	0.867881426	0.197650541	0.192709183	0.385856965	0.824485249	0.400351968	0	0.468445749	0.325461589	0	0.417762876	0.932965781	0.22978568	0	0.431921713	1.007995967	0.525275762	0.442626931	0	0.340018164	0.679982226	0.714395832	0.172591313	0.481024209	0.476015529	0.657007582	0.772847482	0.781923373	0.414799032	0.588098139	0.443078136	0.34983158	0.97050839	0.428655701	0.627154463	0.682678748	0.847713322	0.35995057	0.521512456	0.956019097	0.236935007	0	0.713252007	0.230702095	0.497548068	0	0.491952006	0.313487554
C_AM057514	0	0	0	0.141345814	0.141506663	0	0	0	0	0	0	0	0.171074888	0	0	0	0	0.128424134	0	0	0	0	0.104797144	0	0	0.11638055	0	0	0	0	0	0	0	0	0	0	0	0	0	0	0	0	0	0	0	0	0	0.120276843	0
C_AM057541	0.268970671	0.19902544	0.543910511	0.265156245	0.530915975	0.567221055	1.101720452	0.865533544	0.644553174	0.895631139	0	0.574816589	0.320926199	0	0	0.594298297	0.92462788	0.963663804	0.304514016	0.371682009	0.701766812	0	0.196593139	0.237475265	1.985581134	0.436645823	0.678002186	0.638034989	1.34484941	1.331723209	1.078916886	0	1.203368029	1.068288934	1.769413383	0.575284545	1.408987341	0.291600635	0.7429055	0.71756977	1.534662234	0.326008318	0	0.98139186	1.269728823	0.684596214	0.271003676	0.676896369	0.647010028
C_AM057546	2.839134861	2.94115372	2.066859943	2.01518746	1.68123392	2.51468001	3.023610575	3.654474962	2.44930206	1.607160322	1.660974725	2.548353543	2.439039114	1.201450843	2.899438633	1.505555685	2.635189457	4.170522798	0.771435508	1.569324039	2.370412342	2.633581956	1.992143807	1.002673343	3.073973756	1.843615698	3.053520954	2.873520541	1.930606042	1.285218589	2.049942083	2.445369329	1.727501659	1.578693647	1.826209368	2.42897919	1.388113454	1.108082414	2.195698477	1.817843418	2.31417321	0.963535695	3.029317651	3.314923615	3.886781007	1.348908096	1.029813969	1.714804134	2.549698776
C_AM057562	0.352444328	1.564751733	0.712710325	0.694892228	1.391366003	0.371627588	1.443633696	3.402442206	0.281528972	0.586792815	0.468613559	0.753207944	1.261571955	0	0	0	1.21158136	0.31568297	0.399018366	0.487031598	1.22607535	1.634637076	2.576048026	0	0	1.144313192	2.369111085	1.114727796	5.286649405	0.997152353	1.413753161	1.198275352	0.315365414	1.749783599	0	1.130731692	0	0.764194768	1.297949839	0.313421279	1.149106698	0.854366626	1.139555229	2.571923494	1.247836946	0.299019036	1.065324796	0.59131177	0.565204162
C_AM057596	0.570847328	2.111998682	0.961969388	0.562751817	1.314581841	0.80255745	0.194852154	1.632850515	0.607982781	0.633611391	1.265007346	1.219956483	0.908152861	1.118371796	1.267330947	0.840868867	1.308250085	1.363481766	0.646282407	1.314726256	1.489388074	1.103162655	1.529871075	0.840005593	1.560770041	1.544518471	1.918601929	4.66421677	1.522255077	2.018835716	2.289828922	0.431294143	0.851318871	0.377878799	1.390850945	1.424441254	1.162914197	0.618875816	1.576698375	1.015284888	1.395889585	0.691900632	1.230477189	2.31427513	1.122832004	0.484315407	0.575162057	1.436604527	0.457725179
C_AM057608	0	0	0	0	0	0.156191305	0	0	0	0	0	0	0	0	0	0	0	0	0	0	0	0	0	0	0	0	0	0	0	0	0	0	0	0.147083259	0	0	0	0	0	0	0	0.179540813	0	0	0	0	0	0	0
C_AM057686	6.19691483	5.280181481	5.316332661	3.517321945	6.486650556	5.148163801	5.961146227	11.07852646	4.500030031	7.503555371	5.24330604	4.414470705	4.705232936	3.531824001	6.670396306	6.223753816	6.939562788	5.886948832	4.252006738	3.373428839	4.736158519	9.144957817	8.097986143	2.984334831	4.928919981	5.030022358	3.313490996	21.53019205	6.760250893	7.836544447	4.142927569	8.512682291	5.712997612	9.322993981	4.666834248	7.631202336	3.770859383	5.293202083	7.952923619	5.343791676	9.336868921	3.414102856	5.768063673	7.765273822	9.529631413	4.301636054	17.59603396	3.465614654	5.872337733
C_AM057695	0.354189101	0.262083005	0.358119297	0	0.349563488	0	0.362695099	0	0.28292268	0.58969773	0.470933428	0	0.422605787	0	0.393165376	0	0	0.634491515	0	0	0	0	0.258880074	0	0.290519572	0	0	0	0.354188062	0	0	0.401402469	0	0	0.258891067	0	0	0.383988955	0.326093833	0	0	0	0	0.430775965	0	0	0	0.297119528	0
C_AM057705	0.26352191	0.58498085	0.799338099	0.649461889	0.390120578	0	0.269850498	0.847999715	0.210498642	0.438743799	0.525572113	0.563172054	0.157212466	0.619532663	0	0.436694328	0.452948464	0.590088794	0.298345224	0.364152539	0.572958784	0.152776854	0.481526473	0.348996799	0.540377104	0.213900164	0.664267335	1.146034608	0.658802842	0.745568795	0.924927827	0.298649351	0.117899041	0.392492896	0.288928152	0.422722898	0.115037027	0.28569344	0.849165157	0.351516683	0.429592375	0	0.213010784	0	0.155500859	0.111787964	0.132756865	0.110530653	0.422602007
C_AM057728	1.324929602	0.196076915	0.803778867	2.089824033	3.138303317	2.51468001	4.070245005	3.979317181	2.116680793	1.102953162	1.409311888	2.265203149	2.213202159	1.557436278	1.176583793	1.170987755	0.910929689	1.18673413	2.100018883	1.830878045	1.382740533	2.458009826	6.004100084	1.871656906	3.912330235	3.656504469	2.226525696	5.028660947	3.179821716	1.874277109	1.594399398	2.102159599	0.474216142	4.472965334	1.743199851	3.683951771	0.462704485	2.872806259	6.099162437	1.649524583	4.103800493	1.92707139	1.499359241	7.734821768	3.44002457	1.798544128	2.669888068	0.889157699	4.674447757
C_AM057731	0.138655423	0.820787085	0.560775953	0.136689072	0	0.292404652	0.283970582	0.594914529	0.221513106	0.346275993	0.737430639	0.296320179	0.330877399	0.162987517	0.461740733	0.306363075	0.238324628	0.496772426	0.470934467	0.574810549	0	0.643083966	0.506722625	0.367258259	0.22746106	0.112546307	0.582521258	1.096365032	1.386550167	0.196145279	0.139046459	0.314276352	0.496272706	0.413030315	0.304046486	0.296561413	0.363169218	0.300642515	0.638284441	0.369909998	0.226035523	0.168058551	0.224156697	0.337274205	0.818187662	0.470549336	0.139703445	0.232628468	0.111178726
C_AM057733	2.86184794	3.226865796	3.995929223	4.030374921	3.362467839	6.178928025	4.744742748	4.970085948	4.245456904	5.558883937	3.986339341	4.514226276	2.764244329	2.563095132	4.084426595	3.01111137	4.216303132	3.295730211	4.782900151	4.896291001	2.251891725	3.160298347	6.673681752	4.812832045	4.471234554	3.982209909	2.633661823	5.818879096	5.314844869	3.662872979	4.373209777	3.243331953	3.170473633	5.277347336	6.873187986	4.809378796	6.068038813	3.102630759	5.520613315	3.393307714	3.887810993	4.790148884	2.753925137	3.977908338	6.594125019	4.277965676	2.746170584	2.85800689	5.463640235
C_AM057744	0	0	0	0	0	0	0	0	0	0	0	0	0	0	0	0	0	0	0	0	0	0.148669949	0.093716443	0	0	0	0	0	0	0	0	0	0	0	0	0	0	0	0	0	0	0	0	0	0	0	0	0	0
C_AM057748	0.303161858	0.672975851	0	0	0	0	0.310442416	0.325186331	0	0	0	0	0	0	0	0.66984469	0.260541331	0	0	0	0	0	0	0.267662799	0	1.722530769	4.839863059	0.23971371	0.303160969	0	0	0	0	0.903066281	0	0	0	0	0	0	0	0	0	0.368715021	0.357783757	1.028828209	0.610906592	0	0
C_AM057770	10.42394945	16.65355252	12.21637417	8.174187546	16.36697922	11.74072455	15.28363522	15.62832587	8.421165471	10.4524899	12.12731546	13.41682826	14.27483985	13.5063762	13.41188645	10.86168692	8.754878882	12.51965211	13.94714528	5.565384257	8.550556111	12.63596111	18.44134778	6.275008668	22.44407991	12.01860399	9.953012216	17.70230189	14.0959812	11.22704401	18.29335733	9.128583311	11.97709808	18.23077515	14.0264094	16.34131943	21.09748594	20.16196313	14.72281264	8.74310452	18.44135513	9.188684774	7.468426117	10.22878955	14.95820437	7.43686086	8.712498977	10.23488229	12.1575041
C_AM057773	0	0	0	0	0.214625607	0	0	0	0	0	0.289144536	0	0	0	0	0.240248248	0	0	0	0	0	0	0.158947644	0	0.178373719	0	0.182723993	0.171952692	0	0	0	0	0	0	0.158954394	0	0	0.235762216	0.200215667	0	0	0	0.175782456	0	0	0.184501107	0	0	0
C_AM057775	0.526074989	0	0	0	0	0	0	0.282146964	0	0	0	0.281068405	0.313846945	1.545984541	1.167932441	0.871783163	1.582405434	1.884813029	0	0	0	0	2.11482178	1.857894723	0	1.708055721	1.32609251	0	0	0	0	0	0	1.044723737	3.076235032	1.969080556	2.985464598	0	2.421726262	1.169568376	0	0	0	0	0	0.446329885	2.385230884	0	1.687300661
C_AM057791	0	0	0	0	0	0	0	0	0	0	0	0	0	0	0	0	0	0	0	0	0	0	0	0	0	0	0	0	0	0	0	0	0	0	0	0	0	0	0	0	0	0	0	0	0	0	0	0	0
C_AM057799	86.58302665	88.29443167	56.89119572	67.66248066	64.86713381	80.81073389	41.47510673	62.17562655	49.78863735	89.03636137	58.04454047	53.9041563	172.7583806	114.0360122	123.8404297	58.410457	91.71054835	0	0	0	0	0.562425977	0	0	1.989320458	69.6886734	16.09891291	0.191770968	110.1080638	69.64686667	0.243213467	104.4462832	99.39248826	21.67359075	112.9238955	91.03731665	131.2825945	90.18663987	53.58992894	96.62299932	0	0	0	0	57.81785517	133.7476671	128.2903843	2.237964717	0
C_AM057801	0	0	0	0	0	0	0	0	0	0	0	0	0	0	0	0	0	0	0	0	0	0	0	0	0	0	0	0	0	0	0	0	0	0	0	0	0	0	0	0	0	0	0	0	0	0	0	0	0
C_AM057804	0	0	0	0	0.327411861	0	0	0	0.088331347	0	0	0	0.131941838	0	0	0	0.095035168	0.099047362	0	0	0	0	0.080825	0	0.181406348	0	0	0	0	0	0	0	0	0	0	0	0	0	0	0.098337743	0	0	0.089385514	0	0	0	0	0	0.177336082
C_AM057806	0.405744037	0.600462385	0.54699507	0.39998995	0.26696342	0	0.692480247	0.870442051	0.108034747	0.900710333	0.539481394	0.289038209	0.161373098	0.158982153	0.450393607	0.149417152	0.11623394	0.484564408	0.306240939	0	0	0.470460293	0.494270084	0.238822006	0.5546782	0.109780519	0.454564792	0.213884445	0.270495231	0.191325073	0.271258877	0	0.605096211	0.268586821	0.395432859	0.289273514	0.118081485	0	0.373559287	0	0.110240387	0.491785704	0.10932406	0	0.319232388	0.114746435	0.545081118	0.2269117	0.433786181
C_AM057816	1.435709669	1.327945659	1.814550953	1.651240561	2.951999357	1.387699671	0.980125887	2.05335048	1.529107195	1.195173326	1.590778469	2.045501172	0.999271878	0.843828351	1.859317198	0.264353423	0.719756318	0.750142978	0.677263615	1.653301245	1.6648381	1.52598018	0.524686705	0.845062483	1.472030607	1.553816575	1.306873778	0.378410941	0.358926364	1.269368276	0.959839102	1.355908007	0.749388384	1.425576203	0.34980599	1.023583204	0.52228349	1.426795082	2.203041951	0.95755966	0.585122056	0.8700824	0.870387711	2.18269427	2.117984115	1.218077545	1.205467857	1.405107066	1.630869201
C_AM057831	4.408059623	12.04339722	10.97101012	15.37654887	11.71286191	7.150748845	16.66678523	6.910594833	19.50155195	17.50088714	10.36946306	10.14510415	11.32823854	15.14625234	7.151510495	9.365127187	6.993867754	4.555709218	18.04281627	22.49116537	10.61630172	17.69242854	18.58783469	7.185033622	2.781277418	12.93589119	9.686969614	79.89851102	18.98850883	5.516237368	12.24136031	9.222744889	24.87949141	10.774023	3.222028161	5.43930174	3.256474691	8.822646709	8.428984676	7.839988202	13.54284872	13.15157726	9.318969421	10.7224425	7.603328756	13.23336379	13.66577779	14.22230917	8.428506619
C_AM057895	0	0	0.168624937	0.328818467	0.493788983	0.175851749	0.170779511	0.178890383	0.399653017	0.27766653	0	0	0.39797841	0.39208186	0	0	0	0.298758242	0	0	0.43512814	0.386749798	0	0.147245736	0.136794763	0.541481534	0.140130988	0.131870479	0	0.235922993	0	0	0.149228856	0	0	0.178351619	0.145606306	0.542417965	0.614181392	0.296617807	0	0	0	0	0	0.141493856	0.336069827	0.419707305	0.13372546
C_AM057911	2.203205464	1.544463218	0.586224457	0.800195993	1.373325601	1.589506003	0.949943729	1.741354358	1.759898293	0.675715227	2.158508483	0.619534897	0.830142972	0.545228908	1.802061077	1.40917084	1.096216036	1.454085903	0.918970986	1.28191137	0.4033927	1.075628287	1.101813734	0.819039489	0.570680261	0.847107051	1.071763584	1.100274275	1.391494106	1.558353577	1.511707695	0.657076976	0.830070394	0.460558925	1.779928536	1.240078517	1.316120536	1.382858118	1.281120668	1.443668193	2.551966697	0.983837095	1.031048147	2.115480022	2.463315074	0.393522621	0.58417324	1.556386248	0.836813618
C_AM057917	0.576985472	0.426941669	0.583387887	0.284401456	0.284725099	0.608390325	0	0.309451509	0	0	0.383582873	0	0	0.678238379	0	0	0	0	0	0	0	0	0	0	0.236632877	0	0	0.68434398	0	0.204054363	0.289306342	0	0.516283703	0	0	0	0	0	0	0	0	0	0.233195274	0.350873971	0.34047164	0	0.290673298	0	0
C_AM057953	2.243609012	2.490245136	0.756168272	1.228772842	1.476205393	1.051434151	0.638191725	1.470703338	0.696955871	0.518810721	1.657291854	1.598270515	1.635940869	1.758220746	2.905588025	0.963922847	1.928187408	1.116439773	0.846697509	0.688971529	1.626045052	2.312413425	1.09324965	0.880396106	1.43134033	1.011740322	1.675712719	0.591349502	0.872512056	1.498768629	1.374961153	0.847560615	1.115316709	0.618825907	0.728864049	1.866166939	1.305890706	1.756716022	1.950881922	1.551817552	1.523967724	0.604308101	0.604520152	1.061179816	1.029719106	1.692010155	1.381457763	0.731928594	1.699058854
C_AM057967	0	0.204404506	0	0.27232263	0	0	0	0.296308781	0.220657843	0.229959347	0.367291708	0	0	0	0	0	0	0	0	0	0	0	0.201906467	0	0	0	0	0.436852785	0.276239338	0.195387961	0	0	0	0	0	0	0	0	0	0	0.225162799	0	0.223291227	0	0	0	0.5566562	0	0
C_AM057995	2.082680435	3.53542793	1.734180432	2.657010864	3.143677124	2.066860282	3.889035467	1.314109147	3.816549443	1.325810137	3.420718495	5.105434325	1.900278762	1.584104708	1.631905603	3.112942619	2.3163195	4.499022882	4.577095952	3.724457394	1.38510824	1.988715142	5.462192244	5.19192498	4.521957035	4.375430408	2.882283264	0.96870609	3.920328143	1.646411228	4.545676366	3.609872893	4.494497164	3.771023353	1.880506689	3.275378616	3.5297063	2.921998147	3.72216009	3.486275049	2.296737659	2.22735135	1.782506339	1.490012755	2.457925401	7.483668204	0.740619635	3.699748645	4.420496594
C_AM057996	0	0	0	0	0	0	0	0	0.255135631	0	0	0	0.381099862	0	0	0	0	0	0	0	0.555565393	1.111042388	0	0	0	0	0	3.283221712	0	0	0	0	0	0	0	0	0.278862078	0	0	0	0	0	0	0	0	0.270986001	0	0.267938146	0.256108136
C_AM058003	0	0	0.117817749	0	0	0	0.119323143	0.124990186	0	0	0	0	0.139033174	0	0.129347567	0	0.100142922	0.104370754	0	0	0	0.27022095	0.170338029	0	0.0955781	0.09458289	0	0.092137517	0.233048823	0	0.116853376	0.13205749	0	0	0	0	0	0	0	0	0	0	0	0	0	0	0	0	0.093433587
C_AM058020	0	0	0	0	0	0	0	0	0	0	0	0	0	0	0	0	0	0	0	0	0	0	0	0	0	0	0	0	0	0	0	0	0	0	0	0	0	0	0	0	0	0	0	0	0	0	0	0	0
C_AM058038	0	0.104626022	0	0	0.139549061	0	0	0	0	0	0	0	0	0	0	0	0	0	0	0	0	0	0	0	0	0	0	0	0	0	0	0	0	0	0	0	0	0	0	0	0	0	0	0	0	0	0	0	0
C_AM058042	2.096591897	0.969611116	0.529964088	0.7750721	1.293256861	1.105353851	1.07347121	0.562226917	0.628026169	0.654499679	0.348456236	3.360466211	2.188881256	0.616128638	0	2.605769455	0.900919473	2.112647571	1.483529823	0.724303403	0.683772791	0.911624523	1.340866024	0.462772312	0.859852799	1.063624441	1.321235028	1.657800312	1.048292874	0.556104197	1.839691613	0.891025262	0.938009951	1.301121138	1.532483386	0.840800489	0.45761982	0	1.206427735	0	1.49531192	0.952947391	1.059201976	0.956227966	0.618585837	0	1.848384047	0.439693368	0.630420027
C_AM058050	0	0	0	0	0.394479467	0	0.40929838	0	0	0	1.594333281	0.427098359	0.476907089	0	0	0	0.343507006	0	2.262590178	0	0.347616335	0.463451573	0.292143994	0	0	0.324435165	0	0.316047127	0.39969826	0	0	0.452979323	0.715298091	0	0	0	0	0.433328318	0.735988316	0	0	0	0	0.486127066	0.471714898	0	0	0.670593795	0
C_AM058051	0	0	0	0	0	0	0	0	0	0	0	0	0	0	0	0	0	0	0	0	0	0	0	0	0	0	0	0	0	0	0	0	0	0	0	0	0	0	0	0	0	0	0	0	0	0	0	0	0
C_AM058072	1.672198295	2.03278404	1.086912992	2.354976999	0.825179921	0.377831721	0.122311202	0.640600786	1.335735125	1.789767068	1.588122745	2.297347101	0.997603644	0.982822893	2.916906398	1.979340738	1.437109443	1.390796926	1.622719099	1.485487028	1.350422724	0.553975503	0.96031974	0.632738771	0.293914625	0.581708459	0.602165547	1.511116812	2.269405315	1.09828258	1.43735505	0.947551071	1.603151397	0.711598138	0.785749516	1.021874384	1.459952381	1.683397324	1.649523063	1.380832647	2.433938435	1.302944763	1.158579523	1.016890174	1.973485032	1.418718031	2.888292935	2.705325386	1.05350659
C_AM058077	0	0	0	0	0	0	0	0	0	0	0	0	0	0	0	0	0	0	0	0	0	0	0	0	0	0	0	0	0	0	0	0	0	0	0	0	0	0	0	0	0	0	0	0	0	0	0	0	0
C_AM058083	13.48323944	12.58354393	13.01876127	13.29202595	7.312939393	11.65547781	10.6973502	13.02953722	8.926714921	11.72987879	12.11314335	15.18628342	9.130867989	12.70804542	12.00055541	11.27249672	12.84039685	12.51208649	7.563735246	6.210686476	9.402166104	15.77466408	4.883119899	10.08120804	9.56494998	8.577977626	10.61474389	2.209110391	4.858810772	12.54397345	9.745055743	6.470144388	7.717082712	9.769674609	6.126356014	9.353013247	5.408693339	9.613414492	13.19655791	11.45025311	10.19807807	12.07282416	10.11331082	14.7736409	11.03844896	9.893519482	10.28065558	11.41261834	9.739935903
C_AM058087	1.770945507	3.276037559	1.969656134	2.269579937	2.621726162	1.307135649	1.450780398	3.799206643	1.556074741	1.031971028	1.412800284	3.216980958	1.690423148	0.416344352	2.358992258	0.58694312	1.978566342	1.427605908	0.601490557	0.734163969	0.770090643	1.026705837	0.906080259	0.93814486	2.614676147	2.299956218	1.785629518	0.280061563	0.531282094	1.002088751	0.887969962	0.802804939	1.584633147	1.758445894	2.20057407	1.70449406	0.309233195	0.767977911	2.119609916	0.787432174	1.299144763	1.073245205	0.429448722	2.153879824	3.344038285	0.600998657	1.427464908	1.188478113	2.556009912
C_AM058095	0.157590746	0.466438475	0	0.155355861	0	0	0	0.169039591	0.125881897	0	0.209534256	0.336786812	0	0.185245725	0	0	0	0.282306797	0	0	0	0	0	0.13913749	0	0	0.132414524	0	0	0.111465819	0	0	0	0	0.230378835	0	0	0	0	0.140142114	0	0	0	0.575000517	0	0.133702344	0	0.132198557	0
C_AM058098	0	0	0	0	0	0	0	0	0	0	0	0	0	0	0	0	0	0	0	0	0	0	0	0	0	0	0	0	0	0	0	0	0	0	0	0	0	0	0	0	0	0	0	0	0	0	0	0	0
C_AM058149	1.700366692	1.935677037	1.32248808	1.676252823	2.710874437	1.792916278	1.07150874	1.96419678	2.40303249	1.851025599	1.913005625	2.515742072	2.65306814	2.152507909	1.887481313	2.312005074	3.03504453	1.640166366	1.628899473	1.807448162	1.820060665	2.729873801	3.441637838	2.194149893	3.647693638	1.804855953	1.538622876	8.067001794	6.147461545	1.757777252	2.229827311	1.185861774	1.638516467	1.818239484	2.103312435	1.678526753	1.370349662	1.843427782	3.130977719	1.163153924	3.091769254	0.792671047	1.903078066	1.431719751	1.389273675	1.553587021	1.317860655	2.304170088	2.726825931
C_AM058165	6.73525492	6.300233368	3.469240934	3.633064427	3.888040077	2.94793749	3.123172011	1.363125652	2.943802949	3.173684055	5.237984238	3.937953077	1.364648882	3.883908587	5.360457245	2.105906042	5.788367606	3.300933653	3.452961777	3.512163924	5.63657109	5.304586036	3.158061008	2.804992033	4.065209924	3.300825265	4.69824605	3.818388197	6.353995437	5.213353379	2.293896114	2.880401379	3.411323932	3.028399892	3.715523662	3.125746755	2.10805862	6.199750629	5.849995943	5.650490199	3.936149673	3.542662324	4.006153974	4.018535288	2.999537006	2.695420263	2.688857078	3.517937433	6.215739912
C_AM058183	3.099474303	2.962389487	3.39502265	5.219844775	2.421705177	2.042610117	1.851447186	1.662324351	3.713743196	4.622847008	2.747395016	4.967909434	2.157272862	2.580733761	2.867126571	4.850933028	3.551639221	3.007535592	6.579481545	3.926142812	4.043392895	2.246150676	2.454220484	3.648717435	3.071956051	1.362744817	4.449032392	1.940209887	3.74518713	5.298046846	3.885269291	6.732548277	6.933485103	2.821131247	1.69914787	1.933537586	1.691293468	2.660197853	3.091416629	1.72268555	2.315844093	1.878372835	1.04390664	2.041909176	2.133786162	5.040143969	1.691571682	3.358416038	2.071054963
C_AM058198	1.651066119	2.137992512	0.417346719	0.271275235	0	0.435233079	0.140893096	0.442753697	0.549522898	1.259911881	0	1.029142777	0.656664377	0.485201302	0.458188881	1.6720354	0	1.23237775	0.155770631	1.711166789	0.717961431	1.116740041	1.10621447	1.093299587	0.902845439	0.781763964	0.69364839	6.418795584	1.375884396	1.07050058	1.241791839	0.779647104	0	0.136617719	1.407969111	0.441420257	1.681752839	0.894989642	0.886724385	1.590612991	1.345780728	0	0	0	0.811893911	0.116732431	0	0	0
C_AM058205	0.636532015	0.471003265	0	0.502003994	0.251287632	0.134235588	0.521454876	0	0.40676428	0.211955412	1.015607321	0.272066215	0.455692361	0.748234511	1.695788029	1.687722565	2.297585114	0.228055669	0.14412941	1.231444664	0.66430595	0.4428354	0.372197686	1.461191224	1.879589259	0.516671659	0.962714847	0.100662697	0	0	0.127665432	0	0	0.632039272	0.093053373	0	0.222295749	0	0.468832415	1.13210889	0.415068789	0.462908608	0.720332732	3.56118351	1.352193417	1.296103864	0.128268644	0.320381555	0.102078688
C_AM058208	0.1104108	0.408493572	0	0.108845002	0.326906595	0.116420371	0.113062361	0.236864118	0.088195033	0.183825527	0	0	0.263476447	0.129786357	0.245121624	0.243955782	0.664219565	0.098894511	0.125001124	0.15257317	0.192047296	0.640106725	0.16140054	0	0.2716896	0.35848083	0.185543808	0.174606283	0.441641905	0.234284639	0.11072218	0.125128548	0	0.32889451	0.24211109	0.118075377	0.096396768	0.119700261	0.203305415	0.098185987	0.089995625	0.267648804	0.178495148	0.2685702	0.130303961	0.093674173	0.111245336	0.277861781	0.088531208
C_AM058214	4.054284581	3.88232291	0.48226732	2.351052037	1.059177369	3.394818014	2.197932303	4.093011957	4.762531783	2.084581476	5.707713147	2.803188897	1.991881943	0.28033853	0.529462707	3.425139183	5.226459091	0.213612143	3.240029134	4.44903365	3.525988359	2.073945791	0.087156292	0.105280701	5.575070585	5.904179274	8.316073473	0.188574786	0.357729943	0.08434247	4.902778148	5.540692086	6.081822017	4.380874872	4.183679644	4.590770669	0.104108509	0.387828845	0.329354772	0.424163464	4.373787367	3.468728502	3.084396154	3.480669796	0.140728278	0.202336214	1.081304668	5.301602781	3.824548165
C_AM058217	0	0	0	0	0	0	0	0	0	0	0	0	0	0	0	0	0	0	0	0	0	0	0	0	0	0	0	0.142859686	0	0	0	0	0	0	0	0	0	0	0	0	0	0	0	0	0	0	0	0	0
C_AM058224	0.200972468	1.040970137	2.235227747	1.981223627	2.97521733	0.847644947	1.440592333	1.293437767	1.605347792	0.836509421	1.06886014	0.858995576	0.479586343	1.65368234	1.561617534	0.444054345	0.34543682	1.620092098	1.137650679	1.388587282	1.048707708	1.165138085	2.056496767	1.774393837	2.637526001	3.42570726	0.844328564	2.86040405	2.612634416	1.279352072	0.806156999	2.505382829	1.258804084	0.997769861	1.028292047	1.934313484	2.631956689	2.178813736	2.775461558	0.893602804	0.982873566	2.679495332	1.137154481	4.155293998	0.948729963	2.387112642	0.809966043	0.84295147	1.933760308
C_AM058226	11.95873058	19.83371673	18.34561563	17.88696651	25.02955167	12.17481965	23.64730239	11.9428663	24.86947433	12.87308446	18.09361516	7.931475005	12.54664213	13.08785068	16.25008019	23.68972346	11.69507713	9.603312495	16.80706756	37.60950636	19.54565509	18.40851019	16.72797987	51.881844	23.50780559	44.51774045	46.77628911	27.06347066	25.77305065	32.95918997	9.511258656	25.2363005	30.44139641	17.60675624	15.07089209	9.481418768	15.1212359	13.18841605	14.23723797	28.23681852	12.10039156	13.49505325	13.6664527	17.05227277	15.08672028	29.38831471	26.3834184	20.75555436	23.6416594
C_AM058247	0	0	0	0	0	0	0	0	0	0	0	0	0	0	0	0	0	0	0	0	0	0	0	0	0	0	0	0	0	0	0	0	0	0	0	0	0	0	0	0	0	0	0	0	0	0	0	0	0
C_AM058267	3.698213043	2.631250843	2.876345845	3.225101204	3.790296749	4.199465624	2.330478253	5.034892939	2.613238116	5.209973585	1.891223707	3.343764092	2.885145671	4.347197882	2.684154875	2.82852907	1.833630835	3.185071719	2.093458188	1.375888471	1.7318619	5.112709305	1.767384043	3.139583528	3.150086968	2.54001129	3.346428282	1.462110663	2.133578189	2.917612279	4.992403681	1.28959521	1.65457123	5.225695672	5.302377282	5.476068392	5.091589111	1.387856702	3.797728977	4.174173257	4.985363997	2.930834221	3.909150195	5.881847567	4.196668325	1.930842603	4.156108066	2.147766609	2.395094775
C_AM058273	0	0	0	0	0	0	0	0	0	0.183825527	0	0	0	0	0	0	0	0	0	0	0	0.128021345	0	0	0	0	0	0	0	0	0	0	0	0	0	0	0	0	0	0	0	0	0	0	0	0	0	0	0
C_AM058289	0.338013536	0.583599006	0.113921414	0.444293298	0.111199724	0.11880378	0.576885119	0	0.270001802	0.562766653	0.599234976	0.120394656	0	0.9271038	0.250139861	0.248950153	0.387324435	0.605514737	0.255120404	0.467090147	0.783915893	1.045138036	0.57646681	0.696344794	0.462086248	0.45727476	0.473355857	0.623633149	0.450683393	0.398468362	0.338966801	1.021521875	0.302452815	0.559379639	0.411779492	0.843448679	0.098370245	0.366452452	0.311201359	0.300588282	0.459190275	0.546256457	0.182149379	0.68517122	0.265943202	0.095591912	0.227045599	0.56710058	0.632405602
C_AM058293	0	0.105041204	0	0	0	0.149683334	0	0	0	0	0.754988511	0.151687711	0.338755432	1.001209036	0	0	0.121999512	0	0.160715731	0	0	0	0.10375749	0	0.1164384	0.230451962	0	0.224493792	0	0	0	0	0	0	0	0	0.123938701	0.153900335	0	0	0	0.172059946	0.229493761	0	0	0	0	0	0
C_AM058298	0.667097422	2.468101024	4.04699849	11.67305557	0.164596328	1.230962243	2.39091315	1.073342296	1.865047412	8.885328971	0.88697951	0.891032707	0.994946025	6.077268834	1.110760923	2.210955901	0	0.298758242	1.13287732	6.683345033	1.160341706	0.966874494	0.609484556	0.588982943	0	3.113518819	0.980916915	0.131870479	1.000643197	0.943691971	0.334489384	0.567016076	0.298457712	1.821569593	0.243804175	0.356703238	0.873637838	0.723223953	0.460636044	4.894193819	2.03906171	2.223543912	2.291727911	12.37301035	18.10769449	4.952284968	4.200872835	1.399024352	2.005881904
C_AM058313	1.002984091	1.979094092	2.366264888	2.966280607	0.659923595	0.352525235	1.027071169	1.434466807	1.335289285	1.669891703	1.778103784	1.786229119	0.797816533	0.392997939	0	1.846768071	0.86197786	0.299456276	1.892540382	0.461997264	1.163052785	1.550613675	0.733090303	0	0	1.085493355	1.68550076	3.436643288	1.671635248	0	0.335270901	1.894469599	1.794930256	0	0.488747622	0.357536656	0.583786032	0.362456864	0.923424593	0.594621679	0.817530349	0.405225292	1.08097996	0	0.394565265	1.134595595	1.347420147	0.84137586	0.536151612
C_AM058315	0	0	0	0	0	0	0	0	0	0	0	0	0	0	0	0	0	0	0	0	0	0	0	0	0	0	0	0	0	0	0	0	0	0	0	0	0	0	0	0	0	0	0	0	0	0	0	0	0
C_AM058319	0	0	0	0	0	0	0	0	0	0	0	0	0	0	0	0	0	0	0	0	0	0	0	0	0	0	0	0	0	0	0	0	0	0	0	0	0	0	0	0	0	0	0	0	0	0	0	0	0
C_AM058340	2.135707418	2.633869003	0	1.520580919	2.810420881	1.876626873	1.33649836	1.781783812	0.758214015	1.5803508	2.524140695	0	0.707847172	1.394719055	0.790242846	0	0	0	2.283602624	1.639592279	2.166981432	0	2.34151231	0	3.406257667	2.215090503	2.49237951	0	2.966251601	0	1.427820356	2.554863479	1.486349101	2.002820299	0	1.395756699	1.968220569	1.800863625	1.747819683	1.371672894	1.353964028	2.444792062	1.438617609	0	0	0	2.271397312	1.891118987	2.188174323
C_AM058387	0	0	0	0	0	0	0	0.265091448	0	0	0	0	0	0	0	0	0	0	0	0	0	0	0	0	0	0	0	0	0	0	0.123917052	0.14004024	0	0	0	0	0	0	0	0	0	0	0	0	0.145832412	0	0.373507657	0	0
C_AM058393	0.247993756	0.275255287	0.125372787	0.733430445	0.611887562	0.261491855	0.253949428	0.133005155	0.396189819	0.825781224	0	0	0.147948646	0.145756601	0.137641952	0.136987302	0.106564565	0.222127012	0	0.342694677	0.107839383	0.57509762	0.271891377	0.437909328	0.508535126	0.301943992	0.104187511	0.098045816	0	0.17540895	0	0.421576944	0.110951784	0.123121688	0.453171539	0.663022916	0.108258415	0	0.114161099	0.441071193	0.505348049	0	0.601377066	0.9048535	0.878027383	0.420803219	0.124934104	0.416070327	0.198849991
C_AM058399	0	0	0	0	0	0	0	0	0	0	0	0	0	0	0	0	0	0	0	0	0	0	0	0	0	0	0	0	0	0	0	0	0	0	0	0	0	0	0	0	0	0	0	0	0	0	0	0	0
C_AM058401	0	0	0	0	0	0	0	0	0	0	0	0	0	0	0	0	0	0	0	0	0	0	0	0	0	0	0	0	0	0	0	0	0	0	0	0	0	0	0	0	0	0	0	0	0	0	0	0	0
C_AM058403	0	0	0	0	0	0	0	0	0	0	0	0	0	0.1974215	0.186430531	0	0	0.451293261	0	0	0	0.389473388	0	0	0	0	0	0	0	0	0	0	0.150279763	0	0	0	0	0	0	0	0	0	0	0	0	0	0	0	0
C_AM058437	0	0	0	0	0	0	0	0	0	0	0.480447235	0	0	0	0	0	0	0	0	0.499330376	0	0	0	0	0	0	0	0.285719372	0	0	0	0	0	0	0	0	0	0	0	0	0	0	0	0	0	0	0	0	0
C_AM058441	3.538606417	4.336724341	2.795212442	1.962238176	0.654823721	1.049402786	0.679422659	1.304766176	1.94328963	3.866302584	4.999027486	2.954041974	1.451360214	3.249673842	2.209504341	1.954662713	2.185808875	1.386663063	1.001554601	0.305617974	0.480860309	2.307945857	1.939799997	0.390531194	1.269844435	1.256622138	1.114983501	1.923637689	1.105811261	5.396875199	2.439652865	3.759658369	0.494738633	1.756815187	2.020710802	1.18257874	2.124006676	0.239770538	1.323527676	3.441821001	1.261886103	0.938218683	2.234637862	1.479419156	2.740612521	3.283663449	3.231101016	4.174368641	0.532008245
C_AM058451	1.1728885	0.867881426	0.948722597	0.69375306	1.389085075	1.236727874	0.960844722	1.00647835	1.124269798	0.781107813	0	0.250657726	0.559779469	0.827228449	1.301957476	0.777459083	0.60479758	1.050551525	1.327880793	1.296621829	1.22406539	1.631957343	0.685819999	1.035547879	1.154458102	1.142437269	0.985511373	0.741933582	0.938308047	0.995517678	1.176196277	0.531693763	1.259393688	1.164610068	1.543160524	0.752585356	0.204803624	0.254313997	2.15970342	2.086049824	0.573611458	1.137288033	1.327301623	1.426504015	2.491582624	0.398038455	0.945402988	0.393561604	1.316647729
C_AM058461	2.248996416	1.872168576	2.984562	2.632808764	2.358351707	1.482129672	3.166634621	6.030960644	4.042070197	6.201673772	2.990288486	4.205534335	4.192847199	2.478434942	4.212817215	1.70816976	2.899226122	4.154735204	1.273095927	1.553908282	2.933909186	2.6077118	5.958819146	1.737441824	4.265900354	3.308728763	2.716448835	5.446069444	3.092361001	5.667018606	5.215471508	4.460377931	1.760841862	5.443236446	2.054852477	6.614076929	2.822588261	1.82866253	4.400024454	3.124976407	5.270313527	1.533327923	3.863069839	3.931994366	2.488319255	3.219888677	2.832494218	2.476190645	5.748093017
C_AM058462	64.89692354	77.04948054	88.87881929	93.21178429	108.1489656	109.3745581	94.64454462	122.9615349	105.5901099	102.6238465	84.5194202	111.691778	109.8020954	97.54530266	107.9100108	98.72863302	76.34538973	89.21681897	81.90408221	70.19953963	69.74101183	140.4732056	97.49192611	100.3884751	92.82694321	168.2847612	60.11619378	23.65947588	53.72598402	80.51727238	86.68435388	80.48044901	92.93490501	121.2190234	94.48272801	124.8666867	76.97837342	92.84824392	81.91016439	60.54972873	87.69253978	73.98449732	110.6125805	148.8018686	96.83570345	90.93846959	153.9552742	74.52067035	191.9382908
C_AM058464	0	0	0	0	0	0	0	0	0	0	0	0	0	0	0	0	0	0	0	0	0	0	0	0	0	0	0	0	0	0	0	0	0	0	0	0	0	0	0	0	0	0	0	0	0	0	0	0	0
C_AM058478	0.231916365	0.343214048	0.117244891	0.114313713	0.2288876	0.122269693	0.237485932	1.243824541	0.46313113	0.193061494	0	0.743441876	0.138357162	0.272614454	0.128718648	0.38431932	0	0.103863279	0.262563139	0.160238921	0	0	0.339019611	0.307139808	0.285340131	0.188246011	0	0.091689523	0.231915684	0.246055828	0.697711244	0.394246186	0.103758799	0.575698656	0.423792508	0.620039258	0.101240041	0.377143123	0.106760056	0.412476627	0.472586425	0.281096313	0.656121548	0.141032001	0.273701675	0.491903276	0.817842536	0	0.743834327
C_AM058489	0	0	0	0	0	0	0	0	0	0	0	0	0	0	0	0	0	0	0	0	0	0	0	0	0	0	0	0	0	0	0	0	0	0	0	0	0	0	0	0	0	0	0	0	0	0	0	0	0
C_AM058492	0	0	0	0.119747982	0.239768505	0.128082174	0	0	0.09702951	0.303358934	0	0	0.57973765	0.856722163	0.269675402	0	0.10439347	0	0.275044918	0.167856391	0	0	0.266351995	0.321740682	0	0.591584664	0	0	0	0.085917626	0	0.137662647	0	0.603066334	0.266363305	0.519611847	0.106052811	0	0.223670473	0.108021256	0.099010467	1.03060694	1.178249804	0	0.43006944	0.206114989	0.611943785	0.611390268	0
C_AM058504	0	0	0	0	0	0	0	0	0	0	0	0	0	0	0	0	0	0	0	0	0	0.63326589	0	0	0	0	0	0	0	0	0	0	0	0	0	0	0	0	0	0	0	0	0	0	0	0	0	0	0
C_AM058518	0	0	0.106070525	0.103418711	0.207072799	0.110616423	0.214851642	0.450111286	0	0	0	0	0	0.123316069	0.116450742	0	0.090157997	0.093964286	0.118769396	0	0	0	0.153354179	0	0.086048319	0.170304676	0.088146912	0.082950785	0	0.074201586	0	0	0	0.104166003	0.076680345	0	0.091591064	0.227465598	0.096584977	0	0.085509039	0	0	0	0	0	0	0	0
C_AM058551	0	0	0	0	0	0	0	0	0	0	0	0	0.540293475	0	0	0	0	0	0	0.312871565	0.196909253	0	0	0.199900065	0	0.183778147	0	0	0	0	0	0.513185436	0	0	0	0	0	0.245461294	0	0	0	0	0	0.275369446	0	0	0	0	0
C_AM058562	2.376534565	3.146828805	2.402905353	1.4796831	3.703417376	1.450776929	1.152761697	0.805006722	2.497831355	1.457749284	3.658790479	2.40578831	2.238628557	0.882184186	2.499212078	4.283727058	9.889638756	6.16188875	2.265754639	1.209915911	2.719550874	5.22112227	2.102721719	1.435645923	2.154517524	1.421389026	4.203929635	4.648434398	3.627331591	0.884711223	0.125433519	1.417540189	1.23113806	1.490375122	2.194237575	0	1.419661487	2.847694316	2.763816265	2.002170199	1.223437026	2.274079	1.819901577	2.738289175	0.738085373	0.848963137	2.016418961	1.468975569	3.109116952
C_AM058586	0	0	0	0	0	0	0	0	0	0	0	0	0	0	0	0	0	0	0	0	0	0	0	0	0	0	0	0	0	0	0	0	0	0	0	0	0	0	0	0	0	0	0	0	0	0	0	0	0
C_AM058595	0.802087427	2.017921611	0.973185175	0.632570055	1.741547244	1.522339917	1.806969755	1.892788601	1.153258817	0.801248486	0.639878155	0.514241746	0.38280883	0.754274072	0.534211251	0.531670449	1.240784274	1.436852982	0.908079914	0.221675817	0.418542538	0.372008214	1.64150863	0.84979938	2.236870426	1.041684206	0.539158689	0.761064157	2.085421193	1.248117268	0.804349472	0.909005592	0.287081521	1.274281868	0.586277977	0.343106926	1.400562902	1.391314242	2.806161731	2.567805725	1.176803776	0.972177271	0.907683846	0.585314428	1.703884978	0.136100593	0	0.941988818	1.929424522
C_AM058596	0	0.637840566	0.435783723	0	1.276117313	1.363380729	0	0	0.344279406	0.358791993	0	0	1.02851047	1.013271795	0	0.952309319	0	0	0.487956195	0	0	0.499745974	0.31502274	0.380532654	0	0	0.362145746	1.363191221	0.861999863	0	0	0.488453607	0	0.427959121	0.945108353	0	0.376295816	0.934527337	1.190438934	0	1.053924667	0.522398871	0.34838812	0.524197258	0.508656426	0	0	0.723110177	0.691183403
C_AM058615	0	0	0	0.122450627	0.36776992	0.130972917	0	0	0.595316473	1.03401859	0	0	0.88923301	1.31408686	0	0.137225128	0	0	0	0	1.836452271	0	0	0	0	0	0.52184196	0	0	0.439283697	0	0	0	0	0	0	0	0	0.457437183	0.441836942	0.708715546	0.903314714	1.204842247	0	0.146591956	1.26460134	2.252718058	0	0
C_AM058621	0	0	0	0	0	0	0	0	0	0	0	0	0	0	0	0	0	0	0	0	0	0	0	0	0	0	0	0	0	0	0	0	0	0	0	0	0	0	0	0	0	0	0	0	0	0	0	0	0
C_AM058622	0	0	0	0	0	0	0.10902442	0	0	0	0	0	0	0	0	0	0	0	0	0	0	0	0	0	0	0	0	0	0	0.828363544	0	0	0	0	0	0	0	0	0	0	0	0	0	0	0	0	0	0	0
C_AM058628	0	0.193214478	0.396022434	1.029657826	0.128853695	0	0	0	0.417156069	0.760796159	0.173592249	0.139508406	0.155778046	0.153469998	0.289851847	0.14423663	0.224407861	0.116940954	0.295623096	0	0.227092423	0.908297427	0.28627979	0.11527084	0	0.10597426	0	0	0.130558373	0	0	0	0	0	0.286291946	0.139621979	0	0.424630122	0.120202471	0.232206276	0.425672736	0.316489827	0.84426902	0.476369041	0.77041028	0.553840003	0.92081906	0.219044324	0
C_AM058651	4.965351315	5.427681155	3.993538533	3.782449649	7.907633357	9.995258085	3.5823292	7.504931231	5.408553445	3.851637699	4.501351062	10.61144062	3.500829012	3.979569039	6.138092894	3.740142277	10.86218998	6.46901128	4.854933245	3.274788176	3.336897501	4.187146076	5.361349164	6.276988166	8.052982581	4.76315854	4.646204251	5.889244091	3.949699687	5.507536678	7.582199029	5.115665541	9.491802583	5.154409858	3.959318275	6.15481872	3.349863698	5.627800273	6.233844258	4.114519409	5.886906236	3.693046907	5.108227068	2.470506953	7.191792117	4.021192904	3.979565023	7.573267468	8.68667091
C_AM058657	0	0	0	0	0	0	0	0	0	0	0	0	0	0	0	0	0	0	0	0	0	0	0	0	0	0	0	0	0	0	0	0	0	0	0	0	0	0	0	0	0	0	0	0	0	0	0	0	0
C_AM058674	0	1.580321402	0	0.7895324	0.526953915	0.281494031	0	0	0.426495384	0.222236831	0	0.570526913	0.318531228	0.627623575	0	0	0.229431918	0.478236142	0.604483047	0	0.232176582	0.619088296	0.195126026	0	0.437947414	0.433387272	1.345884935	0.422182356	0.533925288	0.37765285	0	0.302549622	1.433265204	0.795237472	0.585402935	0.856487065	0	0	0.245787143	0	0.435202723	0.97072626	0	0	0.630126617	0.226495762	0.537962521	0.895793204	0.428121063
C_AM058679	0	0	0	0	0	0	0	0	0	0	0	0	0	0	0	0	0	0	0	0	0	0	0	0	0	0	0	0	0	0	0	0	0	0	0	0	0	0	0	0	0	0	0	0	0	0	0	0	0
C_AM058680	5.24000327	5.219512235	6.520797566	1.986804538	5.569383351	8.925343135	5.159465499	7.782487524	3.058752807	1.845504728	3.21561304	3.445661129	3.36656103	2.369058001	8.72494883	1.335915608	7.274607516	0.722069217	1.369026395	4.177496385	2.103323628	2.336840327	9.869529352	5.160237175	10.57982261	3.598945575	2.878803646	1.912307684	6.247677879	9.123241815	5.861102012	2.969247562	1.623021443	3.401973635	22.39152485	4.526111927	22.34667152	3.058931735	7.978735312	3.046807983	7.228042973	2.931319861	2.932348456	2.696293504	2.378506104	4.616685455	10.15309547	3.381303926	4.686418173
C_AM058681	0	0.226242594	0	0.150708464	0.301759934	0.161197437	0.31309577	0	0.1221162	0	0	0.163355996	0	0.179704186	0	0.337784929	0	0	0	0	0	0	0	0	0.1253952	0.124089518	0.385360217	0	0	0	0	0.173254912	0.136793118	0.303594932	0	0.163488984	0	0	0	0	0	0	0	0	0	0	0	0	0.122581672
C_AM058687	1.397386689	2.481598451	0	0	0	0	0	0	0.334865516	0	0	0	0	0.164260857	1.085812192	0	0.12009327	0.125163365	0	0.386200838	0.729179578	1.134189104	0	0	0.802333349	0.680553451	1.643802174	0.331479115	0.139738259	0	0	0	0	0	0.204281233	0	0	0	0	0.12426664	0	0	0	0.679818319	0	0.237112751	0	0.117222939	0
C_AM058692	0	0.088381915	0.24153622	0.2354977	0	0	0	0.128120157	0.190819304	0.397726015	0	0.255260789	0.142514806	0.14040327	0.397759963	0	0.205301349	0.106984379	0	0	0	0	0.436508973	0	0.097971542	0	0.100360925	0	0	0.168966551	0.359338762	0.135364439	0.10687676	0	0.261916505	0	0	0	0.109968204	0.106217896	0.194715075	0	0.579289762	0	0	0	0	0.100197237	0
C_AM058729	0	0	0	0.219724489	0	0.235016823	0	0	0	0.185543523	0	0	0	0	0.24741248	0	0	0	0	0	0	0	0.162908956	0.196786357	0.18281917	0.180915559	0.187277862	0	0	0	0	0	0	0	0.162915874	0	0	0	0	0	0	0	0	0.542160404	0	0.189099266	0	0	0
C_AM058732	2.855502379	3.286788193	10.26555714	5.942792289	3.601046489	3.345472298	6.82284972	2.212132294	3.548138978	3.829766412	2.53113665	8.136649894	5.678472438	5.780816696	6.69165727	8.762934973	9.67989032	10.51483278	3.77165254	4.165146063	1.517642049	4.414607448	2.55091585	2.801260337	3.903655445	2.832872902	0.933067309	13.0455284	16.18113268	4.039461973	2.545382631	3.415926114	3.264836186	4.883098976	3.01484675	5.259197736	4.016603232	2.57979276	4.527715264	3.103635105	4.008496922	6.537514915	3.46225178	3.665893909	3.369989802	3.499384639	0.479514265	5.722350824	3.307258945
C_AM058735	0.359528636	0.53206801	0.36351808	0.354429955	0.887083224	0.568646233	0.184081432	0	0.574375692	0.598587646	0.478032927	0.19208695	0.857953457	0.633931349	0.199546246	0.595791508	0.154491844	0.161014178	0.407038836	0	0.31268002	0.416873526	0.262782789	0.317429249	0	0.437742923	0.755228565	0.142141798	0.359527581	0.508597808	0.180271289	0.407453763	0.160852209	0.178495513	0	0	0	0.194888867	0.993029462	0	0.43957662	0.217884956	0	0.655905112	0	0.152514734	0.54336918	0.150799359	1.008988837
C_AM058753	0.451870727	0.668725477	0.456884829	0.296974994	0.148656473	0.317643791	0.92544518	0.323132523	0.120316592	0	0.60081191	1.126640514	0.359437343	0.708223655	0.835993748	0.499210569	1.812270644	0.53965173	0.170527849	0	0.130996472	0.174648067	0.660552946	0.132986149	0.370641812	0.122260831	1.26560408	0.714599187	0.301246268	0.95884071	0.302096728	0.341403363	0.539108877	0.149560451	0.220193665	0.161079673	0.26301097	0.326592712	0.138675693	0.133946357	0.368318936	0	0.852267358	0.183193147	0.711048141	0	0.303524117	0.126353989	0.362325616
C_AM058761	0	0.454427184	0.155236262	0.756776407	0.454582562	0	1.100538349	0.16468664	0	0.511240092	0.204138525	0.32811419	0.183189633	0.721901794	0.68171164	0.6784693	0	0.687592736	0.695285222	0	0.267052893	0.89010549	0	0.135554551	0.125933377	0.373866274	0.774028246	0.121400077	0	0.108595455	0.461896821	0.521995486	0.274760425	0.609795829	0.224446333	0.328381307	0.268090581	1.331601184	0.141353979	0.546133216	0.500576523	0.558271755	0	0.186731212	0.181195208	0.521037462	0.464079256	0.515177208	0
C_AM058765	1.338449291	1.440565087	4.305958214	3.478597402	3.122291565	3.464100014	2.741185411	3.393441036	2.527057681	4.355539528	3.073881797	1.560216455	2.613256193	2.431507659	1.890938239	1.075396918	1.986849194	1.634786811	2.755126815	2.52212792	1.904795632	5.361220411	1.067219896	1.718868587	2.894325939	4.148135321	1.226861098	2.693925508	1.338445365	0.946701193	1.342223983	0	1.74201848	4.34946209	0.978326447	1.171114967	0.84986538	1.451060304	3.248737543	2.488714204	0.991788519	4.4243986	3.540760891	4.587617503	0.574401134	1.135560387	5.762054351	3.164221914	2.439125105
C_AM058766	0	0	0	0	0	0	0	0	0	0	0	0	0	0	0	0	0	0.320418215	0	0	0	0	0	0	0	0	0	0	0	0	0	0	0	0	0	0	0	0	0	0	0	0	0	0	0	0	0	0	0
C_AM058773	0	0	0	0	0	0	0	0	0	0	0	0	0	0	0.431627207	0	0	0	0.8804427	1.880630166	0.676340478	2.479717793	0	0	0	0	1.633592222	1.076106113	0.388836895	0	0	0	1.043790964	0.579140333	0.142108684	0	0	0	0	0	0.158470557	0.235647317	0	0	0	0	0	0	0.155891909
C_AM058786	1.375888432	2.290706263	0	2.71275235	0.678959852	0.725388465	0.352232741	0.737922829	0.824284347	1.718061656	0	1.102652975	0	1.617337674	0	2.280048273	2.95614202	1.23237775	1.168279736	0.950648216	1.495752981	1.196507187	0.754237138	0	0.2821392	0	0.867060487	2.719828637	0	0.973182345	1.37976871	0.779647104	1.84670709	1.366177195	1.257115277	0.367850214	0.600626014	2.983298807	0.31668728	2.447096909	0.841112955	1.667657934	1.390202593	2.091748675	1.623787821	0.583662157	2.079432053	0.865646318	0
C_AM058801	1.087695585	1.788539424	3.543687233	2.26368186	5.248176155	5.352190563	3.960238383	3.240877289	3.475361031	2.615787567	0.803450612	3.099348904	1.153599581	2.699205442	3.488014454	2.670326806	3.323662379	1.731990351	1.778732211	4.175144191	1.997032358	1.121051779	5.476712914	2.240771676	4.361719519	3.727716201	1.726309619	3.822461869	3.504786605	2.991878155	3.514681105	2.876265668	1.513967074	4.080069731	7.155364255	4.52356344	4.748192136	1.441255843	4.450740157	1.289686209	2.85675301	2.783185876	1.856108327	4.262644598	6.275720498	1.435493413	1.095916893	2.129022024	3.294796561
C_AM058810	0.260641889	0.385725078	0	0.513891156	0.385856965	0	0	0.13978866	0.312297166	0.650923178	0.173276052	0.139254292	0	0.306380907	0.289323883	0	0	0.116727947	0.295084621	0.180086365	0.340018164	0.151107161	0.190505555	0	0.213788537	0.423124914	0.328503791	0.206092662	0.390961686	0.276532688	0.392065426	0.147692712	0.34983158	0	0	0.418102975	0.113779791	0.141285554	0.119983523	0.115891657	0.53112172	0.157956671	0.421365595	0.475501338	0.153801397	0.221132475	0.262611941	0.218645336	0.208991703
C_AM058812	0.809084636	1.710525588	0.584330355	1.481276728	1.026666271	0.853122459	1.657030277	1.239805722	1.200250336	1.154626251	0.614724087	0.98805307	0.689550638	1.358668159	1.283027561	1.276925258	0.894006116	0.931749252	0.916001775	0.958327119	0.804178662	2.814401396	0.42240529	0.612294868	0.853254575	0.938188926	1.165418942	0.182786545	0.809082262	1.226304086	1.275004365	0.916935528	1.034235527	1.147677127	0.422423227	1.606893341	0.908216396	1.378390079	1.06415112	0.822287814	1.224754675	0.840564257	0.654001608	2.108644868	1.77331271	0.294188357	0.698742919	1.357437844	1.019467604
C_AM058815	0	0	0	0	0	0	0	0	0	0	0	0	0	0	0	0	0	0	0	0	0	0	0	0	0	0	0	0	0	0	0	0	0	0	0	0	0	0	0	0	0	0	0	0	0	0	0	0	0
C_AM058833	4.00146524	3.197764447	4.531370792	3.313563274	2.685460892	3.037868469	2.458537251	4.807228809	1.917798034	1.865397294	0.212815554	2.05236527	2.673667037	3.010346632	2.132064591	2.47557814	0.962895477	3.727460219	2.89935493	1.10589949	1.948828939	2.227055882	1.052894797	1.695796526	1.050289996	2.988142223	2.286298198	0.632801294	2.720988381	1.471747797	1.765610071	1.632549641	2.577953522	1.748217797	1.754899179	3.936902512	1.257686687	3.123453785	3.684057848	2.419724461	1.435098018	2.328005706	1.681927433	0	1.888970172	1.222165053	0.48380522	0.80561268	0.385021627
C_AM058835	0.4691554	1.388610281	0.948722597	1.1562551	0.231514179	0.247345575	0.720633542	0.754858763	1.311648098	1.952769533	0.623793787	1.253288628	0.279889734	0	0.781174485	2.33237725	0.60479758	1.050551525	1.062304634	0.324155457	1.428076288	0.815978672	0.857274999	0.828438303	0.577229051	0	1.576818198	2.040317352	0.469154024	1.493276516	0.470478511	0.797540644	0.209898948	0.465844027	0.17146228	0	0.409607249	1.271569983	0.647911026	2.503259789	2.103242013	0.852966025	1.327301623	0.285300803	0	0.597057682	1.418104482	0.590342407	0.940462663
C_AM058879	0	0	0	0	0	0	0	0	0	0	0	0	0	0	0	0	0	0	0	0	0	0	0	0	0	0	0	0	0	0	0	0	0	0	0	0	0	0	0	0	0	0	0	0	0	0	0	0	0
C_AM058900	0	0.116353334	0	0	0	0.497409233	0	0.168668075	0.251210468	0.392699807	0.209073742	0.168023311	0.187618393	0.739354365	0	0.173717964	0	0.281686343	0	0	0	0.546974714	0.114931373	0	0.12897792	0	0.396370508	0	0	0.111220839	0.157687853	0.178205052	0	0	0	0.168160098	0	0	0	0	0	0.571768434	0.254208474	0.191245593	0.185575751	0.400225479	0.158432918	0.13190801	0
C_AM058964	0	0	0.488784446	0.476564602	0	0	0	0	0	0	0	0	0	0	0	0	0	0	0	0	0	0	0	0	0	0	0	0	0	0	0	0	0	0	0	0	0	0	0	0	0	0	0	0	0	0	0	0	0
C_AM058969	0	0	0	0	0	0	0	0	0	0	0	0	0	0	0	0	0	0	0	0	0	0	0	0	0	0	0	0	0	0	0	0	0	0	0	0	0	0	0	0	0	0	0	0	0	0	0.287199115	0	0
C_AM058972	0.119642472	0.265589132	0.725820381	0.235891509	0.118079974	0	0.980125887	0.385003215	0.191138399	0.199195554	0	0.38353147	0.142753125	0.421914176	0.265616743	0.660883557	0.102822331	0.214326565	0.135452723	0	0.104052381	0.277450942	0	0.10563281	0.196270748	0	0.201057504	0	0	0.253873655	0	0.271181601	0.107055483	0	0.087451498	0.1279479	0	0.129708644	0.88121678	0.212791036	0.292561028	0.580054933	0.096709746	0.727564757	0.423596823	0.304519386	0.120546786	0.10036479	0.479667412
C_AM058980	2.681458887	2.976227103	3.450634998	3.484523462	7.097270278	2.57037139	4.493217654	2.484046865	3.018163243	2.536604376	2.592941804	2.344311607	1.454282265	2.435649921	3.923616311	2.962379584	3.456722116	3.711829407	3.311784464	4.884420816	3.180067666	1.837226254	5.612449438	4.627328936	5.798513295	5.045602418	3.174790472	3.180392465	4.022176532	2.327679749	3.055705831	3.177028744	2.944664116	3.509702231	7.216312843	3.649675716	4.788636703	3.435621795	6.396327762	2.926511125	2.483695268	1.920505559	3.448270828	3.705994246	7.048400969	4.136345098	2.456115088	3.987576904	7.720765886
C_AM058984	0	0	0	0	0	0	0	0	0	0	0	0	0	0	0	0	0	0	0	0	0	0	0	0	0	0	0	0	0	0	0	0	0	0	0	0	0	0	0	0	0	0	0	0	0	0	0	0	0
C_AM059003	0	0	0	0	0	0	0	0	0	0	0	0	0	0.151807868	0	0	0	0	0	0	0	0	0	0	0	0	0	0	0.129144384	0	0	0	0	0	0	0	0	0	0	0	0	0	0.104390664	0	0	0	0.260241797	0	0
C_AM059004	0	0.094706202	0.129409835	0	0.126318112	0.269911987	0.262126691	0	0.102236818	0.532732297	0.340352603	0	0.305425292	0.752250081	0.142074072	0.282796685	0.219991964	0.229279581	0	0	0	0.296807984	0.093548792	0.113002541	0.104982028	0	0.215084772	0	0.255978492	0.09052859	0	0	0.458097883	0.254172501	0.374211059	0.136874498	0	0	0.235674255	0.569092304	0.104324087	0	0.103456937	0.155665018	0.30210006	0.108588308	0.257914053	0.107366985	0
C_AM059005	0.26796329	0	0	0	0	0.282548316	0.27439854	0.287430615	0.214046372	0	0	0.286331859	0	0.314987112	0	0	0	0	0	0	0	0.310703489	0	0	0.219793833	0.217505223	0	0	0	0	0	0	0	0	0	0	0	0	0.493415388	0	0	0.324787313	0	0	0	0	0	0	0
C_AM059008	2.112584601	1.563211623	1.566419445	2.360308147	1.667995857	1.7820567	1.153770238	1.510708153	1.237508259	1.055187474	1.68534837	1.504933195	1.848484368	2.814422251	1.563374134	2.02271999	1.815583288	1.892233553	1.435052274	1.556967157	1.837302874	0.816514091	0.411762007	0.870430992	1.386258745	1.943417729	2.366779283	0.222726125	0.563354241	0.796936723	1.694834006	1.276902344	1.008176049	1.678138917	1.132393604	1.506158356	0.737776836	0.763442608	2.334010192	1.878676761	0.573987843	2.731282285	0.910746896	1.884220854	1.994574017	0.716939342	1.844745496	1.299605495	1.24222529
C_AM059013	4.28531918	0	2.449013734	2.204111285	2.57438944	2.161053134	0.953963673	0	1.041803828	0	3.71595908	0.796360482	2.667699031	0.65704343	3.515963287	3.499240752	3.682860266	0	0	0	0	0	2.995997522	2.303015334	0	0	1.722078468	5.303665843	4.098988931	0	0	0	1.167016286	2.960050589	2.723749768	0.597756597	0.976017272	0.60598257	3.773856758	2.153955092	0.911205702	2.258286785	1.355447528	2.039454958	1.759103473	1.89690201	1.501812038	0	2.838531841
C_AM059023	5.466178153	4.134593005	5.158377107	5.987399076	3.956180327	6.91643738	5.099899513	6.514768608	5.142564031	8.291810869	5.491291652	5.451486357	4.782835613	4.426397843	6.741885061	6.441426699	4.593312693	5.984041366	5.500898361	4.364266173	3.380554105	4.929582524	3.018655938	3.431900609	3.487221347	4.042495203	6.225955553	3.073544891	4.615870233	4.381798946	6.577912626	2.890915578	3.260739174	3.859624537	4.79453949	6.105439203	4.136059613	2.765502799	3.914233279	7.12940288	2.970314002	4.858575576	7.069498824	6.795874813	5.017476799	4.225357279	5.752271576	4.789223769	4.188172438
C_AM059024	0	0	0	0	0	0	0	0	0	0	0	0	0	0	0	0	0	0	0	0	0	0	0	0	0	0	0	0	0	0	0	0	0	0	0	0	0	0	0	0	0	0	0	0	0	0	0	0	0
C_AM059028	3.3051233	3.308797935	3.931527065	6.516502929	3.26195929	2.460013054	1.990880709	4.379411571	2.484799191	4.69354525	3.102018015	4.985909106	2.087764459	5.256347439	4.963712876	4.295743123	2.506294321	6.965613369	3.521770798	1.880630166	1.690851195	4.508577806	2.984155634	3.604719653	3.189399648	1.893713951	2.940466	2.767130005	2.91627671	3.712902208	1.949673177	2.864355665	1.913616767	2.895701663	3.836934456	3.950391427	2.546132015	4.215530923	2.505960219	3.976532478	3.803293363	3.063415117	5.028906772	3.073961097	2.294482791	2.309272012	3.525993481	2.283298983	1.558919089
C_AM059057	0.686623786	1.219365074	0.83309134	1.083018213	1.084250666	0.868795397	0.703113341	0.589205176	0.658161782	0.457270409	0.365176785	0.733691039	0.819254981	1.129963365	0.914618879	0.606845861	0.472074887	0.246002468	0.932829885	0.569294133	0.477722257	0.636912335	0.802975431	0.363733708	0.90111253	1.226128291	0.807703179	0.542921647	0.411973063	0.58278866	0.55084816	0.622520528	0.245755006	1.227199476	0.301128573	0.293715334	0.119894636	0.744393176	0.632158871	0.488479997	0.447732552	0.499337116	0.888021925	0.501056113	0.486201344	0.815558638	0.415088164	0.806385821	0.220223503
C_AM059084	0	0.603313584	0	0	0	0	0	1.093219006	0.488464798	0.169685102	0	0.43561599	0	0	0.226266114	0	0.175178786	0	0.923085223	0.563347091	0.354548855	0.709041296	0.297970227	0	0	0.827263454	2.397796903	0	0	0	0.204410179	0.462013099	0	0.202396621	0	0	0	0	0.375333073	0.181266438	0	0	0	0.991643816	0.240561159	0	0	0	0.163442229
C_AM059109	0	0	0	0	0	0	0	0	0	0	0	0	0	0	0	0	0	0	0	0	0	0.326605636	0	0	0.231043124	0	0	0	0	0	0	0	0	0	0	0	0	0	0	0	0	0	0	0	0	0	0	0	0
C_AM059112	0.99646516	1.769607809	2.015044513	2.161134184	0.590070958	1.891263518	1.836712231	1.710172127	1.751125892	0.99542291	0.52996408	4.472041037	0.951157315	0.937064725	0.663671917	1.541202547	1.198925566	0.714023877	2.256287698	1.927776883	1.733240223	3.697284975	1.16532089	1.05573962	1.961614045	1.13236006	4.186364469	4.254751428	1.793632027	1.691548143	0.999275389	1.581011398	1.961590447	1.978863903	1.165370374	1.278766203	1.91397259	1.296363827	2.935752839	1.240589519	1.29954685	1.449329458	1.288744911	2.181478284	2.587205108	1.521748688	1.204796287	1.671814615	1.118600438
C_AM059124	0.116146426	0	0	0	0	0	0.118935731	0	0	0	0.308858937	0.124108127	0	0	0	0	0	0	0	0.320998099	0.202023779	0	0	0	0.095267782	0.094275803	0	0.275515109	0.116146085	0	0	0	0	0	0	0	0.101404392	0	0.106933367	0	0	0	0	0	0	0	0.234048629	0	0
C_AM059137	0	0	0	0	0	0	0	0	0	0	0	0	0	0	0	0	0	0	0	0	0	0	0	0	0	0	0	0	0	0	0	0	0	0	0	0	0	0	0	0	0	0	0	0	0	0	0	0	0
C_AM059139	0	0	0	0	0.36087815	0	0	0	0	0	0	0	0	0	0	0	0	0	0	0	0	0	0	0	0	0	0	0	0	0	0	0.138131685	0	0.121024215	0	0	0	0	0	0	0	0	0.098522024	0	0	0.206817255	0	0	0
C_AM059155	2.617543847	3.873714655	2.772616997	1.843159262	1.968273857	1.445721957	2.425128557	1.069602428	1.493476866	1.348907874	3.148854523	3.329730239	1.784662766	2.344294328	1.798697349	2.203252222	4.713346997	2.902743411	1.411162515	0.688971529	1.734448055	2.456939264	1.730978612	2.751237831	2.147010495	2.529350806	3.456157482	0.492791251	0.872512056	1.322442908	1.999943496	1.412601025	2.119101748	2.59906881	1.639944111	2.665952769	1.088242255	1.756716022	1.836124162	0.775908776	3.251131144	0.906462152	3.123354119	1.364374049	1.176821836	1.057506347	2.260567249	4.600694018	3.897840899
C_AM059161	0	0.081698714	0.223271907	0.435380007	0	0.465681483	0.113062361	0.473728236	0.176390066	0.091912764	0	0.117979331	0.131738224	0.259572713	0.122560812	0.243955782	0.094888509	0.296683532	0.250002248	0	0	0.25604269	0.08070027	0.097482131	0.0905632	0.627341453	0.185543808	0.261909424	0	0.07809488	0.11072218	0.125128548	0.197590059	0	0.322814787	1.062678396	0.289190303	0	0.304958122	0.098185987	0.089995625	0	0.089247574	0.671425501	0.260607922	0.093674173	0	0.092620594	0.70824966
C_AM059203	0	0	0	0	0	0	0	0	0	0	0	0	0	0	0	0	0	0	0	0	0	0	0	0	0	0	0	0	0	0	0	0	0	0	0	0	0	0	0	0	0	0	0	0	0	0	0	0	0
C_AM059206	14.15199531	13.67151674	12.32166504	10.46347335	4.655724701	8.704661574	4.025517038	6.325052818	8.1643402	41.23347975	35.01985172	15.9622145	8.442827701	26.80159573	39.27333265	7.817308364	15.87870571	10.56323786	10.23635578	4.889047967	6.837727911	26.43711118	6.033897106	18.04812017	4.836671994	3.509960657	6.606175141	1.243350234	1.965549138	17.51728221	13.7976871	5.34615157	7.38682836	6.245381462	2.873406349	3.7836022	4.11857838	2.557113263	4.343139845	16.08092255	16.66204711	4.764736953	14.29922667	6.693595761	9.742726928	15.00845546	67.33399029	16.81827131	4.097730176
C_AM059211	0	0	0	0	0	0	0	0.343373486	0	0	0	0.171030439	0	0	0	0.17682701	0	0	0	0	0	0	0	0	0	0	0.134488129	0	0	0	0	0	0	0	0	0.171169674	0	0	0	0	0	0	0	0	0.188897017	0	0	0	0
C_AM059225	0.468387551	0.0866461	0.118396232	0	0	0.123470377	0.359727054	0.251207772	0	0.097478676	0	0.250247484	0.139715825	0.137645759	0	0	0.100634622	0.104883213	0	0	0	0.407321596	0.171174386	0	0.288142161	0.190094581	0.098389843	0	0.117096544	0	0.117427124	0	0	0.348811199	0.085590827	0.125225605	0.102234215	0	0.323425308	0	0	0.141928335	0.094652091	0	0.276389416	0.09934675	0.11798196	0.392917477	0.187784689
C_AM059263	9.364685666	3.464709879	15.33913073	7.016228592	7.948451463	7.899518357	10.35674907	11.25042554	6.283549787	7.172082866	8.466939223	4.603046976	4.022499062	5.283867583	5.197605106	8.897361148	3.05829143	6.542570882	11.87445232	8.023271853	5.212425046	4.994843265	5.201998553	8.929567309	5.837770246	11.55396854	4.249050346	1.036667669	3.933156442	7.286129599	5.259013721	8.490397782	6.535989491	11.71622118	8.898533273	12.01772426	4.415072897	7.309863046	7.932104447	8.327816707	4.732544795	9.53446316	10.59756532	17.99560955	15.25170341	10.48758389	2.453221759	6.28462248	10.06196572
C_AM059296	8.977279658	7.447940599	7.564078688	10.05678153	7.517608706	10.18301981	8.357157044	8.462263315	5.975800336	9.171705573	7.234110452	9.738004984	7.303206472	8.314222565	9.361222763	7.964275082	10.52071837	7.919081359	7.083713887	9.773964926	7.807489322	7.728010931	10.43887142	8.646627914	9.818015038	6.403585325	8.800279318	10.21745511	11.83365211	10.00564662	10.09382128	7.553387152	9.980176213	9.31909463	10.93642492	11.92785788	13.41930972	7.225708518	10.39408595	8.830018886	8.315185109	5.275632703	9.345544429	8.271553697	10.75527903	8.078061792	8.633991643	7.644896757	7.198294074
C_AM059297	0	0	0	0	0	0	0	0	0	0	0	0	0	0	0	0	0	0	0	0	0	0	0	0	0	0	0	0	0	0	0	0	0	0	0	0	0	0	0	0	0	0	0	0	0	0	0	0	0
C_AM059298	0.521283778	0.867881426	0.658835137	1.413200678	1.286189884	0.824485249	1.201055903	0.279577319	1.040990554	0.976384767	1.212932363	1.531797212	1.243954375	0.765952268	2.025267184	0.575895617	0.223999104	2.101103049	0.295084621	1.260604556	0.453357552	0.604428646	0.666769443	2.531339259	1.496519762	1.798280886	1.971022747	0.309138993	1.954808432	1.198308316	2.221704079	0.886156271	0.932884213	1.294011186	0.285770467	0.975573609	0.91023833	1.695426644	1.43980228	1.622483197	1.699589505	0.789783357	0.948072588	0.475501338	1.076609776	1.326794849	1.050447765	0.655936007	3.030379693
C_AM059301	1.952527834	1.547975642	0.987096854	2.062326348	1.238803941	0.882343863	1.285340528	2.243975854	1.00263827	0.928802663	1.668921973	2.086371322	1.331249419	1.475465948	1.54813657	1.386696026	1.318450866	1.748871349	1.578961566	1.156344029	1.455516351	1.940534073	0.611623099	0.738811937	1.143956209	0.679226836	1.757783444	0.220555305	1.115726918	0.591876982	0.979017174	1.580571127	1.123143493	1.107855191	1.019415118	1.342330605	0.60882169	0.151200329	1.926051296	0.620122024	1.023108156	2.0284962	1.916474218	0.339246569	1.152161339	1.183252716	1.124163397	1.169944341	1.230117831
C_AM059303	0.501492045	0.742160284	1.014113523	0.823966835	1.484828088	1.233838323	0.855892641	0	0.667644643	0.556630568	0.889051892	1.250360383	0.797816533	1.375492788	1.484474879	0.184676807	0.718314883	1.048096965	0.567762115	0.230998632	0.872289589	2.132093803	1.954907474	1.033128374	1.371143774	1.221180025	1.123667173	2.379214584	1.337308198	0.827659751	0.838177254	1.136681759	0.897465128	1.161889016	0.244373811	0.893841641	1.021625556	0.362456864	0.461712297	0.743277099	0.817530349	1.013063231	1.216102455	1.016550758	0.78913053	1.560068943	1.178992628	0.14022931	1.876530641
C_AM059307	1.684761346	0.747985718	3.293348261	1.217970443	2.438712938	2.013323085	2.070265905	4.457656272	1.166334314	1.58949922	0.597353548	1.200166504	1.206118243	0.528110261	0.37403174	1.613095377	0.772216691	2.012045306	0.762958195	0.310415744	0.781454618	0.651160374	2.216533631	1.189985945	3.685083424	1.823356185	1.793104681	2.664321931	4.043415369	2.303860245	2.252683608	1.782050523	1.608017058	2.342018048	1.067265215	3.122973244	1.37285946	2.557113263	3.30905893	0.499407533	1.281695932	0.544541366	0.998676149	1.502643946	2.783636265	0.667042465	0.452665481	0.659540051	2.611740112
C_AM059310	0	0	0	0	0	0	0	0	0	0	0	0	0	0	0	0	0	0	0	0	0	0	0	0	0	0	0	0	0	0	0	0	0	0	0	0	0	0	0	0	0	0	0	0	0	0	0	0	0
C_AM059322	5.723695879	6.141128967	3.761685096	5.0782724	4.801604075	3.621139215	3.516691684	4.604638452	2.743218307	6.432422842	1.522056839	3.975431527	5.121982139	3.027656125	5.400519609	3.161666938	6.148775401	2.56334572	4.212037875	2.768287605	1.742253072	3.981975918	6.69360319	4.548126283	5.16427591	4.181320404	3.606971627	13.35109482	6.868414907	2.024219278	3.156910808	5.189331124	3.328997314	4.262472848	3.556127697	3.366565157	6.496370965	6.515524595	4.479224894	1.272490393	6.531522469	5.203092753	2.544626827	1.044200939	4.052974402	1.699624201	7.785393607	6.241887047	5.507349357
C_AM059339	0	0.300799812	0	0	0	0	0.416275057	0.436045308	0.649436152	0.338406084	0.540503139	0.434378445	0	0	0	0	0	0	0.460231411	0	1.414166454	0.471351316	0.594247442	0	0	0.32996531	0	0.964302881	0	0	0	0	0	0	0	0	0	0	0	0	0	0	0.32859334	0	0.479755493	0.344891275	0	0	0
C_AM059362	4.903477778	4.288037199	4.957888336	3.73531632	5.059414226	6.345454232	4.336522715	3.586167019	3.916848569	2.040978749	4.741610091	4.763277651	2.659388442	4.19197802	5.937899516	2.462357429	3.256360804	3.393837791	3.028064612	4.311974462	4.070684747	4.1349698	5.375995553	1.771077213	6.581490115	2.713733388	7.116558765	5.639619754	5.572117494	4.098886388	3.12919508	3.031151358	4.387607292	5.311492646	6.516634959	5.720586503	5.059478945	2.899654915	4.309314769	3.369522847	5.99522256	4.862703507	2.161959921	4.879443639	7.62826179	4.160183847	2.694840293	3.178531027	4.825364507
C_AM059363	0.4691554	0.433940713	0	0.46250204	0	0.618363937	0.600527952	0.377429381	0.1873783	0.29291543	0.779742233	0.751973177	0.559779469	0.689357041	0.911370233	0.259153028	0.100799597	0.630330915	0.398364238	0.648310914	0.714038144	1.223968008	0.943002499	0.414219151	0.865843577	0.856827952	0.394204549	0.927416978	0	0.663678452	0.352858883	0.265846881	0.314848422	0.232922014	1.028773683	0.627154463	0.102401812	0	0	0	0.191203819	0.142161004	0.758458071	0.427951204	1.245791312	0.497548068	0.236350747	0.295171203	0.752370131
C_AM059368	8.006975282	10.12946083	12.27431266	8.911930104	6.627824694	7.35339642	9.786220842	11.63627046	6.602210125	11.18083928	7.898760672	12.69576855	8.320909612	7.89400915	10.89508097	14.26745008	13.09666963	11.56744458	7.895377854	6.067675255	11.23164693	11.08101	14.15896433	8.893748747	11.65224709	9.644040242	11.7194024	13.4793529	14.46417098	10.23071115	8.806610393	9.659743181	6.471252763	9.745726127	9.439710387	8.286589655	11.95180718	9.24068728	12.36566652	6.8907422	10.94762662	8.765739897	7.933690467	9.110056325	9.144797838	6.574100829	8.067495715	6.283488072	7.24869237
C_AM059386	0	0.081824988	0	0	0	0.11660031	0	0.118615107	0	0.092054823	0.14703022	0	0.131941838	0.129986954	0	0	0.095035168	0.198094723	0	0	0	0	0.080825	0.097632798	0	0	0	0.087438077	0	0.078215583	0	0	0	0.109800949	0	0.236515748	0	0	0	0	0	0	0	0	0	0.187637911	0	0	0.088668041
C_AM059407	0.134485336	0.09951272	0.135977628	0.132578122	0.132728994	0.141805264	0	0	0	0	0	0.287408294	0	0	0.149284598	0	0	0	0	0.185841005	0	0.155935774	0.098296569	0.118737633	0	0.109161456	0.226000729	0.106339165	0.268969882	0.095123086	0.134864611	0.304824432	0	0	0	0.143821136	0	0	0	0.239189923	0.328856193	0.163004159	0.217415142	0	0	0.228198738	0	0.112816061	0.215670009
C_AM059437	1.31411385	2.80910192	2.952657061	2.590955306	5.331913288	2.46336001	3.588460902	3.758888532	4.432070394	1.093949463	1.553119224	2.652367974	5.052295307	3.60435253	4.214090932	4.032738442	6.148775401	3.008007732	2.148998916	4.035404671	2.285754759	1.18511188	2.774771731	3.48070889	2.036008592	6.755534666	7.606538805	2.078171106	3.796317763	2.168806369	2.196366517	1.32380896	3.788890193	4.639426229	1.921077387	1.873783946	1.27479807	3.165949754	6.049373356	1.298459585	1.785219334	2.300687272	1.652355082	4.972385422	2.067844083	1.362672464	2.942325626	4.164524325	4.800198207
C_AM059460	0.714033917	0.528350968	0.43317424	0.703907796	0.422825297	0.752898207	0.731181737	0.765907926	0.228145235	1.42657415	0.3797547	0.152596021	0.511175862	0.671469533	0.792608843	0.473303434	0.859110335	0.767468778	1.131746704	0.789360594	1.117784263	2.31818292	0.626272754	0.252169344	1.639898901	0.231831914	0.599962014	3.613409064	3.712965477	1.919169974	0.716047634	2.103957854	0.383348378	1.276189475	0.521916123	0.763601242	0.498723397	0.464465683	0.788873704	0.761970295	0.582007634	0.173090245	0.923471902	0.173686118	0.337073719	0.848115869	0.43165855	0.239593392	0.34352229
C_AM059467	2.193633444	2.622066288	1.535520948	2.328872301	1.831910545	0.355850945	2.07352104	2.895999026	2.695772707	1.826115849	1.121798968	2.704620506	2.013357759	1.388469135	1.123859519	0.745676165	3.190402331	1.964828677	1.528315629	2.798134371	2.641556207	5.674002634	2.836690621	2.532696109	5.674724279	0.821800394	1.843185187	13.60940669	3.206070245	2.506403587	2.369036841	0.956170977	0.60395452	2.5132505	1.603414958	1.082728931	2.062527066	1.097628806	2.796408438	1.050404805	1.375404833	0.204524086	1.091177885	0.615684516	1.194862736	2.290598654	1.870181029	2.547940105	2.976653053
C_AM059519	0	0	0	0	0	0	0	0	0	0	0	0	0	0	0	0	0	0	0	0	0	0	0	0	0	0	0	0	0	0	0	0	0	0	0	0	0	0	0	0	0	0	0	0	0	0	0	0	0
C_AM059544	0.317983104	0	0	0	0	0	0	0	0	0	0	0	0	0	0	0	0	0	0	0	0	0	0	0	0	0	0	0	0	0	0	0	0	0	0	0	0	0	0	0	0	0	0	0	0	0	0	0	0
C_AM059565	0.16447402	0.121702913	0.332598152	0.32428304	0.324652067	0.69370483	0.336847862	0.352845858	0.262760374	0.684591618	0.218686327	0	0	0.193336917	0	0	0.565404635	0	0.186208571	0.454562825	0.286084248	0.190707659	0.360646724	0.29042952	0.269815878	0.267006411	0.138198147	0	0	0	0.329875737	0	0.44151158	0.326626272	0.120220679	0.351783193	0	0	0.454282444	0.731316318	0.268124896	0.199352213	0	0.400076988	0.194107969	0.139542217	0.662868762	0.413918239	0.263761942
C_AM059577	3.596577303	5.417636834	4.415733092	4.938475554	5.070867119	4.740420127	4.340620346	4.82233231	4.822384068	4.063303211	4.44047103	6.039186135	5.057612525	5.586638571	6.416289535	6.385772541	5.409156098	4.487005524	4.508119532	4.792495853	2.345942197	5.063853277	8.449622519	5.330189888	7.796564741	2.815072085	6.151926473	13.8130184	7.193133505	7.086584545	4.37958901	4.221572111	3.333134999	3.826277242	4.600545389	5.906736647	6.280154226	2.645870037	5.794751816	2.62722433	4.397344571	3.736511851	4.983763982	3.436927087	6.215288393	5.121975984	3.494341834	3.986842645	5.046755657
C_AM059611	0	0	0	0	0	0	0	0	0	0	0	0	0	0	0	0	0	0	0	0	0	0	0	0	0	0	0	0	0	0	0	0	0	0	0	0	0	0	0	0	0	0	0	0	0	0	0	0	0
C_AM059620	1.781233157	1.318027393	1.500831909	0.585324159	0.292995123	2.504245653	4.256023822	1.592198635	1.422831072	1.482808401	2.763069988	0	0.708434597	1.395876498	0	1.639868744	0.255135909	2.127257859	2.016615644	0	1.807316464	0.688446735	0.216986618	1.310548145	0.730518094	4.819410332	2.99333745	0.469480794	0.593742644	0.209981253	0	0.336445223	0.796919242	1.768660933	0	1.26992273	0.259191309	0.321849664	3.006558081	3.696030187	0.241979937	1.79913304	1.679780063	4.69384931	2.452526004	3.526191288	0.897348272	0.49807589	7.61735734
C_AM059625	0	0	0	0	0.136316264	0	0.424311255	0	0	0	0	0.147588043	0	18.67119554	0	0	0	0	0	0	0	0	7.167679574	26.46244646	0.113291416	0	0	0	0	0	0	0.469594395	0.247178298	0	0	0	0.120589007	0	0.254328009	0.245654516	0	3.683012888	0	0	0	0.937465086	4.453249596	0	0
C_AM059641	20.27779957	16.42013093	17.15014801	17.72718381	18.62843145	15.86803429	18.67524179	21.75096595	15.07710597	16.56199187	18.48308773	16.35307087	12.02128904	17.38998368	18.12064879	15.0756846	16.98859514	20.21890341	17.03758636	9.516649519	15.41718723	20.70248917	7.830083946	15.76395523	14.54047868	16.14889045	16.60964356	2.420211151	8.034576262	10.19326107	15.09137398	21.10189238	9.243410889	18.6150775	10.62699375	17.04831651	7.348835933	17.00639855	21.25248259	15.99118943	10.81102522	14.83948022	17.31880193	27.45448101	30.85486306	12.87594092	15.03418254	15.83366384	13.80518722
C_AM059649	5.077472151	8.53883338	11.20104743	12.2861429	12.75568445	6.813971641	9.926145882	6.931713798	10.692652	11.91189415	8.59225635	16.2765807	11.56576612	9.224041957	4.611449382	3.569623963	6.347122994	10.33607145	10.97429223	7.654251441	2.8100856	14.45071906	16.86895965	3.260305579	8.708089878	7.118735455	1.551385646	19.34412316	11.07808856	8.488661487	10.6464734	12.03171531	10.32567405	16.4998949	5.060902795	9.872625094	8.060013604	12.01018358	11.47429527	5.336250035	10.53471366	11.18944678	5.596686569	12.35076379	10.35033785	0	4.185695488	0.387213837	0
C_AM059656	0.3165761	0.468502362	0	0.156043277	0.312441702	0.166903541	0.162089403	0	0	0	0.210461399	0	0.377727296	0	0.17570665	0.174870959	0.272069708	0.567111885	0.179205151	0.218733218	0.137662221	0.183535026	0	0	0	0.128482067	0.133000429	0	0	0	0	0	0.141635352	0	0.23139821	0.169276205	0.552788544	0.343211367	0.582928799	0.281524423	0.129020276	0	0	0.192514922	0	0.268587895	0.159484464	0.132783506	0
C_AM059662	0.633152199	1.311806615	0.128035572	0.499338486	0.249953362	0.133522832	0.129671522	0.543320171	0.505755588	0.316244977	1.010214716	0.405932423	1.662000104	2.38163707	0.421695961	1.119174137	2.611869197	0.907379016	0.573456484	0.699946297	0.330389331	1.468280206	0.555332123	0.335407543	0.519335872	0.616713924	1.383204459	0.901153842	1.013040547	0.626970573	0.634937813	0.717551317	0.566541408	0.125736662	0.462796421	0.135420964	0.663346252	0.686422734	0.816100319	0.337829308	0.825729768	1.074384934	0.307074838	0.154011938	0.448337876	1.396657055	2.041401142	1.062268048	0.101536677
C_AM059664	0	0	0	0	0	0	0	0	0	0	0	0	0	0	0	0	0	0	0	0	0	0	0	0	0	0	0	0	0	0	0	0	0	0	0	0	0	0	0	0	0	0	0	0	0	0	0	0	0
C_AM059676	0	0	0	0.273378144	0.136844621	0	0	0	0	0	0	0	0	0	0	0	0	0	1.255825246	1.149621098	0.84411486	0.160770992	0	0	0	0	0.466017006	0.32890951	0	0	0	0	0.992545413	0.550707086	0	0	0	0.150321258	0	0	0	0	0	0	0	0	0	0	0
C_AM059682	0	0	0	0	0	0	0	0	0	0	0	0	0	0	0	0	0	0	0	0	0	0	0	0	0	0	0	0	0	0	0	0	0	0	0	0	0	0	0.327173614	0	0	0	0	0	0	0	0	0	0
C_AM059697	0	0	0	0	0	0	0	0	0	0	0	0	0	0	0	0	0	0	0	0	0	0	0	0	0	0	0	0	0	0	0	0	0	0	0.387377745	0	0	0	0	0	0	0	0.428388355	0	0	0	0	0	0
C_AM059702	1.641595376	1.822053165	1.244858283	1.213736233	1.215117441	1.009718551	0.980594399	1.467380004	1.092741518	1.252684853	1.091340946	2.631187215	1.305795319	0.964836241	1.670389037	1.209050454	1.763511109	1.225308661	1.084139768	1.323273234	1.189738508	0.793095905	1.099869071	0.966247351	0.785458269	1.110399512	1.609228897	5.624792838	2.599185055	1.257880048	1.509039583	1.085244917	2.08092934	1.765842799	1.799862179	2.048144976	0.836053036	1.631402407	0.881638012	1.094877011	1.22655605	0.829046009	1.216360816	1.663800094	0.64578942	1.740942571	2.205337754	0.918059575	1.645360109
C_AM059713	3.652010132	9.335262851	5.203116097	6.873145166	6.55330159	8.051643653	8.499351518	3.917325829	5.038780727	7.462207473	6.400761069	3.015453149	4.159382247	7.414986643	6.080836192	8.436002272	9.558421156	7.731669225	6.76572209	4.587815056	5.341677465	4.426984054	6.551888273	7.328123038	5.446399399	7.949790663	8.368843682	3.412722337	9.461998495	7.63191723	7.324619044	5.267592499	4.753164111	5.604179305	8.129539911	11.00648807	5.942156201	5.938910386	8.405806236	6.052448504	6.359412414	6.840879876	4.830550821	4.441689995	9.207743469	4.929304527	5.352165408	6.127142381	6.122826528
C_AM059719	1.47517935	1.500898032	1.864435515	5.089906472	3.457795536	1.944340214	3.398864385	1.582349983	2.945895948	2.149053069	1.225883408	2.167414096	1.980147734	1.734052763	1.432824335	0.407431306	1.10931515	1.816804312	1.878882874	2.548129238	1.924432701	1.710470755	1.886888786	3.093298946	5.293745808	2.245124787	1.394447794	0.583220986	1.843968779	1.434691498	0.554752368	2.089775743	1.319983075	3.845014167	1.886968911	1.577584422	1.126947778	2.998676636	2.376787012	1.967768649	3.006039428	3.576008765	1.78863179	2.242699611	4.352420964	2.346682899	1.8579118	2.939032858	4.731399791
C_AM059727	0.766019256	1.246998793	0	0.755155901	1.360827455	0.484627839	0	0.821669959	0.979021523	0	0	0.163705795	0	0.540266974	1.530566711	0.846270594	0	0.82334445	0.693796389	0.635122577	0.399721567	1.243479275	3.023408829	2.840549962	2.638937953	0.621776172	1.544741596	0.605700596	0.766017009	0.758540415	0.153635916	0.520877723	0.274172073	0.304245028	0	2.129907876	0.668791279	1.993124685	1.551564235	0.544963766	0	0.742768416	0.866867227	0.372662719	0.180807209	0.909863063	0.771809185	0.642592556	0
C_AM059731	5.440148733	4.513383358	4.33373859	4.062877944	4.718301646	2.781212915	4.051488115	3.89024754	3.423755568	2.744676072	6.356516177	4.579990239	3.343843946	4.456995063	5.489820693	4.917339132	7.083842627	5.020377562	3.546114836	5.011712253	3.440921142	3.05835324	3.976254775	4.948678111	2.569156952	2.408594703	4.01698069	2.867727153	5.110427758	3.381472296	4.628901478	2.615590284	5.752875543	4.746993571	3.735428253	3.525937534	3.31036273	4.11062831	5.312173736	3.225206065	5.777967951	5.59472339	3.331361053	3.007491183	7.003988022	3.496593567	3.986376655	6.637951486	2.379327199
C_AM059732	1.582102669	0.520302378	0.533219396	0.693184876	1.387947413	0.370714498	1.800108356	0.754240533	1.404186275	1.756053192	0.467462174	0.939196638	1.048726892	0.826550949	1.170802054	0.388411172	0.755377813	1.259629346	0.796075954	0.48583496	0.91729716	0.815310384	1.284859335	0.931229788	2.3070252	0.713438507	0.147705636	0.83399168	1.582098028	0.37301338	1.410279566	2.390662373	0.943771682	1.221839064	1.027931116	0.563976741	0.460430753	1.52463428	0.97107058	0.625302404	0.57314167	0.426133723	1.420944174	0.641401068	0.829847339	0.894853037	0.885589408	0.589858916	1.127630908
C_AM059739	0	0	0	0	0	0	0	0	0	0	0	0	0	0	0	0	0	0	0	0	0	0	0.109401203	0	0	0	0	0	0	0	0	0	0.401794011	0	0	0	0	0	0	0	0	0	1.330871771	0	0	0	0.150809577	0.251121944	0
C_AM059743	0	0	0.349469072	0	0	0	0.353934348	0.123581279	0.184059199	0	0.153186075	0.861762068	0.274931945	0.406287725	0	0.636406389	1.287183256	0.309582816	0	0	0	0.133587491	0.084208977	0.203440968	0.09450073	0	0	0	0	0	0.231072377	0.130568919	0.103090466	0	0.673700426	0	0	0.24980924	0	0.102454943	0	0.279285709	0	0.560494331	0	0	0.34824627	0.48323788	0
C_AM059758	1.745029231	0.645619109	0.588130878	2.293709304	1.435199688	0.920004882	0	0	1.161593118	0.968446679	0.773402865	1.243099289	0.34701776	1.367505025	0.968529342	1.606538078	1.749651537	1.823518297	0.329271253	0	0.505880683	0	0.850305283	0.770346593	0.954226887	1.888581935	1.466248629	0	1.163349408	0.617140024	2.624925838	0.659213812	0	2.021497963	0	0	0.761769578	0.945924012	1.071072428	0.517272517	0.948246584	0.352513059	1.175455851	1.061179816	2.402677914	0.740254443	1.172145981	0.243976198	1.166020782
C_AM059782	1.12376228	0.831530371	1.009983916	0.738550378	0.123231806	0.263317279	1.022888797	0.669668187	0.598433313	0.20788646	0.332036832	0.800529909	1.191851574	0.880644597	0.831616817	1.241492253	2.146169424	0.782871729	1.130900221	1.035260884	1.085921885	0.579112263	0.36505253	0.551207859	0.819336175	1.418908417	1.049148234	0.592381525	0.874034765	0.883167224	0.375643837	1.132053038	1.340715793	1.239811765	0.091267008	0.400590809	0.109014146	0.812207005	1.494454461	0.666225337	0.610650941	0.756703425	0.706504355	0.607446736	0	1.271222289	0.754837464	1.361668204	0.800952495
C_AM059785	3.286574489	5.425025589	2.811805929	4.735334492	6.487305443	7.730641728	3.365502937	7.321863263	4.644730644	4.209149877	7.059009192	8.91473501	3.92142331	2.674607884	5.612678871	6.144582389	7.821763761	4.755323332	3.43465986	3.842903035	4.177537653	2.638234928	9.423966506	2.232099668	4.76944852	5.335410802	5.947891964	14.99269496	9.354069183	2.503451403	4.309948902	2.292107387	4.071891252	5.271609529	12.19623924	4.325814529	6.180293117	2.740839893	7.681065345	4.046789235	3.297083528	1.838548676	7.561130147	4.919674623	5.668912959	5.362267166	5.858658976	3.605330246	6.284151578
C_AM059800	0	0	0	0	0	0	0	0	0	0	0	0	0	0	0	0	0	0	0	0	0	0	0	0	0	0	0	0	0	0	0	0	0	0	0	0	0	0	0	0	0	0	0	0	0	0	0	0	0
C_AM059809	0	0.091593022	0	0.122026922	0.36649736	0	0.253510069	0	0.098876092	0.103044067	0.164582271	0.26453497	0	0	0	0.2735006	0.212760394	0	0	0	0.10765281	0.14352566	0.090473659	0.327863775	0.101531061	0.100473866	0	0	0	0	1.117182969	0.140282524	0.110759825	0.122908675	0	0	0	0	0	0	0	0	0	0	0	0	0.124717955	0	0.09925298
C_AM059821	0.665546032	1.231180627	0.336465572	0.984161318	0.328427091	0.350885583	1.70382349	1.070846152	0.531631455	0.554041588	0.442458383	2.844673723	0.794105758	0.391170042	0	0.735271381	0	0.298063456	0.376747574	0.459848439	0.868232428	0.38585038	0.72968058	0.293806607	0.818859817	0.810333412	0	0.263127608	0.99831612	0.470748669	0.333711502	0.754263245	0	0	0	0	0	0	1.225506127	0.295927998	0.542485255	0.403340523	1.075952147	0.404729046	1.178190233	0.282329601	0	0.558308323	0.800486825
C_AM059823	0	0	0	0	0	0	0	0	0	0	0	0.233793903	0	0	0	0	0	0	0	0	0	0	0	0	0	0	0	0	0	0	0	0	0	0	0	0	0	0	0.201440227	0	0	0	0	0	0	0	0	0	0
C_AM059826	0	0	0	0	0.349563488	0	0	0.379920664	0	0	0	0.756936696	0.422605787	0.416344352	0	0.391295413	0.913184465	0	0.801987409	0.978885292	0.616072515	1.232047004	0	0	0	0	1.488024599	0	0	0	0	0	0	0.351689179	0	0	0	0.383988955	0	0	0	0.429298082	0	0	0.418004786	0.300499328	0	0	0.284001101
C_AM059869	0.393832285	0.48569511	0.132734125	0.517662834	1.036503848	0	0.403290331	0.563258526	0.419452341	0.327850298	0.349095605	0.140276342	0.313271079	0.771573936	0.437171042	0.870183561	0.451286268	0.235169332	0.445875569	0	0.114171237	0.152216205	0.191903761	0.347716077	0.323036441	0.639345628	0.551524714	0.207605268	0.262554087	0.649978667	0.263295313	0.743883475	0.587331919	0.391052555	0.575735731	0.561562161	0.343844617	0.711612559	0.604320682	0.116742238	0.535019861	0	0.424458186	0.319327504	1.85916257	0.556888663	0.264539368	0.220250072	1.368416316
C_AM059885	0.19494877	0.432758313	1.182671902	0.768736361	0.577208376	0.822238695	0.39926109	0.836446585	0.93433866	0.324574773	0.259205865	0.833249115	0.23260591	0.458319123	0.432803303	0.215372407	0.335083128	0.523844493	0.441420863	0.538787	0.678183368	0.226043138	0.2849797	0.860605185	1.279236044	1.74063444	0.982826056	0.308296652	0.974740989	0.275779193	0.586495691	0.662806257	1.046635081	0.774291162	0.997471305	1.876336786	1.361637176	1.056754346	0.717939557	1.38691051	0.635609427	0.708868222	1.260652379	1.65971993	1.84058783	1.157782153	0.196422283	0.327074358	0.62526673
C_AM059887	0	0	0	0	0	0	0	0	0	0	0	0	0	0	0	0	0	0	0	0	0	0	0	0	0	0	0	0	0	0	0	0	0	0	0	0	0	0	0	0	0	0	0	0	0	0	0	0	0
C_AM059901	0.260167995	0	0	0	0.256770271	0.548657457	0	0.558137994	0	0	0	0	0	0	0	0	0	0.466062858	0	0.359517871	0.226266633	0	0.190159182	0	0	0.211177798	0	0	0.260167231	0	0.26090172	0	0	0.258331688	0	0	0	0	0.239530743	0.23136189	0.212062418	0	0	0	0.307043515	0	0	0	0
C_AM059909	5.962183207	3.873714655	0.882196317	3.153850294	2.009279563	1.380007323	3.276050857	1.403853187	2.671664171	3.268507542	5.220469341	2.796973401	3.123159841	4.444391331	6.134019164	2.570460925	3.749253293	4.558795742	1.810991894	3.21520047	4.047045463	3.372269578	1.806898727	2.567821975	3.697629185	4.957527579	7.819992687	2.184707881	2.326698817	3.497126801	3.354071904	4.449693228	2.732525938	2.021497963	1.806975456	2.488222585	4.95150226	1.734194022	3.347101337	3.232953234	2.370616459	2.643847944	4.58427782	3.890992658	3.604016872	2.961017772	4.835102172	2.683738177	2.681847798
C_AM059910	0	0	0	0	0	0	0	0	0	0	0	0	0	0	0	0	0	0	0	0	0	0	0	0	0	0	0	0	0	0	0	0	0	0	0	0	0	0	0	0	0	0	0	0	0	0	0	0	0
C_AM059924	1.294953819	1.916407854	0.65466152	1.436163009	1.597552593	0.853398194	0.497269752	1.562660108	1.551594065	1.077999471	0.860891877	1.210756208	0.965682907	0.951375102	1.617137227	0.894136578	1.530238222	1.594841794	1.099557399	0.671045799	1.548544262	1.313811813	1.18311708	0.714574894	1.194942493	1.576666819	0.544037953	2.559838718	1.133081268	0.572460203	1.947908767	1.100678265	1.013878402	0.964360373	0.828217124	1.384847864	1.271913911	0.35097633	1.192234467	0.863681262	1.583271445	0.784780204	0.654212985	0.393740927	0.573101584	0.961325906	1.14164897	1.086301261	0.90854651
C_AM059925	27.23371426	3.757086687	14.93472991	12.74118523	11.38900397	7.787396161	25.05170151	30.69758968	14.01106125	11.5276395	13.50211712	27.12763449	14.87027073	10.85181407	5.123832646	12.23871073	1.983475936	16.95115718	16.20014567	7.016397154	18.4662768	11.77465997	19.5679932	4.482920171	18.17340496	22.10554694	23.27078469	17.51920588	7.846979397	11.42704431	12.49803399	28.24837507	5.782377469	32.08312896	8.434837991	14.31530639	6.448010883	10.00848632	15.29906036	3.283846175	10.91095343	10.0705021	8.95469851	26.947121	22.8796942	2.349710877	4.650772764	5.80820755	12.95411475
C_AM059947	0	0	0	0	0	0	0	0	0	0	0	0.392054391	0.437776251	0	0	0	0	0	0	0	0	0.425424778	0	0	0	0	0	0	0	0	0	0	0	0.364313919	0	0	0	0	0	0	0	0	0	0	0	0	0	0	0
C_AM059970	20.88043561	31.92350969	11.7979559	21.9465158	6.97026595	6.637460113	6.131570801	6.258092317	15.45267823	18.2768333	24.9049	24.77262135	19.78448036	27.07131728	25.7346144	20.354079	38.00101535	20.62778208	25.03026799	15.06349018	21.09717852	25.1009748	7.294196073	18.16430978	13.4748713	6.978837107	24.89790858	31.44261982	26.56106444	22.47925915	18.93776967	20.70582094	28.57508424	7.927345783	7.406728983	11.00077378	13.00239319	16.6450148	5.51280519	19.11466255	30.78545615	11.53761626	14.27195109	5.04174273	5.073465811	17.45475498	37.12634052	16.74325925	5.170526489
C_AM060018	0.116905553	0	0.354608324	0.460990595	0	0.493074512	0.478852353	0.125398651	0.093382976	0.778555173	0.932632867	1.374112205	0	0.412262544	0.129770271	0.516612245	0.301410559	0.732982845	0.264708263	0.161548063	0.203344196	0.271104025	0.341789379	0.103216374	0.671233129	0.284675953	0.19645815	0.184877241	0.701431261	0	0.35170575	0.397467151	0.313819505	0.232160831	0.341803892	0	0	0	0.538161392	0.6237698	0.476447426	0.283392851	0.188994862	0	0.551875599	0.495922094	1.177891795	0	0
C_AM060040	1.199098299	1.577378531	0.808269251	0.394031068	0.525972623	0.280969834	1.500760728	1.714949144	0.638551747	1.663672368	1.062888854	2.135491796	1.748659327	1.879364447	2.070524552	1.030338388	2.63355371	2.386727858	0.452518036	0	1.274593229	0.772419289	1.655482633	0.941056545	1.311395609	0.64887033	2.127016167	1.896282759	1.065862028	2.261697517	2.004133321	1.207944861	1.669028878	1.190634874	1.071240132	1.852266254	1.163223565	1.733313273	1.471976633	0.592407073	1.520373014	1.291891435	2.046212532	1.78246591	0.786191496	0.452147965	0.536960729	1.452953223	2.136619086
C_AM060041	21.86133843	23.18986587	33.23316468	25.77114733	17.50207619	28.37074883	36.78875293	38.20800425	21.61456732	29.14341625	22.35927515	24.34004346	17.1462365	20.12686883	23.58824239	34.45406279	26.14543386	29.30320428	23.71175168	19.22421948	16.75243338	37.57918868	16.98430297	30.63938349	32.72814716	29.90557388	23.3785198	11.84636473	25.37742331	36.44027225	25.44906731	18.19176576	16.00479478	32.02926535	28.94158728	27.79312727	21.08864671	31.15889865	19.28273663	16.3139794	18.56678968	20.0118952	18.53603458	25.47285053	29.76944339	16.6019458	14.63304037	15.64575567	30.03250963
C_AM060092	1.050433583	1.640904685	1.416119374	1.035536786	2.534192727	1.969080595	0.478071191	1.001552681	1.305228939	0.680124462	1.241481924	0.997724063	0.974819874	1.097573364	1.295585743	0.773654226	1.103369158	0.731787114	1.057105753	0.967707156	1.015062382	0.676654418	1.109003383	1.236575933	1.531744301	1.231583407	1.471032474	1.015166056	0.933716002	1.320860866	1.053396013	0.396818754	1.04435855	0.811237356	0.511869451	1.123353345	0.71330463	0.759208179	1.934220518	0.934128347	0.570804224	0.84879164	0.849089479	0.283904551	1.239694454	0.990226172	0.823179192	1.076997702	1.216618095
C_AM060123	0	0	0	0	0	0	0	0	0	0	0	0	0	0	0	0	0	0	0	0	0	0	0	0	0	0	0	0	0	0.15242615	0	0	0	0	0	0.230460375	0	0	0	0	0	0	0	0	0	0	0	0	0
C_AM060125	0	0	0	0	0	0	0	0	0	0	0	0	0	0	0	0	0	0	0	0	0	0	0	0	0	0	0	0	0	0	0	0	0	0	0	0	0	0	0	0	0	0	0	0	0	0	0	0	0
C_AM060140	0.597213677	1.060582977	0.603840551	1.177488499	0.235765692	0.125943907	0.244622404	0.512480629	0.763277214	0.596589023	1.111685922	1.021043156	0.285029613	0.842419623	1.723626508	0.659780246	1.026506745	1.390796926	0.81135955	0.825270571	0.415514684	1.246444882	0.523810767	0.316369385	0.391886167	0.581708459	2.910466811	2.172230418	1.43330862	0.844832754	0.598897937	1.08291551	0.427507039	0.474398759	0.261916505	0.766405788	0.417129252	0.129492102	1.649523063	0.212435792	1.363005524	0.723858202	0.579289762	0.581080099	0.845779299	0.506685011	0.842418773	0.601183419	0.957733263
C_AM060153	3.730936731	4.059874767	4.659944963	6.815166181	4.440314125	3.471184063	4.831855266	4.119691866	7.275278614	10.41377249	5.9820102	3.400410403	1.833020193	6.965466545	5.359591817	3.273198134	1.508901939	4.9143898	4.845135592	3.790928468	4.389989116	8.270335975	2.726975993	4.553551791	2.700227923	3.651886004	2.581677034	2.776561259	1.645996671	2.638936175	2.861115484	4.476991959	2.552912051	5.0121102	2.326048882	5.163443492	1.820302152	5.234499747	4.445279126	7.026020574	5.187723258	6.384162887	4.257602053	6.806524524	7.77027301	4.841173228	5.859831021	2.761571074	2.639642138
C_AM060154	0.111790935	0	0	0	0.110330976	0	0	0	0.089297471	0	0	0.119454072	0	0	0	0	0	0	0.126563638	0.154480335	0.388895775	0.259243224	0	0.197401314	0.09169524	0.09074046	0	0	0	0	0	0	0.200059935	0	0.163424986	0.119551319	0.195203454	0.121196514	0.102923366	0	0.09112057	0	0	0.271927328	0.13193276	0.0948451	0.112635903	0	0
C_AM060155	2.573604262	1.713909722	1.821513259	2.283395863	0.253999369	2.442315118	1.054164174	3.312689534	3.083653673	2.999397808	1.36875615	3.300026171	1.228293079	2.420188749	3.713857116	3.12754823	0.663536914	2.766200417	1.456847632	1.422552726	1.566774345	2.38727573	2.069178144	1.590571741	1.477678686	1.044494505	2.811188918	5.29094722	3.345675727	2.912545723	5.161724669	4.083331595	1.842278536	2.555439357	2.445496195	2.477034533	2.471640862	1.395067788	3.317242304	1.830921429	3.566157566	0.935808049	1.664242529	1.252039495	3.341031057	1.310090597	1.555834054	2.158926068	2.889047175
C_AM060217	2.36907942	1.22710387	1.197683742	1.634837509	0.935255955	1.4988159	3.396363381	2.795310318	0.946198368	4.733202974	0.629990414	1.265738515	0	0.835445951	0.788934497	0.261727396	1.83241651	0.63659248	0.536428665	0.982126634	2.47244996	0.82408442	1.904740146	1.8825026	1.554568305	0.769190656	0.597180733	2.809889188	1.421443482	1.172974747	0.237576069	0.536975489	0.423968074	1.41141485	2.424317674	3.293599266	1.241028585	0.256840295	0.872462971	0.842708869	0.965515975	0.287146399	0.957490528	0.864404751	0.279592605	0.401992479	1.670890215	0.397471157	1.139766009
C_AM060222	0.179764318	0.665085012	0.727036161	0.531644933	1.064499869	0.189548744	0.920407162	0.578472167	0.574375692	3.741172786	0.71704939	0.384173901	0.214488364	0.845241799	0.798184985	0.198597169	0.154491844	1.288113427	0.814077672	1.490463534	0.46902003	1.042183814	1.182522549	0.476143874	1.179597056	0.729571539	0.906274278	0.284283596	0.359527581	0.254298904	0.180271289	0.407453763	0	1.070973077	0.919778816	1.730189951	0.784737505	0	1.489544193	1.278884817	0.87915324	2.178849562	0.581230431	0.87454015	1.272919096	1.067603141	1.811230599	0.301598717	0.57656505
C_AM060227	32.40768573	29.05285992	45.11804022	34.40563957	46.99253834	44.94880994	52.33172149	64.30984597	38.63126826	33.20388614	38.61490021	30.76670741	14.87218972	30.03627108	48.42646709	32.08486048	30.20826939	32.60004138	39.51255042	33.93184782	31.76208002	35.40883057	51.018317	63.82871767	83.32445492	36.01795547	21.05114103	32.42566434	48.11280768	63.56542244	32.74907474	24.01421742	22.75246087	48.14465557	50.29161941	50.11991206	65.94748065	51.07989665	70.69078025	44.22680024	40.53754145	34.29448475	27.20340684	55.33294754	70.02089922	40.18524119	26.12211044	31.26380707	53.17054765
C_AM060232	0	0	0	0	0	0	0	0	0	0	0	0	0	0.250302259	0	0.235243076	0	0	0	0	0	0	0	0.188001252	0	0	0	0	0	0.150611553	0	0	0	0	0	0	0.185908052	0	0.196044507	0	0	0	0	0.258978407	0	0	0	0	0
C_AM060240	2.181286539	4.842143319	1.874667174	3.010493462	3.982679133	2.760014646	2.680405247	3.860596263	0	0.363167505	0.580052149	2.097730051	1.04105328	3.076886306	0.847463174	2.168826406	2.530745973	1.074573282	0.37043016	0.75356261	2.466168329	2.529202184	1.594322406	1.829573157	3.936185907	3.806672963	4.032183729	5.519262015	3.708176239	2.314275089	0.874975279	1.854038845	2.83011615	1.191239871	1.03635357	2.216073239	2.190087538	0	6.727673688	2.618692119	2.489147282	1.586308766	0.881591888	0.795884862	0.901004218	4.348994852	4.615324801	1.646839336	0.787064028
C_AM060244	0	0.331917034	0.453542934	0.663306217	0.885414729	0.591225708	0.574172493	0.360865082	0.268732201	0.37341361	0.298208628	0.479314146	0.267606172	0.263641251	0.49792731	0.619448852	0.48187895	0.301333744	0.253920779	0	0.390114884	0.130027949	0.409825822	0.594060382	0	0.546149478	0.094226009	0.709372234	0.56070524	0.634551498	0.787203464	0	0.301030623	0.222699731	0.245905935	0.479704354	0.587446133	0.12157644	0.20649202	0	0.182812429	1.223297669	0.362585755	0.136389882	0.132346343	0	0.225977987	0.094072327	0.719350752
C_AM060249	0	0	0	0	0	0	0	0	0	0	0	0	0	0	0	0	0	0	0	0	0	0	0	0	0	0	0	0	0	0	0	0	0	0	0	0	0	0	0	0	0	0	0	0	0	0	0	0	0
C_AM060266	0	0	0	0	0	0	0	0	0	0	0	0	0	0	0	0	0	0	0	0	0	0	0	0	0	0	0	0	0	0	0	0	0	0	0	0	0	0	0	0	0	0	0	0	0	0	0	0	0
C_AM060281	0.168343996	0.249133021	0.680847981	0.331913229	0.664581879	1.065040946	0	0.180574057	0.672357428	0.140139931	0	0.899418898	0.401724089	0.395772042	0	0.185980408	1.302093614	0.150785042	0.190589949	0.465258421	0	0	0.738265058	0.594526311	0.552328974	0.819866746	0.707249339	0.532446453	0.168343503	0.119071722	0.33763752	0.190784233	0	0.334311596	1.230494013	1.260211556	0.293953437	0.182507692	1.084933365	0.748523761	0.96051801	0.408085706	0	0.614235846	0.596025647	0	0.169616418	0.141219164	0.94488837
C_AM060294	2.871836938	2.125022059	2.65120778	1.846375945	1.602013473	3.818100539	2.429360893	3.080473659	2.593211023	2.182807829	2.656294658	4.803179453	2.830647488	3.522578388	2.910658859	2.62092809	2.897328723	1.677582277	2.544525498	2.760695691	2.606212523	3.619451641	2.55536771	2.094589863	2.458008525	1.824310822	1.468807527	1.974605084	2.622104295	1.324750836	2.879936085	1.981092816	1.228989477	1.983698824	1.277738111	2.270014583	1.308169747	1.62441401	2.988908922	1.443488229	2.442603765	2.421450961	3.633450966	2.429786943	2.799829612	2.436509388	3.774187322	2.6185927	2.202619362
C_AM060327	1.511539405	1.584494786	0.50943731	1.36592812	1.243165927	1.460993668	2.0637862	1.216013676	1.207402424	1.468015124	1.507318613	1.345961378	1.352636128	0.88839675	1.258406081	1.252420882	1.515543233	2.594936248	0.855641497	0.696249398	1.205029162	2.336840327	1.104798062	1.112120081	1.136504382	0.408971088	1.375898801	2.191185888	1.637496218	1.60369485	1.768435952	2.56954116	0.563549112	1.876088401	0.368281659	1.751174257	0.879790217	1.365594524	1.73954985	0.672089996	1.540065974	0.763364547	1.119994202	1.838381934	1.93253621	0.96180947	1.776791707	0.739660234	1.111004308
C_AM060363	0.144246368	0.533677086	0.437540915	0.71100364	0.427087649	0.304195163	0.295421008	0	0.576112716	0.360238734	0.383582873	0.770671434	0.172109615	0.508678784	0.32023954	0	0.61983623	0.258401786	0.48992376	0.199329465	0.2509005	0.334507386	0.527154989	0.636778433	1.183164386	0.468337859	0.363606011	0.57028665	1.153967558	0.306081544	0	0.326948786	0.258141851	0.143228254	0.21087095	0.308519534	0.50375085	0	0.79682606	0.256550482	0.117574929	0.524505318	0.349792911	1.052621914	0.17023582	0	0.436009947	0.363012972	0.462646955
C_AM060364	0	0	0	0	0	0	0	0	0	0	0	0	0	0	0	0	0	0	0	0	0	0	0	0	0	0	0	0	0	0	0	0	0	0	0	0	0	0	0	0	0	0	0	0	0	0	0	0	0
C_AM060373	4.05360898	4.04929379	1.434506193	2.997091832	3.400569458	0.641136547	3.113218559	4.348100521	3.723679241	3.205750551	2.694859843	3.248609333	1.934648589	2.620728468	2.924793989	2.015226802	2.264421536	1.815400651	1.376782918	2.520698952	3.172860713	2.350080216	5.481217202	1.073684203	2.992433891	3.125790356	5.790228296	12.82094859	4.864316507	2.150374587	1.626016383	2.756372764	3.445791511	3.421248273	0.592589185	1.300501606	1.592594756	1.538131396	2.985652321	1.081436594	2.147657631	2.702267247	1.802143645	3.451089033	1.435189236	2.579356841	2.042124018	2.550346091	1.462645899
C_AM060400	0.964667845	1.546584203	0.325124036	1.109485231	1.110747803	1.017173937	1.481752114	1.034750214	1.15585041	0.936890551	0.427544056	0.515397346	1.151007222	1.133953605	1.249294027	0.710486952	1.105397825	0.864049119	0.910120543	1.110869825	0.699138472	2.237065122	0.352542303	0.993660549	1.0550104	1.174528203	1.080740562	0.254258138	0.160777503	0.568600921	0.644925599	0.364419321	1.294769915	1.915718134	0.587595456	2.235206693	0.140371023	0.871525494	1.332221548	1.286788038	0.393149426	0.779489551	0.64980256	2.150975716	0.948729963	1.500470803	1.13395246	0	1.289173539
C_AM060421	0	0	0	0	0	0	0	0	0	0	0	0	0	0	0	0	0	0	0	0	0	0	0	0	0	0	0	0	0	0	0	0	0	0	0	0	0	0	0	0	0	0	0	0	0	0	0	0	0
C_AM060445	1.745029231	1.578180045	1.372305382	2.102566862	1.339519708	2.248900822	1.389839758	1.663825999	1.393911741	2.098301138	2.835810506	2.486198579	1.38807104	1.823340033	2.582744911	1.927845694	1.666334797	2.431357729	1.097570845	1.607600235	1.349015154	1.348907831	1.700610567	1.02712879	0.636151258	1.259054623	2.443747715	5.059323514	5.04118077	1.508564502	4.08321797	1.757903497	0.867468552	0.577570847	2.551024173	3.317630113	3.893488956	1.471437352	3.213217284	3.103635105	1.422369876	0.940034824	2.350911702	1.179088684	1.601785276	2.303013822	0.390715327	2.114460382	0.932816625
C_AM060452	0	0	0	0	0	0	0	0	0	0	0	0	0	0	0	0	0	0	0	0	0	0	0	0	0	0	0	0	0	0	0	0	0	0	0	0	0	0	0	0	0	0	0	0	0	0	0	0	0
C_AM060457	2.906564314	4.05327747	10.62495189	8.045006189	21.29387836	14.97020444	8.929099979	15.70853222	8.929747094	7.537995518	6.094172891	5.6143414	5.602167964	7.621703787	10.29970422	5.187109821	3.842984625	6.208102915	9.11258194	6.951615078	7.194571836	8.555026386	9.396537681	9.77136506	14.4878479	12.43144304	4.978372298	0.707155446	3.241927609	7.511751225	6.165841421	9.375256426	4.501348532	12.32121058	19.28414836	15.42212022	8.198545088	10.66529324	16.98235541	5.964798717	6.469560481	8.942815669	5.602516451	12.23672975	14.11680537	7.872143341	2.703261669	4.970252607	16.9415532
C_AM060462	0.290838205	0.21520637	0.588130878	0.860140989	0.430559906	0.460002441	0.59564561	0.155983687	0.232318624	0.605279174	0.386701433	0.466162234	0.17350888	0.341876256	0.484264671	0.160653808	0.374925329	0.130251307	0.658542507	0.401900059	0.505880683	0.843067395	0.212576321	0.385173296	0.477113443	0.472145484	0.122187386	0	0.145418676	0.514283353	0	0.494410359	0.260240566	0.577570847	0.212585348	0.622055646	0.634807982	0.157654002	0.267768107	0.258636259	0.592654115	1.057539177	0.47018234	0.530589908	0	0.370127221	0.146518248	0.121988099	0.233204156
C_AM060464	0.773472416	0.572332616	0.782055114	0.762503363	1.145056616	0.815571895	0.198011919	0.622248439	0.617841961	0.160971543	0	2.686102383	0.922879665	0.227301511	0.64394113	2.136261445	1.329464951	0.173199035	0.656762662	0	0.672684584	0.672631067	0.282669054	0.341450922	0.63443193	0.313912943	0.649904798	0.917390849	2.900513052	0.683857864	0.581740321	0.438288102	1.038148851	0	0.706702642	1.033957358	0.337649219	0	0.712118425	0.343916322	0.788069796	0.468747095	1.406734732	0	0.456416036	0.16405639	0	0.648844807	0.3100985
C_AM060486	0	0.174722003	0	0	0	0	0.241796733	0.506560886	0.18861512	0.19656591	0	0	0	0	0.262110251	0.521727218	0	0	0	0	0.41071501	0	0.172586716	0	0	0	0	0.373415417	0.236125375	0.334029584	0	0	0	0.234459453	0.172594045	0.505035277	0	0	0.652187667	0	0	0	0	0.287183977	0.557339714	0.200332886	0	0.198079685	0.568002203
C_AM060493	0.511775383	0.984592232	1.448871777	1.10993873	0.606110083	0.431704723	0.628879057	0.439164373	0.654081618	0.596446774	0.272184699	0.65622838	0.732758532	0.601584828	0.34085582	0.904625733	0.087965313	1.191827409	0.695285222	0.56576489	0.356070524	1.068126587	0.598498139	0.632587903	0.419777922	0.913895335	0.172006277	0	0.81883821	0.651572729	0.718506166	0.347996991	0.732694468	0.711428468	0.149630889	0.218920871	0	0.221933531	1.130831834	0.637155418	0.417147102	0.868422729	0.827359483	0.622437374	0.362390415	0.260518731	1.031287237	0.515177208	0.82071849
C_AM060504	0.621240508	0.45968828	0.837511988	0.612430342	1.021878793	1.091756879	1.378346355	1.999119444	0.496240649	1.206704183	0.688339743	0.553188179	0.247080663	1.095389336	0.919472139	0.571936856	1.156788426	0.649183069	0.586112361	0.429236242	1.080578709	0.600273745	0.98381921	0.457079744	0.849275738	0.840432627	0.695990666	0.73683346	1.242477371	0.219705421	0.934488793	1.525445564	0.741177182	0.822474259	0.68113453	0.996549349	0.632786886	0.898011797	1.429904942	0.644532037	0.421976591	1.380463586	0.33477527	1.133358472	1.832929813	0.351379822	0.208645377	0.521141633	1.328352474
C_AM060516	17.88654962	17.79398001	27.12753675	18.8084163	28.44087381	18.44098674	33.37600904	52.4417157	10.47756992	15.22075364	12.41956101	14.86539567	9.959409714	10.74631032	23.16399342	14.27141326	21.69151322	9.256526211	11.25010116	16.2032707	12.79034993	20.27858106	41.10871751	18.42412267	34.0698758	28.87563088	24.38045637	36.61493752	22.65622973	23.19417922	9.765696312	8.558792653	11.91468056	20.32568071	32.1039306	21.46610359	20.30115926	10.98848394	36.41199975	6.008982411	15.22725972	17.10275859	6.42582532	23.44617849	34.47842807	5.05840536	10.01208026	9.169438771	33.78350879
C_AM060531	3.224953855	2.828221273	2.415362204	3.179218948	2.23977407	1.637270791	3.057780054	3.587364403	2.576060597	4.176123158	2.064559569	4.84995499	3.135325739	3.790888303	4.507946252	2.507164934	2.463616187	4.0654064	4.732930705	0.825270571	2.596966778	4.431804027	1.396828712	2.214585697	2.74320317	3.005493705	2.609384037	0.755558406	2.86661724	3.041397913	4.31206515	4.060933163	1.816904917	2.490593484	0.611138512	5.109371918	1.459952381	3.755270953	3.628950739	1.80570423	2.141865823	2.171574605	2.896448809	2.905400497	3.383117197	2.128077046	6.137622487	2.60512815	2.585879811
C_AM060532	0	0	0	0	0	0	0	0	0	0	0	0	0	0	0	0	0	0	0	0	0	0	0	0	0	0	0	0	0	0	0	0	0	0	0	0	0	0	0	0	0	0	0	0	0	0	0	0	0
C_AM060533	0	0.649579963	0.887608564	0	0	0	0.449474908	0	0.350615837	0	0	0	0	0	0	0	0	0.393151184	0	0	0	0.508943752	0	0	0	0.356281561	0.73762201	0	0	0	0	0	0.3927557	1.307507009	0	0	0	0.475863613	0.404116284	0	0	0	0	0	0.518018201	0.372397941	0	0.368209477	0.351952285
C_AM060535	1.519949589	2.329715086	2.96385834	2.140563311	0.107149961	0.457908348	0.778225904	0.815186372	1.994626361	1.446056953	4.474939493	1.740150371	3.238481373	2.680019332	6.025751595	2.518778669	1.399569515	8.94642664	1.229146106	3.150554937	2.832624764	1.007075346	0.872885469	4.21761837	0.356206091	1.233739792	3.010370857	6.781824608	3.148457769	1.996574401	0.979866094	1.476478886	2.817232465	0.97021385	0.079356594	0.464417872	1.51660347	2.824853499	0.099955925	4.441165256	1.327401325	1.710677941	3.685830001	1.584523427	1.281289328	2.579095904	1.312661205	9.836054061	0.52232069
C_AM060558	0	0	0	0	0	0	0	0	0	0	0	0	0	0	0	0	0	0	0	0	0	0	0	0	0	0	0	0	0	0	0	0	0	0	0	0	0	0	0	0	0	0	0	0	0	0	0	0	0
C_AM060585	0	0	0	0	0	0	0	0	0	0	0	0	0	0	0	0	0	0	0	0	0	0	0	0	0	0	0	0	0	0	0	0	0	0	0	0	0	0	0	0	0	0	0	0	0	0	0	0	0
C_AM060592	1.486122817	0.78547132	0.858636178	0.523231166	1.152418503	0.671576264	0.760906336	0.910907706	0.508757104	0.441835836	0.705701428	0.680569196	0.253312668	0.499119045	0.35349884	0.703635075	1.003509338	0.760636712	0.600895611	1.02681291	1.107833662	0.123082836	0.620697625	0.84349523	1.044835968	0.861630482	1.07031799	0.75541828	1.804572413	0.750823174	1.064509984	0.481206521	0.569903672	1.686438318	0.543133485	0.681123245	0.278034594	0.575413717	1.368239407	0.377593588	0.865239835	0.643310182	1.115462259	1.549259553	0.626386993	0.810545666	0.320861919	0.890476924	0.936276628
C_AM060597	0.241302524	0.446380834	0.609950236	0.237880476	0.476302358	0.381654639	0.741292513	0	0.289125032	0.602625336	0.320838288	0.773530586	0.287913555	0.141823877	0	0	0.829514388	0.324200555	0.13659482	0	0.41971888	0.139895163	0.176370236	0	0.494814111	0.097932368	1.013763807	0.095400397	0.361952725	0	0	0.410202186	0.431832574	0.479198746	0	0.129026719	0	0	1.110808673	0.214585226	0	0.146236446	0	0	0.142389489	0.102362334	0.243126401	0.607266219	0.58045419
C_AM060610	0	0	0	0	0	0.121286817	0	0	0.091881642	0	0	0	0	0	0	0	0	0	0.260452503	0	0	0	0	0	0.0943488	0.18673278	0	0.090952469	0	0.162718591	0	0	0	0	0	0.123011004	0	0	0	0	0	0	0.09297818	0.139898304	0	0	0	0.289476582	0.276695607
C_AM060617	0	0.077739746	0	0	0	0	0.107583568	0	0	0	0	0	0	0.2469943	0	0	0.090290388	0	0	0	0	0.121817668	0.076789684	0	0.17234935	0	0	0	0	0	0	0	0	0	0.076792945	0	0	0	0	0	0	0	0	0	0	0	0	0	0.084241149
C_AM060621	1.671640152	0.659698031	0.11267928	0.109862245	0.439949063	0.117508412	0.570595094	0.239077801	0.623135	0	1.333577838	0.119081941	0.398908266	0.523997252	0.24741248	1.7236502	0.574651907	0.199637517	0.883185512	0.461997264	0.193842131	0.516871225	0.081454478	0.688752249	0.18281917	0.180915559	1.498222898	0.264357176	0.2228847	1.891793717	0.335270901	1.136681759	0.299155043	0.995904871	0.244373811	0	0.778381376	0.362456864	0.718219128	0.396414453	0.272510116	0.405225292	0.180163327	0.406620303	0.52608702	0.378198532	0.785995085	3.92642068	0
C_AM060633	0	0.231182388	0.210597083	0.410664111	0.10278286	0.329434062	0.106643974	0	0.249564984	0.173390017	0.138469509	0.222563628	0.248519269	0.489674288	0.346809633	0	0.179003651	0.373121648	0.235809981	0	0.090572524	0.483015031	0.532833223	0	0.256266173	0.422662988	0.175010753	0.164694136	0.312427898	0.073661546	0.208873284	0.23605036	0.279559734	0.103407881	0.380611321	0.111372408	0.090924462	0.338715148	0	0	0.169773406	0	0.168362235	0.379985786	0.122906793	0.088356426	0.944370889	0	0.083505418
C_AM060640	0.128680213	0	0	0.126855326	0	0	0	0.276057461	0	0	0	0.13750109	0	0	0	0	0.331768457	0	0	0	0	0	0	0	0	0	0	0	0	0	0	0	0.230284817	0	0.094057546	0	0	0	0.118472939	0	0	0.311936016	0	0	0	0	0.388958514	0	0
C_AM060665	0	0	0	0	0	0	0	0	0	0	0	0	0	0	0	0	0	0	0	0	0	0	0	0	0	0	0	0	0	0	0	0	0	0	0	0	0	0	0	0	0	0	0	0	0	0	0	0	0
C_AM060673	0.554621694	0.246236125	0.224310381	0.218702515	0.76632988	0.467847444	2.158176421	0.713897434	0	0.092340265	0.442458383	0.237056144	0.529403839	0	0.246261724	0.367635691	0.285989554	0.496772426	0	0	0.289410809	0.900317552	0.32430248	0.097935536	0	0.540222274	0.932034012	0.087709203	0.776468094	0	0	0.125710541	0	0.220282835	0.081079063	0	0	0	0.306376532	0	0.271242627	0.268893682	0	0	0	0	0.111762756	0	0.889429806
C_AM060687	0	0	0	0	0	0	0	0	0	0	0	0	0	0	0	0	0	0	0	0	0	0	0	0	0	0	0	0	2.419429567	0	0	0	0	0	0	0	0	0	0	0	0	0	0	0	0	0	0	0	0
C_AM060704	0	0	0.250311758	0	0.244331573	0.522078895	0	0	0	0	0	0	0	0.291008855	0	0	0	0	0	0	0	0	0.180947318	0	0	0	0.624043534	0	0	0.175105474	0	0	0	0.4916347	0	0	0	0	0	0	0	0	0	0	0	0	0	0	0.19850596
C_AM060744	0	0	0	0	0	0	0	0	0	0	0	0	0	0	0	0	0	0	0	0.141239163	0	0	0	0	0	0.082962706	0	0	0	0	0	0	0	0	0	0	0	0	0	0	0.083310236	0	0.082617754	0	0	0	0	0.085740207	0
C_AM060805	0	0	0	0	0	0	0	0	0	0	0	0	0	0	0	0	0	0	0	0	0	0	0	0	0	0	0	0	0	0	0	0	0	0	0	0	0	0	0	0	0	0	0	0	0	0	0	0	0
C_AM060847	0	0	0	0	0	0	0	0	0	0	0	0	0	0	0	0	0	0	0	0	0	0	0	0	0	0	0	0	0	0	0	0	0	0	0	0	0	0	0	0	0	0	0	0	0	0	0	0	0
C_AM060869	0	0.476943846	0	0	0	0	0	0	0	0.536571809	0	0	0	0	0	0	0	0	0	0	0	0	0	0	0	0.523188239	0.541587331	0	0	0	0	0.73048017	0	0	0	0	0	0	0.593432021	0	0	0	0	1.567869277	0	0	0	0	0
C_AM060878	0	0	0	0	0	0	0	0	0	0	0	0	0	0	0	0	0	0	0	0	0	0	0	0	0	0	0	0	0	0	0	0	0	0	0	0	0	0	0	0	0	0	0	0	0	0	0	0	0
C_AM060885	0	0	0	0	0	0	0	0	0	0	0	0	0	0	0	0	0	0	0	0	0	0	0	0	0	0	0	0	0	0	0	0	0	0	0	0	0	0	0	0	0	0	0	0	0	0	0	0	0
C_AM060887	0	0.082979259	0.226771467	0	0.332030523	0.354735425	0.229668997	0.120288361	0.0895774	0.280060207	0.149104314	0.119828537	0	0.395461876	0	0	0.28912737	0	0	0	0.097528721	0.260055899	0.245895493	0	0.367930743	0.273074739	0.188452018	0.177343058	0	0	0.112457638	0.12708981	0.100343541	0.222699731	0.573780515	0.359778266	0	0	0.20649202	0.39889981	0.091406215	0	0	0.681949411	0.132346343	0.190284841	0.451955974	0	0.359675376
C_AM060906	0.119243664	0.352938446	0.24113366	0.587763009	0.706118246	0.377202002	0.488429401	0	0.762005085	0.397063138	0.63419035	0.637088386	0	1.12135412	0.39709703	0.922152857	0.61487754	0.747642502	0.810007284	0.164779024	0.5185277	0.829578316	0.522937749	0.105280701	0.391233023	1.064688066	0.80154925	1.225736106	0.953946515	0.08434247	0.23915991	0.405416494	0.106698632	0.592010118	0.174319985	0.382564222	0.312325527	0.646381408	0.548924619	0.106040866	0.388781099	0.289060709	0.19277476	1.305251173	0.422184834	0.303504322	0	0.300090723	1.242978153
C_AM060914	0.194419018	0.14386078	0	0.383323702	0.191879958	0.410002176	0.796352284	0	0	0	0	0.207746213	0.231973829	0.45707369	0	0	0.167086288	1.044842005	0.220110675	0.268661452	0.16908512	0.676286671	0.142102649	0.171653317	0.159469982	0.315618992	0.326718444	0.768647224	0	0.275029793	0.194967318	0	0	0.965233888	0.284217367	0	1.697421343	0.210776546	0.357994317	0.345785433	0	0.235647317	0.314306673	0.709375638	0.458896558	0.329896002	0.58766558	0.489278353	0.311783818
C_AM060929	7.201078419	11.25850726	7.633289562	9.617940151	8.597218908	4.531322746	7.611886762	6.353803059	10.66930822	8.41180837	4.941742984	7.69470388	4.573198338	10.92228039	8.380294466	9.495265967	5.789431384	4.993530623	9.073133534	7.543455323	6.363749044	9.561698125	4.32951708	9.331698496	8.955171479	7.542064221	9.954304814	1.010222065	4.645843417	7.557961588	8.153178739	9.082382498	8.93774254	8.072865243	9.763051116	5.092575688	5.171623989	12.46592716	9.196269597	6.920199377	9.561742946	3.378631658	4.130887706	7.204308425	9.595109853	12.21900516	8.425750657	8.086860404	8.75424174
C_AM060984	0	0.324789981	9.763694209	8.221470313	0	2.314122709	10.7873978	0	5.609853389	7.307910522	3.501664507	9.38044249	3.666040386	2.579802424	8.770241156	7.758691873	18.48404875	12.58083789	0	0	0	0	16.36185596	1.162608968	1.440121559	9.619602157	18.07173923	0	21.06875738	1.552315397	0	7.461653266	10.6044039	6.537535043	5.454183584	7.979867216	0	0	10.1029071	6.635686098	0	6.384162887	2.838401368	3.203070364	6.734236609	5.95836705	11.05628494	0	0
C_AM060990	1.015640042	1.085536231	0.342303303	1.446230748	1.559251648	1.189911677	0.346677019	1.452567335	0.721140459	0.751539063	1.200360283	0.844091868	0.673236348	0.795913808	0.62633601	0.997371274	0.775870713	1.111861314	0.766568407	1.247538353	0.687008309	0.130848315	0.824822948	1.394886259	1.573571309	2.015182459	0.948204949	0.713847769	0.677091375	0.638554977	0.792170048	0.89524147	1.110742855	0.896419106	1.154801163	0.84477904	1.37935564	1.345778326	2.285742894	0.50177066	1.195777829	1.231015636	0.912183405	0.823502318	0.399544006	1.436140323	0.909614862	0.85199259	1.719236951
C_AM060994	0.622140856	0	0	0	0	0	0	0.667338906	0	0	0.827204804	0.664787881	0	0	0	0	0	1.114498139	0	0	0.541072383	0	0	0	0	0.504990387	0	0.983868446	0.622139031	0	0	0.705072164	0	0	0	0	0	0.674484948	1.145581814	0	0	0	0	0	1.468468986	0	0.626843286	0	0
C_AM061019	0	0	0	0	0	0	0	0	0	0.334603768	0	0	0	0	0	0	0	0	0	0	0	0	0	0	0	0	0	0	0	0	0	0	0	0	0	0	0	0	0	0.357441122	0	0	0	0	0	0	0	0	0
C_AM061024	0.246711029	0.82149466	0.374172921	0.608030699	0.121744525	0.260139311	0.757907691	0.661585984	0.295605421	0.102688743	0.492044237	0.13181139	0.29436679	1.015018816	0.821580062	0	1.272160428	0.331467119	0.279312856	0.170461059	0.429126372	2.431522651	0.180323362	0.21782214	0.505904772	0.400509617	0.62189166	0.292616047	0.616775764	0	0.247406803	0.279597582	0.772645265	0	0.180331019	0.131918697	0	0.133734084	0.340711833	0.109697448	0.904921524	0.299028319	0.099711083	0.150028871	1.164647817	0.104656663	0	0.10347956	0.296732185
C_AM061027	0.605468534	0.448017774	0.204062336	0.19896068	0.398374187	0.319211849	0.206669704	0.324727676	0.40303513	0.084004895	0.402518558	0.539143909	0.481615622	0.355859911	0.336048262	0	1.040695413	0.632701694	0.34273933	0	0	0.351020444	0.221271262	0.089095093	0.331085774	0.24572875	0.763111064	0.15958374	0	0.071375856	0.303588038	0.114362904	0.180590068	0.100199174	0.147520439	0.107916565	0.088103111	0.109401649	0.464534234	0.358953566	0	0.733863576	0.244707029	0.122731657	0	0.171229519	0.305022473	0.169303652	0.161828554
C_AM061032	4.717331769	5.33286114	1.854874308	5.683862067	4.785050387	4.006907709	4.29388484	5.903382631	2.93078879	2.508915435	2.61342177	3.500485636	3.596019206	2.61854671	5.381901141	2.605769455	4.617212297	5.281618928	1.92858877	0.905379253	2.621129033	4.558122617	4.309926505	2.776633872	3.976819195	4.254497766	5.725351789	1.761412832	1.179329483	3.24394115	4.467822489	3.267092626	3.98654229	5.594820893	3.448087618	4.204002444	3.317743695	1.988865871	1.930284376	1.048755818	5.019975733	3.811789563	2.859845335	2.231198587	2.783636265	1.778779907	1.452301751	3.957240309	3.572380154
C_AM061042	0.114657369	0.084840973	0	0.226062696	0	0.241796155	0	0	0	0.19089574	0.45734881	0	0.136805078	0	0.127274689	0.253338697	0	0	0	0	0.099716865	0.265890486	0.502824759	0.101231443	0	0.093067139	0.096340054	0.090660955	0.114657033	0.243295586	0	0.519764736	0.102594838	0.227696199	0	0	0	0	0	0.203924742	0.093456995	0.416914483	0.278040519	0	0	0	0	0	0
C_AM061071	0	0	0	0	0.664061047	0.236490283	0.459337994	0	0.358309601	0	0.894625885	0.239657073	1.070424689	0	0	0	0	0	0	0	0	0	0.655721316	0	0.183965372	1.638448434	0.376904036	0	0	0.158637874	0.449830551	1.01671848	1.204122491	0.668099192	0.32787458	0.719556531	0	0.486305762	0.825968079	0	0.548437287	0	0.362585755	0	1.058770742	1.141709047	0.225977987	0	0.719350752
C_AM061074	2.818893374	2.880454487	3.664507779	2.381928893	1.19231974	2.123088189	2.611676907	1.583834364	2.466151543	1.899645409	1.784775843	4.159601468	2.402430647	1.262312331	4.172126395	2.965916452	3.806934113	2.524871488	2.431541564	2.967877357	2.334833921	3.268507437	4.022598071	2.370297208	2.642474455	1.525393101	2.706920546	7.005217173	5.772002834	4.462397094	3.903735862	1.977641435	3.002775756	1.73271254	2.354791544	1.579064333	2.578297035	2.328428337	3.336802564	1.909929295	3.501218155	1.789681685	2.821094043	1.795842765	2.217856536	2.04993538	1.893466585	2.815109976	2.367919126
C_AM061088	0	0	0	0	0	0	0	0	0	0	0	0	0	0	0	0	0	0	0	0	0	0	0	0	0	0	0	0	0	0	0	0	0	0	0	0	0	0	0	0	0	0	0	0	0	0	0	0	0
C_AM061091	0.276596128	0.068222638	0	0.363564748	0.181989239	0.486085054	0.188825799	0.296690622	0.073647399	0.076751895	0	0.39407529	0.110008207	0	0.307033786	0.407431306	0	0	0.208764764	0.127406462	0.481108175	0.213808844	0.067388885	0.325610415	0.30249976	0.823212422	0.154938644	0.656123609	0.184396878	0.260853	0	0.104488787	0.247496827	0	0.134783494	0	0.08049627	0.099955888	0.08488525	0	0.075150986	0.447001096	0.298105298	0.336404942	0	0.312891053	0.18579118	0.23202891	0
C_AM061103	0.787953728	0	0.159339423	0.621423446	0.46659796	0.66467313	0.64550141	1.352316726	0.125881897	0.131188262	0.419068513	0.336786812	0	0.555737174	1.049595674	0.174100602	0.135435582	0	0.356831402	0	0.13705578	0.913632507	0.115184526	0.13913749	0	0	0.132414524	0	0.157590283	0	0.158035183	0.178597574	0.423034223	0	0	0.505591483	0.550353352	0.854248557	0	0.560568455	0.128451905	0.191009279	0.254768405	0	0.185984508	0.267404689	0.476345669	0	0.758170341
C_AM061104	105.129108	94.67213683	129.1787464	121.8108849	118.3468591	61.39155025	99.61716983	52.27204365	127.4220238	103.0135744	126.6762867	89.32239205	85.80191168	136.4504886	76.58299866	141.9523931	71.6834275	88.93240253	101.870814	90.03996673	102.2240323	119.3576965	54.96182466	88.46801761	78.74562641	192.2957017	146.9166164	10.39085553	33.21778043	55.64021101	64.79281227	112.1100713	127.2217871	86.9892418	47.09307762	59.92204912	37.76589282	88.44872127	94.60547776	106.6359934	84.64915007	88.93041185	121.7136556	126.751432	117.8240326	183.4962353	124.4971531	98.75434521	279.816432
C_AM061109	0	0	0.217891861	0.212444461	0	0.227230121	0	0	0	0.358791993	0	0.230272911	0.514255235	0	0.717645235	0	0	0.193023021	0.243978097	0	0	0.249872987	0.15751137	0.570798981	0	0	0.543218619	0	0.215499966	0	0.432216704	0.244226804	0	0	0	0	0.188147908	0.233631834	0	0	0	0	0.34838812	1.048394517	0.254328213	0.182833929	0.434258903	0	0.172795851
C_AM061155	0	0.066258782	0	0	0.08837525	0	0	0	0.071527386	0	0.47623806	0.095682861	0	0	0	0	0	0	0	0	0	0	0.26179612	0.07905935	0	0	0.075239291	0	0	0.126672045	0	0.101480975	0.080124129	0.088912658	0	0	0	0	0.082441745	0	0	0	0	0	0	0	0.090221499	0.150233153	0
C_AM061187	0.338279898	0.750932865	0.684067121	0.500223838	0.66772411	0.3566922	0.866009575	0.544283505	0.405321854	0.563210125	2.923572534	0.180734294	1.412682229	0.79528661	0	0.747438993	1.017527844	0.605991896	0.765964334	0	0.294200113	0.588353416	0.370877836	0.746671638	0.138735115	1.098324246	1.421186614	0.936186878	0.169139453	0.119634709	0	0	0	0.167946133	0.24726239	0.723525716	0	0.183370612	0	0	0	0.820030379	0.410159063	0.205713345	0.399229157	0.717504306	0.170418387	0.283773734	0.406866826
C_AM061190	0	0	0	0	0	0	0	0	0	0	0	0	0	0	0	0	0	0	0	0	0	0	0	0.402346628	0	0	0	0	0	0	0	0	0	0	0	0	0	0	0	0	0	0	0	0	0	0	0.459152725	0	0.365402691
C_AM061211	10.86303537	20.78825928	12.49855096	16.24810832	12.56964417	4.344735096	8.438832575	4.821610944	13.7639662	16.52697356	12.45138121	8.405564043	8.938886804	20.69514803	8.31616817	14.89790704	18.99359941	7.381362021	11.45036474	9.317347958	10.75062666	14.7673627	4.38063036	10.25246617	10.13928516	10.64181313	13.84875668	4.442861439	7.117140229	11.65780736	9.766739767	10.18847734	13.07197898	11.53024941	6.845025595	8.011816176	5.232678989	15.02582959	14.13983836	9.327154712	13.73964618	11.35055138	8.175264674	13.66755155	15.47274259	10.48758389	9.812887036	13.51193833	10.5125015
C_AM061214	0	0	0.486810888	0.189856154	0.380144413	0.203069718	0.591637228	0.206578665	0.769184137	0.240482385	0.128033045	0.411577961	0.344682513	0.792343086	0.213780366	0.957436152	1.7378773	1.897496832	0.109018477	0.266130322	0.083746062	1.33983039	0.211145794	0.170036125	0.315935147	0.078161365	1.94184206	0.456843357	0	0.204328998	0	0	0.086163094	0.286842049	0.21115476	0	0.168142949	0.104395382	0	0	0.078488782	0.11671361	0.155672753	0.351346211	0	0.081696991	0.582129027	0	0.15442321
C_AM061225	15.91070984	18.62160698	17.66444254	16.40268863	17.34505576	21.27243846	13.09814308	11.60083331	18.85630317	13.59133272	17.56006709	16.55689003	13.15237662	17.48041125	19.50854596	15.39474454	21.18110131	16.39349007	19.42604677	26.5849879	14.19921783	11.09319841	25.08276995	25.52444902	19.27732485	15.95343904	15.72807395	45.30728495	36.29295062	18.90350125	20.02269011	16.49950848	25.21685689	10.11924271	31.46881127	10.00894768	35.68137563	15.67099112	14.84011326	24.59901486	22.20799012	12.9825231	21.68716045	9.232881362	16.56830015	26.64485614	13.30675318	17.27266373	11.17346193
C_AM061252	0	0	0	0	0	0	0	0	0	0	0	0	0	0	0	0	0	0	0	0	0	0	0	0	0	0	0	0	0	0	0	0	0	0	0	0	0	0	0	0	0	0	0	0	0	0	0	0	0
C_AM061289	1.152421989	1.918658668	0.776806421	1.0414056	1.137371672	0.911360541	0.78673192	0.618072275	0.920543056	0.799455983	1.404582654	1.128800898	0.687514381	2.370647972	1.918858132	1.485346884	2.145881348	0.602128189	1.304709719	0.398123817	1.419861084	1.002175147	0.772122851	0.593528784	0.866489247	0.857466899	2.178707694	0.911233863	2.304837217	0.47548775	0.577836023	0.870693142	0.945249625	1.144288013	1.193331442	1.129719851	1.089995128	0.832921009	1.149426049	0.683216318	0.782780737	1.047602568	0.7762742	0.817606999	0.906705683	1.548075734	1.064371485	1.208419021	0.84704758
C_AM061303	3.440694128	4.268208934	4.502071163	4.988087773	7.990022589	5.6553624	4.145086851	6.838571958	4.203422677	4.127884112	2.960152976	4.866021617	2.656379233	4.044487987	3.36998894	2.906765926	3.652737862	3.172457574	4.353645937	4.195222678	2.640310778	4.576174587	5.769327361	3.305843793	4.64831315	4.435629849	3.316169105	6.241371968	5.56581241	3.006266254	3.145950721	3.440592595	2.988165362	5.325578994	3.920350444	5.411092255	3.534093659	3.510756163	6.894555332	2.339798459	4.619181378	3.925011035	3.108390749	5.90778466	6.090926877	4.035276695	1.529426687	4.159673394	6.085737886
C_AM061323	0	0	0	0	0.526953915	0	0	0	0	0	0	0	0	0	0	0	0	0	0	0	0.232176582	0	0	0.707109186	0.218973707	0	0.897256624	0	0.533925288	0.37765285	0	0	0	0	0	0	0	0	0	0	0	0	0	0	0.630126617	0	0	0	0.428121063
C_AM061328	0	0	0	0	0	0.208398896	0	0	0	0	0	0	0	0	0	0	0	0	0	0	0	0	0	0	0	0	0	0	0	0	0	0	0	0	0	0	0	0	0	0	0	0	0	0	0	0	0	0	0
C_AM061351	0.73006325	0.135052977	0.738164265	0.719709807	1.26092544	1.058475004	0.373798011	0.391550889	0.145791789	0.151937425	0.242674879	0.682594699	0.326657024	0.429089587	0.810402102	0.907366149	1.33328038	1.062611427	0.206634511	0	0.396832423	0	0.266804974	0.725147685	0.523972799	0.370369225	0.690109367	0.144317438	0.365030554	0.064547809	0.457576358	0.310267725	0.489942697	0.453068968	0.400224456	0.292778742	0	0.09893593	1.260286116	0.162307448	0.148768278	0.22121993	0.295063408	0.110990746	0.215400425	0.077424572	0.275843027	0.918645072	0.439042519
C_AM061390	0	0	0	0	0	0	0	0	0	0	0	0	0	0	0	0	0	0	0	0	0	0	0	0	0	0	0	0	0	0	0	0	0	0	0	0	0	0	0	0	0	0	0	0	0	0	0	0	0
C_AM061394	0.30019384	0.074043031	0	0	0.197515593	0.211022099	0.204935413	0.10733423	0.319722413	0.249899877	0.798281559	0.21384785	0.358180569	0.117624558	0.222152185	0.110547795	0.171993718	0.806647254	0.113287732	0.138276104	0.174051256	0.116024939	0.21941444	0.088347441	0.082076858	0.08122223	0.336314371	0.316489151	0.200128639	0.212330693	0.301040446	0.22680643	0.26861194	0	0.073141253	0.321032914	0	0	0.276381627	0	0.163124937	0.121284213	0	0.121701741	0.354280979	0	0.201641896	0.167882922	0.320941105
C_AM061442	2.555221375	0.945370839	3.875362393	0.503796865	0.504370176	3.233160013	3.663220504	5.207626821	2.44930206	4.679672702	2.378213811	1.911265157	0.914639668	1.802176265	1.134562943	5.363542127	0.658797364	4.577403071	1.446441578	1.412391635	1.333356943	2.370223761	0.186763482	1.353609013	1.257534718	1.866660895	1.288204152	1.010222065	0.511042776	0.722935456	0.25624276	1.73749926	0.457279851	1.522311731	0.933857063	2.732601589	0.892358649	0.554041207	2.117280675	7.044143246	0.833102356	0.309707902	4.337432091	9.323222667	3.618727145	3.035043216	2.574534923	0.64305155	2.253751597
C_AM061443	0	0	0	0	0	0	0	0	0.28292268	0	0	0	0	0	0	0	0	0	0	0	0	0	0.258880074	0	0	0	0	0	0	0	0	0	0	0	0.258891067	0	0.309233195	0.767977911	0.326093833	0	0	0	0	0	0	0	0	0	0
C_AM061459	0	0	0	0	1.67128579	0	1.842448183	0	0	0	0	1.244018741	3.662166717	2.488211805	0	0	0	0	0	0	0	0	0	0	0.086812061	0	1.067151369	0	0	3.593288658	0	0	0	0	0	0	0	0.114742262	0	0	0	0	0	0	0	2.783619518	0	0	0
C_AM061496	0	0	0	0	0	0	0	0	0	0	0	0	0	0	0	0	0	0	0	0	0	0	0	0	0	0	0	0	0	0	0	0	0	0	0	0	0	0	0	0	0	0	0	0	0	0	0	0	0
C_AM061505	0	0	0	0	0	0	0	0	0	0	0	0	0	0	0	0	0	0	0	0	0	0	0	0	0	0	0	0	0	0	0	0	0	0	0	0	0	0	0	0	0	0	0	0	0	0	0	0	0
C_AM061508	1.821778202	1.348028788	1.674539306	1.142872518	1.144173084	1.746305563	2.204716044	0.710592354	1.455218045	0.965084017	1.541434878	1.946658957	2.173680692	0.778718139	1.654570959	1.463734694	1.992658695	1.483417662	1.312511802	0.915439023	1.440354722	1.920320176	1.815756074	1.608455154	2.581051197	0.806581868	3.061472831	4.190550789	2.981082859	1.288565512	1.826915977	0.938464107	1.481925443	0.98668353	1.573722088	1.062678396	1.735141818	1.615953521	1.982227792	0.441836942	1.48492781	2.007366031	1.874199052	1.208565901	1.954559415	1.26460134	1.501812038	1.250378014	1.593561735
C_AM061512	0	0	0	0	0	0	0	0	0	0	0	0	0	0	0	0	0	0	0	0	0	0	0	0	0	0	0	0	0	0	0	0	0	0	0	0	0	0	0	0	0	0	0	0	0	0	0	0	0
C_AM061520	0	0	0.096325031	0.187833718	0	0	0	0	0.228297129	0.079306885	0	0.101798411	0	0	0.105751539	0	0.081874506	0.085331083	0	0	0	0	0	0	0	0.077328754	0.080048194	0	0	0.134768261	0.095536582	0.107967109	0	0.094595492	0	0	0.166351812	0.103283314	0	0	0	0	0.077007228	0	0	0	0.095987986	0	0
C_AM061524	0	0	0	0	0	0	0	0	0	0	0	0	0	0	0	0	0	0	0	0	0	0	0	0	0	0	0	0	0	0	0	0	0	0	0	0	0	0	0	0	0	0	0	0	0	0	0	0	0
C_AM061531	0	0	0	0	0	0	0	0	0	0	0	0	0	0	0	0	0	0	0	0	0	0	0	0	0	0	0.305158344	0	0	0	0	0	0	0	0	0	0	0	0	0	0	0	0	0	0	0	0	0	0.291209251
C_AM061581	0	0	0	0	0	0	0	0	0	0	0	0	0	0	0	0	0	0	0	0	0	0	0	0	0	0	0	0	0	0	0	0	0	0	0	0	0	0	0	0	0	0	0	0	0	0	0	0	0
C_AM061598	3.518665499	2.269843728	2.919146451	2.4903956	3.027493111	2.188057008	1.847778312	2.806526169	2.01792015	2.553621697	2.639127558	3.085018161	2.691247446	2.015043659	2.804216102	2.79087876	3.566754961	2.101103049	1.532170145	1.870127638	2.118574713	3.556830107	3.429099995	1.513493053	3.404171327	2.856093172	1.364554209	6.919957451	5.864425296	1.850641836	1.809532734	2.453971213	1.695337656	2.687561695	4.616292167	3.280500268	3.072054365	1.662822286	3.073424098	2.086049824	1.838498263	1.859028516	3.208861068	2.853008029	2.661947248	1.684008846	1.818082669	1.892123099	3.472477526
C_AM061609	10.69081127	18.74224853	15.1332159	13.9441707	20.12842817	16.82234214	17.17924099	11.29106747	12.87525834	6.298242885	24.27418235	23.19880467	11.97091611	19.33369173	19.90049484	16.71685967	16.53808556	20.91925817	16.57256281	15.00057323	7.438190454	21.74067311	26.80807312	15.68319408	16.59367651	18.95745522	10.50305914	14.17562181	13.3223565	15.12347736	13.03009163	10.62470812	19.86802111	22.04727335	24.76545996	12.84008654	21.97048536	14.26496901	18.17129774	9.214585603	21.04780434	15.94817702	13.29481101	27.00519669	21.93420055	13.67513725	19.88606285	23.1794214	20.04590762
C_AM061627	0	0	0	0	0	0	0	0	0	0	0	0	0	0	0	0	0	0	0	0	0	0	0	0	0	0	0.088017853	0	0	0	0	0	0	0	0	0	0	0	0	0	0	0	0	0	0	0	0.105544623	0	0
C_AM061634	0	0	0	0	0	0	0	0	0	0	0	0	0	0	0	0	0	0	0	0	0	0	0	0	0	0	0	0	0	0	0	0	0	0	0	0	0	0	0	0	0	0	0	0	0	0	0	0	0
C_AM061636	0.452824041	0.335068145	0	0.892804571	0	0	0.927397596	0.485721356	0	0.376958676	0	0	0	0	0	0.500263756	0	0.405592677	1.025325675	0	0	0.525049567	0	0	0.371423756	0.367556294	0.760964478	0.71610678	0.905645426	0	0	1.026370871	0	0	0	1.452775528	0	0	0	0	0.36909598	0	0	1.101477783	0.534411182	0.384182686	0	0	0.363090016
C_AM061649	2.625548568	1.780882069	1.991011872	1.509849932	0	3.69127341	1.120250919	3.520365789	0	0	0.290913004	0	1.044236929	0	2.671600814	0	1.50428756	0	0	0	0.190285394	0.253693675	1.59919801	1.159053589	0	0	0	0	0.875180289	0	0	0	0	0	0	0	0.191024787	0	0	0.389140793	0	0	0	1.596637521	0	0.742518218	0.220449474	1.835417269	0
C_AM061665	0	0	0	0	0	0	0.10189765	0	0	0	0	0.106329077	0	0.116970179	0	0	0	0	0	0	0	0.11537946	0.072731259	0	0	0	0	0.078682108	0	0	0	0	0	0	0	0	0	0	0	0	0	0	0	0	0.117436671	0	0.100260053	0	0
C_AM061683	0	0	0	0	0	0	0	0	0	0	0	0	0	0	0	0	0	0	0	0	0	0	0	0	0	0	0	0	0	0	0	0	0	0	0	0	0	0	0	0	0	0	0	0	0	0	0	0	0
C_AM061688	3.96184161	3.966246384	2.238537235	2.182572738	2.875074293	0.86006971	2.267139726	3.12475465	1.768497144	2.134052698	1.239459967	3.486346867	2.919696659	3.835250249	3.621731871	3.21830918	4.206002717	3.026751868	3.56192128	2.415327715	4.053636742	2.837319974	3.832605654	2.880644587	3.345233507	2.364572252	1.272818435	3.13267559	3.146159109	3.626451475	2.103360769	3.037322268	3.336504449	1.966939154	4.003113665	2.492275064	3.052040982	2.273915052	3.647577275	2.383328912	3.989122029	0.988644117	0.847706598	2.550979492	2.887909285	2.174949536	4.109192548	3.421229746	3.643909896
C_AM061707	0	0	0	0	0	0	0	0	0	0	0	0	0	0	0	0	0	0	0	0	0	0	0	0	0	0	0	0	0	0	0	0	0	0	0	0	0	0	0	0	0	0	0	0	0	0	0	0	0
C_AM061726	0	0	0	0	0	0	0.154566266	0.323814237	0	0	0	0	0	0	0	0	0	0	0	0	0	0	0	0	0	0.122518765	0	0	0	0	0	0	0	0	0	0	0	0	0	0	0	0	0	0	0	0	0	0	0
C_AM061751	0	0	0	0	0	0	0	0	0	0	0	0	0	0	0	0	0	0	0	0	0	0	0	0	0	0	0	0	0	0	0	0	0	0	0	0	0	0	0	0	0	0	0	0	0	0	0	0	0
C_AM061777	2.818012194	4.749609289	3.324162053	4.938752638	3.70827963	4.457091484	3.687267904	4.366177963	4.251888332	4.300793293	1.457111307	5.855079257	3.922743432	5.520890089	2.95433239	5.880562139	1.480011584	2.524082219	2.481422751	0.432680151	1.90618498	2.541377774	1.258712307	1.382241151	2.054615441	4.447672445	4.077903736	0	1.565557738	2.8790865	3.924943813	4.258203877	2.101285967	4.818988267	3.890730522	2.678786678	1.23016619	1.357825278	3.459306135	4.176664309	3.190216898	2.277064662	2.151315698	2.094494954	3.325744859	2.125194374	5.205405402	2.495283915	4.14256311
C_AM061802	0.496848601	0.551466322	0.879133135	1.102055642	0.858129813	0.91681042	0.890366095	1.199124597	0.595316473	1.137420448	0.495461211	0.265453494	0.296411003	1.168077209	0.689404566	0.54890051	0.74724701	0.778794273	0.562505058	0.686579267	0.324079812	0.720120066	0.272363411	0.329002191	0.2037672	0.201645467	0.730578744	0.491080171	0.248423572	0.439283697	0.498249812	0.422308848	0.444577633	0.370006324	0.090791659	0.531339198	0.108446364	0.538651174	1.257952253	0.441836942	0.202490156	1.505524523	0.100403521	0.302141475	0.439775868	0.21076689	0.625755016	0	0.497988042
C_AM061812	0	0	0	0	0	0	0	0	0	0	0	0	0	0	0	0	0	0	0	0	0	0	0	0	0	0	0	0	0	0	0	0	0	0	0	0	0	0	0	0	0	0	0	0	0	0	0	0	0
C_AM061828	1.126711787	1.250569298	0.854410606	0.555366623	0.555998619	0	0	1.208566523	0.450003003	0	0	0.601973278	0	0.662217	0	0.622375382	1.694544402	0.504595614	0.318900505	2.335450735	0	1.959633818	0.411762007	0.248694569	0	1.1431869	2.366779283	2.227261246	1.408385603	0	0.847417003	0.319225586	1.260220061	0.559379639	0	0.301231671	0	0.305377043	1.037337863	1.502941409	0.229595137	0	0.683060172	1.027756829	0	0.238979781	0	0.945167633	0.677577431
C_AM061834	0	0	0	0	0	0	0	0	0	0	0	0	0	0	0	0	0	0	0	0	0	0	0	0	0	0	0	0	0	0	0	0	0	0	0	0	0	0	0	0	0	0	0	0	0	0	0	0	0
C_AM061842	0	0	0	0	0	0	0	0	0	0	0	0	0	0	0	0	0	0	0	0	0	0	0	0	0	0	0	0	0	0	0	0	0	0	0	0	0	0	0	0	0	0	0	0	0	0	0	0	0
C_AM061878	2.588234571	3.009552644	1.869253178	6.014319164	3.466730408	1.754427914	3.218333259	4.759316229	2.215131062	3.847511031	3.441342983	4.148482512	2.42643426	3.69438373	3.488707758	3.676356905	3.972077132	2.318271323	3.55817153	1.532828131	2.894108093	3.21541983	1.891764467	2.774840181	3.639376963	3.60148183	4.504831059	8.917102261	4.806707246	3.007560942	2.595533904	5.028421632	2.150515061	3.120673489	0.135131771	3.558736953	2.259719576	2.805996811	2.723346949	2.137257766	2.712426274	4.033405235	1.64381578	4.04729046	1.309100259	1.09794845	1.117627563	3.101712904	2.223574514
C_AM061882	0	0	0	0	0	0	0	0	0	0	0	0	0	0	0	0	0	0	0	0	0	0	0	0	0	0	0	0	0	0	0	0	0	0	0	0	0	0	0	0	0	0	0	0	0	0	0	0	0
C_AM061883	0	0	0	0	0	0	0	0	0.40821701	0	0	0	0	0	0	0	0	0	0	0	0	0	0	0	0	0	0	0	0	0	0	0	0	0	0	0	0	0	0	0	0	0	0	0	0	0	0	0	0
C_AM061907	6.504199863	5.593250563	6.754112344	5.025590349	5.378296225	2.038929738	6.12036841	8.673766126	4.774233336	12.58504787	4.207159568	5.25950117	5.453379837	5.579218903	3.512406163	3.30149496	2.568284565	5.825785727	7.164683589	7.530441887	4.739368658	7.33779346	7.966127875	4.035329079	6.776886525	4.994069552	4.135757803	14.31685718	5.097871425	5.470862912	1.410279566	5.378990339	4.561563132	2.96732344	4.625690024	5.263782913	5.064738278	2.66810999	2.913211739	3.126512022	4.155277106	11.07947679	8.809853879	5.131208544	9.543244394	1.043995209	4.605064923	5.161265513	5.638154542
C_AM061919	0	0	0	0	0	0	0	0	0	0	0	0	0	0	0	0	0	0	0	0	0	0	0	0	0	0	0	0	0	0	0	0	0	0	0	0	0	0	0	0	0	0	0	0	0	0	0	0	0
C_AM061920	0	0	0	0	0	0	0	0	0	0	0	0	0	0	0	0	0	0	0	0	0	0	0	0	0	0	0	0	0	0	0	0	0	0	0	0	0	0	0	0	0	0	0	0	0	0	0	0	0
C_AM061923	4.928738118	6.352892035	4.501161653	4.545367272	8.159588624	2.51468001	3.093386204	3.922469792	3.302022036	4.500048902	3.170951748	5.266597323	4.932279097	3.364062361	4.412189223	3.864259591	5.875496494	3.560202389	5.04004532	4.174401943	4.148221599	5.530522108	5.46179427	3.509356699	4.82520729	3.226327472	4.141337794	14.70883327	8.903500806	4.835634941	5.261518013	4.684812821	4.837004645	5.99903586	5.462026201	5.440913385	7.079378615	3.274999135	4.976916549	2.403592964	5.96131019	3.083314224	3.598462179	2.900558163	5.066218002	2.428034573	5.606764943	4.134583301	4.716942736
C_AM061936	2.632652325	4.125254568	3.288186273	3.511311484	3.209628392	2.449363646	3.01303851	2.82391247	3.339957354	3.222915084	1.853153619	1.654775028	2.402083976	4.73298817	2.062841715	2.566288099	3.859620922	2.219346944	2.629893778	3.851977186	2.828332909	2.872998498	1.811039824	2.734563662	2.41345047	3.51962997	3.383162421	2.571474348	3.716674733	0.985821077	2.32947964	2.808079613	2.35568408	2.921608373	2.150701115	2.981019915	1.352058559	3.022042947	3.849601227	1.377154105	2.398324963	3.378631658	2.002854645	2.260175192	1.827639972	2.627743044	1.872389035	3.117825698	3.228514684
C_AM061937	0.318691307	0.235816334	0.644455216	0.628343529	0.943587857	0.336037418	0.489517217	0	0.2545674	0.530596621	0.2118676	0.170268611	0	0.187308595	0.176880637	0	0	0.142725263	0	0.660584061	0.554328053	0.184761318	0	0.140686906	0.784208733	0.517362089	0.267778146	0.251993032	0	0.112707087	0.31959008	1.264104881	0	0.949325801	0.582360752	0.511221678	0.139120502	0.172752269	0.733529558	0.141702716	0.129882327	0.386272662	0	0	0.188055605	0.270382469	0.160550062	0.133670701	0.894382087
C_AM061951	0	0	0	0	0	0	0	0	0	0	0	0	0	0	0	0	0	0	0	0	0	0	0	0	0	0	0	0	0	0	0	0	0	0	0	0	0	0	0	0	0	0	0	0	0	0	0	0	0
C_AM061989	0.464585704	0.343771214	0.469740896	0	0	0	0	0	0.371106373	0.38674981	0	0	0	0	0	0	0	0.416127552	0	0	0.808095117	1.077374437	0.679139934	0	0	0	0	0	0.464584342	0	0	0	0	0	0	0.496836652	0	0	0	0	0	0.563105276	0	0.565043798	0	0	0.468097259	0	0
C_AM062005	0.8403077	0.977094692	0.606880017	0.473366182	0	0.379733559	0.49170745	0	0.767119213	0.699523985	0.31922333	1.026182635	0.572928651	0.987769989	0.932778259	0.397860772	0.82533898	0.967706018	0.951350836	1.161194465	1.252818604	1.809482904	0.526447399	0.847898263	0.492323436	0.389757681	0.907794873	1.803483687	0.96034884	0.933993794	0.842677534	0.40813741	0.75190311	0.357590004	0	0	0.419228896	0.520575631	0.442086942	0.640515298	0.391390368	0.582001427	1.067377025	0.14600125	0.283345526	0.712929614	1.088561746	1.208419021	0
C_AM062008	0	0	0	0	0	0	0.173612346	0	0	0	0	0.181162574	0.202289974	0	0	0	0	0.151856974	0	0	0	0	0	0	0	0	0	0	0.169540257	0	0	0	0	0.168344109	0	0	0	0	0	0	0	0	0	0	0	0	0	1.137784733	0
C_AM062023	0	0	0	0	0	0	0	0	0	0	0	0	0	0	0	0	0	0	0	0	0	0	0	0	0	0	0	0	0	0	0	0	0	0	0	0	0	0	0	0	0	0	0	0	0	0	0	0	0
C_AM062028	5.289922254	6.458577854	4.145181216	5.084530283	4.829274512	3.20726286	5.146113832	5.816086769	3.486067627	6.60548659	5.626827501	5.652540207	4.73380974	5.285495392	7.340056009	3.944778527	6.137409827	3.672075662	4.940894706	2.375741937	4.025538521	4.753591091	3.673130216	2.802295923	5.857647856	4.50850937	3.555856194	4.60108534	4.364173058	6.547844244	7.028914166	3.896794398	2.958372418	3.939438861	3.286624489	5.515713373	4.387567479	6.02174177	4.748553084	4.35139968	4.635190556	3.686726227	4.703561602	5.468704855	6.086953238	3.590439294	7.328620668	7.321991773	5.089971679
C_AM062037	1.442463679	1.387560424	2.187704577	2.559613105	2.420163344	0.912585488	1.477105042	2.939789334	1.382670518	2.041352828	1.150748618	1.078940008	0.68843846	0.847797974	1.280958162	1.912298551	1.363639706	2.325616076	1.633079201	1.594635717	1.37995275	1.672536928	1.159740976	0.509422747	1.301480824	2.107520365	1.575626047	0.91245864	1.442459448	1.224326176	1.591184883	1.471269535	1.677922033	1.00259778	1.476096648	2.005376972	1.511252551	2.50212158	2.390478181	2.437229583	1.646049009	0.524505318	0.699585821	0.877184928	1.36188656	1.223807748	1.598703138	1.21004324	1.734926083
C_AM062044	3.771993458	3.601412718	5.413204612	3.95840394	5.283878033	2.950900012	5.357771486	7.700500812	4.179364626	3.849081443	4.368147816	2.47034272	2.322894394	2.288477797	7.698819971	4.032738442	3.346272327	4.577403071	3.168395837	2.690269781	2.751371469	5.079050916	6.847994335	3.115449315	4.291586737	3.160484054	5.11192124	16.64461117	3.52862869	6.540844604	5.124855207	3.447419167	4.463922354	1.570639088	2.57922427	4.163964325	5.311658625	5.672326643	5.265195328	3.246148961	3.669617519	1.474799533	6.294686028	4.439629841	4.164408222	3.096982873	4.903876044	3.878723636	4.683120201
C_AM062047	0.258289525	0.191121902	0.261155588	0.127313287	0.127458167	0.136174008	0.132246228	0.277054058	0.618957199	0.32252421	0.171712189	0	0.308181837	0.151807868	0.143356329	0.142674501	0.332966177	0.115674446	0.146210701	0.178461037	0.112316469	0.598973514	0	0.22804484	0	0.314479573	0.21702597	0.10211631	0.129144384	0.365382541	0.129508976	0.29271949	0	0.384699716	0.566382623	0.414329483	0.112752898	0.280020827	0.356701919	0.229691407	0.315796922	0.15653107	0.417562656	0.314139873	0.152413297	0	0	0.325008004	0.310658244
C_AM062052	0	0	0	0	0	0	0	0	0.205576912	0.214242701	0	0	0	0	0	0	0.221178971	0	0	0	0	0	0	0	0	0	0	0	0	0	0	0	0	0.255543936	0	0.825678178	0	0	0	0	0	0	0	0	0	0.218348433	0	0.215892607	0.412721025
C_AM062056	7.365049844	5.894665229	8.358624769	6.371548588	7.565552639	8.875341213	6.156673116	12.73692009	11.52612734	14.13911806	5.595797203	12.68823088	8.070350009	3.710362898	9.009764549	8.966912535	5.167038152	7.539252117	4.764748727	4.361797696	8.627603746	9.062620261	4.504295739	7.298872127	6.657536744	9.516310443	10.10356198	0.713097928	1.503066988	14.56502316	9.194593166	5.962007266	5.917739247	7.313066161	5.383411306	12.37707778	2.362125836	6.192225255	8.441445827	6.549582904	7.595933243	4.190165732	9.476742384	7.495139791	7.095543421	3.443116253	7.723604769	4.413098874	9.280153635
C_AM062062	7.821358616	8.254205601	5.704237118	4.550423297	5.567957498	4.191133351	5.383227264	6.876700197	3.789541419	6.724456376	4.77347575	4.38426416	3.059726487	7.234542712	11.81328082	6.940935483	7.713517528	5.857107156	4.354877869	6.73290636	4.237430666	7.879507305	8.809345596	4.754612303	9.044634414	4.995603828	4.201669458	25.24468903	10.77036388	7.527338712	6.04328804	2.906211427	4.359729044	4.32867613	5.435784483	4.250713582	6.492788737	5.421263424	3.659497462	4.788942339	4.807508218	5.439314407	5.07847485	4.054543669	6.809432799	4.568882261	7.492911675	6.346004546	5.757384334
C_AM062099	0	0	0	0	0	0	0.121298692	0	0	0	0	0	0	0	0	0	0	0	0	0	0	0.274694807	0	0	0.291481557	0	0	0	0	0.08378391	0	0	0.211984037	0	0	0	0	0	0	0	0.38620639	0.1435732	0.095749053	0.144067458	0.139796302	0	0	0	0
C_AM062114	0.662464801	2.352922976	2.009447167	1.175526019	3.399828593	3.07349779	1.763772835	2.273895532	2.116680793	1.102953162	1.233147902	1.557327165	1.106601079	0.467230883	2.50024056	1.463734694	1.594126956	1.18673413	1.800016186	1.281614632	1.382740533	1.229004913	2.71152907	1.40374268	1.630137598	1.398075238	1.892546841	1.885747855	2.914836573	1.311993976	2.65733233	1.201234057	1.066986319	1.447135843	2.324266469	1.841975886	0.925408969	1.149122503	2.439664975	1.060408661	1.943905497	1.124124978	1.070970887	1.289136961	1.720012285	1.461317104	1.067955227	2.000604823	1.912274082
C_AM062116	1.827822589	1.062679629	2.904164518	2.960266251	0.901975862	0.412994892	1.738024327	1.400437485	2.398647394	1.304221987	1.562330241	0.97655884	1.869336547	3.683279957	2.028962928	1.298129674	2.805098267	0.584704772	1.625927029	2.706224848	3.065747715	3.179040993	2.290238318	0.806895883	1.499250637	1.37766538	2.303722754	7.329640386	4.308426322	1.662223859	1.047415663	1.035735569	1.518703154	1.037098017	1.049737137	1.256597811	1.481836443	0.566173496	1.322227185	0.812721966	1.277018209	1.898938961	1.055336275	1.111527763	1.232656448	1.329216007	1.57854696	1.752354589	1.884357672
C_AM062121	2.634453045	1.538975784	1.822521849	0.546756288	1.231601592	1.608225588	0.567941163	3.272029908	1.43983519	1.731379964	0.737430639	1.185280718	0.1654387	1.30390014	2.924357974	1.99135999	0.238324628	0.993544853	1.569781557	0.766414065	1.205878372	1.125396941	1.925545976	1.713871876	0.796113711	2.363472451	0.932034012	2.302366567	1.941170234	0.882653755	1.251418132	1.099967232	0.37220453	1.239090944	1.824278914	0.593122825	1.089507653	1.35289132	0.893598218	1.479639992	2.486390752	0.504175654	1.344940183	0.843185513	1.309100259	1.411648007	1.676441345	1.395770807	0.667072354
C_AM062153	0	0	0	0	0	0	0	0	0	0	0	0	0	0	0	0.255798296	0	0	0	0	0	0	0	0	0	0	0.194550789	0	0	0	0	0	0	0	0.169242704	0	0	0	0	0.205904594	0	0	0	0	0	0	0.466582381	0	0
C_AM062177	0.130797438	0.096783852	0.132248808	0.25788505	0	0	0.133938592	0	0.208959347	0	0	0.559053794	0.156062832	0	0.435572611	0	0.224818113	0	0	0	0.113753792	0	0.573606306	0	0.321855321	0	0.109901634	0.6205386	0	0	0	0.148232722	0	0.129874249	0.095605111	0.559508918	0.114195805	0	0	0	0.213225466	0.158534209	0	0	0.154363742	0.110970501	0	0.21944477	0.10487792
C_AM062182	0.897532956	0.379503706	0	0.632003236	0	0.2703957	0.262596452	0.412602012	0	0	0.170481277	0.54803302	0.305972649	0.602878559	0	0	0	0	0	0	0	0.594679797	0	0	0	0.10407508	0.430940457	0	0	0	0	0.290621143	0	0.763884023	0	0.548479172	0	0.278013509	0	0.570112183	0.209022096	0.466226949	0.103642344	0.155943987	0.151320729	0	0	0.645356394	0.719673042
C_AM062193	1.589915522	0.882346116	0	0.783684012	1.961439573	0	1.628098002	1.279066237	0.635004238	1.985315692	1.056983916	1.274176772	0.948515211	0.934461767	0.441218922	1.317361224	1.0247959	0.712040478	0.900008093	0.549263414	1.0370554	0.460876842	3.19573069	0.70187134	0.652055039	0.322632747	1.001936563	1.257165237	1.987388573	0.562283133	1.594399398	2.252313856	1.778310531	1.973367059	1.743199851	2.125356791	1.388113454	0.861841878	1.097849239	0	3.887810993	0.963535695	0.963873798	0	2.345471297	0.674454048	1.201449631	0	0
C_AM062194	1.555352141	1.611240734	1.258088661	2.146612729	0.307007933	0.984005221	0	1.668347265	1.242399596	2.589542207	0.827204804	1.994363642	1.113474378	1.462635809	0	1.030978349	1.871366426	1.393122674	0	1.289574971	1.082144765	1.442744898	1.136821194	0	0	0.75748558	2.3523728	3.443539562	1.866417094	0	1.559738541	1.762680409	1.113377028	0.617749688	0	0	0.271587415	0.674484948	2.577559082	1.383141731	0.507105782	0.754071413	0.754336016	1.13500102	1.10135174	1.319584007	0.313421643	0.260948455	0.997708217
C_AM062215	0	0	0	0	0	0	0	0	0	0	0	0	0	0	0	0	0	0	0	0	0	0	0	0	0	0	0	0	0	0	0	0	0	0	0	0	0	0	0	0	0	0	0	0	0	0	0	0	0
C_AM062218	1.27306403	3.391223506	1.029752285	2.259017972	1.005150529	2.282004992	1.30363719	3.140767627	1.627057122	4.980952181	2.20048253	4.625125648	2.126564352	3.890819457	2.684997712	6.047672524	5.689258378	2.736668028	2.017811738	3.518413326	3.100094434	2.952236001	2.047087275	1.573590549	1.984010884	1.550014978	3.850859388	2.415904726	3.691874857	2.971496271	2.170312348	1.587039657	1.822610082	2.022525669	2.60549444	5.309610204	1.667218116	1.242156443	1.523705349	1.13210889	2.075343947	2.468845909	1.234856111	1.548340656	1.802924556	1.40411252	1.410955082	1.067938518	1.531180315
C_AM062234	1.545274265	1.257772001	0.781210562	1.675695836	0.15250934	0.977629378	0.791192334	0.331507448	0	0.90046716	0.616383709	0.1651201	0	0.363289672	0	0.170716357	0.929620471	0.553638384	0.69979031	0	0.403174885	0.179174582	0.338836555	0.545731495	0.506997439	0.627147889	0.259681183	0.488746744	1.081688813	0.765093679	0.619852898	0.525377746	0.553081461	1.074057233	1.016552829	0.495763571	0.404741504	0.670114635	0.995889158	0.549671876	0.629774999	0	0.124908052	1.315587936	0.547107776	0.262206757	1.401258749	0.907401756	0
C_AM062253	5.595792061	6.802444916	4.647548196	7.486590285	6.114431742	6.321821255	4.706931374	7.074165219	3.671672548	4.991017103	4.51727763	5.979377029	1.907628357	4.228570007	2.883944911	5.078096339	9.274689152	1.074027536	5.203957409	5.247153281	4.345204189	5.329693093	6.135023874	5.646339271	7.540524755	4.866527472	6.548970831	4.424659772	0.599547391	1.413560948	2.004133321	5.888731199	11.44476945	8.731322408	1.314703799	12.3959357	10.99246269	2.383305751	1.839970791	5.153941535	3.58373639	6.0557411	6.138637596	5.104334198	7.311580916	0.339110974	3.825845193	9.053016237	4.807392944
C_AM062256	3.227648052	2.627135804	3.916155681	4.984937402	4.990610162	4.424324229	5.618774307	3.346729702	4.211080735	3.761650785	1.573555003	5.288312616	1.283704797	4.679334863	4.418824094	3.803509099	3.606048731	3.758288837	4.994029869	2.82478327	3.181342881	3.61770995	2.359117666	4.654515201	3.794666168	4.191799904	1.988806411	1.276069977	1.506231339	3.728824985	2.805183903	3.535963407	3.273161038	3.73901127	3.381545577	5.867902359	3.475502107	3.849128386	4.556487066	3.635686837	3.770884347	2.73846987	2.174151424	1.177670232	4.317077997	3.194782333	6.937694108	2.16606838	3.364452145
C_AM062262	0	0	0	0	0	0	0	0	0	0	0	0	0	0	0	0	0	0	0	0	0	0	0	0	0	0	0	0	0	0	0	0	0	0	0	0	0	0	0	0	0	0	0	0	0	0	0	0	0
C_AM062272	0.188776249	0.139685401	0	0	0.186310883	0	0	0	0	0	0.250998819	0.201716639	0	0	0.209549884	0	0.162236818	0	0	0	0.164177636	0.218886099	0	0	0	0.153229273	0.158617926	0	0	0	0	0	0.16891604	0	0.275968314	0	0.329631163	0	0	0	0.153871147	0.228807949	0.152592158	0	0	0	0	0	0
C_AM062300	0.870997199	0.736567192	0.503235464	1.103972261	0.491212693	0.656003481	0.509665461	0.400403344	0.695743774	0.310745065	0.330881922	0.531830305	0.742316252	0.146263581	0.414362118	0.54985512	0.534676122	1.114498139	0.281741664	0	0.757501336	1.298470408	0.454728478	0.329574368	0.81648631	0.504990387	0.313649707	1.180642135	0.99542245	0.440047669	1.12301175	0.141014433	0.556688514	0.49419975	0.636646902	0.798394899	0.434539864	0.539587958	0.458232726	0.331954016	0.202842313	0.301628565	0.603468813	0.605333878	0.440540696	0.211133441	0.376105971	0.417517528	0.498854108
C_AM062301	1.45271469	3.090450863	2.203251716	2.506197603	0.896089145	1.914730972	2.045453073	0.973908302	2.175775942	1.511661694	3.380202371	2.328444862	2.166659111	1.921101602	2.217293061	1.80552046	2.34090434	1.951786081	1.850270445	0	1.421344964	2.737187338	0.929077219	0.480977822	0.744732913	1.473956713	1.678370892	0.430754586	0	1.284403095	1.638913087	2.057951747	2.599763619	2.343999451	0.663654766	1.16517022	0.317081753	2.559276642	0.835925816	2.906703943	1.924170415	0.440193972	2.642090614	2.208546825	2.357377243	3.389388363	4.574046817	3.046606329	2.766487886
C_AM062321	0	0	0	0	0	0	0	0	0	0	0	0	0	0	0	0	0	0	0	0	0	0	0	0	0	0	0.324952399	0.611593899	0.386735074	0	0	0	0	0	0	0	0	0	0	0	0	0	0	0	0	0	0	0	0
C_AM062336	1.1681012	2.160847631	4.724251298	1.727303537	4.034961407	3.695040015	3.588460902	2.192684977	2.332668629	2.674098687	1.941399029	2.496346328	2.439039114	2.059630017	1.620804205	2.580952603	1.254852123	3.400356567	3.636767396	4.438945138	3.047673012	2.708827155	2.347883772	2.062642305	3.113895493	2.607399345	3.680583293	0.923631603	1.168097773	1.6524239	3.221337559	2.647617921	1.045211088	2.609677254	0.853812172	3.747567893	0.509919228	2.532759804	3.764054533	3.895378754	2.618321689	1.76975944	2.36050726	3.551703873	2.067844083	2.973103559	1.17693025	2.204748172	3.980652171
C_AM062353	21.09262927	23.97317749	19.79115889	19.96176258	29.14403139	22.41860953	17.45213542	20.63399306	15.09632716	20.36821524	27.14753501	23.62035242	22.5496069	21.02538976	28.09648798	18.26906604	14.50182878	17.38117676	15.28315629	27.51498798	22.45322776	20.34814738	34.7802937	24.88001471	31.83381913	26.2976126	22.82713962	33.75666562	35.77299431	18.49964552	25.04410375	25.05167959	28.53685107	20.94375417	37.12522325	14.79729539	36.38887038	19.20850411	26.87659221	18.60717084	17.19256041	19.02074002	12.54854567	14.77642838	22.5032482	18.61111406	13.26128366	19.6757597	14.61266044
C_AM062363	0	0	0	0.405353799	0	0	0	0	0	0	0	0	0	0	0	0	0.353377897	0	0	0	0	0	0.601077873	0	0	0	0	0.325128941	0	0	0	0	0	0	0	0	0	0	0	0	0	0	0	0	0	0	0	0	0.989107284
C_AM062379	2.274590125	3.06015994	2.927055988	2.038484425	4.285688778	2.834465908	2.540962199	2.43983733	4.294537331	3.098469577	3.574194167	4.6400657	2.960683317	1.215340448	1.606750989	3.88355043	6.930700596	1.666915569	2.575167665	3.428927669	3.057215341	2.157862672	3.778451945	1.643109206	3.392193845	4.028247017	3.127432046	4.087603732	2.274583453	2.778913748	3.317825337	2.343447943	3.330477527	2.463857138	2.720600924	5.749520105	4.332839683	4.035213415	0.951892403	2.390516634	1.854013913	3.258198737	4.178643633	4.526882682	0.732112428	1.75436024	0.416687733	5.203885377	3.647690446
C_AM062389	1.692733403	1.920564101	1.25511211	1.557479267	2.116127236	1.427894012	1.040031058	1.210472779	1.442280919	1.315193361	1.350405319	1.44701463	0.13464727	1.193870712	1.252672019	1.62072832	1.551741426	1.718331121	1.405375413	1.403480647	1.472160662	1.308483149	0.907305243	0.69744313	1.388445273	1.190789635	1.706768909	2.587698161	2.25697125	1.915664931	1.358005796	0.89524147	2.322462334	0.784366718	1.402258556	0.84477904	2.364609669	1.223434842	1.558461064	1.906728507	1.747675289	1.504574666	0.547310043	0.549001545	1.198632019	0.478713441	1.02331672	1.609319337	0.995347708
C_AM062401	0	0	0	0	0.141223649	0	0	0.153487948	0.228601526	0	0.190257105	0	0	0.168203118	0	0	0	0	0.162001457	0.197734829	0.124446648	0	0	0.126336841	0.117369907	0.116147789	0	0.226289743	0	0	0	0.162166598	0	0	0.209183982	0	0.124930211	0	0	0	0	0.173436425	0.231329712	0.17403349	0.5066218	0	0	0	0
C_AM062413	0	2.076108508	1.418433294	0.460990595	0	0	0.478852353	2.00637841	2.241191427	0.389277587	0.621755245	2.498385827	0	0.549683392	0	0	1.607522981	0.41884734	1.588249576	0	1.220065176	2.711040249	1.367157514	0	0	0.379567938	2.750414095	4.437053777	3.273345884	0.661509568	0.468940999	0	2.092130037	3.250251627	0	0	0	0	1.722116453	0.831693067	0.381157941	0.566785703	0	1.137473789	2.759377997	0.793475351	0.942313436	1.176826366	2.624689917
C_AM062424	3.203561126	3.424029704	2.879207881	1.520580919	2.576219141	7.506507494	2.79449657	0.890891906	1.611204782	1.876666574	1.577587934	1.014270067	0.283138869	0.557887622	3.160971384	2.752695096	3.16106198	2.869416851	2.41793219	2.623347647	1.341464696	3.301804244	4.68302462	2.095138328	4.768760734	3.85233131	2.891160232	3.75273205	6.051153266	0.923151412	1.546805386	0.672332494	2.123355858	1.767194381	0.867263608	0.50754789	4.45439392	2.315396089	1.092387302	0.633079797	1.063828879	0.287622596	0.191815681	0.288612753	0.840168823	0.503323916	1.315019496	2.687379613	4.186072618
C_AM062428	0.110752629	0.081951652	0.111981576	0.436727933	0	0.116780805	0	0	0.176936165	0.737578585	0.294515642	0.118344592	0.264292164	0.390564516	0.122940257	0.367066595	0.285546845	0.099200686	0.501552498	0	0	0.128417696	0.161900232	0.293351798	0.272530744	0.08989767	0.558354741	0.08757343	0.110752304	0.078336659	0.222129947	0.50206377	0.198201793	0.219941839	0	0.118440936	0.193390419	0.360212549	0	0.098489968	0.270822747	0.536954876	0.268571647	0	0.130707379	0.469820931	0.223179498	0.092907345	0.088805298
C_AM062438	21.29214867	11.43520566	13.31057803	9.705142809	6.100861648	6.638755227	12.66009006	8.226954034	7.406689429	1.429427298	11.71983766	12.72138089	6.829309518	13.59081194	9.403257673	22.38460192	9.149377796	14.76487135	12.57131304	4.429260167	14.93359776	10.08767233	1.589730758	6.367376796	4.882588133	8.083886115	21.64182976	0.452579485	4.349996108	7.853970797	9.642927558	12.84359453	8.911469734	16.02689791	5.104089165	7.34523307	2.698492555	13.27925965	9.063843315	12.11410854	4.758680656	1.109993121	0.740255077	9.88510222	7.565552217	9.615016908	2.883479114	8.930699929	10.55575293
C_AM062443	9.443209428	12.24871782	11.56992251	12.81396374	11.95138026	11.5972044	11.26269658	7.98423334	7.365654745	10.26568518	9.896914618	7.716287902	12.59286499	9.925028705	9.125832369	11.53713867	12.41212426	11.14498139	11.06842251	11.97462473	11.40116806	10.17650419	9.013368038	11.47625032	10.20607887	14.06758935	11.29512337	9.926529859	8.776604194	9.508172849	12.03226875	10.95379969	9.443823007	10.92093199	9.825800405	10.4551713	8.050626942	14.09191766	13.19464768	6.816912819	10.14211563	14.27349461	8.800586851	9.863699343	11.4068573	8.294528044	11.86524791	12.76783513	12.11502835
C_AM062446	0.588373343	0.435368149	0.713882546	0.580029285	0.116137869	0.496318423	0.482002698	0.757341851	0.469986689	0.685717591	0.62584574	0.251482258	0.421215636	0.138324933	0.914368161	0.650013762	0.303393523	0.210801457	0.399674647	0.487832637	0	1.091550416	0.860094982	0.311686286	0.386085221	0.477581369	0.494376594	1.860935383	0.35302297	0.665861604	0.708039206	0.266721378	0.210589405	0.467376409	0.430065753	0.503373977	1.027386602	0.510301112	0.433361542	0.627873549	1.150996676	0.570514556	0.285357374	1.431196462	0.27775318	0.499184739	1.422769299	0.296142161	0.566133774
C_AM062447	3.477208469	5.457811027	7.138124545	6.440289822	7.903532653	6.11078353	8.416235621	5.877299939	6.144297264	6.052435173	4.76343267	7.881505804	5.280393958	4.582853732	3.508957556	8.614261908	5.161711308	7.739114471	4.533177728	4.805043707	5.956577407	4.276176888	3.23466649	4.279451174	4.580710658	5.64488518	8.853636787	0.249951851	2.318132179	4.844412851	4.226684707	5.373709053	3.488526697	3.975796962	4.236052658	4.732753267	2.575880636	6.854118025	6.790820033	4.216647104	2.233057861	9.578594906	2.044150617	4.613553485	5.471614927	4.380474745	2.547993326	3.27050273	5.914249739
C_AM062449	0	0	0	0	0	0	0	0	0	0	0	0	0	0	0	0	0	0	0	0	0	0.319068583	0.402259807	0	0	0	0	0	0	0	0	0	0	0	0	0	0	0	0	0	0	0	0	0	0	0	0	0	0
C_AM062464	3.606393745	2.582476437	3.411159093	3.899305817	4.592639	6.501367832	4.288648395	5.490625796	3.902952876	3.776942048	2.784250315	2.734818437	3.192563393	2.871760552	4.519803595	3.341599203	2.999402634	2.917629275	5.926882563	7.394961081	4.350573872	5.125849759	8.503052833	5.546495466	5.343670565	6.515607676	4.105496161	1.747766305	4.071722929	3.785125478	3.499901117	2.636855246	4.476137727	4.158510096	6.037423876	3.359100489	6.500433736	4.035942451	3.962967984	3.103635105	6.542901428	6.063224617	3.94953166	3.112794126	4.530764067	4.935029619	7.853378074	3.903619167	6.436434716
C_AM062479	0	0	0	0	0.121534982	0	0.252201067	0.264178913	0.098365545	0.102511998	0.163732448	0	0.146930067	0.144753114	0.136694331	0.136044188	0	0.110298869	0	0	0	0.142784564	0.180012995	0.108723615	0	0.399820272	0.103470213	0	0	0	0.123490487	0	0	0	0	0.263383286	0	0	0	0	0.100373778	0	0	0	0.435991222	0.104476531	0.372221917	0.309904362	0
C_AM062480	0	0	0	0	0	0	0	0	0	0	0	0	0	0	0	0	0	0	0	0	0	0	0	0	0	0	0	0	0	0	0	0	0	0	0	0	0	0	0	0	0	0	0	0	0	0	0	0	0
C_AM062487	0	0	0	0	0	0	0	0	0	0	0	0	0	0	0	0	0	0	0	0	0	0	0	0	0	0	0	0	0	0	0	0	0	0	0	0	0	0	0	0	0	0	0	0	0	0	0	0	0
C_AM062512	1.075882684	0.796101759	2.175642045	1.590937469	1.061831949	1.701663165	2.754301131	0.577022362	2.578212695	1.791262278	4.291513644	1.724449766	0.641852398	5.691082941	0	1.188596593	0.46231394	1.445495707	3.045140164	1.486728037	0.935689083	3.118715474	4.325049054	0	0.882480504	1.30993747	0	11.90998645	2.68969882	0.760984691	0.539458443	5.48683977	2.888083269	4.807300205	0.393202974	3.45170727	0.469662447	2.332805082	0.990540666	1.435139541	1.315424772	2.608066543	3.478642278	0.65426124	3.174322057	0.912794952	0.542007352	0.451264246	2.156700093
C_AM062534	1.456411165	1.212383976	0.736285985	1.794696211	1.617064686	1.535682449	2.423504659	0.97638644	1.163366542	1.515508162	3.63086078	1.556246439	0.217217224	1.711991023	2.222935029	2.212362361	3.442062565	2.772065982	1.648869788	1.006284117	0.158329069	1.899797671	1.197567365	1.285871157	3.583813956	0.591082896	1.223739314	4.750357193	2.730762924	2.704109722	2.190777799	1.031594133	2.280581445	1.084598689	1.4637556	1.16813503	3.49677435	1.184210214	1.340884566	1.457050068	5.342030372	3.089198411	2.943126101	5.092583034	3.007932656	0.463365376	2.567983943	2.748922657	0.583900483
C_AM062538	0	0	0	0	0	0	0	0	0	0	0	0	0	0	0	0	0	0	0	0	0	0	0	0	0	0	0	0	0	0	0	0	0	0	0	0	0	0	0	0	0	0	0	0	0	0	0	0	0
C_AM062577	0	0	0	0	0	0	0	0	0	0	0	0	0	0	0	0	0	0	0	0	0	0	0	0	0	0	0	0	0	0	0	0	0	0	0	0	0	0	0	0	0	0	0	0	0	0	0	0	0
C_AM062581	4.041312467	1.218302168	3.480799695	2.06577794	3.840810545	2.367376579	1.37945542	1.605522473	2.630352282	1.744419646	1.592109664	2.55901611	1.250135111	1.759446842	1.827643235	2.645746392	3.859064059	0.670330994	1.186203135	2.482027141	1.30174318	1.214863643	1.859820447	1.850121105	1.71880617	2.30837656	2.38955582	3.787276027	4.789689615	1.376299718	1.350903256	3.901497642	2.27683273	3.121057525	4.704451482	2.561099397	1.829521916	0.811357416	3.858549626	0.532422759	0.488009748	0.725675419	2.298778514	0.728173597	0.529939122	0.761935535	0.603238308	1.506731666	1.32018922
C_AM062583	0	0	0	0	0	0	0.322277464	0	0.25139464	0	0	0	0	0	0	0	0	0	0	0	0	0	0	0	0	0	0	0	0	0	0	0	0	0	0	0.560944608	0	0	0	0	0	0	0	0	0	0	0	0	0
C_AM062591	2.616156702	2.693329957	3.335235043	3.700383969	3.704594933	3.478174259	1.863641592	5.978465399	3.089209805	2.556606853	2.117328671	3.646292828	3.121504748	2.674135422	3.409100099	2.513248759	4.105700586	2.954571776	3.090647823	3.300819878	4.154816546	4.747984004	4.156897848	4.217923155	5.224733541	4.339384804	4.205266338	8.274505692	6.028517324	4.505416516	1.482867485	3.351614896	3.256937571	3.049463882	4.655923292	3.162693095	4.170960935	3.329532214	4.29365521	3.135707645	2.966850996	3.998136986	3.309964076	2.905169543	3.221760256	2.50909773	4.584227526	2.099203789	4.104244851
C_AM062598	0	0	0	0	0	0	0	0	0	0	0	0	0	0	0	0	0	0	0	0	0	0	0	0	0	0	0	0	0	0	0	0	0	0	0	0	0	0	0	0	0	0	0	0	0	0	0	0	0
C_AM062620	0.41596627	0	0.84116393	0	0	0	0.851911745	1.338557689	0.996808978	1.038827978	1.659218938	0	0.992632197	0.488962552	0.461740733	0.919089226	0.714973884	0.37257932	0	0	0	0.964625949	2.736302176	0	0.34119159	0	0.349512755	0	0.41596505	0	0	0	0.37220453	0.413030315	0.304046486	0.889684238	0	0	0.765941329	0	0.678106569	0.504175654	1.008705137	0.505911308	0	0	0.419110336	1.395770807	1.334144709
C_AM062621	1.455176918	0.987031248	0.122610336	0.358635056	0.239362117	0.383595256	0.248353932	0.260149065	0.29059516	0.302844767	0.806174173	0.518309195	0.144688761	0.427635046	1.076873302	0	0.625299193	0.760314408	0.54915748	0.335143778	0.210926522	0.281212989	0.088633517	0.10706512	0.099466023	0.590581978	0.815134831	0.575312905	0.121264387	0.25731601	0.364820201	0.54971728	0.868056666	0.602044188	0.088637281	0	0.21174612	0.26293481	0.223291371	0.323514507	0.395370609	0.440940064	0.490105321	0.294972017	0.858681017	1.234593851	0.855269229	0.508628345	0.291702826
C_AM062638	1.298693372	1.485137027	1.790596485	2.444163009	6.175621626	2.24080397	3.626950994	7.725053508	1.414613401	0.687980685	0.470933428	1.513873392	0.563474383	1.387814505	2.096882007	1.304318044	2.638088456	1.480480201	0.400993705	1.14203284	1.334823782	0.547576446	0.86293358	1.772051403	6.778790011	4.12075489	1.686427878	0.65347698	0.47225075	3.256788442	0.355187985	0.267601646	0.633853259	2.110135073	1.984831514	2.651435205	1.855399171	1.279963185	4.130521888	0.419963826	0.481164727	1.001695525	0.668031345	8.041151343	4.737387571	1.402330199	2.022241953	0.693278899	3.124012115
C_AM231597	0.161869227	0	0	0	0	0.170679639	0.165756584	0	0	0	0	0	0	0	0	0	0	0	0	0	0	0	0.118311708	0	0	0	0	0	0	0	0	0	0	0	0	0	0.141323768	0	0	0.143946877	0	0	0.130842597	0	0	0	0	0	0
C_AM231600	0	0	0	0	0	0	0	0	0	0	0	0	0	0	0	0	0	0	0	0	0	0	0	0	0	0	0.151045713	0	0	0	0	0	0	0	0	0	0	0	0	0	0	0	0	0	0	0	0	0	0
C_AM385012	0	0	0	0	0	0	0	0	0	0	0	0	0	0	0	0	0	0	0	0	0	0	0	0	0	0	0	0	0	0	0	0	0	0	0	0	0	0	0	0	0	0	0	0	0	0	0	0	0
C_AM385023	0	0	0	0	0	0	0	0	0	0	0	0	0	0	0	0	0	0	0	0	0	0	0	0	0	0	0	0	0	0	0	0	0	0	0	0	0	0	0	0	0	0	0	0	0	0	0	0	0
C_AM385030	0	0	0	0	0	0	0	0	0	0	0	0	0	0	0	0	0	0	0	0	0	0	0	0	0	0	0	0	0	0	0	0	0	0	0	0	0	0	0	0	0	0	0	0	0	0	0	0	0
C_AM385039	0	0	0	0	0	0	0	0	0	0	0	0	0	0	0	0	0	0	0	0	0	0	0	0	0	0	0	0	0	0	0	0	0	0	0	0	0	0	0	0	0	0	0	0	0	0	0	0	0
C_AM385047	0.960351658	1.510055433	1.335136037	1.065073909	1.42171459	1.645512087	0.860488038	1.287650574	0.863009115	0.599591987	2.074951647	1.282728294	0.859392976	1.269989985	0.266508074	0.928341802	0.619004235	0.860183127	1.359072623	1.658849236	0.835212403	0.695954963	0.965153564	0.953885546	1.37850562	1.364151884	2.420786327	2.088244269	1.320479656	0.50945116	0.963060039	0.81627482	1.074147301	1.311163348	1.579409261	1.283772558	1.36249391	0.911007354	0.994695619	0.640515298	0.880628329	1.600503923	1.261445575	0.730006249	0.566691052	0.91662379	0.48380522	0.60420951	1.155064882
C_AM385062	0	0	0	0	0	0	0	0	0	0	0	0	0	0	0	0	0	0	0	0	0	0	0	0	0	0	0	0	0	0	0	0	0	0	0	0	0	0	0	0	0	0	0	0	0	0	0	0	0
C_AM385063	2.351283518	2.98257842	2.150957531	0.44151212	2.09956912	0.826420661	0.458619155	0.720600697	2.057055981	2.516597356	1.042096819	2.392820228	1.6031243	1.316143334	2.982888489	0.742175338	1.732049409	2.507184781	1.267617032	0.773610442	0.876384845	1.817542477	1.227553402	0.691985828	1.193903593	1.090589568	0.470392753	6.108760658	0.783758874	1.346311726	1.01053483	0.88823645	1.202238106	1.667634135	2.37337069	1.197384108	3.323651932	2.306337419	2.989448631	1.991377767	0.638842182	0.678546264	0.90504582	1.497940835	0.792835368	1.994864086	2.030619094	1.314951527	0.44889063
C_AM385064	5.995491494	7.393961866	6.668221324	6.895543684	9.171647612	7.164730756	5.934826515	5.359216075	7.024069222	6.737873088	5.314444271	7.260672106	7.868966973	7.752378346	5.989731739	5.961243529	6.612509858	5.370137681	3.959532811	6.766066072	7.647559373	5.793144666	4.893411899	6.352131679	7.376600303	5.920941758	9.487611588	2.686400576	3.097661518	4.735429176	6.814053293	6.568200184	5.811796987	5.853954796	6.938714493	6.197967849	3.31518716	5.3082719	6.899890467	6.042552145	5.864295912	5.45016699	4.52320665	4.618207131	7.783295814	5.340997838	4.933326696	6.035344158	7.451459064
C_AM385088	0	1.178331856	0.345024315	0.44853139	1.010344073	0.239874087	0.815343196	2.318180461	0.45429556	1.515026283	0.151237762	1.336974037	0.271435195	0.534827084	0.883840767	0.125662438	0.097754776	0.916936068	0.386330978	1.100273293	0.593545221	1.318884445	1.413345268	1.004267418	0.839689319	0.461636681	0.669019645	3.597611171	1.933675368	0	0	0	0.101779299	0.33882932	0	0	1.092394531	0.863212055	0.418893191	0.202303719	0.463570468	0.413600378	0	0.41502422	1.208160096	0.675526312	0.343817064	1.240438602	0
C_AM385093	0	0	0	0	0	0	0	0	0	0	0	0	0	0	0	0	0	0	0	0	0	0	0	0	0	0	0	0	0	0	0	0	0	0	0	0	0	0	0	0	0	0	0	0	0	0	0	0	0
C_AM385107	0	0	0	0	0	0	0	0	0	0	0	0	0	0	0	0	0	0	0	0	0	0	0	0	0	0	0	0	0	0	0	0	0	0	0	0	0	0	0	0	0	0	0	0	0	0	0	0	0
C_AM385113	0	0	0	0	0	0	0	0	0	0	0	0	0	0	0	0	0	0	0	0	0	0	0	0	0	0	0	0	0	0	0	0	0	0	0	0	0	0	0	0	0	0	0	0	0	0	0	0	0
C_AM385122	0	0	0	0	0	0	0	0	0	0	0	0	0	0	0	0	0	0	0	0	0	0	0	0	0	0	0	0	0	0	0	0	0	0	0	0	0	0	0	0	0	0	0	0	0	0	0	0	0
C_AM385139	0	0	0	0	0	0	0	0	0	0	0	0	0	0	0	0	0	0	0	0	0	0	0	0	0	0	0	0	0	0	0	0	0	0	0	0	0	0	0	0	0	0	0	0	0	0	0	0	0
C_AM385148	0	0	0	0	0	0	0	0	0	0	0	0	0	0	0	0	0	0	0	0	0	0.703032471	0	0	0	0	0	0	0	0	0	0	0	0	0	0	0	0	0	0	0	0	0	0	0	0	0	0	0
C_AM385154	4.736507914	6.917347599	3.402757223	5.283723219	1.476205393	3.680019527	4.467342078	2.406605463	1.891737363	4.254247911	5.46906312	3.729297868	3.420603635	4.835107052	6.226260054	5.095020763	5.141833088	3.907539207	3.386790036	7.923172586	2.81847809	5.491981884	5.010727562	2.421089291	3.373873635	2.529350806	4.398745886	10.34861628	6.855451871	1.67509435	4.249879928	3.248982357	4.015140154	2.970364354	2.642132179	1.7328693	5.332387049	3.648564046	3.901763845	2.771102772	4.876696716	2.870463482	3.727874271	2.122359632	2.942054589	3.172519041	3.265263805	3.13683683	1.2992803
C_AM385157	0	0	0	0	0	0	0	0	0	0	0	0	0	0	0	0	0	0	0	0	0	0	0	0	0	0	0	0	0	0	0	0	0	0	0	0	0	0	0	0	0	0	0	0	0	0	0	0	0
C_AM385159	0	0	0	0	0	0	0	0	0	0	0	0	0	0	0	0	0	0	0	0	0	0	0	0	0	0	0	0	0	0	0	0	0	0	0	0	0	0	0	0	0	0	0	0	0	0	0	0	0
C_AM385165	0	0	0	0	0	0	0	0	0	0	0	0	0	0	0	0	0	0	0	0	0	0	0	0	0	0	0	0	0	0	0	0	0	0	0	0	0	0	0	0	0	0	0	0	0	0	0	0	0
C_AM385167	0	0	1.324303854	0	0	0	0	0	0.130778905	0	0	0.349888358	0.195346382	0	0	0.723493579	0	0	0	7.239719136	0	0	0	0.289100323	0	0	0.137565661	0	0.327441595	0	0	0	0	0.162565707	0	0	0	0	0	0	0	0.396879691	0	0	0.193219603	1.250132217	0	0	0
C_AM385168	0	0	0	0	0	0	0	0	0	0	0	0	0	0	0	0	0	0	0	0	0	0	0	0	0	0	0	0	0	0	0	0	0	0	0	0	0	0	0	0	0	0	0	0	0	0	0	0	0
C_AM385174	0.986844117	1.338732038	1.164093531	0.810707599	0.486978101	1.387409661	1.684239312	7.409763026	3.941405614	1.779938207	0.656058982	2.460479283	1.766200738	0.966684586	1.095440083	1.090229979	5.936748663	1.031231037	2.04829428	5.454753901	3.003884606	1.334953612	2.284095916	0.7260738	3.507606418	1.86904488	7.739096211	6.242475659	1.315788296	0.465337765	1.484440819	1.118390329	2.501898954	1.959757631	2.404413588	2.286590755	1.292381492	0.356624225	3.937114511	2.779002007	2.547186513	3.189635404	0.66474055	0.200038494	1.746971725	0.139542217	1.988606285	1.93161845	0.395642914
C_AM385180	0	0	0	0	0	0	0	0	0	0	0	0	0	0	0	0	0	0	0	0	0	0	0	0	0	0	0	0	0	0	0	0	0	0	0	0	0	0	0	0	0	0	0	0	0	0	0	0	0
C_AM385183	0	0	0	0	0	0	0.642670264	0	0	0	0	0	0	0	0	0	0	0	0	0	0	0	0	0	0	0	0	0	0	0	0	0	0	0	0	0	0	0	0	0	0	0	0	0	0	0	0	0	0
C_AM385198	0	0	0	0	0	0	0	0	0	0	0	0	0	0	0	0	0	0	0	0	0	0	0	0	0	0	0	0	0	0	0	0	0	0	0	0	0	0	0	0	0	0	0	0	0	0	0	0	0
C_AM385199	0	0	0	0	0	0	0	0	0	0	0	0	0	0	0	0	0	0	0	0	0	0	0	0	0	0	0	0	0	0	0	0	0	0	0	0	0	0	0	0	0	0	0	0	0	0	0	0	0
C_AM385206	0	0	0	0	0	0	0	0	0	0	0	0	0	0	0	0	0	0	0	0	0	0	0	0	0	0	0	0	0	0	0	0	0	0	0	0	0	0	0	0	0	0	0	0	0	0	0	0	0
C_AM385209	0	0	0	0	0	0	0	0	0	0	0	0	0	0	0	0	0	0	0	0	0.104753071	0	0	0	0.098796218	0.097767499	0	0.095239791	0	0	0	0	0	0	0	0	0	0	0.110893862	0.107111986	0.098177045	0	0.09736099	0	0	0	0	0	0
C_AM385226	0.997159561	1.475700821	1.764392634	4.42358223	4.182581947	2.365726839	5.105533804	2.941406677	1.59304199	3.320388614	1.988750225	1.331892096	1.784662766	2.051257537	0.276722669	1.927845694	5.356076133	1.786303638	1.975627521	1.722428823	2.81847809	3.757671816	4.555206875	1.100495132	0.81790876	3.64226516	5.027138156	3.153864009	2.742180748	0.528977163	1.999943496	3.955282869	2.453696761	3.960485805	0.911080062	2.399357492	1.305890706	1.621584021	4.590310406	0.886752887	1.625565572	2.417232406	2.216573891	4.851107729	3.530465507	1.269007616	0.502348278	1.882102098	5.996678307
C_AM385232	0	0	0	0	0	0	0	0	0.701231674	0	0	0.938044249	0.523720055	1.03192097	0	0.969836484	2.640578393	0	0	0	0	0	0	0	0	0.712563123	0	0	0	0	0	0	2.356534201	0	0	0	0.383221506	0	0	0	0	0	0	0	0	1.117193822	0.442251398	0	0
C_AM385243	0	0	0	0	0	0	0	0	0	0	0	0	0	0	0	0	0.095035168	0	0	0	0	0	0.080825	0	0	0	0.092915292	0	0	0	0	0	0.098947727	0	0	0	0	0	0.203619642	0	0	0	0	0	0	0	0	0	0
C_AM385250	1.100710746	1.425328341	1.112924585	0.54255047	0.543167882	1.160621543	0	2.361353052	0.439618318	0.458149775	1.097637144	1.176163174	0.656664377	0.323467535	0.916377762	1.520032182	2.837896339	0.73942665	1.246165052	0.380259286	0.717961431	0	0.603389711	0	1.354268158	0	1.849729039	1.740690328	0.275176879	0.973182345	0.275953742	0.935576525	2.46227612	1.366177195	0.603415333	0.294280171	0.720751217	0.298329881	1.520098946	0.489419382	0.897187152	0.667063173	0.222432415	0.334679788	0.649515129	0.233464863	1.663545642	0.923356072	1.103235047
C_AM385253	0	0	0	0	0	0	0	0	0	0	0	0	0	0	0	0	0	0	0	0	0	0	0	0	0	0	0	0	0	0	0	0	0	0	0	0	0	0	0	0	0	0	0	0	0	0	0	0	0
C_AM385268	2.873341305	2.126135219	0	1.416296408	1.417908125	0.302973495	1.176938315	3.082087317	1.836156832	1.674362632	0.764084759	1.228122189	1.371347293	2.026543591	2.870580941	1.269745758	1.481632627	1.544184169	0.32530413	0	0.99957147	2.998475842	2.100151603	1.268442181	1.885460354	0.932913968	0.724291491	2.726382441	2.585999589	1.625878938	2.305155756	0.651271476	0.257105137	1.426530404	2.100240785	2.150963499	2.257774895	0.934527337	1.851793897	1.277600796	1.873643852	0.696531828	1.393552479	0.698929678	1.356417136	0.243778572	2.026541546	0.723110177	1.612761274
C_AM385287	0	0	0	0	0	0	0	0	0	0	0	0	0	0	0	0	0	0	0	0	0	0	0	0	0	0	0	0	0	0	0	0	0	0	0	0	0	0	0	0	0	0	0	0	0	0	0	0	0
C_AM385311	1.797643178	2.128272039	1.817590402	1.417719821	4.257999475	1.137292467	2.945302918	6.556017896	1.723127077	4.489407343	1.434098781	6.146782416	3.431813828	1.267862699	3.591832433	2.383166034	4.943739016	2.254198497	2.442233016	2.484105891	3.752160241	2.91811468	4.992872983	2.222004744	3.538791167	2.334628925	5.437645669	9.665642273	4.314330972	4.323081372	7.210851548	0.814907526	1.930226506	4.640883335	1.05117579	3.460379901	1.883370013	3.507999602	8.937265159	3.516933247	2.930510799	0.871539825	3.777997801	2.623620449	4.243063654	3.660353627	3.622461198	1.809592302	4.03595535
C_AM385312	0	0.378148335	0.129178746	0.503796865	0.378277632	0.269430001	0	0.137042811	0.204108505	0.212712396	0.169872415	0	0	0	0.141820368	0	0.219599121	0.228870154	0	0.176548954	0.111113079	0.444416955	0.093381741	0	0.628767359	0.207406766	0.107350346	0.101022207	0	0.271100796	0	0.144791605	0	0	0	0.136630079	0	0.138510302	0	0	0	0	0.206544385	0.155387044	0.150780298	0.216788801	0	0.214350517	0.102443254
C_AM385332	1.37853947	1.938101295	1.672603422	2.44618131	2.448965016	2.616430069	2.823291333	2.365902865	2.202326836	1.950888252	3.665840171	2.798769787	1.480341659	1.458408538	2.448382459	1.827553144	0.947788116	1.605177956	2.497132281	3.428927669	2.877379144	1.918100153	5.844005675	2.312524068	2.600681948	2.461706511	3.127432046	5.995152141	2.343510224	3.51020684	2.211883558	3.124597257	1.973616312	3.969547611	5.03814986	4.717554958	1.925706526	3.586856369	3.172974678	1.348496563	2.69674751	1.837958262	2.451470931	2.17961018	2.114991459	1.988274939	1.805646844	1.156418973	2.763401853
C_AM385350	0	0	0	0	0	0.225869462	0	0	0	0.178321769	0	0	0	0	0	0.236651717	0	0	0	0	0	0	0	0	0	0	0.179988604	0	0	0	0	0	0	0	0.156574837	0	0	0	0	0	0	0	0	0	0	0	0	0	0
C_AM385353	0	0	0	0	0	0	0	0	0	0	0	0	0	0	0	0	0	0	0	0	0	0	0	0	0	0	0	0	0	0	0	0	0	0	0	0	0	0	0	0	0	0	0	0	0	0	0	0	0
C_AM385381	2.061850101	0.915402311	3.544039383	1.219565898	2.23841519	1.087037468	2.111366285	3.317462862	1.646985055	1.544770135	0.548291369	1.762550001	0.984050363	1.696573237	2.288743689	2.050072222	1.417585107	2.58550721	0.933725975	3.13412553	1.972497302	1.195357804	1.657727735	1.820415579	1.352967228	1.840959192	2.252191698	3.09762616	2.474212863	2.041719732	1.65413194	1.168347245	1.291453181	1.433108066	1.205671367	1.984482998	1.620132418	0.670597426	3.227107272	1.100135786	2.016731927	0.499816787	1.333312458	0.250768717	2.920010376	1.399443558	0.415486904	1.210740671	2.149241764
C_AM385389	0	0	0	0	0	0	0	0	0	0	0	0	0	0	0	0.354446966	0	0	0	0	0	0	0	0	0	0	0	0	0	0	0	0	0	0	0	0	0	0	0	0.285311747	0	0	0	0	0	0	0.646519981	0	0
C_AM385398	1.038573849	1.195436673	1.050098197	2.161451066	0.797230278	1.21678065	1.181684034	0.742683621	1.84356069	1.344891275	0.306866298	1.726304013	1.789939995	1.220829083	0.768574897	2.167271692	4.561994652	1.860492861	0.914524352	2.551417147	1.2043224	0.93662068	1.602551167	2.343344635	1.13583781	1.311346005	1.842270455	3.741080423	4.15428321	0.979460941	1.272947906	1.046236114	1.445594367	1.374991241	0.843483799	1.110670323	0.20150034	1.501272948	0.956191272	1.847163474	0.094059943	0.559472339	1.305893533	0.98244712	1.770452528	2.349710877	1.744039786	3.194514153	2.220705386
C_AM385400	0	0	0	0	0	0	0	0	0	0	0	0	0	0	0	0	0	0	0	0	0	0	0	0	0	0	0	0	0	0	0	0	0	0	0	0	0	0	0	0	0	0	0	0	0	0	0	0	0
C_AM385409	0	0	0	0.122450627	0.122589973	0	0.127195156	0	0.099219412	0	0	0	0	0	0.137880913	0	0.106749573	0	0	0	0.216053208	0	0	0	0.1018836	0	0	0	0	0	0.124562453	0	0	0	0	0.132834799	0.108446364	0	0.114359296	0	0	0	0.200807041	0	0	0	0	0	0
C_AM385414	0	0	0	0	0	0	0	0	0	0	0	0	0	0	0	0	0	0	0	0	0	0	0	0	0	0	0	0	0	0	0	0	0	0	0	0	0	0	0	0	0	0	0	0	0	0	0	0	0
C_AM385419	0	0	0	0	0	0	0	0	0	0	0	0	0	0	0	0	0	0	0	0	0	0	0	0	0	0	0	0	0	0	0	0	0	0	0	0	0	0	0	0	0	0	0	0	0	0	0	0	0
C_AM385439	0	0	0	0	0	0	0	0	0	0	0	0	0	0	0	0	0	0	0	0	0	0	0	0	0	0	0	0	0	0	0	0	0	0	0	0	0	0	0	0	0	0	0	0	0	0	0	0	0
C_AM385459	0	0	0	0	0	0	0	0	0	0.229516265	0	0	0	0	0	0	0	0.123475227	0	0	0	0	0	0	0	0	0	0	0	0	0	0	0	0	0	0	0	0	0	0	0	0	0	0	0	0	0	0	0
C_AM385462	0	0	0	0	0	0	0	0	0	0	0	0	0	0	0	0	0	0	0	0	0	0	0	0	0	0	0	0	0	0	0	0	0	0	0	0	0	0	0	0	0	0	0	0	0	0	0	0	0
C_AM385465	0	0	0	0	0	0	0	0	0	0.194638793	0	0	0.278975062	0	0.259540543	0	0	0	0	0	0	0	0	0	0	0	0	0	0	0.165377392	0	0	0	0	0	0	0	0	0	0	0	0	0	0	0	0	0	0	0
C_AM385473	0	0	0	0	0	0	0	0.154104366	0	0	0	0	0.171418412	0	0	0	0.123469386	0.128682014	0	0.198528945	0	0	0	0.126844218	0.117841272	0	0	0	0	0	0	0	0	0	0	0	0.125431939	0	0.132270993	0.12776008	0	0.174132957	0	0	0	0	0.144752968	0	0
C_AM385476	0	0.273831553	0.124724307	0.24321228	0.121744525	0.390208967	0.252635897	0.661585984	0.197070281	0.205377485	0	0	0.147183395	0.290005376	0.13693001	0.272557495	0.106013369	0.11048904	0.279312856	0.170461059	0.214563186	0	0.270485043	0.32673321	0.202361909	0.100127404	0.20729722	0.390154729	0.246710306	0	0	0	0.22075579	0.244969704	0.09016551	0.131918697	0.323095373	0.133734084	0	0	0.301640508	0.299028319	0.099711083	0.150028871	0.436742931	0.209313325	0	0.10347956	0.296732185
C_AM385482	0	0.50661021	0.346124871	0	0	0.360958853	0	0.367196049	0	0.854920633	0	0	0	0.402399804	0	0.378189825	0.29419978	0.613240603	0	0.94609966	0	1.190782272	0.500418899	0	0	0	0.287637291	1.082726041	0	0.242131493	0	0.387958368	0	0.679820231	0.250220074	0	0.298876103	0.371128081	0.31517203	0.304423539	1.116117989	0	0	0.416348062	0	0	0.689827539	0	0
C_AM385490	18.64231932	23.30139391	15.02840064	16.63948801	19.02043868	13.28176062	12.51170383	12.56547465	19.41905565	16.77731571	22.44229934	25.03488164	16.23163354	19.39666238	23.90971554	19.34294474	26.08899422	19.29278689	23.10232041	21.06154427	21.4714287	21.76182555	20.62289715	16.68180121	19.32057449	12.37137541	16.93413909	29.97940692	26.57782324	19.42252652	19.57911232	19.41431098	25.02158057	15.13377977	12.06122432	16.83821401	17.26588302	16.38713429	13.80042881	14.67396492	21.56092364	12.82452439	17.41081896	13.02187204	14.71700652	11.96918451	30.07854533	18.1745086	16.76606502
C_AM385492	3.846569811	2.466774088	1.42605928	2.907214884	1.138900397	1.48717635	1.444280486	2.338078067	0.716940268	0.320212208	1.193368937	1.233074295	0.458958973	1.808635678	2.419587639	1.841472679	4.628110517	1.148452383	2.467764126	2.126180956	2.787783333	1.635369441	0.281149328	1.245255603	4.627487375	3.642627791	5.279020601	5.576136131	3.461902675	6.892502917	4.114579091	3.19683257	2.06513481	2.418966073	3.467655619	2.742395859	4.030006802	2.50212158	1.652676273	2.280448733	0.627066289	0.466226949	0.518211719	2.962935758	2.875093848	3.807401884	0.516752529	4.409935362	2.775881732
C_AM385493	0	0	0	0	0	0	0	0	0	0	0	0	0	0	0	0	0	0	0	0	0	0	0	0	0	0	0	0	0	0	0	0	0	0	0	0	0	0	0	0	0	0	0	0	0	0	0	0	0
C_AM385498	0	0.111454246	0	0.296974994	0.445969419	0.317643791	0.46272259	0.484698784	0.120316592	0	0.200270637	0.482845934	0.718874686	0.177055914	1.337589996	0	0.258895806	0	0.170527849	0.624425775	0.916975301	0.349296133	0.110092158	0.265972297	0.370641812	0.611304153	0.379681224	0.952798916	0.75311567	0.213075713	0.302096728	0.341403363	0	0.299120902	0.110096833	0	0.26301097	0.163296356	0.693378467	0.535785429	0.122772979	1.095387948	0	0.183193147	0	0.127791293	0.151762059	0.379061966	0.120775205
C_AM385501	0	0	0	0	0	0	0	0	0	0	0	0	0	0	0	0	0	0	0	0	0	0	0	0	0	0	0	0	0	0	0	0	0	0	0	0	0	0	0	0	0	0	0	0	0	0	0	0	0
C_AM385523	0.726357345	0.895782859	1.713640223	0.835399201	1.194785527	1.148838583	1.115701676	1.038835522	0.096701153	0.604664678	0.482886053	0.517432192	1.011107585	0.56921529	1.343813977	0.802453538	0.936361736	0.86746048	0.27411414	0.501865048	0.736993685	1.122948651	0.530901268	1.175723564	0.297893165	0	0.50859724	1.818741586	1.694828834	0.85626873	0.849806786	0.685983916	0.758264389	0.9616408	0.353949208	1.16517022	1.268327014	1.706184428	2.674962612	0.430622806	1.184104871	1.467313241	0.587131248	0.29447291	1.571584829	1.129796121	0.609872909	0.71087481	0.485348752
C_AM385526	0	0	0	0	0	0	0	0	0	0	0	0	0	0	0	0	0	0	0	0	0	0	0	0	0	0	0	0	0	0	0	0	0	0	0	0	0	0	0	0	0	0	0	0	0	0	0	0	0
C_AM385536	0.325209993	1.323519174	1.972911764	1.28239202	3.049146973	1.543099097	1.332080183	2.093017478	2.078195687	2.571886237	0.432402511	2.953773425	1.746130275	2.293678882	0.7219946	2.155682003	2.235918328	0.873867859	1.65683308	1.348192015	2.121249681	2.828107896	2.971237212	1.29208133	2.934247676	1.319861239	2.18604341	3.98578524	3.90250847	0.690074754	0.978381449	1.474241797	1.309483209	1.614573049	1.307399889	1.738928284	1.13572919	1.410286709	2.545014144	1.301410629	1.325390111	1.970868467	2.102997377	1.582122634	1.151413182	1.793434628	2.129842527	1.227643869	2.868411123
C_AM385539	0	0.157561806	1.507085375	0.629746081	0	0	1.090244198	0	1.530813787	2.658904945	0	1.592720964	0.762199723	0	7.563752954	3.528646137	6.404974376	5.721753839	1.205367982	0	2.407450035	1.234491542	3.890905872	1.504010014	11.35274399	2.246906632	2.504841408	8.418517211	7.239772658	7.229354563	3.843641406	0	0	5.920101178	3.424142565	3.415751986	0.185908052	0	0	0.189358689	2.777007852	0	0	6.474460186	4.272108435	0.722629337	0	0.357250861	1.878126331
C_AM385551	0	0	0.279305398	0	0	0	0	0.296308781	0	0	0	0.295176086	0	0	0	0	0	0	0	0	0	0	0	0	0	0	0	0	0	0	0	0	0	0	0	0	0	0	0	0	0.225162799	0	0	0	0	0	0	0	0
C_AM385552	8.905539474	5.69615847	8.088660747	9.969651043	8.342325272	6.207121545	9.119409694	4.371492201	7.837077618	6.031338811	11.43950947	6.935392554	4.142249972	6.564889628	3.686132769	7.337201756	5.707724001	6.083890158	5.468403602	3.33729669	4.725822075	4.550429583	3.640705849	5.463935114	5.447548428	7.473644651	7.482817369	1.312862431	3.924463511	5.017843146	4.843745006	8.210966969	4.997277695	6.744419063	6.509417167	8.555233665	3.821704763	9.81845177	9.032936774	6.040302498	4.552183758	7.683892251	5.124392344	7.526764854	4.631563575	5.762740284	2.585397939	6.077786804	7.382830318
C_AM385553	1.425223077	3.269250549	5.187736112	2.529020119	5.767101215	3.756992047	4.52429624	4.433416836	2.846134532	1.542376733	2.46348841	3.045840888	3.571103085	2.680527778	2.056677845	4.093791852	3.429595841	4.085013099	2.097628424	2.363364489	3.22272196	5.618657919	5.208543319	1.887502607	4.559189616	3.586236513	4.071614718	10.93132721	5.415831808	2.621001057	2.572636479	2.422807734	2.933149641	2.264261805	2.187681088	2.286240373	3.110812023	2.781242713	4.592596417	1.013936568	3.833598489	1.55470899	1.036836356	2.42676181	3.868625965	2.539279185	2.297592919	2.749835314	4.456893777
C_AM385557	3.73052804	3.84486017	2.82894238	2.495530095	2.76135627	2.528728502	2.319357489	2.715336145	2.979908155	1.996406841	3.01151842	5.12518031	1.907628357	3.602115191	2.809997606	2.50225037	3.206065386	2.506064251	3.167626249	1.472885131	2.896802793	6.024870453	5.745498548	1.176320681	2.732074186	3.136206593	5.709359186	4.530008814	5.196077386	1.225086155	2.404959986	2.264896615	2.503543318	2.645855275	1.071240132	0.997374137	2.093802417	3.755512092	3.311947424	2.014184048	2.714951811	3.068242157	1.615430946	3.402889465	1.415144693	1.356443895	2.550563462	2.347078284	3.632252447
C_AM385569	0	0.217863239	0	0.580506676	0	0	0	0.631637648	0	0.245100703	0.391475524	0	0	0	0	0.325274376	0.253036025	0	0	0.406861788	0	0	0	0	0	0	0	0.232808377	0	0	0	0	0	0	0	0	0	0	0.271073886	0	0	0	0	0	0	0	0	0.24698825	0
C_AM385576	0	0	0	0	0	0	0	0	0	0	0	0	0	0	0	0	0	0	0	0	0	0	0	0	0	0	0	0	0	0	0	0	0	0	0	0	0	0	0	0	0	0	0	0	0	0	0	0	0
C_AM385580	3.974788805	3.812606674	3.125806704	4.2086734	1.888793663	2.638861739	3.31649593	3.474007062	1.76390066	5.269665108	2.348853147	4.561867454	1.40520772	3.980114933	5.719504549	4.391204081	3.289468321	3.428343041	4.000035968	3.458325197	1.664409901	5.803634311	7.854826274	3.509356699	4.105531728	2.987340252	1.979133952	5.121784298	4.858060955	4.581566266	6.790960398	1.835218698	3.688347768	4.239084794	6.563900675	4.565581255	8.225857505	3.192006954	4.472719121	3.141951587	3.959807493	1.784325361	2.736925599	2.506655203	4.51720398	1.873483467	3.708177872	3.210847247	3.06908186
C_AM385596	0.694623286	2.055952115	2.106993146	0.684772438	0.685551695	0.732431071	0	0	0.554858072	1.156494578	0	0	2.486399097	1.633039981	0	0	1.790905457	0.622171291	1.572829677	0.95987781	1.208219883	1.610831682	1.015413105	1.226571274	1.709270491	0	0.583652367	2.196987793	0.694621249	0	0	0	0	1.379441051	0.507728112	0	0.606457334	1.506131437	0	0	1.698558201	0.841924394	0	0	0	0	1.399747143	2.330801735	0.556973034
C_AM385618	0	0	0	0	0	0	0	0	0	0	0	0	0	0	0	0	0	0	0	0	0	0	0	0	0	0	0	0	0	0	0	0	0	0	0	0	0	0	0	0	0	0	0	0	0	0	0	0	0
C_AM385646	0	0	0	0	0	0	0	0	0	0	0	0	0	0	0	0	0	0	0	0	0	0	0	0	0	0	0	0	0	0	0	0	0	0	0	0	0	0	0	0	0	0	0	0	0	0	0	0	0
C_AM385650	2.606946504	2.679188611	3.221623798	2.998305229	4.002289655	2.596127136	3.262787494	1.39816957	3.470670935	4.46093202	2.695950879	4.797507683	3.801741129	3.064429276	2.893824511	2.720057589	2.987259304	2.983651395	2.951443543	3.40231993	1.511497749	3.694478331	2.223014723	3.452525012	4.870613552	3.879430199	4.502629899	3.893649418	2.172449047	3.175647652	3.340492666	4.595814508	2.33268264	5.320900654	2.54069614	4.336760416	3.287637128	3.611361714	6.133732589	2.833480632	3.541528233	2.106515285	1.873115073	3.699092394	1.709250338	1.843143653	2.334800902	2.4298844	4.529070195
C_AM385662	0	0	0	0.335864577	0	0	0	0	0	0	0	0	0	0	0	0	0	0	0	0	0	0.395037293	0	0	0	0	0	0	0	0	0	0	0	0	0	0	0	0	0	0	0	0	0	0	0	0	0	0	0
C_AM385668	1.109243387	0.820787085	0.84116393	1.230201647	1.231601592	0.292404652	0.567941163	0.446185896	0.664539319	1.26967864	0.737430639	1.037120628	0.496316099	0.814937587	0.769567888	0.306363075	0.476649256	0.37257932	0.156978156	1.532828131	0.482351349	0.482312975	0.709411675	0.734516518	0.682383181	0.450185229	0.815529761	1.863820555	1.525205184	0.490363197	0.278092918	0.471414528	0.37220453	0.413030315	1.216185943	0.444842119	1.210564059	0.300642515	1.40422577	0.493213331	1.017159853	0.336117103	0.560391743	0.67454841	0.65455013	0.705824004	0.279406891	0.465256936	0.222357451
C_AM385669	0	0	0	0	0	0	0	0	0	0	0	0	0	0	0	0	0	0	0	0	0	0	0	0	0	0	0	0	0	0	0	0	0	0	0	0	0	0	0	0	0	0	0	0	0	0	0	0	0
C_AM385677	10.06946497	9.803845733	10.18119898	11.49403218	9.41490995	3.35290668	11.39668601	6.253212712	10.1600678	5.294175178	11.97915105	11.32601575	8.852808635	6.229745113	7.647794654	8.196914284	7.287437512	12.34203495	9.600086324	9.520565836	5.991875643	7.988531934	7.747225915	3.743313813	10.43288063	5.592300952	11.13262848	8.800156658	7.419584005	20.99190362	11.16079579	9.609872453	2.371080708	13.1557804	5.423288427	10.76847441	6.015158301	5.745612517	12.19832487	8.011976548	10.36749598	8.35064269	8.567767093	16.7587805	7.505508152	4.49636032	5.339776136	6.224103893	11.89859429
C_AM385678	0	0	0	0	0	0	0	0	0	0	0	0	0	0	0	0	0	0	0	0	0	0	0	0	0	0	0	0	0	0	0	0	0	0	0	0	0	0	0	0	0	0	0	0	0	0	0	0	0
C_AM385682	0	0	0	0	0	0	0	0	0	0	0	0	0	0	0	0	0	0	0	0	0	0	0	0	0	0	0	0	0	0	0	0	0	0	0	0	0	0	0	0	0	0	0	0	0	0	0	0	0
C_AM385683	0	0	0	0	0	0.137164364	0	0.279068997	0.103909784	0	1.210727031	0	0	0	0.43319676	0	0	0	0	0	0	0	0	0	0	0	1.202323876	0.102858974	0	0	0	0	1.513180597	0	0	1.112914102	0	0	0.239530743	0	0	0.946016864	1.051498689	0	1.074652304	0	0	0.109123899	0.834446872
C_AM385695	0	0	0	0	0	0	0	0	0	0	0	0	0	0	0	0	0	0	0	0	0	0	0	0	0	0	0	0	0	0	0	0	0	0	0	0	0	0	0	0	0	0	0	0	0	0	0	0	0
C_AM385722	0	0	0	0	0	0	0	0	0	0	0	0	0	0	0	0	0	0	0	0	0	0	0	0	0	0	0	0	0	0	0	0	0	0	0	0	0	0	0	0	0	0	0	0	0	0	0	0	0
C_AM385751	0	0	0	0	0	0	0	0	0	0	0	0	0	0	0	0	0	0	0	0	0	0	0	0	0	0	0	0	0	0	0	0	0	0	0	0	0	0	0	0	0	0	0	0	0	0	0	0	0
C_AM385771	0	0	0	0	0	0	0	0	0	0	0	0	0	0	0	0	0	0	0	0	0	0	0	0	0	0	0	0	0	0	0	0	0	0	0	0	0	0	0	0	0	0	0	0	0	0	0	0	0
C_AM385774	0	0	0	0	0	0	0.169593542	0	0	0	0	0	0	0	0	0	0	0	0	0.228859756	0	0	0	0	0	0	0	0	0	0	0	0	0	0	0	0	0	0	0	0.147278981	0	0	0	0	0	0	0	0	0
C_AM385779	0	0	0	0	0	0	0	0	0	0	0	0	0	0	0	0	0	0	0	0	0	0	0	0	0	0	0	0	0	0	0	0	0	0	0	0.16074127	0	0	0	0	0	0	0	0	0	0	0	0	0
C_AM385789	0	0	0	0	0	0.391559171	0	0	0	0	0	0	0	0	0	0	0	0	0	0	0	0	0.090473659	0	0	0	0	0	0	0	0	0	0	0	0	0	0	0	0	0	0	0	0	0	0	0	0.124717955	0.103837621	0
C_AM385806	0	0	0	0	0	0	0	0	0	0	0	0	0	0	0	0	0	0	0	0	0	0	0	0	0	0	0	0	0	0	0	0	0	0	0	0	0	0	0	0	0	0	0	0	0	0	0	0	0
C_AM385810	0	0	0	0	0	0	0	0	0	0	0	0.156982764	0	0	0	0.162303231	0	1.315885893	0	0	0	0	0.859035317	0.259418565	0	0	0.123441876	0	0	0.415650776	0	0.998972881	0.92019354	0	0	0	0	0	0.676293166	0.391937493	0.598738859	0.35613229	1.187524186	0	0.173381862	0	0	0	0
C_AM385820	0	0	0	0	0	0.199577779	0.581463572	0	0.151191485	0	0	0.202250281	0	0.222490897	0	0	0	0.169533447	0	0	0.164611968	0.877860652	0.13834332	0	0	0	0.15903755	0	0.189275102	0	0	0	0	0.18793972	0	0.202414932	0	0.410400894	0.174261784	0	0	0	0.152995841	0	0	0.160584297	0.572118872	0	0.455303353
C_AM385821	0.495129401	0.36637209	1.501870547	0.488107689	0	0.261039447	0.253510069	0.796650251	1.582017478	0.412176268	0	0.52906994	1.181541439	0.873026564	3.022883966	0.820501801	1.276562367	2.217427093	0.560558674	0.68420356	1.291833716	1.435256602	0	0.21857585	0.812248492	1.004738659	1.456101579	3.523542705	2.970767693	0.350210948	0.744788646	0	0.664558953	0.9832694	0	0.264750327	0.216142233	0.536787329	0.91170871	0.440308094	0.605368494	0.900189058	1.600897658	0.602192006	0.292169435	0.630112778	0.748307728	4.361180064	0.39701192
C_AM385827	1.358472123	0.670136291	0	0.892804571	1.117275706	0.477470888	1.159246995	0.485721356	0.180855637	0	0	1.209661492	0.270146737	1.064576697	0.251327234	0.500263756	0.5837445	0.608389016	0.256331419	0.938614694	0.196909253	0.787574351	0.330973259	0.199900065	0.557135635	0.551334441	0.570723359	1.253186866	0.679234069	0	0.227050547	0	0.202592339	0.449627938	0.330987314	0.968517019	0.395348769	0.736383883	0.625357161	0.402686833	0.922739951	0.274424723	0.183014012	0.275369446	0	0.384182686	0	0	0.544635023
C_AM385828	0.260167995	0.770047519	0.263054902	0	0.513540543	0.274328728	0	0.558137994	0.207819569	0	0.691844018	0.278002205	0	0	0.28879784	0.287424267	0.447183666	0.233031429	0.294548103	0.359517871	0.226266633	0	0.380318363	0	0	0	0.655813023	0.617153844	0.520334463	0.368039869	0.26090172	0.294848359	0	0.774995063	0	0.278228525	0.227145838	0.282057342	0.239530743	0	0.212062418	0.315338955	0	0.632849054	0	0	0	0	0
C_AM385839	0	0	0	0	0	0	0	0	0	0	0	0	0	0	0	0	0	0	0	0	0	0	0	0	0	0	0	0	0	0	0	0	0	0	0	0	0	0	0	0	0	0	0	0	0	0	0	0	0
C_AM385851	0.477770941	0.795437233	0.845376771	0.58874425	0.825179921	1.385382977	0.733867213	2.306162831	0.858686866	1.093746541	0.794061373	0.893412761	0.570059225	1.684839246	0.265173309	1.187604443	1.437109443	0.748890653	0.540906366	1.320432914	0.415514684	1.523432634	1.222225123	0.632738771	1.371601585	0.581708459	1.605774792	3.872236831	2.62773247	7.181078406	1.557134637	1.489008826	0.534383799	0.711598138	3.317609066	0.383202894	0.834258503	0.647460509	0.769777429	0.318653688	0.681502762	0.723858202	0.772386349	0.871620149	0.845779299	0.405348009	1.20345539	0.400788946	0.861959937
C_AM385856	0	0	0	0	0	0	0	0	0	0	0	0	0	0	0	0	0	0	0	0	0	0	0	0	0	0	0	0	0	0	0	0	0	0	0	0	0	0	0	0	0	0	0	0	0	0	0	0	0
C_AM385859	0	0.354118843	0	0.707674526	0	0.252309031	0	0.77000643	0.191138399	0.199195554	0	0.511375293	0	0	0	0	0.205644662	0	0	0	0	0	0	0	0	0.194227072	0.603172513	0	0	0	0.239959776	0.271181601	0	0.475192068	0	0	0	0	0.44060839	0	0.390081371	0	0	0	0	0	0.241093571	0.200729581	0
C_AM385864	0	0	0	0	0	0	0	0	0	0	0	0	0	0	0	0	0	0	0.551025363	0	0	0	0	0	0	0	0	0	0	0	0	0	0	0	0	0	0	0	0	0	0	0	0	0	0	0	0	0	0
C_AM385884	2.069518138	0.54690875	0.149463012	0	0.291784399	0.467605787	0.151372748	0.31712386	0.236158601	0	0.393093192	0.473867394	0	0.347527103	1.148627773	0	1.397448955	0.264808442	0	0.408543035	0.642802934	0.342800957	0.540224948	0.391539797	0	0.599936927	0.124207012	0.935081581	0.443466872	0.104556781	0.592958454	0.335054954	0.132271031	0.146779368	0.43219831	0	0.129060135	0.160259853	0.952679091	0.525822476	1.084410091	0	0.119488487	0.539359989	0.174456543	0	0	1.240044312	0
C_AM385887	0	0	0	0	0	0	0	0	0	0	0	0	0	0	0	0	0	0	0	0	0	0	0	0	0	0	0	0	0	0	0	0	0	0	0	0	0	0	0	0	0	0	0	0	0	0	0	0	0
C_AM385888	0	0	0	0	0	0	0	0	0	0	0	0	0	0	0	0	0	0	0	0	0	0	0	0	0	0	0	0	0	0	0	0	0	0	0	0	0	0	0	0	0	0	0	0	0	0	0	0	0
C_AM385895	0	0	0	0	0	0	0	0	0	0	0	0	0	0	0	0	0	0	0	0	0	0	0	0	0	0	0	0	0	0	0	0	0	0	0	0	0	0	0	0	0	0	0	0	0	0	0	0	0
C_AM385902	0.147822724	0.32814525	0.149463012	0.291452732	0	0	0	0	0.236158601	0.246113516	0.786186384	0.473867394	0	0	0.164089682	0	0.254081628	0.132404221	0	0.204271517	0.38568176	0.342800957	0	0	0	0.239974771	0.124207012	0.350655593	0.295644581	0	0.148239613	0.335054954	0.132271031	0.146779368	0	0	0	0.160259853	0.272194026	0	0.36147003	0.537509582	0.477953949	0	0	0.250830018	0.297880074	0.372013294	0.237058771
C_AM385910	0	0	0	0	0	0	0	0	0	0	0	0	0	0	0	0	0	0	0	0	0	0	0	0	0	0	0	0	0	0	0	0	0	0	0	0	0	0	0	0	0	0	0	0	0	0	0	0	0
C_AM385918	0	0	0	0	0	0	0	0	0	0	0	0	0	0	0	0	0	0	0	0	0	0	0	0	0	0	0	0	0	0	0	0	0	0	0	0	0	0	0	0	0	0	0	0	0	0	0	0	0
C_AM385922	0	0	0	0	0	0	0	0	0	0	0	0	0	0	0	0	0	0	0	0	0	0	0	0	0	0	0	0	0	0	0	0	0	0	0	0	0	0	0	0	0	0	0	0	0	0	0	0	0
C_AM385928	1.026487783	0.987417461	0.726514614	0.708351403	0.709157493	1.731773895	1.6818229	1.761698116	0.901942892	0.854511776	0.545931434	0.987167083	0.857337995	0.723973248	0.683667771	0.907221503	1.323265868	1.379131485	1.162133836	0.709235398	0.892730617	1.428255351	1.125404051	0.99691912	2.10491225	1.083157286	1.552498548	0.730490561	1.950321067	0.871256504	1.338197486	0.697991095	0.734796891	1.630788273	1.275512086	1.207519784	0.716959603	0.667711067	1.984634205	0.730267083	1.924382773	0.622081869	0.99568025	1.373291526	2.180581637	0.609621306	0.517123227	0.861092463	3.53921602
C_AM385934	0.490042455	0	0.990960247	0	0.483642634	0.516715071	0	0.525643659	0	0	0	0	0	0	0	0.541381325	0	0.438929062	0	0	0	0.568204326	0	0	0.803903473	0.795532801	0	1.162447308	0	0.69322578	0	0	0	0.973167317	0.35819175	0.524060579	0	0.53127239	0.45117092	0	0.399432636	0	0	0	0	0	0	0	0
C_AM385947	0	0	0	0	0	0	0	0	0	0.5618818	0	0	0	0.793410934	0	0	0	0	0	0	0	0	0	0	0	0	0	0	0	0	0	0	0	0	0	0	0	0	0	0	0	0	0	0	0	0	0	0	0
C_AM385955	1.055253665	0.858920998	0.320088929	0.416115405	0.312441702	0.222538054	0.540298009	0.905533619	0.42146299	0.175691654	0.701537997	0.225518013	0	0.248087195	0.468551068	0.699483836	0.272069708	0.189037295	0.119470101	0.29164429	0.917748141	1.101210154	0.154258923	0.559012572	0.346223915	0.428273558	0.532001715	0.584081194	0.949725513	0.522475477	0.529114844	0.478367545	0.377694272	0.314341655	0.694194631	0.112850803	0.184262848	0.228807578	0.582928799	0.093841474	0.602094623	0.383708905	0.597089963	0.385029845	0.747229794	0.716234387	0.425291905	0.354089349	1.099980667
C_AM385958	0	0	0	0	0	0	0	0	0	0	0	0	0	0	0	0	0	0	0	0.585014287	0	0	0	0	0	0	0	0	0	0	0	0	0	0	0	0	0	0	0	0	0	0	0	0	0	0	0.426550165	0	0.339456938
C_AM385966	0	0	0	0	0	0	0	0	0	0	0	0	0	0	0	0	0	0	0	0	0	0	0	0	0	0	0	0	0	0	0	0	0	0	0	0	0	0	0	0	0	0	0	0	0	0	0	0	0
C_AM385972	0	0	0	0	0	0	0	0	0	0	0	0	0	0	0	0	0	0	0	0	0	0.26169663	0	0	0	0	0	0	0	0	0	0	0	0	0	0	0	0	0	0	0	0	0	0	0	0	0	0	0
C_AM385974	0	0	0	0.347446114	0.231894334	0	0	0.252032756	0.187685982	0.097798803	0.15620452	0.376603972	0	0	0.130409534	0.129789283	0.60579068	0.526138284	0	0	0.204345892	0	0.515209605	0.103724829	0.385451255	0.286078298	0.197425924	0.650257881	0.469924392	0.332384118	0.70687658	0.133141706	0	0.11665224	0.171743828	0.125636855	0.10256996	0.127365795	0.648974919	0	0	0	0.189925872	0.428653916	0.13864855	0	0.118369422	1.084071579	0.376802775
C_AM385986	0	0.790160701	1.799504925	0.701806578	2.810420881	3.002602997	1.093498658	4.199918986	0.852990767	1.1852631	0.946552761	1.901756376	0.849416607	0.418415717	0.790242846	1.17972647	0.305909224	2.231768662	1.611954793	1.475633051	1.54784388	2.889078713	3.642352482	2.199895244	1.167859772	1.73354909	0.299085541	1.688729423	0.711900384	0.755305701	0.356955089	0.806798993	0	1.060316629	3.122148988	1.903304589	1.553858344	1.929496741	0.983148572	0.949619696	1.160540595	0.862867787	0.575447044	1.298757386	0.840168823	0.6039887	0.358641681	0.298597735	1.427070211
C_AM385987	7.275884592	5.383806809	13.48713692	6.774217734	17.15428508	24.2943662	22.35185392	20.81192521	7.426320747	7.402872071	5.374494488	6.046940611	8.199029789	5.226650561	6.281760928	5.358757523	2.779107526	5.792871683	5.949206038	10.05431333	7.030884067	7.030324714	20.09026381	6.423907179	11.93592275	14.10834725	6.113511232	3.515801086	8.488507124	12.00808046	8.917827141	6.413368268	3.978593053	24.0817675	30.1366754	21.18152192	21.52752221	2.191123418	30.51648731	3.59460563	4.942132619	9.798668085	2.287158165	22.61452127	25.28338551	11.3171103	4.479981674	7.120796827	16.85394106
C_AM385995	0	0	0	0	0	0	0	0	0	0	0	0	0	0	0	0	0	0	0	0	0	0	0	0	0	0	0	0	0	0	0	0	0	0	0	0	0	0	0	0	0	0	0	0	0	0	0	0	0
C_AM385998	0	0	0	0	0	0	0	0	0	0	0	0	0	0	0	0	0	0	0	0	0	0	0	0	0	0	0	0	0	0	0	0	0	0	0	0	0	0	0	0	0	0	0	0	0	0	0	0	0
C_AM386005	1.453534507	0.956040938	2.12284712	1.432921106	1.115762466	0.851471787	0.826912078	2.598554431	0.903053431	1.075566063	0.858948555	0.517724196	2.312407286	0.759382023	2.151315739	2.49793099	1.110388334	1.301925027	1.279921216	3.570832124	1.685507648	2.247164739	1.888714218	1.425923715	1.457188462	1.573107752	1.764132097	5.618932661	3.230067206	2.056204684	1.457633761	1.281225941	1.300615377	1.924366974	2.833191632	2.418013144	2.397080795	0.700368117	1.338236092	1.005353584	1.842980381	0.783008691	1.04437793	1.571408486	1.906026336	1.918311739	2.278143769	2.167698228	2.071989976
C_AM386018	0	0	0	0	0	0	0	0	0	0	0	0	0	0	0	0	0	0	0	0	0	0	0	0	0	0	0	0	0	0	0	0	0	0	0	0	0	0	0	0	0	0	0	0	0	0	0	0	0
C_AM386021	0	0	0	0	0	0	0	0	0	0	0	0	0	0	0	0	0	0	0	0	0	0	0	0	0	0	0	0	0	0	0	0	0	0	0	0	0	0	0	0	0	0	0	0	0	0	0	0	0
C_AM386022	0	0	0	0	0	0	0	0	0	0	0	0	0	0	0	0	0	0	0	0	0	0	0	0	0	0	0	0	0	0	0	0	0	0	0	0	0	0	0	0	0	0	0	0	0	0	0	0	0
C_AM386032	0	0	0	0	0	0	0	0	0	0	0	0	0	0	0	0	0	0	0	0	0	0	0	0	0	0	0	0	0	0	0	0	0	0	0	0	0	0	0	0	0	0	0	0	0	0	0	0	0
C_AM386037	0.138387231	0.102399936	0.13992282	0.272849366	0.273159863	0.437758609	0.425131973	0.296881912	0.442169295	0.576010355	0.368002137	0.295747026	0.330237404	0	0.153615872	0.305770497	0.118931826	0	0.156674523	0.19123291	0.481418367	0.481380067	0.505742504	0.488730527	0.794573839	0.224657232	0.23255781	0.437697761	0.27677365	0.489414719	0.13877751	0.156834234	0	0.412231417	0.101152796	0.295987793	0.724933525	0.750152505	0.509639879	0.24612967	0.563995792	0	0.223723125	0	0.163321019	0.117409796	0.557732904	0.232178509	0.11096368
C_AM386044	0	0	0	0	0	0	0	0	0	0	0	0	0	0	0	0	0	0	0	0	0	0	0	0	0	0	0	0	0	0	0	0	0	0	0	0	0	0	0	0	0	0	0	0	0	0	0	0	0
C_AM386053	2.286250704	2.189279837	1.903686789	2.916718693	3.318224842	1.843468429	2.478871018	3.173622993	2.148510579	2.35103174	1.966943754	2.730378796	2.086020295	1.422770735	3.134976553	1.040022019	2.542726669	2.16824356	1.979341107	3.345138083	1.75441703	2.027165058	1.474448541	1.187376327	3.860852206	3.384005131	4.52001457	5.423297403	2.958668702	3.043938763	2.562427604	2.743419885	2.647409663	2.136577869	2.457518588	1.582032499	1.878649787	3.353407306	3.095439583	2.033114349	3.178943199	2.445062384	1.521905997	1.635653099	2.063309337	1.255093059	2.439033085	3.497297905	2.372370102
C_AM386056	1.240685523	0.612031988	0.418150855	0.407696885	0.408160836	0.872143356	2.1174685	0.443606787	0.330349025	0.344274397	1.099752051	1.325733057	0.49344722	1.458408538	0.459071711	0.913776572	0	1.111277046	1.404636908	0	0.359672393	1.438575115	3.022761556	1.825676896	1.356877538	0.335687251	0	0.654016597	0.827121256	0.87755171	0.414728167	0.937379177	0.370053059	0	1.209155966	0	1.444279894	0.896714092	1.523027846	1.10331537	0.337093439	1.503784033	0	1.508960894	0	0	0.833375466	0.693851384	0.331608222
C_AM386057	1.726977205	1.825543688	1.746140297	2.432122797	0.730467151	1.560835869	1.263179484	0.529268788	2.167773088	0.821509941	0.656058982	1.845359462	0	1.45002688	0.273860021	3.815804926	1.272160428	1.104890396	0.837938569	0.340922119	0.643689559	2.002430418	0.901616809	0.87128856	0.404723817	1.001274043	2.487566639	2.145851008	1.973682445	0.698006647	0.247406803	0.279597582	0.44151158	0.734909112	0.540993057	3.693723527	0.646190746	1.069872676	0.908564887	0.877579581	0.603281016	2.392226553	1.196532991	1.200230964	0.291161954	1.255879951	0.248575786	0.827836478	0.59346437
C_AM386058	1.031916324	0.763568754	1.043366798	0.339094044	1.357919704	0.362694232	1.408930963	2.213768486	0.549522898	1.718061656	0.45734881	1.470203967	0	0.808668837	0.381824067	0.760016091	1.47807101	1.23237775	0	0	0.598301192	0.398835729	1.257061897	0	0.846417599	0.837604248	0.867060487	0	1.719855496	0.243295586	1.034826532	0	0.307784515	2.73235439	0.502846111	0.735700428	0.300313007	0.745824702	0.950061841	1.223548455	0.56074197	1.667657934	1.112162075	3.346797881	0.811893911	0.583662157	0.693144018	0.577097545	0.551617524
C_AM386059	0.2345777	1.041457711	0.474361298	2.3125102	2.315141791	1.236727874	1.441267084	0.251619588	0.1873783	0.390553907	1.87138136	0.751973177	0.559779469	0.551485633	0.52078299	1.036612111	1.612793548	0.210110305	0.796728476	0.972466372	0.816043593	1.631957343	1.028729998	1.035547879	1.154458102	1.142437269	0.788409099	2.225800747	1.407462071	0.331839226	0.470478511	1.86092817	1.679191584	0.698766041	0.342924561	0	1.433625371	2.034511973	2.591644104	0.208604982	1.338426735	3.127542092	0.568843553	1.711804818	1.107370055	0.995096136	1.181753735	0.787123209	1.316647729
C_AM386060	0	0	0.817402237	0	0	0	0.413923221	0	0	0	0	0	0	0	0	0	0	0	0	0	0	0	0	0	0	0	0	0.319618281	0	0	0	0	0	0	0	0	0	0	0.372152284	0	0	0	0	0	0	0	0	0	0.324114251
C_AM386075	0	0	0	0	0	0	0	0	0	0	0	0	0	0	0	0	0	0	0	0	0	0	0	0	0	0	0	0	0	0	0	0	0	0	0	0	0	0	0	0	0	0	0	0	0	0	0	0	0
C_AM386076	0	0.255752497	0.698938145	0	0	0	0	0	0	0.575453824	0	0	0	0.81257545	0.383668628	0	0.89112687	0	0	0	0	0.400762472	0	0	0	0	0	0	0	0	0.346608565	0	0.309271397	0	0	0	0.301763794	0	0.318217171	0	0	0	0.27938371	0	0	0	0.34824627	0	0
C_AM386080	0	0	0	0	0	0	0	0	0	0	0	0	0	0	0	0	0	0	0	0	0	0	0	0	0	0	0	0	0	0	0	0	0	0	0	0	0	0	0	0	0	0	0	0	0	0	0	0	0
C_AM386090	0	0	0	0	0	0	0	0	0	0	0	0	0	0	0	0	0	0	0	0	0	0	0	0	0	0	0	0	0	0	0	0	0	0	0	0	0	0	0	0	0	0	0	0	0	0	0	0	0.656888044
C_AM386091	0	0	0	0.126855326	0	0.135684173	0	0	0	0	0	0	0.153536635	0	0	0.142161283	0	0	0	0	0	0	0	0	0.105548478	0	0	0.101748985	0	0	0	0	0	0	0	0	0	0	0	0	0.104886987	0	0	0	0	0	0	0.215892607	0.103180256
C_AM386100	1.165722175	1.725157375	1.473321752	1.580136807	2.588620862	1.536464365	1.790576214	1.875616477	1.396750666	1.334326229	1.743700554	1.86844659	1.21703581	1.712862709	1.45575286	1.28784804	2.128903907	2.479815106	0.989825601	0.604077889	2.914738191	1.858525759	1.065046332	1.415178465	2.629468386	0.473107084	2.081416078	0.921750479	0.874289067	0.618396928	1.461262177	1.981669218	0.912697055	1.736241486	1.278109871	1.402475764	0.763321044	0.789875448	2.146507676	1.166233558	1.187722299	0.706462017	1.766774782	1.240564591	2.23560197	1.607151194	2.349066488	1.222365472	1.635753797
C_AM386103	2.448348998	2.012956919	2.337987958	2.011356305	1.879402176	2.0079194	1.392859507	1.7508131	1.629763728	0.566154665	1.44682209	3.052210517	1.298347817	2.718111223	2.264811959	0.601077365	0.584484354	0.609160105	1.539937801	1.127765184	1.30124822	2.523432141	2.684281222	1.200920544	1.22725188	1.766506297	2.742944203	5.054951475	2.312322826	0.962081406	1.500432893	1.69565834	1.703932524	1.755771452	1.193064537	1.89100186	1.662569346	2.211951587	2.12890917	0.362877488	1.773906157	1.64863522	1.209423397	0	0.963159316	0.807806179	1.50752235	1.825646987	0.981585556
C_AM386107	0	0	0	0	0	0	0	0	0	0	0	0	0	0	0	0	0	0	0	0	0	0	0	0	0	0	0	0	0	0	0	0	0	0	0	0	0	0	0	0	0	0	0	0	0	0	0	0	0
C_AM386125	0	0	0	0	0	0	0	0	0	0	0	0	0	0	0	0	0	0	0	0	0	0	0	0	0	0	0	0	0	0	0	0	0	0	0	0	0	0	0	0	0	0	0	0	0	0	0	0	0
C_AM386129	3.949471679	3.372023373	1.99664814	1.796982449	2.248784224	1.761877714	2.955464526	1.792322115	1.456060673	1.138079059	2.221685938	1.947786148	1.087469669	2.678393599	2.36066175	3.691967762	3.394228459	1.3605869	1.891736756	2.099095848	1.717416586	1.761312773	5.107247657	2.01173314	2.61652659	2.219384503	3.701421698	8.167570329	1.519023113	2.793508557	1.370980374	1.37721102	1.223296416	2.413289652	1.998573078	2.111819487	2.121956872	2.634930581	1.678240874	0.810503435	1.981050188	1.288805707	1.227864711	0.923744638	1.075630149	1.159889127	1.8366109	1.656551764	2.192416145
C_AM386137	0	0	0	0	0	0	0	0	0	0	0	0	0	0	0	0	0	0	0	0	0	0	0	0	0	0	0	0	0	0	0	0	0	0	0	0	0	0	0	0	0	0	0	0	0	0	0	0	0
C_AM386147	0	0	0	0	0	0	0	0	0	0	0	0	0	0	0	0	0	0	0	0	0	0	0	0	0	0	0	0	0	0	0	0	0	0	0	0	0	0	0	0	0	0	0	0	0	0	0	0	0
C_AM386152	0	0	0	0	0	0	0	0	0	0	0	0	0	0	0	0	0	0	0	0	0	0	0	0	0	0	0	0	0	0	0	0	0	0	0	0	0	0	0	0	0	0	0	0	0	0	0	0	0
C_AM386167	7.43797113	9.347627169	6.565520446	5.353880876	7.573875579	8.465259441	5.924019957	3.292645758	8.016142605	5.307279572	6.593067991	6.433961916	6.19821821	7.077853977	4.193764014	5.869431197	11.36407335	7.29665242	4.143601616	5.383869104	5.544652633	3.148564566	5.09130812	6.462775704	9.199786444	5.270732999	6.646509874	4.574338857	8.264388124	3.173281046	4.262255816	3.612622225	6.232890377	5.040878231	6.040791564	4.924093952	2.783098757	2.815919006	5.000105444	4.409620173	6.44760734	7.441166753	5.43968381	3.876983683	4.458717714	5.709487238	5.115082586	7.626067889	7.194694567
C_AM386174	0	0	0	0	0	0	0	0	0	0	0	0	0	0	0	0	0	0	0	0	0	0.496753483	0	0	0	0	0	0	0	0	0	0	0	0	0	0	0	0	0	0	0	0	0	0	0	0	0	0	0
C_AM386177	0	0	0	0	0	0	0	0	0	0	0	0	0	0	0.417996874	0	0	0	0	0	0	0.436620166	0	0	0	0	0	0	0	0	0	0	0	0	0	0	0	0	0	0	0	0	0	0	0	0	1.517620586	0	0
C_AM386181	0	0	0	0	0	0	0	0	0	0	0	0	0	0	0	0	0	0	0	0	0	0	0	0	0	0	0	0	0	0	0	0	0	0	0	0	0.469662447	0	0	0	0	0	0	0	0	0	0	0	0
C_AM386190	0	0	0	0	0	0	0	0	0	0	0	0	0	0	0	0	0	0	0	0	0	0	0	0	0	0	0	0	0	0	0	0	0	0	0	0	0	0	0	0	0	0	0	0	0	0	0	0	0
C_AM386194	0	0	0	0	0	0	0	0	0	0	0	0	0	0	0	0	0	0	0	0	0	0	0	0	0	0	0	0	0	0	0	0	0	0	0	0	0	0	0	0	0	0	0	0	0	0	0	0	0
C_AM386208	2.741733884	1.642323063	3.168179474	2.445437338	2.190512808	4.129948922	3.208660296	5.74179369	2.607225429	3.695295631	2.430291486	3.766726953	1.557780456	2.762459968	4.057925855	3.028969238	4.039341504	4.911520084	1.921550125	2.525809858	2.270924233	2.573509375	3.62621067	3.342854374	3.533947931	2.225459461	2.194021671	0.929109345	3.525076081	3.324447719	5.237078314	2.811282258	1.285056515	3.500205806	5.153255035	4.747147285	3.077660304	2.547780733	3.48587167	2.670372175	2.447618235	1.424204221	3.904744218	3.969742012	5.392871961	2.658432014	2.89400276	3.723753502	1.884357672
C_AM386222	0.41596627	0.102598386	0.280387977	0.273378144	0	0.146202326	0.141985291	0.148728632	0.221513106	0.230850662	0.18435766	0	0	0	0	0.459544613	0.357486942	0.248386213	0.313956311	0.383207033	0	4.019274788	0.912100725	0.12241942	0.11373053	0	0.466017006	0.438546013	0.8319301	0.196145279	0.139046459	0	0.37220453	0	0	0.444842119	0	0.300642515	0	0.123303333	1.695266421	0	0.224156697	0	0	0.117637334	0.698517227	0.116314234	0.111178726
C_AM386230	0.888772652	1.315298558	1.497724596	0.876168461	1.608136793	0.156191305	0.910116895	0.317780431	1.064913939	0.493246135	0.590860574	0.474848486	0.706967859	0.870616553	2.137582357	0.654589428	0.636519193	0.13267835	0.167703371	1.432861079	0.386480273	0.171755345	1.082686851	0.653917397	1.093508451	1.082122258	1.74249837	2.576798312	1.77754009	0.733412782	0.742732639	0.839371623	0.92781419	0.735416295	0.216546565	0.475235059	0	0.160591654	0.681893937	0.263455568	0.362218416	0	0.598679378	0.720635568	0.174817736	0.502698669	1.492484013	1.36687286	1.187747877
C_AM386237	0	0	0	0	0	0	0	0	0	0	0	0	0	0	0	0	0	0	0	0	0	0	0	0	0	0	0	0	0	0	0	0	0	0	0	0	0	0	0	0	0	0	0	0	0	0	0	0	0
C_AM386242	0.511044275	0	0	0.503796865	0	0	0	0.548171244	0	0	0	0	1.219519557	0	0	0	0	0	0	0	0	0	0	0	0	0	0	0	0.511042776	0.361467728	0	0	0	0	0	0	0	0	0	0	0.416551178	0	0.413088771	0	0	0	0	0	0
C_AM386244	0	0	0	0	0	0	0	0	0	0	0	0	0	0	0	0	0	0	0	0	0	0	0	0	0	0	0	0	0	0	0.481530019	0	0	0	0	0	0	0	0	0	0	0	0.3881371	0	0	0	0	0	0
C_AM386245	0	0	0	0	0	0	0	0	0	0	0	0	0	0	0	0	0	0	0	0	0	0	0	0	0	0	0	0	0	0	0	0	0	0	0	0	0	0	0	0	0	0	0	0	0	0	0	0	0
C_AM386251	0	0	0	0	0	0	0	0	0	0	0	0	0	0	0	0	0	0	0	0	0	0	0	0	0	0	0	0	0	0	0	0	0	0	0	0	0	0	0	0	0	0	0	0	0	0	0	0	0
C_AM386263	0.405744037	0	0.54699507	0	0.26696342	0.285218905	0.553984197	0.435221026	0.648208485	0.562943958	0.539481394	0.289038209	0.161373098	0.317964306	0.600524809	0.298834304	0.813637577	0.726846612	0.612481878	0	0.117624431	0.156820098	0.395416067	0.119411003	0.11093564	0.98802467	0.795488387	0	0.135247616	0.095662537	0.135629438	0.153276557	0.363057727	0.402880231	0.692007502	0.433910271	0	0.293254325	0.373559287	0.120273194	0.220480775	0	0.655944362	0.328985803	0.159616194	0.229492871	0.136270279	0.34036755	0.759125817
C_AM386264	0	0	0.202633328	0	0	0	0	0	0	0	0	0.428294713	0	0.471157193	0	0.221405248	0.34446921	0	0	0	0	0	0	0	0	0	0	0	0.400817863	0	0	0	0	0	0	0	0	0	0.369024954	0	0	0	0	0.243744383	0	0	0	0	0
C_AM386269	2.510392929	1.714680711	1.561999417	0.856658637	1.14351133	1.221706888	0.692106438	1.035681163	1.619646436	1.125280149	1.283786133	2.476132997	1.497655596	1.248471187	1.822037655	1.280027101	3.817053555	2.335031526	0.874501791	1.33424311	1.931358235	1.119538888	1.129150336	0.76722778	1.346348461	1.253957236	2.028211666	5.725955026	2.99315202	1.024402468	1.258736367	2.626179719	0.863956533	1.150465006	2.399546354	1.445586805	0.927282267	0.94209436	1.777893504	0.515178297	1.731413803	0	0	1.056883541	1.025550203	0.655339966	0.583700225	1.45793064	1.238720053
C_AM386275	0.361344437	0	0.36535403	0.356220006	0.356625377	0.762024246	0.740044546	1.162787488	0.28863829	0.601610816	0	0.386114173	0	0.849510697	0.401108111	0.399200371	0	0.323654763	0	0	0	2.932852633	0	0	0	0.293302497	0.607234281	0.285719372	0	0.255583242	0	0.40951161	0	0.358794011	0	0.386428507	0	0.391746308	0	0.642671916	0	0	1.168331876	0	0	0	0	0	0.579476995
C_AM386276	0	0	0	0	0	0	0	0	0	0	0	0	0	0	0	0	0	0	0	0	0	0	0	0	0	0	0	0	0	0	0	0	0	0	0	0	0	0	0	0	0	0	0	0	0	0	0	0	0
C_AM386284	0	0	0	0	0	0	0	0	0	0	0	0	0	0	0	0	0	0	0	0	0	0	0	0	0	0	0	0	0	0	0	0	0	0	0	0	0	0	0	0	0	0	0	0	0	0	0	0	0
C_AM386286	0.349005846	0	0.705757054	0.344056396	0.344447925	0	0.357387366	0.37436085	0	0.290534004	0	1.11878936	0	0.410251507	0	0	0.299940263	0	0	0.48228007	0	0.404672349	0	0.308138637	1.43134033	0	0.879749177	1.103852403	0.349004823	0	0	0.791056574	0.312288679	0.346542508	0	0	0.304707831	0	0	0.620727021	0	0.846031342	0.282109404	0	0	0	0	0.292771437	0
C_AM386297	0.177094551	1.179373521	0.716238594	1.396664576	1.048690465	0.373467328	1.269432848	0.949801661	0.848768041	1.031971028	0.470933428	1.135405044	1.056514468	0.416344352	0.589748065	0.391295413	0.913184465	1.26898303	0.601490557	0.244721323	1.23214503	0.205341167	1.941600554	0.625429907	1.162078288	0.862483582	1.339222139	2.660584845	0.354188062	0.876827657	0.887969962	0.602103704	1.109243203	1.230912126	0.906118735	1.325717602	1.236932781	0.575983433	0.652187667	0.629945739	1.299144763	0.643947123	0.429448722	1.723103859	0.627007179	0.450748992	0.713732454	0.594239056	1.562006057
C_AM386303	0.272038778	0.603887076	0	0	0	0.286845629	0	1.459010916	0	0	0	0	0	0	0.301974928	0.300538682	0.233793741	0	0	0.751843456	0	0.630858035	0	0	0.223136705	0	1.142893418	0.860417272	0.816113939	0.192416281	0.818417942	0	0	1.350593425	0.397688179	0.290923363	0	0.294926878	0.250459902	0	0	0	0.439790326	0.330862148	0.321053105	0.230801765	0.274094973	0.228205873	0
C_AM386306	0	0	0	0	0	0	0	0	0	0	0	0	0	0	0	0	0	0	0	0	0	0	0	0	0	0	0	0	0	0	0	0	0	0	0	0	0	0	0	0	0	0	0	0	0	0	0.291850113	0	0
C_AM386318	2.995776784	4.04227531	2.316308557	10.77082953	1.217445252	1.672324145	4.330901089	1.89024567	2.815289724	3.520756892	4.21752203	3.201133761	4.625763836	4.350080639	10.17194363	8.17672484	24.08017952	4.261720101	2.793128564	3.896252786	1.992372443	4.086592691	25.76048026	17.11459671	5.78176882	1.573430639	2.369111085	5.155616057	34.71566443	4.861117723	3.357663757	3.395113497	2.049875194	4.374458998	6.955625023	2.638373948	8.615876611	3.247827765	2.920387137	3.29092343	2.298213395	2.349508222	3.13377688	4.072212199	20.79728244	2.840680843	11.89612689	2.069591196	2.826020811
C_AM386324	0	0	0	0	0	0	0	0	0	0	0	0	0	0	0	0	0	0	0	0	0	0	0	0	0	0	0	0	0	0	0	0	0	0	0	0	0	0	0	0	0	0	0	0	0	0	0	0	0
C_AM386327	1.076782252	0.796767396	0.241940127	0.471783017	0.354239923	0.630772578	0.490062944	0.25666881	0.0955692	1.095575549	1.590778469	0.511375293	0.285506251	0	0.664041856	0.264353423	1.645157298	0	0.948169061	0.495990373	0	0.971078297	0.612134489	0.422531241	0.196270748	0.291340608	0.201057504	2.838082056	0	0.169249103	0.119979888	0.949135605	1.284665802	0.118798017	0.34980599	0.255895801	0.104456698	0.778251863	0.110152098	1.808723803	1.365284797	0.145013733	1.257226693	0	1.270790469	1.319584007	1.326014643	2.30839018	0.095933482
C_AM386330	0.61545117	1.593915564	2.177981445	0.758403883	1.670387249	1.6223742	2.520925938	3.465856899	1.474848552	2.561697667	0.613732596	1.972918872	1.468668714	0.904317839	0.683177686	1.529838841	0.528926916	1.929400004	0.696780459	1.063090478	1.0705088	2.676059085	3.486251662	2.037690987	1.640654615	2.372911818	0.775692823	1.703256127	0.615449364	2.176579868	2.005857307	0.174372686	0.413026962	3.972196919	0.899716052	4.607225044	1.880669841	0.667232421	4.95802882	1.094615392	1.630372352	1.864907797	1.243708126	3.55552291	1.997433621	0.913776452	0.620103035	1.419784068	2.220705386
C_AM386345	0	0	0	0	0	0	0	0	0	0	0	0	0	0	0	0	0	0	0	0	0	0	0	0	0	0	0	0	0	0	0	0	0	0	0	0	0	0	0	0	0	0	0	0	0	0	0	0	0
C_AM386355	0	0	0	0	0	0	0	0	0	0	0	0	0	0	0	0	0	0	0	0	0	0	0	0	0	0	0	0	0	0	0	0	0	0	0	0	0	0	0	0	0	0	0	0	0	0	0	0	0
C_AM386381	0	0	0	0	0	0	0	0	0	0	0	0	0	0	0	0	0	0	0	0	0	0	0	0	0	0	0	0	0	0	0	0	0	0	0	0	0	0	0	0	0	0	0	0	0	0	0	0	0
C_AM386393	0	0	0	0	0	0	0	0	0	0	0	0	0	0	0	0	0	0	0	0	0	0	0	0	0	0	0	0	0	0	0	0	0	0	0	0	0	0	0	0	0	0	0	0	0	0	0	0	0
C_AM386396	0.327192981	0.645619109	0.992470857	0.645105742	0.645839859	0.920004882	1.228519072	1.05288989	0.174238968	0.817126885	0.725065186	0.233081117	0.26026332	1.410239557	1.210661677	0.843432491	0.374925329	0.683819361	0.6173836	0.904275132	0.663968396	1.011680873	1.036309564	0.674053268	1.073505247	0.708218226	0.733124314	0.86238469	1.417832091	1.697135065	0.765603369	0.494410359	0.878311909	1.191239871	0.717475549	2.099437806	1.523539157	0.236481003	0.602478241	0.678920179	0.266694352	0.92534678	0.352636755	0.795884862	1.029719106	0.647722638	0.219777371	0.457455371	0.961967145
C_AM386400	0	0	0	0	0	0	0	0	0	0	0	0	0	0	0	0	0	0	0	0	0	0	0	0	0	0	0	0	0	0	0	0	0	0	0	0	0	0	0	0	0	0	0	0	0	0	0	0	0
C_AM386413	0.329705984	0.243966668	0.333364507	0	0	0.347651614	0	0.353658867	0	0	0.438380426	0	0	0.387564788	0	0	0	0.295316327	0.373275246	0	0	0	0	0	0	0.267621634	0.277033151	0	0.329705017	0.233204986	1.322543279	0	0.295019259	0	0	0.705187507	0	0.35744594	0.910658355	0	0	0.799246199	0	0	0.389110446	0	0	0.553162624	0.264369689
C_AM386428	0.267462424	0.395818818	0.270430273	0.263669387	0.923893033	0.70505047	0.136942823	1.147573446	1.175054571	0.779282795	1.06686227	1.286084966	0.319126613	0.157199176	0	0.295482891	0.804512669	0.11978251	0.605612922	0.184798906	0.348915835	0.775306838	0.390981495	0.354215443	0.219383004	0.434197342	0.337100152	0.634457222	0.26746164	0.094589686	0.402325082	0.303115136	0.119662017	0.531149265	0.293248573	0.715073313	0.700543238	0.434948237	0.861862954	0.475697343	0.218008093	1.296720935	0.432391984	0.650592485	1.104782742	0.226919119	0.404226044	0	0.321690967
C_AM386432	0	0	0	0	0	0	0	0	0	0	0	0	0	0	0	0	0	0	0	0	0	0	0	0	0	0	0	0	0	0	0	0	0	0	0	0	0	0	0	0	0	0	0	0	0	0	0	0	0
C_AM386441	0.2345777	1.822550994	0.948722597	1.04062959	1.157570896	0.371018362	0.720633542	0.377429381	0.468445749	0.29291543	0.623793787	0.501315451	0.419834602	0.275742816	0	1.295765139	0.403198387	0.315165457	0.132788079	0.324155457	0	2.175943125	0.428637499	0.414219151	0.673433893	0.571218634	0.985511373	0.83467528	0.703731036	0.331839226	0.235239255	1.063387525	0.314848422	0.34938302	0.514386841	0.627154463	0.716812685	0.127156998	0.863881368	0.625814947	0.478009548	0.284322008	0	0.427951204	0.830527541	0.099509614	0.236350747	0.196780802	0.846416397
C_AM386443	0	0	0	0	0	0	0	0	0	0	0	0	0	0	0	0	0	0	0	0	0	0	0	0	0	0	0	0	0	0	0	0	0	0	0	0	0	0	0	0	0	0	0	0	0	0	0	0	0
C_AM386444	0.200972468	0.892260117	0	0.396244725	0.595043466	0.211911237	0.617396714	0	0.321069558	0.501905652	0.267215035	0.214748894	0	0	0.223088219	0	0	0.180010233	0.227530136	0.555434913	0.699138472	0	0.146892626	0.532318151	0.824226875	0.326257834	0.675462851	0.158911336	0.401943756	0.14215023	0.20153925	0.227762075	0.539487465	0	0.293797728	0.21492372	0.526391338	0.435762747	0.185030771	0.357441122	0.163812261	0	0	0	0.474364981	0.170508046	0	0	0.644586769
C_AM386449	0	0	0	0	0	0	0	0	0	0	0	0	0	0	0	0	0	0	0	0	0	0	0	0	0	0	0	0	0	0	0	0	0	0	0	0	0	0	0	0	0	0	0	0	0	0	0	0	0
C_AM386464	0	0	0	0	0	0	0	0	0	0	0	0	0	0	0	0	0	0	0	0	0	0	0	0	0	0	0	0	0	0	0	0	0	0	0	0	0	0	0	0	0	0	0	0	0	0	0	0	0
C_AM386477	0	0	0	0	0	0	0	0	0	0	0	0	0	0	0	0	0	0	0	0	0	0	0	0	0	0	0	0	0	0	0	0	0	0	0	0	0	0	0	0	0	0	0	0	0	0	0	0	0
C_AM386482	2.278541353	1.910813245	1.99664814	1.497485374	0.149918948	4.805121039	2.177710703	0.488815122	1.456060673	4.17295655	3.83745753	0.811577562	1.449959558	1.07135744	3.203755232	2.517250747	4.569153695	2.85723249	1.203832481	0.41981917	1.056871745	1.761312773	2.442596706	2.816426396	2.491930086	2.959179338	3.701421698	0.600556642	2.734241603	1.396754279	2.28496729	1.37721102	3.126201953	2.564120255	3.108891455	4.873429585	2.254579177	1.646831613	0.978973843	2.026258587	1.733418914	0.736460404	3.43802119	3.140731769	2.689075373	3.608543951	2.448814534	1.529124705	4.872035878
C_AM386485	0	0	0	0	0	0	0	0	0	0	0	0	0	0	0	0	0	0	0	0	0	0	0	0	0	0	0	0	0	0	0	0	0	0	0	0	0	0	0	0	0	0	0	0	0	0	0	0	0
C_AM386496	0.251480487	0.186083539	0.508541989	0.247914099	0	0.265168367	0.128759947	0.539500697	0.40176015	0.52336969	0.167185505	0	0.600115072	0.44341771	0.837462981	0.55565324	0.32418851	0.450500127	0.284712578	0.34751288	0.328066735	0.437387513	0.551428207	0.333049669	0.103137001	0.510315417	0.316957085	0.298272947	0.628699373	0.266812734	0.378284567	0.142501404	0.337535215	0.374558247	0.275725811	0.403406913	0.439122007	0.40895836	0.463064705	0.223636273	0.102490624	0.304809183	0.711470993	0.764646264	0.148395372	0.426719609	0.760143879	0.527400217	0.403291546
C_AM386506	0	0	0	0	0	0	0	0	0	0	0	0	0	0	0	0	0	0	0	0	0	0	0	0	0	0	0	0	0	0	0	0	0	0	0	0	0	0	0	0	0	0	0	0	0	0	0	0	0
C_AM386511	0	0	0	0	0	0	0	0	0	0	0	0	0	0	0	0	0	0	0	0	0	0	0	0	0	0	0	0	0	0	0	0	0	0	0	0	0	0	0	0	0	0	0	0	0	0	0	0	0
C_AM386517	0	0	0	0	0	0	0	0	0	0	0	0	0	0	0	0	0	0	0	0	0	0	0	0	0	0	0	0	0	0	0	0	0	0	0	0	0	0	0	0	0	0	0	0	0	0	0	0	0
C_AM386538	0	0	0	0	0	0	0	0	0	0	0	0	0	0	0	0	0	0	0	0	0	0	0	0	0	0	0	0	0	0	0	0	0	0	0	0	0	0	0	0	0	0	0	0	0	0	0	0	0
C_AM386564	1.569569254	0.967838518	1.190239272	0.644712624	0.387267777	3.723749193	0.937570147	4.62989241	1.149276408	0.762187012	0.869548011	1.118107588	0.468188495	0.768752825	0.725954351	0.867001903	1.34890868	1.288702144	1.925063014	0.361489632	0.682522749	1.364936901	1.051611562	0.69288944	1.287421284	1.698687956	1.208917974	0.1034231	0.523188217	1.387718883	1.180496812	0.148232722	1.404442686	1.428616738	2.868153321	1.538649523	0.342587416	0.283604274	0.24084444	0.232630785	0	0.792671047	0.951539033	1.590799724	0.771818708	0.998734513	0.131786066	1.206946237	1.573168806
C_AM386574	3.358498649	2.635742309	2.26384375	3.511528647	1.607097004	1.931617647	2.501203189	3.711657358	1.951079877	5.761086787	3.112313949	2.50122894	1.578609953	3.46933885	2.598358945	3.485479199	3.586056777	2.734721607	2.534873434	1.125091487	1.770222589	3.540163512	2.603530757	1.347832587	1.586079825	1.899999393	2.479899886	4.023644072	2.951399246	3.239326724	2.245313519	1.845423586	2.00344515	1.818978456	2.454861811	2.938615649	1.688246093	1.434359882	3.279492747	3.439163224	2.986369753	0.986835989	1.069447457	5.198724446	2.762518114	1.899600306	2.871174082	1.451363385	2.121726578
C_AM386595	0	0	0	0	0	0	0	0	0	0	0	0	0	0	0	0	0	0	0	0	0	0	0	0	0	0	0	0	0	0	0	0	0	0	0	0	0	0	0	0	0	0	0	0	0	0	0	0	0
C_AM386612	0	0	0	0	0	0	0	0	0	0	0	0	0	0	0	0	0	0	0	0	0	0	0	0	0	0	0	0	0	0	0	0	0	0.122696397	0	0	0	0	0	0	0	0	0	0	0	0	0	0	0
C_AM386634	0.273599229	0.202450352	0.138317587	0	0.270026098	0	0	0.293476001	0	0.227760882	0.181890158	0	0	0	0.151853549	0.151131307	0	0.122530866	0	0.189039033	0.118973851	0.634476724	0.199976195	0	0.112208324	0.111039951	0	0.432676372	0.136799213	0	0	0	0	0.135834061	0.199984687	0.292592139	0.119436148	0.14830931	0.125948287	0	0.111505095	0.165809202	0.110578256	0.332760019	0	0	0.275667219	0	0.109690674
C_AM386643	2.684660356	2.284498387	1.628670124	2.514258276	2.384639481	1.415392126	1.649480152	2.159774133	2.573375523	0.335231543	3.212596518	4.303036002	1.121134302	2.36683562	2.53307674	2.224437339	2.999402634	2.885567414	2.279570216	2.411400352	2.451575617	3.268507437	3.630149479	2.488812068	3.303093069	1.852263052	2.030190409	5.413122361	4.563909218	2.94328319	2.557620047	2.738272756	2.642442665	1.06628464	1.275512086	2.44037215	0.937562558	2.182901566	1.853779202	2.5067822	1.750609078	2.92857003	2.387079575	1.469325899	1.901019888	0.797197092	1.352476132	3.828549567	2.475551814
C_AM386668	0	0	0	0	0	0	0	0	0	0	0	0	0	0	0	0	0	0	0	0	0	0	0	0	0	0	0	0	0	0	0	0	0	0	0	0	0	0	0	0	0	0	0	0	0	0	0	0	0
C_AM386679	0	0	0	0	0	0	0	0	0	0	0.849362075	0	0	0	0	0	0	0	0	0	0	0	0	0	0	0	0	0	0	0	0	0	0	0	0	0	0	0	0	0	0	0	0	0	0	0	0	0	0
C_AM386712	0	0	0	0	0	0	0	0	0	0	0	0	0	0	0	0	0	0	0	0	0	0	0	0	0	0	0	0	0	0	0	0	0	0	0	0	0	0	0	0.429895403	0	0	0	0	0	0	0	0	0
C_AM386720	0	0	0	0	0	0	0	0	0	0	0	0	0	0	0	0	0	0	0	0	0	0	0	0	0	0	0	0	0	0	0	0	0	0	0	0	0	0	0	0.122590597	0	0	0	0	0	0	0	0	0
C_AM386723	0.89015488	0.658672062	1.800064647	1.206605244	3.623935012	1.055930953	1.367298477	2.148353866	1.066570104	1.852549635	0.88766923	0.951173951	0.663813134	1.438751399	2.099735462	0.983411178	1.721274607	1.69427983	1.007785112	1.53759587	1.354784659	0.903117918	2.358506178	0.785921252	2.007883324	1.083805185	0.65445312	2.463496421	4.673299412	1.495340835	1.115831616	0.882710874	0.398253058	1.546776046	1.545293803	1.546915985	3.885854148	1.809465839	3.483067569	2.275838183	2.992949365	0.944055191	0.899415675	0.811975847	1.313172111	1.038428472	3.811753105	0.93340816	1.784392612
C_AM386729	0	0	0	0	0	0	0	0	0	0	0	0	0	0	0	0	0	0	0	0	0	0	0	0	0	0	0	0	0	0	0	0	0	0	0	0	0	0	0	0	0	0	0	0	0	0	0	0	0
C_AM386737	0	0	0	0	0	0	0	0	0	0	0	0	0	0	0	0	0	0	0	0	0	0	0	0	0	0	0	0	0	0	0	0	0	0	0	0	0	0	0	0	0	0	0	0	0	0	0	0	0
C_AM386742	0.113565394	0.840329634	0.229651105	0.335864577	0.448329045	0.359240001	0.348878143	0.487263328	0.453574456	0.472694212	0.301995405	0.485400675	0.271004346	0.400483614	0.126062549	0.501851895	0.975996095	0.203440136	0.128572585	0.156932404	0.197534362	0.921753685	0.747053927	0.601604006	0.18630144	0.36872314	0.572535179	1.257165237	1.135650613	0.160652324	0.341657014	0	0.508088723	0.225527664	0.166019033	0.242897919	0.198301922	0.369360805	0.418228281	0	0.55540157	0.412943869	0.367190018	0.552487269	0	0.096350578	0.343271323	0.190533793	0.364242682
C_AM386750	7.022939729	4.709454729	4.216140681	3.461671711	4.981815848	2.314122709	5.168961448	7.768561805	5.43454547	4.20204855	3.793469883	6.097287619	6.022780634	2.837782666	3.410649338	7.516232752	7.544509694	6.093843352	3.727027378	2.729468497	3.626512748	5.598381275	4.972720928	2.131449775	2.340197533	4.097237956	9.773491627	16.48583248	7.022919128	3.415093873	5.942316774	4.97443551	3.142045601	6.537535043	3.689594778	5.867549423	3.640604304	3.331045294	3.434988416	3.513010287	3.21996616	3.724095017	2.483601197	2.669225303	5.439191107	1.861989703	2.874634086	3.313885289	2.639642138
C_AM386752	0	0	0	0	0	0	0	0	0	0	0	0	0	0	0	0	0	0	0	0	0	0	0	0	0	0	0	0	0	0	0	0	0	0	0	0	0	0	0	0	0	0	0	0	0	0	0	0	0
C_AM386768	0	0	0	0	0	0	0	0	0	0	0	0	0	0	0	0	0	0	0	0	0	0	0	0	0	0	0	0	0	0	0	0	0	0	0	0	0	0	0	0	0	0	0	0	0	0	0	0	0
C_AM386781	0	0	0	0	0	0	0	0	0	0	0	0	0	0	0	0	0	0	0	0	0	0	0	0	0	0	0	0	0	0	0	0	0	0	0	0	0	0	0	0	0	0	0	0	0	0	0	0	0
C_AM386794	0	0	0	0	0	0	0	0	0	0	0	0	0	0	0	0	0	0	0	0	0	0	0	0	0	0	0	0	0	0	0	0	0	0	0	0	0	0	0	0	0	0	0	0	0	0	0	0	0
C_AM386806	0.342326309	0	0.230749914	0.224981056	0.45047416	0.240639235	0.467396556	0.122398683	0.364595735	0.284973544	0.151720179	0.487723166	0.272301017	1.207199412	0.759994316	0.378189825	0.196133187	0.613240603	0.129187765	0.47304983	0.496198756	0.396927424	0.500418899	0.100747082	0.561578503	0.277865524	0.479395485	1.263180382	0	0.484262985	0.343291736	0.387958368	0.204207908	0.226606744	0	0.24406011	0.597752205	0.371128081	0.31517203	0.202949026	0.465049162	0	0	0	0.404004625	0	0.459885026	0.095722719	0
C_AM386855	0	0	0	0	0	0	0	0.372543564	0	0	0	0	0	0	0	0	0	0	0	0	0	0	0	0	0	0	0	0	0	0	0	0	0	0	0	0	0	0	0	0	0	0	0	0	0	0	0	0	0
C_AM386862	0	0	0	0	0	0	0	0	0	0	0	0	0	0	0	0	0	0	0	0	0	0	0	0	0	0	0	0	0	0	0	0	0	0	0	0	0	0	0	0	0	0	0	0	0	0	0	0	0
C_AM386876	0	0	0	0	0	0	0	0	0	0	0	0	0	0	0	0	0	0	0	0	0	0	0	0	0	0.255832134	0	0	0	0	0	0	0	0	0	0	0	0	0	0	0	0	0	0	0	0	0	0	0
C_AM386881	0.390962833	0.867881426	1.581204328	0.770836733	1.157570896	2.061213123	1.201055903	2.516195875	0.624594332	0.325461589	1.039656311	0	0.466482891	0.919142722	0.433985825	0.431921713	1.679993279	0.350183842	0.885253862	1.080518191	0.680036328	1.359964453	1.428791665	0	1.603414031	0.952031057	1.642518956	0.927416978	2.345770119	1.382663441	1.176196277	0	0.34983158	0	1.14308187	0	1.365357496	0.423856661	2.15970342	0.695349941	0.956019097	0.473870014	0	0.475501338	0	0.663397424	3.545261205	0.655936007	1.567437772
C_AM386883	0.11728885	0.173576285	0.118590325	0.11562551	0.11575709	0.123672787	0	0.251619588	0.1873783	0.097638477	0	0	0.139944867	0	0.260391495	0	0.100799597	0.105055152	0	0	0	0	0.0857275	0	0	0.095203106	0.197102275	0	0.469154024	0	0	0	0	0	0	0	0	0	0.323955513	0.312907474	0	0	0	0	0.138421257	0.099509614	0.118175374	0.295171203	0.188092533
C_AM386886	0	0	0	0	0	0	0	0	0	0	0	0	0	0	0	0	0	0	0	0	0	0	0	0	0	0	0	0	0	0	0	0	0	0	0	0	0	0	0	0	0	0	0	0	0	0	0	0	0
C_AM386888	0	0	0	0	0	0	0	0	0	0	0	0	0	0	0	0	0	0	0	0	0	0	0	0	0	0	0	0	0	0	0	0	0	0	0	0	0	0	0	0	0	0	0	0	0	0	0	0	0
C_AM386889	0.401944935	0.892260117	0.406405045	0.396244725	0	0.423822474	0.205798905	0.862291845	0.160534779	0.167301884	0.267215035	0	0.239793171	0.236240334	0.446176438	0.888108691	0.690873641	0.180010233	0.455060272	1.110869825	0	0	0.293785252	0.354878767	0.164845375	0.652515669	0.168865713	1.112379353	0.602915634	0.995051611	0.403078499	0.227762075	0.179829155	0.199553972	1.615887503	0.859694882	1.052782676	0.871525494	0.555092312	0	0.819061305	0.243590485	0	0	0.237182491	0.170508046	0.809966043	0	0.322293385
C_AM386893	0	0	0	0	0	0	0	0	0	0	0	0	0	0	0	0	0	0	0	0	0	0	0	0	0	0	0	0	0	0	0	0	0	0	0	0	0	0	0	0	0	0	0	0	0	0	0	0	0
C_AM386913	0	0	0	0	0	0	0	0.296308781	0	0	0	0	0	0	0	0	0	0	0	0	0	0	0	0	0	0	0	0	0	0	0	0	0	0	0	0	0	0	0	0	0	0	0	0	0	0	0	0	0
C_AM386914	4.05935878	1.877332162	2.052201362	1.000447675	1.502379247	1.0700766	2.598028726	3.26570103	2.837252977	2.956853158	1.349341169	3.253217289	0.605435241	0.596464958	0.563258199	1.121158489	1.744333447	1.363481766	2.297893003	0.701187337	0.44130017	2.353413663	0.370877836	0.448002983	0.832410688	0.823743184	4.263559843	7.222013063	1.014836718	0.358904127	2.035403487	0	1.816146925	4.030707185	1.483574342	2.713221435	0	1.100223674	3.73735911	1.353713184	0.827193828	0.615022784	0.410159063	0.617140035	1.796531207	2.152512919	1.533765486	1.702642402	1.220600478
C_AM386915	0	0	0	0	0	0	0	0	0	0	0	0	0	0	0	0	0	0	0	0	0	0	0	0	0	0	0	0	0	0	0	0	0	0	0	0	0	0	0	0	0	0	0	0	0	0	0	0	0
C_AM386917	1.0860903	0.200913727	0.411803214	0.267671959	0.66994141	0.286301329	0.556086604	0.436872718	0.325334239	0.565080368	0.361019174	0.145067564	0.48595656	0.159585501	0.602803841	1.199873601	0.46670022	0.972806725	0.461104716	0.187604202	0.118070824	0.15741524	0.396916698	0.359592527	1.002209832	0.991774289	0.342217422	1.395524978	0.407282668	0.288076747	0.136144161	0.615433008	0.850349628	0.94362144	1.091567269	1.016299642	0.592648059	0.147183622	0.999938586	0.724377833	0.221317514	0.329101376	0.877911619	0.825585815	0.640887793	1.036637152	0.136787434	0.569432113	0.326574321
C_AM386920	0	0	0	0	0	0	0	0	0	0	0	0	0	0	0	0	0	0	0	0	0	0	0	0	0	0.0994416	0	0	0	0	0	0	0	0	0	0	0	0	0	0	0	0	0	0	0	0	0	0	0.098233258
C_AM386926	0	0	0	0	0	0	0	0	0	0	0	0	0	0	0	0	0	0	0	0	0	0	0	0	0	0	0	0	0	0	0	0	0	0	0	0	0	0	0	0	0	0	0	0	0	0	0	0	0
C_AM386933	3.044519085	6.307836063	3.693962451	5.402417447	3.906186043	4.173298741	4.676451707	3.592271133	3.16151046	3.54822379	4.048023508	1.951930373	2.179566868	4.294547695	0.675909838	4.372518106	4.971350324	1.636178119	2.412787653	5.889973627	1.853460715	4.236144593	5.118114141	2.688017897	3.496124891	4.942459106	3.837203858	17.57356512	8.220177416	2.584109716	2.747794707	7.245741597	3.269064466	5.139151661	4.673259176	3.581452295	4.784561267	4.290872327	5.325736732	1.624455821	4.96316297	7.749287079	2.707049816	5.183976292	5.38959362	2.841317053	3.374284069	3.064756324	3.661801434
C_AM386936	6.162592727	8.2302873	5.471099849	6.223373039	2.966883388	1.426394124	3.078336558	3.224536731	4.922616885	5.130122481	3.996998002	6.424420697	3.048798892	5.653886321	3.170102341	2.988970845	7.879733182	3.096478548	4.084070337	1.86934187	5.8824571	5.402715925	5.822626199	0.66353383	1.726028045	3.904127361	9.850972931	10.93416824	8.717788529	1.913652678	3.617544852	5.791664201	5.514257025	3.432663708	0.439462147	1.285930159	0.262458426	4.725645589	5.258605597	4.544608546	3.307906412	1.639630069	3.280410825	4.204590615	0.886942928	3.443116253	2.877421384	5.04354157	2.410429515
C_AM386939	0.905648082	0.837670363	1.602470525	3.348017141	1.8993687	1.19367722	1.738870492	1.214303389	0.994706005	0.942396689	1.354678753	1.693526089	2.431320636	1.729937132	1.005308937	1.125593451	1.7512335	1.825167047	0.897159966	1.251486259	1.181455519	1.575148702	2.978759331	0.999500326	2.228542539	1.929670545	1.046326158	7.877174585	3.056553311	1.841655197	2.384030745	0	0.303888508	0.674441906	0	2.058098665	0	0	1.876071484	1.107388791	1.291835931	1.920973063	1.281098086	1.652216675	1.068822363	1.056502385	1.026555064	0	1.63390507
C_AM386941	0	0	0	0	0	0	0	0	0	0	0	0	0	0	0	0	0	0	0	0	0	0	0	0	0	0	0	0	0	0	0	0	0	0	0	0	0	0	0	0	0	0	0	0	0	0	0	0	0
C_AM386958	1.674485497	0.901119438	1.077405715	1.350604362	0.901427548	0.48153447	1.402935512	0.979710309	0.729579337	1.013778226	0.809604702	0.813304322	0.908152861	1.073636924	0.16897746	0	0.91577506	0.681740883	0.172341975	1.051781005	2.118240817	0.529518074	0.890106807	0.806405369	1.123754429	1.359176254	0.383720386	4.573941606	2.283382615	0.969041144	1.06858683	0.690070628	1.225899175	1.813818233	1.112680756	0.325586572	0.13290448	1.155234857	1.821962566	0.81222791	0.744474446	0.553520506	0.615238594	2.777130156	0.898265603	0.387452325	1.840518583	0.510792721	1.586780621
C_AM386960	0	0	0	0	0	0	0	0	0	0	0	0	0	0	0	0	0	0	0	0	0	0	0	0	0	0	0	0	0	0	0	0	0	0	0	0	0	0	0	0	0	0	0	0	0	0	0	0	0
C_AM386969	0	0	0	0	0	0	0	0	0	0	0	0	0	0	0	0	0	0	0	0	0	0	0	0	0	0	0	0	0	0	0	0	0	0	0	0	0	0	0	0	0	0	0	0	0	0	0	0	0
C_AM386974	0	0	0	0	0	0	0	0	0	0	0	0	0	0	0	0	0	0	0	0	0	0.605531618	0	0	0	0	0	0	0	0	0	0	0	0	0	0	0	0	0	0	0	0	0	0	0	0	0.52618232	0	0
C_AM386985	0	0.962559399	0	0	0	0	0	0	0	0.541449734	0.288268341	0.463337008	0.258685967	0.254853209	0	0.718560668	1.863265273	0.194192858	0.736370258	0	0.188555527	0.251387369	0	0	0	0	0.364340568	0.171431623	0	0	0.2174181	0	0.387995025	0	0	0	0	0.235047785	0.399217905	0.192801575	0	0.262782462	0	0	0	0.183942013	0.218445387	0.181873166	0
C_AM386987	0	0	0.191375921	0	0.373607538	0	0.193821191	0.203026387	0	0	0	0	0.225836955	0.222490897	0	0	0.162666016	0	0	0	0	0.658395489	0.41502996	0.167112224	0.3105024	0.460903925	0.15903755	0.299325056	0	0	0	0.429012163	0	0.18793972	0.138349195	0	0	0.205200447	0	0	0.308556428	0	0	0.230203029	0	0.160584297	0	0	0
C_AM387021	0	0	0	0	0	0	0	0	0	0	0	0	0	0	0	0	0	0	0	0	0	0	0	0	0	0	0	0	0	0	0	0	0	0	0	0	0	0	0	0	0	0	0	0	0	0	0	0	0
C_AM387052	0	0	0	0	0	0	0	0	0	0	0	0	0	0	0	0	0	0	0	0	0	0	0	0	0	0	0	0	0	0	0	0	0	0	0	0	0	0	0	0	0	0	0	0	0	0	0	0	0
C_AM387061	0	0	0	0	0	0	0	0	0	0	0	0	0	0	0	0	0	0	0	0	0	0	0	0	0	0	0	0	0	0	0	0	0	0	0	0	0	0	0	0	0	0	0	0	0	0	0	0	0
C_AM387068	0	0.205995202	0	0	0	0	0	0	0.111187512	0	0	0	0	0	0	0	0	0	0	0	0	0	0	0	0	0	0	0	0	0	0	0	0	0	0	0	0	0	0	0	0.113457519	0	0	0	0	0	0	0	0
C_AM387073	0	0	0	0	0	0.130972917	0	0	0	0	0	0	0	0	0	0.137225128	0	0	0	0	0	0	0	0	0	0	0	0	0	0	0	0	0	0	0	0	0	0	0	0	0	0	0	0	0	0	0	0	0
C_AM387080	0	0	0	0	0	0	0	0	0	0	0	0	0	0	0	0	0	0	0	0	0	0	0	0	0	0	0	0	0	0	0	0	0	0	0	0	0	0	0	0	0	0	0	0	0	0	0	0	0
C_AM387083	0.219803989	0.081322223	0	0	0	0	0	0	0	0	0	0	0.131131135	0	0	0	0	0.098438776	0	0	0	0	0	0	0	0	0	0	0	0	0	0	0	0	0	0	0	0	0	0	0	0	0	0	0	0	0	0	0.08812323
C_AM387087	1.43614632	3.671075081	3.036171996	2.316730109	2.190512808	3.166294174	2.807577759	2.240699977	2.398647394	2.934499472	1.909514739	3.627218547	1.246224365	3.069399964	2.318814774	2.452022717	2.917302197	1.754114316	2.808419414	2.345394868	2.952201503	2.119360662	3.435357477	2.42068765	3.641037262	2.543382241	3.620135757	0.722640601	2.350050721	2.678027329	1.83297741	2.367395586	3.154229628	1.944558781	1.908612976	1.815085727	3.077660304	1.698520489	2.043442014	2.902578451	2.660454603	3.006653355	0.949802648	2.540634887	2.619394953	2.436896013	1.9731837	1.971398913	1.98904421
C_AM387088	0	0.177952158	0	0.118540439	0.118675336	0.253581178	0.369400387	0.128981469	0.096051061	0.100099951	0	0.128488414	0.143472889	0.282694316	0	0.132843149	0	0	0.136135678	0	0.104577015	0.139424927	0.087888697	0	0	0	0	0.190159448	0.120245359	0	0.241169657	0	0.107595259	0.119396999	0.087892429	0.385779048	0.10498337	0.130362637	0	0	0.196024084	0	0	0	0	0	0.242309169	0	0.096417181
C_AM387092	0	0	0	0	0	0	0	0	0	0	0	0	0	0	0	0	0	0	0	0	0	0	0	0	0	0	0	0	0	0	0	0	0	0	0	0	0	0	0	0	0	0	0	0	0	0	0	0	0
C_AM387109	24.7036874	23.47373629	17.19783462	21.29254675	18.65218009	19.3582914	15.89699464	19.54799343	16.60595988	18.31734667	20.82058884	23.07942832	15.46258759	19.99395554	21.2784069	21.62460878	29.93177459	24.66615693	15.74165098	10.8194529	17.72777721	17.53071159	7.498729989	13.82554111	17.60548606	18.62747559	25.40759888	3.842656007	10.25942478	15.65905479	20.98289774	17.89952068	18.60179922	15.54864309	15.59012697	17.61239062	10.48942336	21.3671741	25.10553353	15.60601425	17.49514947	20.28878935	21.49620433	9.850952252	22.46341944	16.37778037	20.53798803	19.36434479	18.83409568
C_AM387111	0.162236278	0.840329634	0.164036503	0.639742051	0.480352548	0.342133335	0	0.348045234	0.388778105	0.675277446	0.431422007	0.520072152	0.387149066	0	0	0.17923282	0.278856027	0.290628766	0.183675121	0.448378297	0.564383891	0	0.118579988	0.286478098	0.665362285	0.131686836	0.545271599	0.897975169	0.162235802	0	0	0	0.145168207	0.644364754	0.237170048	0.693994054	0.28328846	0.527658292	0.149367243	0	0.132238469	0.196639938	0.262278584	0	0.191467045	0.41293105	0	0.408286699	0.260173345
C_AM387131	5.973496648	7.634721611	6.451583693	4.550423297	7.503343793	4.151369277	3.197497973	6.407466536	5.964461057	4.068578648	4.693249267	5.367499873	6.641406315	6.543005541	5.877337447	4.499526003	8.633954073	4.256029421	4.14994244	6.941355474	4.604762117	6.611440091	6.747583861	5.993208785	10.13345497	5.73025145	11.29317492	9.661326773	7.466848907	4.417176792	4.356613155	6.154330081	10.93306664	3.909288823	4.465502466	4.355569894	4.978243697	3.679590559	3.874762019	3.621889164	3.762397735	5.265622014	5.377208664	5.944217867	5.127102343	9.214552458	6.018647106	6.035980395	8.708648572
C_AM387132	0	0	0	0	0	0	0	0	0	0	0	0	0	0	0	0	0	0	0	0	0	0	0	0	0	0	0	0	0	0	0	0	0	0	0	0	0	0	0	0	0	0	0	0	0	0	0	0	0
C_AM387143	0	0	0	0	0	0	0	0	0	0	0	0	0	0	0	0	0	0	0	0	0	0	0	0	0	0	0	0	0	0	0	0	0	0	0	0	0	0	0	0	0	0	0	0	0	0	0	0	0
C_AM387146	0	0.275255287	0	0.48895363	0	0	0.507898857	0	0.594284729	0.309667959	0	0.927477026	1.183589171	0.291513203	0	0.136987302	0	0.111063506	1.263442903	1.199431371	1.617590745	0	0.090630459	0	1.627312403	0.603887984	1.14606262	4.412061706	0	0	0	1.264730831	0.554758918	0.369365065	0	0.397813749	2.056909884	0.403288227	0	0.551338992	1.313904928	0	0.100229511	0	0	0	1.124406933	0	1.988499912
C_AM387152	0	0	0	0	0	0	0	0	0	0	0	0	0	0	0	0	0	0	0	0	0	0	0	0	0	0	0	0	0	0	0	0	0	0	0	0	0	0	0	0	0	0	0	0	0	0	0	0	0
C_AM387154	0	0	0	0	0	0	0	0	0	0	0	0	0	0	0	0	0	0	0	0	0	0	0	0	0	0	0	0	0	0	0	0	0	0	0	0	0	0	0	0	0	0	0	0	0	0	0	0	0
C_AM387162	0	0	0	0	0	0	0	0	0	0	0	0	0	0	0	0	0	0	0	0	0	0	0	0	0	0	0	0	0	0	0	0	0	0	0	0	0	0	0	0	0	0	0	0	0	0	0	0	0
C_AM387175	0	0	0	0	0	0	0	0	0	0	0	0	0	0	0	0	0	0	0	0	0	0	0	0	0	0	0	0	0	0	0	0	0	0	0	0	0	0	0	0	0	0	0	0	0	0	0	0	0
C_AM387178	0.230052085	0.680910186	1.3956289	1.360737513	1.135238338	0.727720903	0.235576881	0.493530381	0.367526568	0	0.30587959	0.245821885	0.274489932	0.540846039	0.51073573	0	0.39541964	0.41211346	0.260452503	1.271606617	1.000374984	1.066981757	0.840735931	1.624911141	0.3773952	0.560198339	1.159797951	0.363809876	0	0.813592957	0.92280351	0.260718003	0.617548352	0.913713365	0.50446298	2.214198072	0	0.249407617	0.211803712	0	0.187515	0.557673393	0.371912719	0.279796607	0.543003001	0.390359256	0.231790926	0	1.291246165
C_AM387181	0	0	0	0	0	0	0	0	0	0	0	0.308268574	0	0	0	0	0	0	0	0.398658929	0	0	0	0	0	0	0	0	0	0	0	0.326948786	0	0	0	0	0	0	0	0	0	0	0	0	0	0	0	0.242008648	0
C_AM387185	0	0.135052977	0	0	0	0	0	0	0	0	0	0.195027057	0	0	0	0.403273844	0	0.163478681	0.206634511	0	0	0	0	0.16114393	0	0	0	0	0.182515277	0	0.366061086	0	0	0.362455174	0	0	0	0	0.168038149	0	0	0	0	0	0	0	0.183895352	0	0
C_AM387197	0	0	0	0	0	0	0	0	0	0	0	0	0	0	0	0	0	0	0	0	0	0	0	0	0	0	0	0	0	0	0	0	0	0	0	0	0	0	0	0	0	0	0	0	0	0	0	0	0
C_AM387204	0.733807164	1.357455563	0.741949723	0.723400627	1.448447685	0.386873848	1.127144771	0.393558842	1.172315516	0.305433183	1.463516191	1.568217565	1.751105005	0.431290046	0	0.81068383	0.630643631	1.314536267	0.415388351	0	0.319093969	0.850849555	0.536346409	0.323940618	1.504742398	0.297814844	1.233152693	2.611035492	1.100707517	0.259515292	0.367938323	0.831623578	0.984910448	0.728627837	0	0.392373561	0.961001622	0	0.337799766	0.978838764	0.299062384	0.444708782	0	0.446239717	0.866020171	0	0	0	0
C_AM387205	0.946378287	1.260494451	0.382751841	0.746365726	0.934018844	0.997888893	0	0.60907916	0.453574456	0.472694212	0.251662837	0.404500562	0	0.444981794	0.420208497	0.418209912	0.487998048	0.169533447	0.642862923	0.523108013	0.329223936	0.219465163	0.968403239	1.002673343	1.086758399	0.307269283	0.636150199	2.394600451	0.189275102	0.803261618	0.759237809	0.643518245	0.677451631	0	1.660190335	0.404829865	0.99150961	0.205200447	0.174261784	0.504956505	0.308556428	0.229413261	0.764979205	0.920812115	0.670134656	0.160584297	0	0.158778161	0.455303353
C_AM387211	1.075882684	1.592203518	5.167149857	1.590937469	0	0.567221055	5.233172149	2.019578268	6.445531737	4.254247911	4.291513644	3.448899532	1.604630996	1.264685098	2.388553565	8.320176153	2.773883639	5.781982827	4.567710246	2.973456074	3.274911789	2.183100832	3.538676499	2.137277388	1.10310063	2.61987494	3.616011656	2.552139954	1.075879528	4.1854158	2.157833772	1.219297727	2.888083269	2.136577869	3.538826766	3.739349542	0.469662447	2.332805082	2.723986833	1.195949617	1.753899696	10.43226617	1.956736282	2.944175579	1.269728823	1.369192428	1.897025733	2.481953352	2.803710121
C_AM387213	0	0	0	0	0	0	0	0	0	0	0	0	0	0	0	0	0	0	0	0	0	0	0	0	0	0	0	0	0	0	0	0	0	0	0	0	0	0	0	0	0	0	0	0	0	0	0	0	0
C_AM387214	0	0	0	0.716056458	0.179217829	0	0.371900559	0	0.290103459	0	0.241443027	0.970185359	0.649997733	0	0	0	0	0	0.205585605	0.250932524	0.947563309	0	0	0	1.489465825	0.589582685	1.220633376	0	0	0.385320928	0.182101454	0.411590349	0.649940905	0	0	0.776780147	0	0	0.167185163	0.161483552	0.592052436	0	0.146782812	0	0	0	0.365923745	0	0
C_AM387229	0	0	0	0	0	0	0	0	0	0	0	0	0	0	0	0	0	0	0	0	0	0	0	0	0	0	0	0	0	0	0	0	0	0	0	0	0	0	0	0	0	0	0	0	0	0	0	0	0
C_AM387231	0	0	0	0	0	0	0	0	0	0	0	0	0	0	0	0	0	0	0	0	0	0	0	0	0	0	0	0	0	0	0	0	0	0	0	0	0	0	0	0	0	0	0	0	0	0	0	0	0
C_AM387233	0	0	0	0	0	0	0	0	0	0	0	0	0	0	0	0	0	0	0	0	0	0	0	0	0	0	0	0	0	0	0	0	0	0	0	0	0	0	0	0	0	0	0	0	0	0	0	0	0
C_AM387236	19.94429427	42.63371498	32.64907078	42.44377129	36.24323742	28.70740897	42.79160235	23.43068239	21.49461247	47.96382158	25.6762907	35.519087	29.84045641	28.2819402	29.16730398	27.97935344	49.24461715	31.75826556	27.23918299	40.24691208	39.37139527	29.36560411	81.68009977	32.98174172	42.5855415	39.05854851	59.85019292	210.0189094	94.97255126	15.45034626	32.38182848	48.4347139	46.17312476	45.8938817	20.1316443	37.24076501	24.32269592	38.78288449	60.33313073	40.82104136	36.12567737	43.74281518	26.86904835	21.94670115	42.21848335	44.31700271	40.19008499	41.16288684	42.13772093
C_AM387258	0	0	0	0	0	0	0	0	0	0	0	0	0	0	0	0	0	0	0	0	0	0	0	0	0	0	0	0	0	0	0	0	0	0	0	0	0	0	0	0	0	0	0	0	0	0	0	0	0
C_AM387259	0	0	0	0	0	0	0	0	0	0	0	0	0	0	0	0	0	0	0	0	0	0	0	0	0.258524024	0	0	0	0	0	0	0	0	0	0	0	0	0	0	0	0	0	0	0	0	0	0	0	0
C_AM387267	2.168066621	1.458423332	2.789976231	1.943018212	1.750706396	1.870423148	2.42196397	1.268495441	2.204146941	1.968908124	2.358559152	0.842430923	0.940676242	2.08516262	2.406648667	1.524219598	1.355102017	2.118467537	2.231425024	2.178896186	1.19989881	2.970941628	2.016839804	2.610265314	1.939998464	1.279865444	1.821702842	7.168958789	4.139024135	3.62463507	1.778875361	0.893479877	2.292697875	2.935587361	2.160991551	1.897012673	4.646164867	0.854719217	3.629253682	1.051644953	2.570453549	2.388931475	1.115225882	1.678008855	2.558695961	0.836100059	0.794346863	0.826696208	1.422352623
C_AM387271	0	0	0	0	0	0	0	0	0	0	0	0	0	0	0	0	0	0	0	0	0	0	0	0	0	0	0	0	0	0	0	0	0	0	0	0	0	0	0	0	0	0	0	0	0	0	0	0	0
C_AM387276	0.998899804	2.217414323	2.903703759	0.492366919	2.587867918	2.764831425	3.32438859	2.54473911	3.091905451	2.702523978	1.162128913	1.867903121	1.787777361	2.201611493	1.386028028	1.241492253	1.716935539	1.677582277	1.272262749	2.243065249	0.977329696	2.026892919	5.84084048	3.307247151	2.150757459	2.229713227	0.94423341	3.554289151	0.249724219	2.384551505	2.253863023	1.698079556	1.675894741	2.47962353	0	5.207680514	2.398311203	2.165885347	3.218824993	1.665563341	2.340828609	0	0.201858387	0	3.241907971	0	1.006449952	0.104743708	0
C_AM387277	1.45026078	2.146247309	1.629281486	1.111984072	1.590356411	1.699108115	2.970178787	0	2.059473204	0.804857713	1.928281468	2.582790753	0.384533194	2.65185096	1.073235216	1.958239658	3.323662379	0	1.27703851	0.668023071	1.961996702	0	1.884460358	1.280440958	0.793039912	0.523188239	2.707936657	0	2.739373438	3.077360388	1.615945336	0.73048017	3.172121488	1.600027345	2.944594344	2.584893395	3.798553709	2.096372135	5.192530183	2.722670886	3.546314082	0	0	0.979918298	0	2.050704876	0	3.379400039	1.550492499
C_AM387279	0	0	0	0	0	0	0	0	0	0	0	0	0	0	0	0	0	0	0	0	0	0	0	0	0	0	0	0	0	0	0	0	0	0	0	0	0	0	0	0	0	0	0	0	0	0	0	0	0
C_AM387285	0	0	0	0	0	0	0	0	0	0	0	0	0	0	0	0	0	0	0	0	0	0	0	0	0	0	0	0	0	0	0	0	0	0	0	0	0	0	0	0	0	0	0	0	0	0	0	0	0
C_AM387287	0	0	0	0	0	0	0	0	0	0	0	0	0	0	0	0	0	0	0	0	0	0	0	0	0	0	0	0	0	0	0	0	0	0	0	0	0	0	0	0	0	0	0	0	0	0	0	0	0
C_AM387288	1.327661415	1.637343308	1.491548412	1.74511079	0.873548346	0.622188869	1.208485115	0.94940999	1.060522541	0.614015162	1.372989417	1.103410813	0.88006566	1.213836934	1.473762174	0.814862613	1.267788742	0.792787336	1.503106299	1.630802713	2.052728214	0.342094151	1.293866596	1.041953329	2.419998083	1.79609983	1.611361895	6.298786651	1.622692525	1.460776798	0.739669824	1.504638535	1.05598646	0.29295346	0.970441154	0.946550653	2.060704509	1.119505944	1.222347606	0.524738306	0.961932617	1.251603068	0.596210597	1.255911782	1.566871547	0.375469264	0.74316472	0.989990015	1.064564953
C_AM387291	0	0	0	0	0	0	0	0	0	0	0	0	0	0	0	0	0	0	0	0	0	0	0	0	0	0	0	0	0	0	0	0	0	0	0	0	0	0	0	0	0	0	0	0	0	0	0	0	0
C_AM387297	0	0	0	0	0	0	0.234446112	0	0	0	0	0	0	0	0	0	0	0	0	0	0	0	0	0	0	0	0	0	0	0	0	0	0	0	0	0	0	0	0	0	0	0	0	0	0	0	0	0	0
C_AM387310	0	0	0	0	0	0	0	0	0	0	0	0	0	0	0	0	0	0	0	0	0	0	0	0	0	0	0	0	0	0	0	0	0	0	0	0	0	0	0	0	0	0	0	0	0	0	0	0	0
C_AM387316	0	0	0	0	0	0	0	0	0	0	0	0	0	0	0	0	0	0	0	0	0	0	0	0	0	0	0	0	0	0	0	0	0	0	0	0	0	0	0	0	0	0	0	0	0	0	0	0	0
C_AM387329	0	0	0	0	0	0	0	0	0	0	0	0	0	0	0	0	0	0	0	0	0	0	0	0	0	0	0	0	0	0	0	0	0	0	0	0	0	0	0	0	0	0	0	0	0	0	0	0	0
C_AM387333	0	0	0	0	0	0	0	0	0	0	0	0	0	0	0	0	0	0	0	0	0	0	0	0	0	0	0	0	0	0	0	0	0	0	0	0	0	0	0	0	0	0	0	0	0	0	0	0	0
C_AM387341	0	0	0	0	0	0	0	0	0	0	0	0	0	0	0	0	0	0	0	0	0	0	0	0	0	0	0	0	0	0	0	0	0	0	0	0	0	0	0	0	0	0	0	0	0	0	0	0	0
C_AM387356	0.646891487	0.670136291	0.261627841	0.892804571	0.638443261	0.409260761	0.927397596	0.555110121	0.413384314	0.86161983	0.516068096	0.276494055	0.308739128	0.30416477	1.148924499	0	0.333568286	0.695301732	0.146475096	0.536351254	0.225039146	0.450042486	0.472818941	0.456914435	1.273452879	0.52508042	1.087092112	0.71610678	0.517511672	0.183021635	0.908202189	0.29324882	0.231534102	0.77079075	0.189135608	0.553438296	0.564783955	0.280527193	0.833809548	0.690320285	0.527279972	1.097698893	0.94121492	0	0.610755636	0.878131853	0.651780993	0.75972335	0.414960018
C_AM387358	0.841719982	0.622832552	0.36473999	0.237080878	0.237350671	0.253581178	0.369400387	0.386944408	0.096051061	0.200199902	0.47963976	0.256976828	0	0.848082948	0.40043398	0.398529446	0.723385341	0.64622161	0.544542712	0.664654887	0.313731045	0.697124635	0.351554789	0.424661651	0.690411218	0.292809552	0.20207124	0.380318895	0.480981436	0.595358611	0.602924142	0.272548904	0.322785777	0.119396999	0.351569718	0.128593016	0.209966741	0.260725274	0.332122459	0.427727863	0.588072251	0.145744895	0.291592073	0.43873989	0.567643474	0.102018259	0.605772923	0.302612494	0.289251542
C_AM387359	0	0	0	0	0	0	0	0	0	0	0	0	0	0	0	0	0	0	0	0	0	0	0	0	0	0	0	0	0	0	0	0	0	0	0	0	0	0	0	0	0	0	0	0	0	0	0	0	0
C_AM387365	0	0	0	0	0	0	0	0	0	0	0	0	0	0	0	0	0	0	0	0	0	0	0	0	0	0	0	0	0	0	0	0	0	0	0	0	0	0	0	0	0	0	0	0	0	0	0	0	0
C_AM387385	0	0	0	0	0	0	0	0	0	0	0	0	0	0	0	0	0	0	0	0	0	0	0	0	0	0	0	0	0	0	0	0	0	0	0	0	0	0	0	0	0	0	0	0	0	0	0	0	0
C_AM387394	0	0	0	0	0	0	0	0	0	0	0	0	0	0	0	0	0	0	0	0	0	0	0	0	0	0	0	0	0	0	0	0	0	0	0	0	0	0	0	0	0	0	0	0	0	0	0	0	0
C_AM387419	30.04940337	20.0212355	22.09661175	20.90298993	12.19658789	26.47272229	27.17443574	41.58128057	14.33955024	16.78494176	21.96604756	19.87715764	11.17523376	18.19651913	23.97022073	23.85621417	21.46481594	28.54635006	22.68020394	14.7402327	15.83866429	25.79234401	22.34370383	15.16042094	20.69978361	17.52775725	16.28602341	32.19485884	33.171322	24.47465127	27.39468056	14.30014543	12.80383582	23.89568112	34.70552432	30.32690927	30.89183396	17.06446918	28.26462767	22.2107414	23.00877233	20.1816931	23.02782128	27.05429705	40.06917875	14.45784223	11.00964752	19.2058063	17.83630189
C_AM387441	0.320356113	0.15803214	0	0	0	0	0	0	0	0	0	0.114105383	0	0	0	0	0.091772767	0.191294457	0	0	0	0	0	0	0	0	0	0	0	0	0	0	0	0	0	0	0	0	0	0	0	0	0.086317057	0	0	0.090598305	0	0	0
C_AM387444	0	0	0	0	0	0	0	0	0	0	0	0	0	0	0	0	0	0	0	0	0	0	0	0	0	0	0	0	0	0	0	0	0	0	0	0	0	0	0	0	0	0	0	0	0	0	0	0	0
C_AM387452	5.100596039	5.814303886	2.090754277	4.756463659	6.8026806	5.814289041	4.093772432	13.16033469	4.84511904	6.311697286	3.482548163	8.543613035	5.427919415	3.402953255	8.110266896	8.680877432	1.303208659	0	4.526052259	6.095871411	6.114430681	6.073983818	6.24704055	2.555947654	3.844486358	3.133081014	10.65643512	16.56842046	9.374040898	3.412701094	3.732553504	3.437056983	5.920848936	6.433404748	4.836623865	8.992839139	3.971769709	2.989046974	5.838273408	5.148805058	4.494579183	2.506306721	2.674331925	3.353246431	3.091141363	2.573061686	3.333501865	4.047466405	5.968948002
C_AM387456	0	0	0	0	0	0	0	0	0	0	0	0	0	0	0	0	0	0	0	0	0	0	0	0	0	0	0	0	0	0	0	0	0	0	0	0	0	0	0	0	0	0	0	0	0	0	0	0	0
C_AM387464	0	0	0	0	0	0	0	0	0	0	0	0	0	0	0	0	0	0	0	0	0	0	0	0	0	0	0.589374449	0	0	0	0	0	0	0	0	0	0	0	0	0	0	0	0	0	0	0	0	0	0
C_AM387469	0.350716659	0	0.354608324	0.345742947	0	0.739611768	0	1.88097976	1.120595714	0.87587457	0.932632867	1.124273622	0.836925186	0	1.557243255	0	0.301410559	0.62827101	0.397062394	0.969288377	1.52508147	0.406656037	0	0.619298241	0	0.569351907	0	0	0	0.496132176	0.35170575	0.397467151	0.627639011	0.696482492	0	1.875314816	0	0.380224358	0.322896835	0	0.571736911	0.425089277	0.566984587	0.853105342	0.4139067	0.297553256	2.473572769	0.882619775	0
C_AM387474	0.304451908	0.225279859	0.615660409	0.300134303	1.201903398	0	0.623526894	0.326570103	0.243193112	0	0.404802351	0	0	0	0	0	0	0.81808906	0	0.420712402	0	0.706024099	0	0	0	0.247122955	0	0	0	0	0.305310523	0.345035314	0.544844078	0.302303039	0	0	0	0.660134204	0	0	0.248158149	0.36901367	0.246095438	0	0.359306241	0	0	0.510792721	0
C_AM387477	0	0.360141272	0	0.479806538	0	0	0.498397348	0	0	0.405166468	0	0	0	0	0	1.075396918	0.418284041	0	0	0	0.423287918	0	0	0.429717147	0	0	0.408953699	0.769693002	0.486707406	0	0	0	0	0	0.355755072	0	0.42493269	0	0.44810173	0.432819862	0.396715407	0.589919813	0	0	0	0.41293105	0	0	0.390260017
C_AM387478	0	0	0	0	0	0	0	0	0	0	0	0	0	0	0	0	0	0	0	0	0	0	0	0	0	0	0	0	0	0	0	0	0	0	0	0	0	0	0	0	0	0	0	0	0	0	0	0	0
C_AM387482	0	0	0	0	0	0	1.039211491	0	0	0	0	0	0	0	0.563258199	0	0	0	0	0	0	0	0.370877836	0.448002983	0	0	0.426355984	0	0.507418359	0	0	0.575058857	0	1.007676796	0	0	0	0	0	0.451237728	0	0	0	0	0	0	0	0	0
C_AM387491	0.765199984	1.415528528	2.707918107	3.017392989	0.755206681	0.403424601	0.783576578	0.410395584	2.444936103	1.910999062	2.034835346	1.226480315	1.369513941	2.698445744	0.424702706	1.268048237	0.657623038	2.056159668	2.165794876	0.528702751	1.330980192	0.443624768	1.398229276	1.688995203	0	0.931666757	0.642953944	5.142948696	1.530395478	0.27061755	1.151036998	2.168002642	1.711742757	1.139698622	1.398288651	0.818319192	0.334037997	1.659160834	1.056753278	0.340238073	0.623712994	1.391201271	1.237057281	0	2.257672907	1.947621315	0.77098372	2.567621163	0.613563877
C_AM387499	2.278541353	6.069642072	12.4406538	3.593964897	6.746352671	0	5.133175229	13.68682342	3.640151681	1.138079059	0	2.434732685	1.087469669	1.07135744	2.529280447	0.503450149	7.049551415	7.347169261	0.515928206	1.889186263	4.755922853	4.755544488	3.330813689	0.402346628	0.747579026	14.42599927	27.56920989	8.648015642	6.835604008	0.644655821	1.370980374	2.06581653	2.038827361	9.954819815	0.333095513	2.436714792	0	4.446445356	15.10416787	1.215755152	0	1.657035909	0.368359413	8.313701741	7.529411044	1.159889127	0	4.20509294	5.846443054
C_AM387505	0	0	0	0	0	0	0	0	0	0	0	0	0	0	0	0	0	0	0	0	0	0	0	0	0	0	0	0	0	0	0	0	0	0	0	0	0	0	0	0	0	0	0	0	0	0	0	0	0
C_AM387515	0	0	0	0	0	0	0	0	0	0	0	0	0	0	0	0	0	0	0	0	0	0	0	0	0	0	0	0	0	0	0	0	0	0	0	0	0	0	0	0	0	0	0	0	0	0	0	0	0
C_AM387518	0.836797643	1.547975642	1.269124526	2.474791618	1.238803941	1.323515795	0.428446843	2.692771024	3.00791481	0.696601997	2.225229297	0.894159138	0.998437064	1.475465948	0.464440971	2.773392051	1.797887544	0.749516292	2.36844235	0.578172014	1.091637263	1.940534073	0.611623099	1.108217905	0.686373725	1.358453673	1.054670066	0	1.255192783	0	0.419578789	0	1.871905822	1.24633709	1.223298141	0.447443535	1.461172057	0.453600988	3.081682074	1.488292857	0.341036052	2.0284962	0.676402665	0	2.468917155	2.839806518	0	0.350983302	2.348406768
C_AM387521	0.601228559	0	0.607899983	0	0	0	0.615667312	0	0	0	0	0	0	0	0	0.664215743	0	0.538518008	0	0	0	0	0.439443487	0	0	0	0	0	0	0	0	0.681372259	0	0	0	0	0.524916852	0	0.553537431	0	0	0	0	0.73123315	0	0	0	0	0.482085903
C_AM387525	0	0	0	0	0	0	0	0	0	0	0	0	0	0	0	0	0	0	0	0	0	0	0	0	0	0	0	0	0	0	0	0	0	0	0	0	0	0	0	0	0	0	0	0	0	0	0	0	0
C_AM387528	0	0	0	0	0	0	0	0	0	0	0	0	0.637062455	0	0.592682134	0	0	0	0	0	0	10.52450103	0.780504103	0	0	0	0	0	0.533925288	0	0	0	0	0	0	0	0	0.578849022	0	2.848859088	0	0	1.294755848	0	0	0	2.689812606	0	0
C_AM387529	0	0	0	0	0	0	0	0.355296177	0	0.275738291	0	0	0	0	0	0	0.284665528	0.593367065	0	0.457719511	0	0	0	0	0	0	0	0.523818849	0.331231429	0	0	0	0	0	0	0.354226132	0	0	0	0	0.269986875	0	0	0.805710601	0	0.28102252	0	0	0
C_AM387538	0	0	0	0	0	0	0	0	0	0	0	0	0	0	0	0	0	0	0	0	0	0	0	0	0	0	0	0	0	0	0	0	0	0	0	0	0	0	0	0	0	0	0	0	0	0	0	0	0
C_AM387543	0	0	0	0	0	0	0	0	0	0	0	0	0	0	0	0	0	0	0	0	0	0	0	0	0	0	0	0	0	0	0	0	0	0	0	0	0	0	0	0	0	0	0	0	0	0	0	0	0
C_AM387545	0.687944216	0.509045836	0.695577865	0	0.678959852	0.725388465	0	0.737922829	0.549522898	1.145374438	0.91469762	0.735101984	0.820830471	0	0	0	0	0.616188875	0	0	0.598301192	0	0	0	0.564278399	1.116805663	0	0	0.687942198	0	0	0	0	0.683088597	0	0.735700428	0	0	0	0	0	0.833828967	0	0	0.811893911	0	1.386288035	0.577097545	0
C_AM387548	0	0	0	0	0	0	0	0	0	0	0	0	0	0	0	0	0	0	0	0	0	0	0	0	0	0	0	0	0	0	0	0	0	0	0	0	0	0	0	0	0	0	0	0	0	0	0	0	0
C_AM387553	0	0	0	0	0	0	0	0	0	0	0	0	0	0	0	0	0	0	0	0	0	0	0	0	0	0	0	0	0	0	0	0	0	0	0	0	0	0	0	0	0	0.522398871	0	0	0	0	0	0	0.518387552
C_AM387554	0	0	0	0	0	0	0	0	0	0	0	0	0	0	0	0	0	0	0	0	0	0	0	0	0	0	0	0	0	0	0	0	0	0	0	0	0	0	0	0	0	0	0	0	0	0	0	0	0
C_AM387558	108.9999131	97.8871228	100.7420828	94.19987021	74.1661111	56.45372238	107.9297853	79.31927535	93.01320463	139.1053411	84.91340587	83.63388474	80.21001112	113.4524387	105.0041811	95.48658539	73.04249973	114.404356	113.6184713	72.65759652	70.57544802	120.2610177	153.3716754	82.03415694	75.62087971	92.17769161	67.58028496	165.7306588	114.0414248	141.6274226	103.5289542	128.69933	84.6428073	121.1038147	82.48026143	92.4316242	143.3762823	135.6099518	66.97617168	80.4914225	110.9591695	91.37422396	95.28765802	100.7408624	95.77078774	64.1636653	76.19932221	97.68053749	73.73164163
C_AM387562	0	0	0	0	0	0	0	0	0	0	0	0	0	0	0	0	0	0	0	0	0	0	0	0	0	0	0	0	0	0	0	0	0	0	0	0	0	0	0	0	0	0	0	0	0	0	0	0	0
C_AM387567	5.76438566	4.641726013	2.228486431	3.008455213	1.840592585	0.893843606	1.736123462	2.364150864	1.760556773	0.987953306	1.35253866	1.449300593	1.213739843	2.391513527	4.51674347	3.933353419	7.139573333	3.948281322	0.383889708	1.171414863	2.948972701	1.572660315	1.115270081	1.197505604	4.032852256	1.376158637	1.994376097	0.938405331	0.847701287	2.278445869	2.550283397	2.113545704	4.551126478	1.178408765	0.74354496	0.725240232	1.480215768	3.124687376	2.341384632	3.46768709	0.414577002	1.232960368	2.466786023	0.824803269	2.401051186	2.301454571	0.854111112	4.26669275	2.039154827
C_AM387568	0	0	0	0	0	0	0	0	0	0	0	0	0	0	0	0	0	0	0	0	0	0	0	0	0	0	0	0	0	0	0	0	0	0	0	0	0	0	0	0	0	0	0	0	0	0	0	0	0
C_AM387571	0	0	0	0	0	0	0	0	0	0	0	0	0	0	0	0	0.172234605	0	0	0	0	0	0	0	0	0	0	1.584662063	0	0	0	0	0	0	0	0	0	0	0	0	0	0	0	0	0	0	0	0	0
C_AM387572	0	0	0	0	0	0	0	0	0	0	0	0	0	0	0	0	0	0	0	0	0	0	0	0	0	0	0	0	0	0	0	0	0	0	0	0	0	0	0	0	0	0	0	0	0	0	0	0	0
C_AM387573	2.649859203	0.980384573	1.339631444	1.119548589	1.494430151	1.995777786	2.132033098	2.842369415	1.209531881	2.205906324	2.013302697	1.61800225	0.45167391	0.889963588	2.731355234	3.136574344	1.626660159	2.373468259	2.142876412	1.046216026	1.646119682	1.975186467	0.6917166	0.668448895	1.707763198	0.614538566	1.272300397	5.687176071	1.892751022	2.008154045	2.847141782	0.643518245	1.693629077	1.31557804	3.182031475	3.441053852	2.97452883	0.205200447	2.091141407	3.871333206	4.011233565	0.688239782	2.447933455	2.532233317	1.563647532	2.087595863	3.432713231	2.064116087	2.276516765
C_AM387575	0	0	0	0	0.223455141	0	0	0	0.180855637	0	0	0	0	0	0	0	0	0.202796339	0	0	0	0.262524784	0	0	0	0.367556294	0	0	0	0	0	0	0	0	0	0.242129255	0.197674384	0	0	0.201343417	0	0	0.366028025	0	0	0	0	0	0.544635023
C_AM387581	0	0	11.10937219	1.00759373	0	0	1.308293037	0	2.44930206	12.12460655	0	11.19455306	2.743919003	0	8.225581338	10.16250087	6.807572765	14.41881967	7.521496205	0	8.000141656	13.62878662	12.51315329	8.347255578	9.641099508	10.57774507	9.232129759	26.87190694	16.8644116	11.20549957	12.55589526	0	0	10.90990074	9.712113458	13.66300794	0	0	0.235253408	0.454460855	10.83033062	0	0.413088771	11.49864129	8.142136075	8.671552046	0.257453492	0	11.26875798
C_AM387588	0	0	0	0	0	0	0	0	0	0	0	0	0	0	0	0	0	0	0	0	0	0	0	0	0	0	0	0	0	0	0	0	0	0	0	0	0	0	0	0	0	0	0	0	0	0	0	0	0
C_AM387589	0	0	0	0	0	0	0	0	0	0	0	0	0	0	0	0	0	0	0	0	0	0	0	0	0	0	0	0	0	0	0	0	0	0	0	0	0	0	0	0	0	0	0	0	0	0	0	0	0
C_AM387592	0.61325313	1.663852676	1.240115966	2.01518746	1.613984563	1.508808006	2.09326886	1.534879484	0.979720824	1.701699164	2.717958641	3.058024252	0.731711734	2.402901686	1.134562943	0.677500058	1.756792972	1.28167286	5.554335659	4.237174905	5.688989622	7.347693658	2.838804924	1.804812017	2.179726845	0.829627064	6.011619378	9.051589705	2.453005324	5.78348365	1.024971041	3.474998521	0.548735821	1.826774078	1.195337041	2.404689398	2.320132487	1.329698897	2.634838173	1.817843418	1.332963769	1.486597929	1.652355082	1.243096356	1.92998781	1.387448327	2.265590732	0.685921654	1.147364449
C_AM387594	1.506235758	2.50772054	0	2.227312456	0.743282365	0.397054738	0.385602158	0	0	0.313470899	2.002706367	0.402371612	0.449296679	2.213198922	0	0.416008808	1.61809879	1.349129326	0	0	0.654982358	1.309860499	0.825691183	1.329861486	0	0.611304153	2.531208159	1.190998645	1.506231339	0	0.37762091	0	0	0	0	0.402699181	0	0	1.0400677	0	1.227729787	1.82564658	0	0.915965736	0	0	0	1.57942486	0.905814039
C_AM387595	0	0	0	0.253710651	0	0	0	0.828172383	0	0	0	0	0	0	0	0	0.221178971	0	0	0	0	0.298409466	0.564321312	0	0	0	0.216245301	0	0	0	0	0	0	0	0	0	0	0	0.236945879	0.228865179	0	0	0.208030316	0	0.303730096	0	0.518611351	0	0
C_AM387612	0	0	0	0	0	0	0	0	0	0	0	0	0	0	0	0	0	0	0	0	0	0	0	0	0	0	0	0	0	0	0	0	0	0	0	0	0	0	0	0	0	0	0	0	0	0	0	0	0
C_AM387624	0	0	0	0	0	0	0	0	0	0	0	0	0	0	0	0	0	0	0	0	0	0	0	0	0	0	0	0	0	0	0	0	0	0	0	0	0	0	0	0	0	0	0	0	0	0	0	0	0
C_AM387636	0	0	0	0	0	0	0	0	0	0	0	0	0	0	0	0	0	0	0	0	0	0	0	0	0	0	0	0	0	0	0	0	0	0	0	0	0	0	0	0	0	0	0	0	0	0	0	0	0
C_AM387640	0	0	0	0	0	0	0	0	0	0	0	0	0	0	0	0	0	0	0	0	0	0.479525038	0	0	0	0	0	0	0	0	0	0	0	0	0	0	0	0	0	0	0	0	0	0	0	0	0	0	0
C_AM387648	0	0	0	0	0	0	0	0	0	0	0	0	0	0	0	0	0	0	0	0	0	0	0	0	0	0	0	0	0	0	0	0	0	0	0	0	0	0	0	0	0	0	0	0	0	0	0	0	0
C_AM387666	0	0	0	0	0	0	0	0	0	0	0	0	0	0	0	0	0	0	0	0	0	0	0	0	0	0	0	0	0	0	0	0	0	0	0	0	0	0	0	0	0	0	0	0	0	0	0	0	0
C_AM387674	0	0	0	0	0	0	0	0	0	0	0	0	0	0	0	0	0	0	0	0	0	0	0	0	0	0	0	0	0	0	0	0	0	0	0	0	0	0	0	0	0	0	0	0	0	0	0	0	0
C_AM387735	0	0	0	0	0	0	0	0	0	0	0	0	0	0	0	0	0	0	0	0	0	0	0	0	0	0	0	0	0	0	0	0	0	0	0	0	0	0	0	0	0	0	0	0	0	0	0	0	0
C_AM387747	2.073802855	0	0	0	0	0	0.707868696	1.11223151	0	0	0	0.738653201	0	0.406287725	0	0	0.59408458	0	0	0.47762036	0	0.400762472	0.252626932	0.305161452	0	0.56110043	0	0.546593581	0	0	0.346608565	0	0	0.343194271	0	0.369627268	0	0.37471386	0.318217171	0	0.281725434	0	0	0.420370748	0.815816103	0.29324089	0	0	0.277141171
C_AM387758	0	0	0	0	0	0	0	0	0	0	0	0	0	0	0	0	0	0	0	0	0	0	0	0	0	0	0	0	0	0	0	0	0	0	0	0	0	0	0	0	0	0	0	0	0	0	0	0	0
C_AM387763	0.376558939	0.835906847	0.571106037	1.113656228	0.929102956	1.389691585	0.192801079	1.009789134	0.300791481	1.253883595	0.751014888	1.207114836	0.673945018	0.442639784	0.417996874	0.624013212	1.779908669	1.011846995	0.639479434	0.780532219	0.654982358	0.436620166	1.376151972	0.166232686	1.389906794	1.68108642	0.63280204	2.679746952	1.129673504	0.266344642	0.75524182	0.213377102	0.673886096	0.560851691	0.137621041	0.201349591	0.328763713	0.612361334	0.173344617	0.502298839	1.688128458	0.228205823	0.760952998	0.915965736	1.333215264	0.319478233	0.948512866	0.631769944	1.056783045
C_AM387783	24.58028905	20.46176882	22.63401839	27.26066472	29.45769371	15.73603442	24.27164506	41.90315156	30.15296197	45.30904524	16.92471178	16.41577436	27.23344286	25.79802424	16.07877545	23.27607562	25.65133296	25.94797815	19.38054237	33.96671907	18.70517102	35.11711891	33.04453262	27.12754258	25.20212728	27.78996179	22.8662823	33.66580527	30.28633874	37.25556953	23.32909548	19.40029849	29.84943321	22.22761915	25.98758061	20.65377397	28.35839142	30.45527126	27.07579104	49.96281297	28.26414741	22.87658368	33.70601625	31.49685858	21.23874623	49.15652816	36.26461462	30.19317708	32.02765794
C_AM387790	0	0	0	0	0	0	0	0	0	0	0	0	0	0	0	0	0	0	0	0	0	0	0	0	0	0	0	0	0	0	0	0	0	0	0	0	0	0	0	0	0	0	0	0	0	0	0	0	0
C_AM387798	0	0	0	0	0	0	0	0	0	0	0	0	0	0	0	0	0	0	0	0	0	0.425424778	0	0	0	0	0	0	0	0	0	0	0	0	0	0	0	0	0	0	0	0	0	0	0	0	0	0	0
C_AM387806	0.495701144	0.733590304	0.167067201	0.814452207	0.65230323	0.69690901	1.184413096	0.354475631	0.263974048	0.825304445	1.318178556	0.529680875	0	0.582689785	0.733666568	0.182544281	0.284008102	1.035994229	0	0.456662422	0.718514134	0.574765577	0.845395899	0.145885498	0.948717493	0.536479395	0.416509426	1.43717504	1.15663261	0.818102479	0.331399413	0.936296753	0.443550895	0.164067469	0.241551942	1.060224173	0.721306067	0.35827145	0	0.440816533	0.673408371	0.200273008	0.534248756	0.200962459	1.560036336	0.420560261	0.332965256	0.831660203	0.529960485
C_AM387827	0.47856989	0.885297106	0	0.471783017	0.236159949	1.513854187	0.245031472	1.02667524	0.382276799	0	0	0.511375293	0.285506251	0	0.531233485	0.264353423	0.411289324	0.214326565	0.270905446	0.991980747	0.416209525	0	0.174895568	0.422531241	0.196270748	0.388454144	0.402115009	0.378410941	0.478568486	0.50774731	0	0	0.428221934	0.950384136	1.224320966	0.511791602	0.208913396	0.518834575	0.88121678	0.638373107	0.390081371	0.290027467	0.580258474	0.873077708	0.564795764	0	0.723280714	0.602188743	0.191866965
C_AM387829	1.772042068	1.475129729	1.119815759	1.310183798	0.43722492	0.467123222	0.226824799	1.187987217	1.238553157	0.553183939	0.294515642	0.710067551	0.792876492	1.301881719	0	0.73413319	1.522916508	0.793605486	1.253881244	0.306091066	0.57792561	0.513670784	1.295201856	0.195567866	0.545061488	0.539386017	0.744472988	2.452056035	2.658055305	0.313346637	0.666389841	0.753095655	1.387412551	0.439883679	0.161907107	1.421291229	0	0.720425099	0.815739372	0.590939811	0.361096996	0.805432315	0.895238822	1.077606748	0.522829515	0.375856745	1.562256486	1.114888137	0.888052979
C_AM387835	3.234457436	1.14880507	1.046511363	1.658065632	1.021509217	2.319144313	2.782192788	4.302103436	1.446845099	2.261752054	1.204158892	2.211952443	1.234956513	2.433318163	3.015926811	1.429325017	2.668546286	2.897090551	0.732375482	1.609053761	1.912832745	2.700254917	3.593423955	1.71342913	3.395874345	1.155176925	1.195801323	2.864427122	5.175116717	3.385900238	2.335377057	1.466244102	1.273437559	2.183907125	3.499008743	2.075393612	2.485049402	1.402635967	2.501428645	1.955907475	2.214575882	1.097698893	3.869439117	2.360309536	0.458066727	2.08556315	2.476767774	1.736510515	1.971060085
C_AM387840	0.126183772	0.093369959	0.255167894	0	0	0	0	0.135350925	0	0.105043158	0.167775225	0	0.15055797	0	0.420208497	0	0	0	0.285716855	0.174369338	0.109741312	0.146310109	0	0.111408149	0	0.204846189	0.106025033	0.698425132	0	0.267753873	0	0.286008109	0	0	0.184465593	0.269886577	0.220335469	0.410400894	0	0	0.102852143	0.458826521	0.305991682	0	0.446756438	0.214112396	0.127137527	0	0.505892614
C_AM387841	0	0	0	0	0	0	0	0	0	0	0	0	0	0	0	0	0	0	0	0	0	0	0	0	0	0	0	0	0	0	0	0	0	0	0	0	0	0	0	0	0	0	0	0	0	0	0	0	0
C_AM387852	0	0	0	0	0	0	0	0	0	0	0	0	0	0	0	0	0	0	0	0	0	0	0	0	0	0	0	0	0	0	0	0	0	0	0	0	0	0	0	0	0	0	0	0	0	0	0	0	0
C_AM387874	0	0	0	0	0	0	0	0	0	0	0	0	0	0	0.307827155	0	0	0.248386213	0	0	0	0	0	0	0	0	0	0	0	0	0	0	0	0	0	0	0	0	0	0	0	0	0	0	0	0	0	0	0
C_AM387878	0	0	0	0	0	0	0	0	0	0	0	0	0	0	0	0	0	0	0	0	0	0	0	0	0	0	0	0	0	0	0	0	0	0	0	0	0	0	0	0	0	0	0	0	0	0	0	0	0
C_AM387897	1.601780563	0.888930788	2.024443041	1.447476068	2.371292618	2.111205233	0.956811326	1.718148676	2.132476918	2.111249896	1.774786426	1.283685553	1.751921751	1.412153043	1.037193735	0.884794852	1.491307467	1.554267461	0.604483047	2.58235784	1.509147783	2.012036961	2.34151231	1.29636684	3.284605608	2.058589544	1.233727857	7.177100046	3.203551729	2.077090677	1.070865267	2.42039698	1.433265204	1.723014522	1.951343117	1.998469818	1.748090637	1.012985789	2.089190715	1.305727082	1.196807489	1.29430168	0.539481603	3.084548793	1.890379852	1.472222456	1.075925042	1.007767355	1.498423721
C_AM387928	0	0	0	0	0	0	0	0	0	0	0	0	0	0	0	0	0	0	0	0	0	0	0	0	0	0	0	0.257147435	0	0	0	0	0	0	0	0	0	0	0	0	0	0	0	0	0	0	0	0	0
C_AM387945	0.554621694	0.205196771	2.523491791	1.366890719	0.273689243	0	0.283970582	0.297457264	1.329078637	3.231909266	1.106145959	0	0.661754798	2.281825245	0.307827155	0	0	0.248386213	0.313956311	3.832070327	0	0.964625949	0.60806715	0.489677679	0	0.900370457	0.233008503	0	0.554620067	0.784581115	0.556185836	0	0.74440906	0.275353543	0.608092971	0	0.726338435	1.202570062	0	0.493213331	0.904142091	1.680585515	0.896626789	1.686371025	4.909125971	1.882197343	1.676441345	0	0.444714903
C_AM387954	0	0	0	0	0	0	0	0	0	0	0	0	0	0	0.245880514	0	0	0	0	0	0	0	0	0	0	0	0	0	0	0	0.222129947	0	0	0	0	0	0	0	0	0	0	0	0	0	0	0	0	0	0
C_AM387977	0	0	0	0	0	0	0	0	0	0	0	0	0	0	0	0	0	0	0	0	0	0.220632531	0	0	0	0	0	0	0	0	0	0	0	0	0	0	0	0	0	0	0	0	0	0	0	0	0	0	0
C_AM387978	0	0	0	0	0	0	0	0	0	0	0	0	0	0	0	0	0	0	0	0	0	0	0	0	0	0	0	0	0	0	0	0	0	0	0	0	0	0	0	0	0	0	0	0	0	0	0	0	0
C_AM387980	1.894298534	3.234670079	1.031325226	1.580136807	1.438122701	0.921878619	1.641361529	1.094109612	1.047562999	2.547350073	1.356211542	2.024150472	1.912484845	1.199003896	1.45575286	2.414715075	2.504592831	1.696715599	2.474564003	2.416311555	1.267277474	2.196439534	1.384560232	1.929788816	3.346596128	1.419321251	2.448724798	2.304376198	2.914296889	2.164389248	3.21477679	0.990834609	1.695008816	1.736241486	2.023673962	1.558306405	2.926064002	1.421775806	2.012350947	1.42539657	5.344750347	1.412924033	2.35569971	0.886117565	1.375755058	1.236270149	2.349066488	0.977892378	1.285235127
C_AM387983	0.425870229	0.472685419	1.076489554	0	0.42030848	0	0.21804884	0.91361874	0.510271262	0.354520659	0.283120692	0.455063133	0	0	0	0	1.097995607	0	0	0.294248257	0.740753857	0.740694925	0.155636235	0	0	0.172838972	0	0.168370344	0.21293449	0	0	0	0.190533271	0	0	0.227716799	0	0	0.392089014	0	0	0	0	0	0.251300496	0.361314669	0	0.178625431	1.024432544
C_AM387990	0	0	0	0	0	0	0	0	0	0	0	0	0	0	0	0	0	0	0	0	0	0	0	0	0	0	0	0	0	0	0	0	0	0	0	0	0	0	0	0	0	0	0	0	0	0	0	0	0
C_AM387994	0	0	0	0	0	0	0	0	0	0	0	0.34129735	0	0	0	0	0	0	0	0	0	0.740694925	0	0	0	0	0	0	0.319401735	0	0	0	0.285799907	0	0	0	0	0	0	0	0	0	0.516360963	0	0	0	1.930901192	0.267938146	0
C_AM387997	0.134738604	0.099700126	0	0.132827799	0	0	0	0.144527258	0	0	0	0	0	0	0	0	0	0	0	0	0	0.156229438	0	0	0	0	0	0	0	0	0	0	0	0	0	0	0.117636733	0	0	0	0	0	0	0	0	0.228628491	0.271514041	0.113028521	0
C_AM387999	0	0	0	0	0	0	0	0	0	0	0	0	0	0	0	0	0	0	0	0	0	0.603329685	0	0	0	0	0	0	0	0	0	0	0	0	0	0	0	0	0	0	0	0	0	0	0	0	0.262134465	0	0
C_AM388006	0	0	0	0	0	0	0	0	0	0	0	0	0	0	0	0	0	0	0	0	0	0	0	0	0	0	0	0	0	0	0	0	0	0	0	0	0	0	0	0	0	0	0	0	0	0	0	0	0
C_AM388013	0	0	0	0	0	0	0	0	0	0	0	0	0	0	0	0	0	0	0	0	0	0	0	0	0	0	0	0	0	0	0	0	0	0	0	0	0	0	0	0	0	0	0	0	0	0	0	0	0
C_AM388024	0	0	0	0	0	0	0	0	0	0	0	0	0	0	0	0	0	0	0	0	0	0	0	0	0	0	0	0	0	0	0	0	0	0	0	0	0	0	0	0	0	0	0	0	0	0	0	0	0
C_AM388033	0	0	0	0	0	0	0	0	0	0	0	0	0	0	0	0	0	0	0	0	0	0	0	0	0	0	0	0	0	0	0	0	0	0	0	0	0	0	0	0	0	0	0	0	0	0	0	0	0
C_AM388055	0	0	0	0	0	0	0	0	0	0	0	0	0	0	0	0	0	0	0	0	0	0	0	0	0	0	0	0	0	0	0	0	0	0	0	0	0	0	0	0	0	0	0	0	0	0	0	0	0
C_AM388062	0	0.27717679	0	1.107825567	0	0	0	0	0	0.31182969	0	0.400264954	0	0.440322299	0	0.413830751	0.321925414	0.671032911	0.424087583	0	0	0	0	0	0	0.304051804	0.31474447	0.296190763	0.374586328	0	0	0	0.670357897	0	0.273801024	0	0	0	0	0	0	0	0	0	0	0	0.377418732	0	0
C_AM388072	14.14422375	17.00733041	13.7052904	12.78166676	14.54115005	10.31557368	9.655935431	12.89602202	8.944458374	11.97076677	9.7165902	14.73594882	12.657287	9.005933009	12.56056504	13.67277712	20.66474764	13.61909382	9.474549775	7.4924235	12.71118974	9.976806768	11.88886481	9.365993168	15.95225261	11.57650945	17.23264863	13.42080846	10.49026851	12.75558276	13.94771137	14.02594131	13.18352124	10.4162571	11.54475025	15.75635183	9.982067919	12.77854514	18.23117022	7.861349215	8.166324574	10.71477091	9.622858675	9.031391974	9.459165957	7.100101098	7.006806742	12.85396838	17.48454886
C_AM388080	0	0	0	0	0	0	0	0	0	0	0	0	0	0	0	0	0	0	0	0	0	0	0	0	0	0	0	0	0	0	0	0	0	0	0	0	0	0	0	0	0	0	0	0	0	0	0	0	0
C_AM388108	1.329031551	1.802936336	1.679723638	2.07445768	1.202368531	0.583904027	1.247536395	1.663182103	0.530808496	1.936143786	1.767093853	0.710067551	1.585752984	1.562258062	2.212924626	1.590621912	0.761458254	0.793605486	1.003104995	0.918273199	0.96320935	0.770506176	1.942802784	0.880055395	1.907715207	1.977748729	1.116709482	5.779846368	1.550532261	2.585109759	1.777039577	1.506191309	1.486513447	1.979476555	0.728581981	2.368818715	1.740513774	1.801062747	1.631478745	2.659229149	2.527678974	0.671193596	1.611429879	1.077606748	1.568488546	0.563785118	0.557948745	1.672332205	1.509690065
C_AM388140	2.140752396	1.500683158	1.36705697	2.332539816	1.890395305	1.30684158	2.422917499	2.417133046	1.980013214	2.157272169	3.295792368	2.407893112	2.823139762	2.516424601	2.251258753	2.116076297	2.130284391	3.027573685	2.933884649	2.802540882	2.155768705	1.567707054	2.964686452	0.696344794	2.49526574	1.829099039	1.514738741	7.661778688	4.056150536	2.311116498	1.694834006	2.809185156	2.722075333	1.454387061	1.482406173	2.891824043	1.672294161	1.587960625	2.282143299	2.404706254	3.306169979	4.50661577	2.641165998	3.15178761	1.861602416	1.051511035	3.859775191	1.606784976	1.535842176
C_AM388149	2.84080494	3.736995315	2.234032438	2.178180564	2.596022964	1.220359417	1.508384913	1.580022998	4.286278605	4.291785393	2.658003671	3.710102953	2.636314336	2.968290319	3.503797324	1.627328571	1.808463353	3.015700847	2.025018209	0.290786513	2.104612429	1.341964923	0.845928712	1.393421042	1.467123838	2.562083581	1.237686343	2.079868958	1.473005648	0.744198264	1.266140698	1.78860218	2.165354588	2.611809343	0.769058758	1.237707778	1.653488085	3.42201922	3.293547716	3.461922392	0.943365903	1.785374964	1.190667633	2.431350225	0.993376079	3.035043216	2.544246277	2.383073392	1.94039576
C_AM388155	0	0.268734858	0	0	0	0	0	0	0	0	0	0	0	0	0	0	0	0	0	0	0	0	0	0	0	0	0	0	0.363177607	0	0	0	0	0	0	0	0	0	0	0	0	0	0	0	0	0	0	0	0
C_AM388165	0.598712958	0.59069196	0.504463724	1.377185294	0.787858573	1.157384105	0.204363766	0.749243821	0.478245869	0	0.265351611	0.959631041	0.833423407	0.821075193	1.32919508	0.881915464	1.286354686	0.446887329	0.112971727	0.551561587	0.347131515	0.925610395	0.437604811	0.35240402	0.818479129	0.890952356	0.503064383	0.236704752	0.498926002	0.564635782	0.300200723	0.565434441	0.267862674	0.495405956	0.364686161	0.853699799	0.348480365	0.324542966	0.459351146	0.443685632	0.650679664	0	0.564612267	0.121362266	0	0	0.402158872	0.334829259	1.12016055
C_AM388166	0.963945788	1.505800258	1.516109838	1.478206371	0.73994427	0.564673655	0.987095345	0.919089511	1.539980337	1.248252381	1.139264101	1.716705231	2.044703449	1.636706987	1.426695917	1.301584443	2.117093327	2.014605543	0.363775726	0.296010223	1.769825084	1.241883707	1.252545507	0.094563504	0.702813815	0.695495743	0.899943021	0.16937855	0.856838187	0.681810385	1.181478596	0.849675287	1.341719323	1.276189475	0.391437092	1.030861677	0.561063821	1.625629889	1.183310557	0.666724008	1.222216031	0.519270734	1.558358835	0.781587529	1.137623803	0.636086902	3.129524487	1.168017786	0.858805726
C_AM388179	1.531569998	0.242847555	0	0.323539271	0.755784056	0	0.112025092	0.117345526	1.572946277	0.182139054	2.036391031	0.116896952	1.957944243	0	1.214364006	2.175458903	1.50428756	0.097987222	0	0	0	0.253693675	0.159919801	0.096587799	0.089732345	0.266394011	0.091920786	0.17300439	0	2.785622859	2.852365895	3.347475639	2.251439021	2.715642742	10.39522847	4.562692561	0.095512394	0	0.201440227	0	0	0	2.476006087	4.656859436	0	0.092814777	0.220449474	0	4.210511741
C_AM388192	0	0	0	0	0	0	0	0	0	0	0	0	0	0.124594902	0	0	0	0	0	0	0	0	0	0.093582845	0	0.086035399	0.089061028	0	0	0.074971084	0	0	0.094843228	0	0.077475549	0	0	0	0	0	0	0	0	0	0	0	0.106795523	0	0
C_AM388206	2.40011209	3.298226695	1.848948192	1.46471293	0.789589093	1.807677324	1.638501184	2.206695744	1.278123546	1.332000943	1.063737807	1.831883537	0.954576011	1.209127845	2.029888972	2.146499119	2.946697476	2.456880882	1.164547213	1.105546168	1.192779374	1.855286969	0.751827435	0.807264161	0.937459321	1.113237594	2.208741944	0.813341727	1.3714886	0.727554852	2.979947756	0.906682255	0.920403534	1.702265514	0	1.711149877	0.199569027	0.247813958	1.157476833	3.354008224	1.583692977	0.69263748	2.401985822	1.807057003	2.967433335	1.26056108	2.648563084	2.972144545	1.282995391
C_AM388244	0	0.07606432	0	0	0.101453771	0	0	0	0	0	0	0	0	0	0.114108342	0	0	0	0	0	0	0	0	0	0	0	0	0	0	0	0	0	0	0	0	0	0	0	0	0	0	0	0	0.125024059	0	0	0	0	0
C_AM388246	0	0	0	0	0	0	0	0.498337495	0	0	0	0	0	0	0	0	0	0	0	0	0	0	0	0	0	0	0	0	0	0	0	0	0	0	0	0	0	0	0	0	0	0	0	0	0	0	0	0	0
C_AM388249	0.127761069	1.134445006	0.516714986	1.889238244	0.504370176	0.134715001	1.700780948	2.055642166	0.102054252	0.531780989	0	0.409556819	0.914639668	0.450544066	0.283640736	0.141145845	0.219599121	0.114435077	1.157153262	0.882744772	1.5555831	0.740694925	0.186763482	0.451203004	1.152740159	1.866660895	1.07350346	0.202044413	1.149846246	0.722935456	0.384364141	0.57916642	0.228639925	0.380577933	0.280157119	1.366300794	0.111544831	0.138510302	0.352880112	0.681691282	0.208275589	0.619415804	0.103272193	0.776935222	0.301560595	1.083944006	0.257453492	1.178927842	1.126875798
C_AM388260	0	0	0	0	0	0	0	0.888240442	0	0	0	0	0	0	0.367682435	0	0	0	0	0	0	0	0	0	0	0	0	0	0.993694286	0	0	0	0	0	0	0	0	0	0	0	0	0	0	0	0	0	0.166868004	0	0
C_AM388264	9.45899108	7.148120433	5.9011613	6.249631997	3.773909052	5.199127448	3.709590384	2.374637739	3.375971897	7.036561946	7.091157918	9.677291936	8.884826026	7.097177977	9.159481426	6.003165073	5.275320667	6.399351129	5.126628377	6.396485323	4.638306852	6.883983215	4.412976787	7.81831366	11.80302159	4.328996355	8.455160869	3.660101322	4.729481667	3.914629405	5.449213132	9.23733784	6.572995887	2.497932986	3.677636817	6.026328116	3.777777122	3.927380708	6.392539871	2.863550814	5.741493028	3.780962854	6.507164881	3.671592612	4.750321615	9.305758384	5.272184033	6.162200509	3.227466806
C_AM388267	0	0	0	0	0	0	0	0	0	0	0	0	0	0	0	0	0	0	0	0	0	0	0	0	0	0	0	0	0	0	0	0	0	0	0	0	0	0	0	0	0	0	0	0	0	0	0.207743452	0	0
C_AM388279	0	0	0	0	0	0	0	0	0	0	0	0	0	0	0	0	0	0	0	0	0	0	0	0	0	0	0	0	0	0	0	0	0	0	0	0	0	0	0	0	0	0	0	0	0	0	0	0	0
C_AM388284	0.352444328	0.260791955	0	0.347446114	0	0	0.360908424	0	0.281528972	0.586792815	0	0.753207944	0	0	0.391228601	0	0.60579068	0	0.399018366	0	0	0.408659269	0	0	0	0	0	0	0	0	0.35343829	0	0	0	0.257615742	0	0	0	0.32448746	0	0.287276674	0.427183313	0	0.857307831	0	0	0	0.295655885	0
C_AM388297	0.120448146	0.178251741	0.121784677	0	0.118875126	0.127004041	0	0	0.096212763	0	0	0	0.287428852	0	0.401108111	0	0	0	0	0	0.104753071	0.139659649	0.176073316	0.106344142	0.395184872	0	0.202411427	0.190479581	0.120447792	0.255583242	0.3623635	0.27300774	0.107776396	0.119598004	0.26412119	0.257619005	0	0.130582103	0.44357545	0	0.490885226	0.43797077	0	0	0.142149776	0.204380015	0.121358549	0	0.096579499
C_AM388303	0.146311244	0.324789981	0	0.432708964	0	0.154274847	0.299649939	0.470821928	0.584359728	0.121798509	0.194536917	0	0.174573352	0.343973657	0.324823747	0.161639414	1.257418282	0	0.165645661	0	0.254492123	0.67859167	0.320820705	0.387536323	0.24002026	0.11876052	0.860559011	0.231380105	0.146310815	0.206975386	0.146723871	0	0.261837133	0	0	0.312935969	0.127740502	0.475863613	0.67352714	0.390334476	0.238516012	0.177337858	0	0.355896707	0.345345467	0	0	0.245472984	0
C_AM388308	4.521506968	5.116951453	5.109523651	4.719584015	6.299939744	4.767608942	5.583347237	3.851463389	3.61173414	5.313856127	5.304566121	6.252465942	2.221429676	2.501161607	6.938126548	4.260610651	5.714475279	4.407239388	4.667328214	5.51305285	3.932329025	5.705278383	5.540418533	4.226883162	6.872029874	3.130377213	3.016983703	2.733983879	5.585374576	4.514987236	4.000816333	3.617098832	3.807832215	3.961405993	7.095925046	4.977601407	6.385837916	5.334448796	6.734019494	2.956529723	4.335848691	5.802705673	4.944780079	3.881787876	4.708381043	2.030883936	3.215775963	3.012063023	4.585192502
C_AM388315	0	0.225599859	0	0	0	0	0.520343822	0.436045308	0	0	0	0	0.121259047	0	0	0	0	0	0	0	0	0	0	0	0	0	0	0.080358573	0	0.071882787	0	0	0	0.100910816	0	0.217366035	0.177457686	0	0.187133393	0.361502953	0.165673764	0	0	0	0	0	0.204792551	0	0.244466857
C_AM388325	0.576056349	0.426254162	0.232979382	0.454309572	0.227413284	0.364446378	0.471912464	0.247162558	0.736236797	0.767271765	0.30637215	0.738653201	0.824795836	0.541716966	1.534674512	0.636406389	1.287183256	0.825554177	0.260871911	0.796033933	0.300595768	0.400762472	0.673671819	0.50860242	0.283502191	0.467583692	1.064860115	0.637692511	1.382531181	0.8963934	0.577680941	0.652844596	0.412361862	0.571990452	0.25263766	0.369627268	0.804703452	0.24980924	0	0.307364829	0.093908478	0.698214272	0.465639516	0.560494331	0.271938701	0.390987854	0.34824627	0.773180608	0.369521562
C_AM388361	0.632033556	0.187069848	0.12780936	0.249228131	0.124755874	1.066295411	0.129442421	1.084720483	0.504862026	0.420914988	0.504214942	0.675358713	0.603295894	0.445767981	0.561267887	0.279299199	0.434542431	0.56610992	0	0	0.439740806	0.146568607	0.092391828	0.558024917	0.414734654	0.205208108	0.212424713	0	0	0	0.887342421	0	0.226216181	0.125514513	0.092395752	0.540726816	0	0.137041995	1.512937113	0.449643248	0.515169301	0	0.510887172	0.307479664	1.19345536	0.64347206	0.636810758	0.318117375	0.608143701
C_AM388362	0	0	0	0	0	0	0	0	0	0	0	0	0	0	0	0	0.135137921	0	0	0	0	0	0	0	0	0	0.132123503	0	0	0	0	0	0	0	0	0	0	0	0	0	0	0	0	0	0	0	0	0	0
C_AM388387	0	0	0	0	0.345008915	0.122867101	0.119323143	0.124990186	0	0	0	0	0.139033174	0	0.129347567	0	0	0	0.13192301	0	0.101340919	0.27022095	0.170338029	0	0.0955781	0	0	0.092137517	0.116524411	0	0.116853376	0	0	0	0	0.124613753	0.101734699	0.126328614	0	0.103622996	0.094979096	0	0.094189622	0	0.13751949	0.098861343	0	0	0.186867174
C_AM388391	0.334849603	0.578136301	0.564275335	0.550168183	0.110158853	0.470766929	0.68578231	0.598626944	0.267474484	0	0	0.119267717	0.932238039	0.13120368	0.247798459	0.493239772	1.151096799	0.899770338	0.505464764	0.154239336	0.679505878	1.035355153	0.081581552	0.394186712	1.007074085	0.634192296	0.75028011	0	0.669697241	0.07894771	1.56703841	0.126495006	0.099873914	0.997458545	0.407925082	0.477459248	0.194898925	0.48402976	0.411051197	0.198516442	0.454892082	1.082286584	0.721777571	0	1.317269371	0.284091409	0	0.187264102	0.447490035
C_AM388397	0	0	0	0	0	0	0	0	0	0	0	0	0	0	0	0	0	0	0	0	0	0	0	0	0	0	0	0	0	0	0	0	0	0	0	0	0	0	0	0	0	0	0	0	0	0	0	0	0
C_AM388435	0.800890282	1.185241051	1.079702955	0.7895324	0.658692394	1.26672314	1.913622651	0.715895282	1.172862305	0.333355247	0.887393213	1.854212466	0.796328069	0.627623575	1.185364269	0.737329043	1.376591508	0.956472284	0.906724571	1.29117892	0.580441455	1.238176591	0.68294109	0.824960717	1.423329097	1.300161817	1.12157078	0.527727945	0.800887932	0.37765285	1.606297901	1.512748112	0.836071369	0.795237472	0.585402935	0.570991377	0.233078752	0.289424511	0.614467857	0.712214772	0.544003404	1.29430168	0.863170565	0.162344673	1.260253234	0.792735168	0.403471891	0.559870753	0.535151329
C_AM388438	1.953479822	1.535824297	1.604814461	2.527581541	2.771453868	3.218447112	0.875172134	1.9644362	1.56041997	1.42292251	1.136347896	2.478773924	0.874058385	2.43980632	2.575031936	1.618600822	2.728125604	0.984219773	1.520491488	1.687157243	1.380380908	1.415662656	2.052486046	0.862367517	2.603769269	2.180248599	2.769858758	1.255019904	2.686026876	2.072579465	0.979494511	1.245306637	0.983229713	1.212307408	0.981665445	1.697383922	1.705531889	1.058918348	3.259825384	1.302891187	0.597104077	2.811682659	1.677732549	2.078898342	0.864542321	0.932265834	0.861107244	1.229040506	1.957959811
C_AM388472	0	0.336131854	0	0	0	0	0	0.243631664	0	0	0.301995405	0	0	0	0.252125098	0	0.195199219	0	0.257145169	0	0	0	0	0	0	0	0	0	0.454260245	0	0	0	0.203235489	0	0	0.485795838	0.396603844	0.492481073	0.209114141	0.201982602	0	0	0	0	0	0	0	0	0
C_AM388485	0	0.523130108	0.285929241	0.557561748	0.279098121	1.192733602	0.289582649	0.606671733	0	0.823945248	1.504008734	0.604352619	0.168708239	0.498625844	0.156955348	0.781044204	0	0.633237579	0.800402454	0.586170441	0.983767968	0.327896568	0.206694763	0.124838776	2.31956338	0	0.118806707	0.559016163	0.282790469	0.500054169	0.850766477	1.121705715	0.126520117	0	0.516758849	0.30242231	0.123448825	0.613168134	0.390539255	0.628700787	0.691507884	0.171379867	0.114293336	0.343939703	0.500614427	0	0	0.237225868	0.226751867
C_AM388489	6.752674914	5.353560704	5.852232647	7.290902946	4.284312955	9.663152399	6.09164758	11.72716909	5.393968581	8.833539483	10.04728531	7.559161072	5.1795325	6.614729361	8.566587616	7.637734739	4.421591299	9.648548496	6.916916129	5.776523091	3.635520053	10.06679305	5.288134543	4.826351236	4.351917902	7.699684889	4.052777109	1.14416162	4.340992568	4.321366997	7.900338589	4.555241507	3.164993125	8.141802069	6.463550011	6.877559054	7.299293219	5.577763163	7.10518159	10.72323365	5.897241394	2.533341041	9.35715687	7.821729878	7.020601726	7.229541144	8.909626475	7.417972939	3.99643797
C_AM388498	1.218278922	2.622452852	0.223963152	0.873455865	0.43722492	0.116780805	0.907299196	0.118798722	1.32702124	1.843946463	2.061609496	1.420135101	0.66073041	1.822634406	0.860581799	1.957688507	2.379557044	1.289608915	1.12849312	0.765227666	0.77056748	0.770506176	0.161900232	1.271191126	0.363374325	0	3.44318757	1.313601447	0.332256913	1.331723209	0.666389841	1.00412754	1.783816137	0.329912759	0.080953553	0.118440936	0.09669521	1.801062747	0.305902265	1.477349527	2.076307729	0.402716157	1.790477643	0.269401687	0.392122136	1.973247911	3.459282218	2.136868928	0
C_AM388500	3.233726485	3.489504413	3.95077748	8.235323519	11.56916901	7.529832799	8.692387637	3.035072426	2.905951597	6.617718973	1.970647979	4.175268517	6.109081019	3.484433707	2.093920309	1.488543756	3.126495966	4.103284109	0.152543745	0.186190988	3.281079231	6.092948085	4.825602582	5.59117847	0.221035606	6.780756043	3.622821471	1.491551976	3.503193416	5.622831327	0.945830151	0.152699244	3.858029627	2.140601556	6.204609641	0.720459929	4.823106069	5.112621308	9.55190863	0	4.173356433	8.002245603	3.3762811	6.718807044	0.795075016	0.114314245	1.086056163	4.069026758	8.859122867
C_AM388524	0	0	0.736018439	0.51258402	0	0	0	0	0.083067415	0.346275993	0	0.444480269	0.124079025	0.611203191	0.34630555	0	0	0.09314483	0	0	0	0	0.988109119	0.275443694	0	0	0	0	0.727938838	0	0	0	0	0	0	0	0	0	0	0	0	0	0	0	0	0	0	0	0
C_AM388525	6.991000684	7.924605449	8.873317634	9.091386255	7.927315031	10.35148944	10.05291282	9.732603796	6.891314181	10.5250624	10.67971275	9.377517196	6.034213192	9.791449699	9.576560393	7.230423352	8.564822284	7.727341567	9.262037546	3.905365643	9.184731816	11.9003958	4.022598071	4.859109276	7.686386844	7.727087834	7.498901511	0.705685268	3.421117959	5.050027304	8.65152272	5.900032139	3.859784188	7.08935193	4.348939338	6.203744147	3.636222354	9.675563699	8.216751059	8.201081534	3.758486719	6.49034439	8.055660432	7.417227735	7.89950832	6.183663933	7.49344884	7.985782245	9.183686341
C_AM388538	1.190632653	0.640735455	0.437761561	0.960338956	0.427303023	1.141307115	0.775871211	1.044925519	0.605223404	0.991156094	1.726993388	0.115659011	0.387441917	0.890636782	1.80225581	0.837052518	1.116267849	0.678646749	0.245085411	0.897434927	0.564810808	0.50201411	0.870244363	0.286694798	1.420513247	1.142149211	1.364210146	2.054067255	1.082390145	0.91870769	1.519624237	0.613338115	0.581112065	0.644852171	0.553815384	1.157531687	1.228511907	1.290807048	1.395148806	0.481274733	1.323384983	0.131192455	1.312384899	1.184796829	0.255482501	0.550991204	0.21811491	0.63559306	0.781110442
C_AM388569	0	0	0	0	0	0	0	0	0	0	0	0	0	0	0	0	0	0	0	0	0	0	0	0	0.083241069	0	0.426355984	0	0	0	0	0	0	0	0	0	0	0	0	0	0	0	0	0	0	0	0	0	0
C_AM388606	1.442948541	1.156689026	0.851059976	1.06686395	1.305428691	0.633952944	0.861934236	2.063703508	1.344714856	1.000999509	1.438919281	2.055814623	2.008620447	1.696165896	1.334779933	2.524019825	1.653452209	1.29244322	2.722713558	1.495473496	1.568655227	2.091373906	0.878886973	1.380150366	1.97260348	1.854460497	1.313463057	3.708109228	2.044171103	1.020614762	1.688187598	2.044116777	0.968357331	1.67155798	1.142601583	1.157337143	0.629900223	1.042901096	1.77131978	1.283183589	1.960240837	1.16595916	0.777578862	2.632439341	1.986752158	1.224219112	3.028864615	1.008708314	1.831926432
C_AM388613	0	0	0	0	0	0	0	0	0	0	0	0	0	0	0	0	0	0	0	0	0	0	0	0	0	0	0	0	0	0	0	0	0	0	0	0	0	0	0	0	0	0	0	0	0	0	0	0	0
C_AM388616	0	0	0	0	0	0	0	0	0	0	0	0	0	0	0	0	0	0.095504684	0	0	0	0	0	0	0	0	0	0	0	0	0	0	0	0	0	0	0.093092557	0	0	0	0.086910827	0	0	0	0	0	0	0	0.085496606
C_AM388622	0	0	0	0	0	0	0	0	0	0	0	0	0	0	0	0	0	0	0	0	0	0	0	0	0	0	0	0	0	0	0	0	0	0	0	0	0	0	0	0	0	0	0	0	0	0	0	0	0
C_AM388629	3.027817177	4.148962928	5.215743743	3.427082123	7.96873256	5.32103137	4.708214441	6.856436566	2.86647681	2.987308878	2.832981969	3.355199022	3.211274068	2.900053759	3.236527518	3.221134028	5.300668449	6.127119471	1.650485061	2.014539793	3.023390351	1.69036334	3.360571743	2.871291845	5.610943832	5.552519694	4.805526462	2.039445173	2.130679912	2.934800677	4.04847496	2.541796201	3.110649769	3.674545559	4.180400898	6.356082692	1.860246086	2.79625813	7.949942763	1.396149334	2.559374008	3.669893008	2.991332477	2.727797646	7.54374154	2.188275673	1.807823896	4.327327046	6.114481392
C_AM388637	0	0	0	0	0	0	0	0	0	0	0	0	0	0	0	0	0	0	0	0	0	0	0	0	0	0	0	0	0	0	0	0	0	0	0	0	0	0	0	0	0	0	0	0	0	0	0	0	0
C_AM388641	1.319291603	1.802238875	1.539151021	0.80035814	0.901427548	1.17708426	1.662738385	1.959420618	0.810643708	0.929296707	1.079472936	1.951930373	1.33195753	1.073636924	2.703639354	1.793853582	2.267633481	2.545165963	1.493630452	1.402374673	0.617820238	1.765060247	2.076915883	1.523210142	2.330749927	0.823743184	1.875966331	1.283913433	1.826706092	2.296986414	2.035403487	1.495153028	1.180495502	1.410747515	1.335216908	3.36439458	0.886029864	1.210246041	1.868679555	2.165941094	3.639652845	1.107041011	1.558604439	0.987424056	2.036068701	0.086100517	2.045020648	1.958038763	2.19708086
C_AM388645	0	0	0	0	0	0	0	0	0	0	0	0	0	0	0	0	0	0	0	0	0	0	0.146892626	0	0	0	0	0	0	0	0	0	0	0	0.146898864	0	0	0	0	0	0.163812261	0	0	0	0	0	0	0	0
C_AM388666	9.815789427	10.00709619	6.506197838	9.031480386	7.319518407	8.050042716	5.919228254	8.423119119	6.882439223	9.533146996	7.250651863	11.1878936	5.986056361	9.615269706	11.01702126	8.554815268	8.06089458	10.06191346	7.408603204	3.918525573	7.398504987	12.01371037	4.862683339	5.392426148	6.262113943	6.728073143	9.072413391	1.897246318	5.016944324	6.402827745	8.640380883	6.798142431	4.293969331	7.147439227	4.065694776	6.181677984	3.808847892	6.148506078	7.530978009	6.401247403	6.845155026	6.874004653	7.317212674	9.550618342	9.267471956	6.38469457	12.85697623	7.59375916	8.745155864
C_AM388683	0	0	0	0	0	0	0.131063345	0	0	0	0	0	0	0	0	0	0.109995982	0	0	0	0	0	0.093548792	0	0.314946083	0	0.215084772	0	0	0	0.128350578	0	0	0	0	0	0	0	0	0	0.104324087	0	0	0	0	0	0	0	0
C_AM388691	0	0	0	0	0	0	0	0	0	0	0	0	0	0	0	0	0	0	0	0	0	0	0	0	0	0	0	0	0	0	0	0	0	0	0	0	0	0	0	0	0	0	0	0	0	0	0	0	0
C_AM388706	0	0	0.60283415	0	0	0.628670003	0	0	0.476253178	0.496328923	0.792737937	0.637088386	0.711386408	0.700846325	0.661828384	0.658680612	0	0	0.67500607	0	0	0	0.871562915	0	1.467123838	0	0	0	0	0	0	0.675694157	0	0.592010118	0.435799963	0	1.041085091	0.646381408	0	0.53020433	0	0	0.963873798	0.725139541	0	0	0.600724815	0	0
C_AM388708	0.836099148	0.265145744	0.845376771	1.059739649	0.589414229	0.629719535	0.489244809	0.512480629	0.667867562	0.397726015	0.635249098	0.638151972	0.427544419	0.280806541	0.662933272	1.187604443	0.821205396	0.534921895	0.676132958	0.660216457	0.519393356	0.830963255	0.261905384	0.421825847	0.979715418	0.387805639	1.10397017	0	0.23888477	0.591382928	0.718677525	0.406093316	0.10687676	1.067397207	0.698444014	1.27734298	0.625693877	0.776952611	0.879745634	0.424871584	0.194715075	0.579086561	0.675838055	0	0.42288965	0.709359015	0.481382156	1.202366838	1.149279916
C_AM388711	1.852328763	1.884622772	0.936441398	1.369544876	1.371103391	0.732431071	0.829855778	1.24181188	1.109716144	1.349243674	0.923578179	1.237064827	1.657599398	0.408259995	1.285103657	1.662688924	1.890400204	0.829561722	0.524276559	0.479938905	1.610959844	2.416247523	0.423088794	0.71549991	1.044554189	1.033677734	2.529160256	1.281576212	1.041931873	0.736973038	0.812679305	1.443230238	1.657454476	0.689720526	0.084621352	0.123807192	0.303228667	1.255109531	1.065873047	0.926570674	0.283093033	1.122565858	1.310119725	0.704018972	0.409888188	1.47332195	1.982975119	2.136568257	1.113946067
C_AM388712	0	0	0	0	0	0	0	0	0.092476345	0	0	0.123706483	0.138133283	0.136086665	0	0	0	0	0	0	0	0	0	0	0.189918943	0	0.097275394	0	0	0	0	0	0	0	0	0	0	0	0	0	0.188728689	0	0	0.140803794	0.136629396	0	0	0	0
C_AM388715	0.131036994	0.096961112	0	0.129178683	0.258651372	0.414507694	0	0.281113459	0.209342056	0	0.174228118	0	0.156348661	0	0.145456788	0.289529939	0.225229868	0	0.148352982	0.362151701	0.341886396	0.303874841	0.095776145	0.347079234	0.1074816	0	0	0	0	0	0	0.14850421	0.469004975	0	0.191560423	0.140133415	0.114404955	0.142061848	0.120642773	0	0.213615989	0	0.317760593	0.478113983	0.154646459	0.333521233	0.132027432	0.109923342	0.105070005
C_AM388724	3.275609087	2.296226037	4.009210251	4.928711499	1.871638725	3.999250137	2.118488966	5.73268241	3.305082298	3.731436722	4.355283124	4.421239882	2.674127221	2.837161027	5.167045693	3.04738982	2.370612203	4.478134089	4.684379471	0.952938934	2.698842968	5.597154905	2.520181924	3.500900418	1.838323845	2.099056428	2.028016176	0.408957366	2.585999589	2.926582088	3.630620316	2.149195872	1.696893904	2.567754728	2.772317836	3.871734299	3.311403179	4.298825751	3.174503823	4.44605077	1.967326045	3.552312321	4.180657437	3.14518355	4.069251408	2.632808573	2.779256977	3.76017292	1.935313529
C_AM388737	0	0	0	0	0.155532653	0	0	0	0	0	0	0	0	0	0.174932612	0	0	0	0	0	0	0	1.151845263	0.556549961	0	0	0	0	0	0	1.422316643	0	1.128091262	0.469435336	3.340493107	0	1.651060055	0.512549134	0	0	0	0	0	0	1.859845082	0	0	0	0
C_AM388739	0	0	0	0	0	0	0	0	0	0	0	0	0	0	0	0	0	0	0	0	0	0	0	0	0	0	0	0	0	0	0	0	0	0	0	0	0	0	0	0	0	0	0	0	0	0	0	0	0
C_AM388743	0.625403833	1.480860614	0	0.123306925	0.123447246	0.527555247	0.512338532	0.805006722	0.299739763	0	0	1.202894155	0.596967615	0.147030698	0.277690231	0.690923719	0	0.112034341	0	0	0	0	0.091422683	0	0	1.116805663	0.210196482	1.186834314	0.375241199	0	0	0	0	0.124197927	0.822839091	0	1.310456757	0.542417965	0.690954066	0.556158388	0	0.9096316	0.404422573	0.912763058	1.328553672	0	0.50410474	0.524634132	0.100294095
C_AM388754	16.98470678	4.782464242	4.863199866	5.186144199	14.5377286	13.94696476	11.69767892	4.998031933	7.684084894	16.51649189	8.193845904	10.92151519	4.662868894	2.473575265	8.17552709	2.988970845	16.14699422	10.09721266	1.361356779	2.907865131	3.660195529	2.265655065	17.4678786	8.758646552	14.42466295	17.32456517	10.86132913	6.180182047	3.907974168	8.717751091	11.60628973	6.643379525	4.303810361	18.35728853	5.60314238	7.072615876	3.80564718	6.681085144	15.63743243	5.480263247	10.5362945	10.38432377	10.69170936	10.96849726	15.25541835	10.20182594	10.44958292	3.908744717	18.80135022
C_AM388779	0	0.104009365	0	0	0	0	0	0	0	0	0	0	0	0	0	0	0	0	0	0	0	0	0.205476522	0	0.115294604	0.228188191	0.118106471	0.222288549	0.281123727	0	0	0	0	0	0	0.30063986	0	0	0	0.124999056	0	0.170369769	0	0	0	0	0	0	0
C_AM388781	2.637647871	5.977183366	2.000187041	2.112696531	2.928601021	2.4335613	1.519308043	0.353658867	1.448511971	1.646805643	1.972711917	2.46614859	1.180180216	2.519171123	1.463952185	2.731855073	11.0507945	4.282086744	1.306463361	1.822440819	2.580690857	0.382294155	0.240985138	1.018845493	3.110032099	1.070486535	2.770331511	1.173161108	0.98911505	0.699614958	2.975722379	1.868278775	1.770115552	0.982136601	2.891944454	0.881484383	0.575715257	0.71489188	2.883751456	1.02620193	1.478084825	2.397738596	1.86556219	1.202996473	2.334662674	0.979046199	1.8270893	2.765813119	2.511512044
C_AM388800	1.212647432	1.682439628	1.226103356	1.344881462	0.748006617	0.47949407	1.862654494	1.300745325	1.210813165	1.766594472	1.612348347	1.295772988	1.266026659	1.95999396	2.523921802	2.009534071	1.823789314	2.986949462	0.343223425	0.837859444	0.395487229	0.351516236	1.883462232	0.401494199	0.745995172	1.599492857	2.165201895	2.516993959	3.031609687	1.072150041	1.520084172	2.576799751	0.67816927	0.903066281	0.443186403	0.648413936	0.397023975	0.164334256	0.697785533	0.673988556	1.606193101	1.469800213	1.960421284	0.921787552	0.894459393	0.385810578	0.76363324	0.890099603	0.972342754
C_AM388803	4.17472788	3.408661052	2.474409791	3.405950637	4.120207071	4.098371848	3.685332499	5.095676355	4.484637575	3.954652988	3.636705224	3.384131466	1.717633179	2.538276429	4.474332734	2.544601158	4.206405707	2.4498777	2.444689991	0.795713597	3.630737215	3.839094824	2.946128165	1.652292692	2.833881055	2.103279881	4.233534773	1.821245414	3.023069942	3.563766334	2.88724237	3.262909409	2.576224512	2.715861305	1.683573297	2.309240779	2.513686335	3.901698641	3.445965417	2.304308558	2.464105559	3.664149826	3.723617087	2.976427894	3.567759157	1.587748966	3.045928641	3.50206478	3.578299591
C_AM388806	5.74458528	6.56929225	9.504538423	7.465019242	8.246636453	7.158578132	8.021650739	7.282274924	5.214450858	9.346924243	7.985243453	9.207554773	12.15068756	11.35677987	10.72451833	8.077251302	8.976314454	7.951984897	5.025592635	7.216599595	5.223125736	11.50510074	11.45119159	5.994083706	6.425359875	4.238970402	8.556684516	25.60212417	14.10030433	7.387661597	6.808201808	6.510337861	5.3738727	7.000411612	8.77961969	10.6112704	8.435068981	4.812474718	4.808098856	4.411919245	7.023600152	9.811184632	4.221345101	6.034007858	6.163282241	2.879968015	4.99873204	7.447507005	9.212415287
C_AM388839	0	0	0	0	0	0	0	0	0	0	0	0	0	0	0	0	0	0	0	0	0	0	0.101738862	0	0	0	0	0	0	0	0	0	0	0	0	0	0	0	0	0	0	0	0	0	0	0	0	0	0
C_AM388847	4.584747964	5.44584618	3.293731275	4.757609518	4.167645636	4.579855668	3.83001132	5.176659305	3.951375442	5.724940697	3.047963738	4.254418226	3.023092325	4.254716308	8.035690322	6.264685755	5.391843522	2.485537587	2.458706763	3.001034503	5.036626562	6.155387169	5.732032664	3.72832162	4.552289818	3.917294739	4.359184372	4.102217088	5.187989057	4.09622788	6.533542221	2.324479056	5.397907177	5.271186209	5.644087209	6.32230924	3.897485499	5.624499269	4.887558162	2.575022717	2.950278157	5.410748507	4.486157981	3.96197658	5.553190053	3.68504404	4.740964816	5.465395975	4.063179332
C_AM388862	0	0	0	0	0	0	0	0	0	0	0	0	0	0	0	0	0	0	0	0	0	0	0	0	0	0	0	0	0	0	0	0	0	0	0	0	0	0	0	0	0	0	0	0	0	0	0	0	0
C_AM388868	0	0	0	0	0	0	0	0	0	0	0	0	0	0	0	0	0	0	0	0	0	0	0	0	0	0	0	0	0	0	0	0	0	0	0	0	0	0	0	0	0	0	0	0	0	0	0	0	0
C_AM388881	0.749960152	1.109869328	0.75828195	0.591459632	1.036232227	0.316311951	0.921564907	0.643555339	1.198121203	1.248626221	1.196585565	0.641095231	0.357930268	0.881567705	0.665990826	0.994234886	1.417956591	0.53738904	1.188689934	0.829076851	1.043577761	0.695663158	0.657783332	0.397285664	0.615146263	0.973985652	1.38632732	0.237200988	0.299983181	0.954820414	0.752075188	1.18990166	0.939484809	0.446800089	0.657811265	1.443638575	0.130954099	0	0.966659707	1.333847372	0.855807451	0.727196751	0.84869391	0	0.531050105	0.381766442	1.209005918	0.251648405	0.481075241
C_AM388890	1.563851333	2.02505666	0.790602164	1.541673467	2.700998756	1.236727874	1.201055903	1.677463917	0.624594332	1.301846355	0.519828155	0.417762876	2.332414453	1.378714082	0	1.727686852	1.679993279	0.700367683	1.327880793	0.540259095	1.700090819	1.359964453	2.857583329	0.345182626	1.603414031	3.173436858	1.971022747	1.545694963	1.172885059	1.659196129	1.960327129	1.329234407	1.7491579	0.776406712	2.571934207	0	2.048036244	1.271569983	2.51965399	2.781399766	0.318673032	0.473870014	0.948072588	1.426504015	2.768425138	0.663397424	1.969589558	0.983904011	2.194412881
C_AM388898	2.715225749	2.310507856	3.568961192	3.613571442	4.555601589	2.147259971	1.807281463	2.62123631	3.687121381	2.260321471	3.429682156	3.191486411	2.105811759	1.755440511	2.561916323	1.949794601	3.033551431	2.432016812	2.151822006	3.189271434	4.250549646	3.463135286	2.579958535	3.476061095	5.12240581	4.628280017	5.361406277	1.180828828	1.357608892	2.400639561	1.769874094	3.846456301	3.522877029	1.617636754	2.480834703	3.629641579	0.711177671	2.796488825	4.124746665	2.052403859	1.549222597	2.139158943	1.316867428	1.981405956	3.364660912	3.22509336	2.188598948	2.505501296	4.245466179
C_AM388906	0	0	0	0	0	0	0	0	0	0	0	0	0	0	0	0	0	0	0	0	0	0	0	0	0	0	0	0	0	0	0	0	0	0	0	0	0	0	0	0	0	0	0	0	0	0	0	0	0
C_AM388924	0	0	0	0	0	0	0	0	0	0	0	0	0	0	0	0	0	0	0	0	0	0	0	0	0	0	0	0	0	0	0	0	0	0	0	0	0	0	0	0	0	0	0	0	0	0	0	0	0
C_AM388932	2.90945724	2.837859966	2.005732847	1.955588571	2.479897723	4.741171184	2.30220882	3.404538597	3.169152388	2.862377523	2.110060313	2.826270103	1.57793658	2.331836202	3.376425764	2.922058168	4.432573764	3.079805394	2.395585312	2.558491317	2.645353885	2.606808018	2.60985568	2.685533593	4.122048492	2.68363653	3.000253664	2.718823155	4.099677721	4.022247178	2.785041462	2.098273907	1.183348967	1.969719431	2.99662821	2.12142822	3.348406761	2.437371669	4.018006456	4.70421587	2.263697713	2.08380178	2.993175565	1.930131125	2.341135861	1.907420875	0.799485891	1.996906847	1.696657226
C_AM388950	0.686843505	1.101167953	0.462976627	0.677102987	1.581704872	0.241409281	0.586115281	0.613951794	0.457203051	0.381180613	0.76102842	0.856246791	0.682930952	0.807374967	0.508284199	0.126466678	0.688662845	0.615202973	0.907208158	0.949127179	0.59734391	1.061860245	0.920370439	0.101069473	0.469479628	0.185836462	0.76948728	2.44392922	1.030262236	0.242906313	0.918374053	0.648666391	1.229168239	0.795661598	0.502041557	0.979364409	0.999441687	0.744631382	0.316180581	0.305397694	0.933074638	0.6937457	0.277595654	1.113814335	0.81059488	0.582728297	0.346017494	0.960290315	0.826102404
C_AM388951	1.974735839	3.82162649	2.303824777	1.197988299	2.848460017	2.402560519	2.799913761	0	3.154798124	3.287783948	1.211828694	3.570941271	3.624898895	2.14271488	1.348949571	2.349434031	3.394228459	4.62599546	1.719760687	1.889186263	2.11374349	3.522625547	1.11027123	2.01173314	3.364105616	2.712581059	3.063245543	8.407792985	0.759511556	2.793508557	2.132636137	1.37721102	3.398045601	3.016612065	3.33095513	5.360772543	4.243913745	2.140881097	4.05574878	2.026258587	2.352497098	3.498186918	2.578515893	3.325480697	1.075630149	0.644382848	1.071356359	1.01941647	3.532226012
C_AM388964	0	0	0	0	0	0	0	0	0	0	0	0	0	0	0	0	0	0	0	0	0	0	0	0	0	0	0	0	0	0	0	0	0	0	0.309443761	0	0	0	0	0	0	0	0	0	0	0	0.853100329	0	0
C_AM388966	0	0	0	0	0	0	0	0	0	0	0	0	0	0	0.125862767	0	0	0	0	0.626734798	0	0	0	0	0	0	0	0	0	0	0	0	0	0	0	0	0	0	0	0	0	0	0.091652025	0	0	0	0	0	0
C_AM388974	0	0	0	0	0	0	0	0	0	0	0	0	0	0	0	0	0	0	0	0	0	0	0	0	0	0	0	0	0	0	0	0	0	0	0	0	0	0	0	0	0	0	0	0	0	0	0	0	0
C_AM388979	0.133233144	0.098586158	0	0.262687378	0.131493156	0.280969834	0.136432793	0.428737286	0.106425291	0.110911491	0.354296285	0	0.635876119	0.939682224	0.147894611	0.147191198	1.145023352	0.238672786	0.30167869	0.368221283	0.347616335	0.617935431	0.584287988	0.352896204	0.43713187	0.43258022	0.895585755	0	0	1.130848758	0.534435552	0.754965538	0.476865394	1.05834211	0.2921564	0.284964039	0	0.144442773	0.122664719	0.118481415	0.108598072	0	0.215390793	0.486127066	0.314476599	0	0.134240182	0	0.427323817
C_AM388983	0.387434288	0.76448761	0.522311177	0.509253149	1.019665338	0.680870039	0.793477366	1.385270292	1.031595332	1.397604909	0.686848754	0.96598239	1.078636431	0.455423605	0.716781643	0.142674501	1.442853433	0.809721121	1.169685608	0.892305185	0.786215285	0.598973514	0.566358573	0.34206726	0.635577114	0.628959146	1.085129852	0.510581549	0.774866303	0	0.777053858	0.585438981	0.46223234	0.512932954	0.094397104	0.828658965	0.225505796	0.700052067	0.832304477	1.263302737	0.421062562	2.191434974	0.52195332	0	2.895852649	0.328705041	0.650604493	0.975024011	0.724869237
C_AM388988	0	0	0	0	0	0	0	0	0	0	0	0	0	0	0	0	0	0	0	0	0	0	0	0	0	0	0	0	0	0	0	0	0	0	0	0	0	0	0	0	0	0	0	0	0	0	0	0	0
C_AM388990	0	0	0	0	0	0	0	0	0	0	0	0	0	0	0	0	0	0	0	0	0	0	0	0	0	0	0	0	0	0	0	0	0	0	0	0	0	0	0	0	0	0	0	0	0	0	0	0	0
C_AM389003	0	0.078083727	0	0	0.104147234	0	0	0	0.084292598	0	0	0.112759006	0	0	0	0	0	0	0	0	0	0	0	0	0.086555979	0	0	0	0	0	0	0	0	0	0	0	0	0	0	0	0	0	0	0	0	0	0	0	0
C_AM389038	0	0	0	0	0	0	0	0	0	0	0	0	0	0	0	0	0	0	0	0	0	0	0	0	0	0	0	0	0	0	0	0	0	0	0	0	0	0	0	0	0	0	0	0	0	0	0	0	0
C_AM389039	2.617543847	2.501774048	1.984941713	2.902975838	2.152799531	1.265006713	2.233671039	2.807706373	2.874942967	1.815837523	2.030182522	2.447351726	3.253291501	2.051257537	4.479448205	1.927845694	2.155820644	2.637588965	2.963441281	2.109975308	2.561020957	2.908582511	1.195741805	3.177679694	4.920232384	1.859072842	3.207418876	1.897246318	3.380984218	3.008557615	1.640578649	3.5844751	2.146984666	2.815657877	1.674109613	2.332708673	1.04743317	2.956012538	2.409912963	1.551817552	1.866860462	1.057539177	1.851342966	2.122359632	0.643574441	0.740254443	0.988998172	1.646839336	2.273740525
C_AM389056	3.591676631	3.720736634	4.357837229	3.115852097	4.820887625	1.969327719	3.825049522	4.160817878	2.754235248	4.066309248	1.910211896	5.373034579	1.02851047	3.715329917	2.870580941	3.967955495	4.074489723	4.76123452	3.2530413	1.588231557	2.124089373	4.830877745	4.725341107	2.663728579	2.828190531	3.848270118	3.138596462	4.430371467	4.740999246	3.454992743	5.906961625	3.74481099	4.37078733	3.42367297	2.625300981	3.380085499	3.010366527	2.803582012	4.894026727	2.810721751	5.269623334	3.134393225	3.019363705	4.193578067	6.103877111	3.534789288	4.342589027	3.615550885	4.492692121
C_AM389070	0.233429685	0.604543831	0	0.345178929	0	0.123067537	0	0.625970426	0.093230638	0.097160637	0	0.374146523	0	0.274393341	0.259117149	0.257884742	0.601837723	0.209082033	0.264276438	0.322569052	0.507531191	0.405992651	0.34123181	0.103047994	0.191468038	0.378948741	0.58841299	0.092287823	0	0.082553804	0	0.529091673	0.313307565	0	0.17062315	0.249634077	0	0.37960409	0.537283477	0.311376116	0.285402112	0.565861093	0.094343275	0	0.137743828	0.099022617	0.117597027	0.293726646	0.280758022
C_AM389072	3.442085151	3.001796065	3.355983928	4.241588727	4.36774173	2.592453619	2.643561189	3.560287463	2.258520227	4.195770277	2.942120179	4.334828192	3.813617858	3.034592336	3.547945973	2.71620871	4.014664351	3.303280567	2.922706693	1.35900226	3.528126618	5.273951495	1.437629551	1.736588882	1.814998563	1.097616563	2.272433442	0.388813991	0.983450015	2.434627997	3.205235903	2.92568604	1.319983075	4.150174022	2.695669873	4.46982253	1.609925398	2.532215826	3.621770684	2.951652973	2.905838114	4.023009861	3.080421416	5.68150568	3.917178868	2.920316496	6.069178547	2.887470878	3.252837356
C_AM389078	0	0	0	0	0	0	0	0	0	0	0	0	0	0	0	0	0	0	0	0	0	0	0	0	0	0	0	0	0	0	0	0	0	0	0	0	0	0	0	0	0	0	0	0	0	0	0	0	0
C_AM389081	3.396180308	2.680545162	1.030159623	2.790014284	1.340730847	1.074309498	1.275171694	1.335733728	2.441551104	2.827190068	3.160917091	1.935458387	2.97161411	2.395297567	3.015926811	2.251186902	3.502467	2.94054691	3.332308445	1.564357824	2.166001784	2.756510228	1.323893036	1.999000652	2.1356866	1.562114251	1.997531755	1.432213561	1.471673816	2.081871092	2.497556019	3.592298049	2.836292746	1.461290797	1.903177053	1.452775528	2.668604188	2.454612943	1.354940516	3.52350979	2.860493848	1.097698893	3.202745215	1.239162506	1.603233545	3.45764417	3.535911888	3.228824239	1.089270047
C_AM389097	0	0	0	0	0	0	0	0	0	0	0	0	0	0	0	0	0	0	0	0	0	0	0	0	0	0	0	0	0	0	0	0	0	0	0	0	0	0	0	0	0	0	0	0	0	0	0	0	0
C_AM389104	1.6690404	1.152676108	0.787528283	2.084136331	1.537426975	1.173256614	2.278830796	3.103177806	1.688735998	1.111529781	2.367117946	1.426760926	0.663813134	0.261591163	1.976221612	1.843895959	1.147516404	1.893606869	0.629865695	0.307519174	1.645095658	0.387050536	1.870539383	1.571842503	1.551546205	1.625707778	3.272265602	1.7596403	3.226801975	1.495340835	1.673747424	1.51321864	2.688208144	0.66290402	0.975975033	1.427922448	0.680024476	1.809465839	2.97085175	0.890545376	1.904604141	0.674325136	0.539649405	1.894610309	1.575806533	0.755220707	1.345324625	1.026748976	2.587369287
C_AM389107	0	0	0	0	0	0.271857298	0	0	0.10297366	0	0	0	0.153813277	0	0	0	0	0	0	0	0.112114097	0	0	0	0	0	0	0	0	0	0.129275627	0	0.115349872	0	0	0	0.11254974	0	0	0	0.105075973	0	0	0	0.152138679	0	0	0	0
C_AM389116	0	0	0	0	0	0	0	0	0	0	0	0	0	0	0	0	0	0	0	0	0	0	0	0	0	0	0	0	0	0	0	0	0	0	0	0	0	0	0	0	0	0	0	0	0	0	0	0	0
C_AM389126	0	0.151043558	0.515977874	0.301846909	0.40292054	0.64570956	0	0	0.081526935	0.339854327	0.678520346	0.109059353	0.243555974	0.119973693	0.113294445	0	0.087714342	0.36566986	0.462201018	0.282075362	0	0.473368511	0.372994115	0.180223739	0.418580268	0.331377429	0.171515531	0.161404952	0.510313756	0.144380833	0.511754443	0.347004132	0.091325505	0.101342674	0.298407963	0	0.089108567	0	0.187934249	0.09076251	0.083191391	0	0.164999794	0.248264607	0.361356491	0	0.102834491	0.256853686	0.163675385
C_AM389128	0	0	0	0	0	0	0	0	0	0	0	0	0	0	0	0	0	0	0	0	0	0.41272553	0	0	0	0	0	0	0	0	0	0	0	0	0	0	0	0	0	0	0	0	0	0	0	0	0	0	0
C_AM389130	0	0	2.583574929	0	0	0	6.603764854	9.919289182	0	0	0	0	0	0.572119449	0	0	0	0	7.576598741	8.575234927	5.185276999	0	0	0	6.786695306	0	0	0	0	0.086063745	0	12.54860577	0	0	7.559795274	20.03907832	0	0	0	0	8.132665853	0	0	0	0	0	0	0	0
C_AM389145	0.46992577	0.695445215	0.237570108	0.694892228	0.463788668	0.371627588	0.360908424	0.756098268	0.469214954	0	0.15620452	0.125534657	0.700873309	0.69048899	0.391228601	0.259578566	0.504825567	0.420910627	0.266012244	0.487031598	0.204345892	0.272439513	0.601077873	0.311174486	0.289088441	0.381437731	0.296138886	0.92893983	0.822367685	0	0	0.266283412	0.105121805	0.5832612	0.343487655	0.376910564	0	0.509463179	0.648974919	0.208947519	0.191517783	0.711972188	0.189925872	0.428653916	0.693242748	0.697711084	0.118369422	0.394207847	0
C_AM389146	0	0	0	0	0	0	0	0	0	0	0	0	0	0	0	0	0	0	0	0	0	0	0	0	0	0	0	0	0	0	0	0	0	0	0	0	0	0	0	0	0	0	0	0	0	0	0	0	0
C_AM389155	0	0	0	0.106866002	0	0	0	0	0	0	0	1.15834252	0.38802895	0	0	0.119760111	0.093163264	7.96190716	0	0	0	0	6.655571354	4.211228039	0.088916596	0	0	0	0	0.306699891	0	7.371208984	3.87995025	0.107638203	0	0	0	0	3.99217905	4.72363858	2.915858245	4.59869309	2.891621394	0	3.710109143	0	0.109222694	0	0
C_AM389168	0	0	0	0	0	0	0	0	0	0	0	0	0	0	0	0	0	0	0	0	0	0	0	0	0	0	0	0	0	0	0	0	0	0	0	0	0	0	0	0	0	0	0	0	0	0	0	0	0
C_AM389172	0	0	0	0	0	0	0	0	0.095092149	0	0	0	0	0	0.132145434	0	0	0.106628358	0	0	0	0	0	0	0	0.096628776	0	0	0	0	0	0.134913975	0	0	0	0	0	0	0	0	0.097033552	0	0	0	0	0	0.119945055	0	0
C_AM389175	0.281677947	0	0.284803535	0.277683311	0.27799931	0	0	0.604283261	0	0	0	0	0	0	0	0	0	0	0	0	0	0.326605636	0	0	0	0	0	0.445452249	0.281677121	0	0	0	0	0.559379639	0	0	0	0.610754086	0	0.250490235	0	0	0	0.34258561	0	0	0	0	0
C_AM389182	0	0.26964737	0.122818503	0.239495963	0.599421262	0.640410869	0.248775586	0.390886116	0.48514755	0.303358934	0	0	0.434803238	0	0.269675402	0.670981948	0.313180411	0.544003761	0.137522459	0	0.105642316	0	0.355135993	0.214493788	0.199269791	0.197194888	0.612389071	0	0.121470269	0.085917626	0.121813197	0	0.434765223	0.3618398	0	0.389708885	0.106052811	0.263381219	0.447340946	0.324063767	0	0.147229563	0.098187484	0	0.7167824	0.412229978	0.122388757	0.305695134	0.292198077
C_AM389196	0	0	0	0	0	0	0.214223421	0	0	0	0	0	0	0	0.232220485	0	0	0	0	0	0	0	0	0	0	0	0.175778344	0.165416479	0	0	0	0	0	0	0	0	0	0	0.19260513	0	0	0	0	0	0.246891716	0	0	0	0
C_AM389200	0.233049506	0.517336485	0.353453248	0.344616748	0.460011887	0.368601304	0.238646287	1.499882232	0.093078797	0.194004791	0.154932496	0.249024776	0.278066348	0.273946446	0.258695134	0.257464734	0.600857531	0.52185377	0	0	0.608045511	0.135110475	0.255507044	0	0.477890501	0.47291445	0.685363773	0.184275035	0.116524411	0.247258055	0.233706752	0.13205749	0.104265764	0.462809213	0.425863156	0.747682519	0.101734699	0.378985842	0.214563369	0.414491985	0.379916384	0.282469748	0.094189622	0.566884332	0.687597449	0.296584028	0.117405501	0.195498843	0.840902284
C_AM389238	2.433544166	1.260494451	1.353301153	1.439419614	0.480352548	1.283000005	1.245993369	2.088271407	1.846695998	1.823249105	0.970699515	1.820252531	0.871085398	1.144238898	1.080536136	0.672123074	0.941139092	1.198843661	1.92858877	0.672567445	0.740753857	1.551932224	0.62254494	1.074292867	0.598826056	0.691355887	1.533576372	0.288634876	1.216768514	0.860637448	2.074346155	1.930554734	0.87100924	1.087365522	1.067265215	1.171114967	1.062331725	0.791487439	1.456330623	2.8133291	0.892609667	0.88487972	1.475317038	1.627864275	2.297604536	1.754956962	0.490387604	2.143505167	1.756170076
C_AM389242	0	0	0	0	0	0	0	0	0	0	0	0	0	0	0	0	0	0	0	0	0	0	0	0	0	0	0	0	0	0	0	0	0	0	0	0	0	0	0	0	0	0	0	0	0	0	0	0	0
C_AM389261	1.453282157	1.819838864	1.017282628	1.763289028	2.978936351	1.060880629	1.602658971	1.438949516	1.250164593	0.930616731	1.337745269	1.313994796	1.200464564	1.708312918	2.357763616	1.358528763	3.0743877	1.802352459	0.759381828	0.463441005	1.458359156	1.814702567	1.143926326	1.3818092	2.108990517	1.724068743	2.066494161	0.972338738	1.788649715	0.948852786	2.578442776	0.760155926	0.800239739	1.776030353	0.980549916	1.434615834	0.585610363	1.090768626	2.264314055	0.795306496	1.366808552	2.032458107	0.813268517	1.631563967	2.77058797	1.232986306	1.238994932	0.84400516	2.420221885
C_AM389267	0	0	0	0	0	0	0	0	0	0	0	0	0	0	0	0	0	0	0	0	0	0	0	0	0	0	0	0	0	0	0	0	0	0	0	0	0	0	0	0	0	0	0	0	0	0	0	0	0
C_AM389288	0.25326088	0	0	0.499338486	0.124976681	0.133522832	0	0	0	0.105414992	0	0	0.302181837	0.148852317	0.14056532	0	0	0	0	0	0	0	0	0	0.103867174	0	0	0	0	0.268701674	0	0	0.113308282	0	0	0	0.221115417	0	0	0.112609769	0.206432442	0.306967124	0.102358279	0.154011938	0.448337876	0	0	0	1.624586831
C_AM389296	0	0	0	0	0	0	0	0	0	0	0	0	0	0	0	0	0	0	0	0	0	0	0	0	0	0	0	0	0	0	0	0	0	0	0	0	0	0	0	0	0	0	0	0	0	0	0	0	0
C_AM389306	0	0.4509435	0	0.360467944	0	0.385555709	0.249623203	0.130739309	1.26568136	0.60878505	0.162058863	0.130239534	0.43628468	0	0	0.269307235	0.104749155	0	0.827946116	1.68428304	0.742015789	0.565300386	0	0	1.699564242	1.187200569	0.512062979	0	0	0	0.244456466	0.414395054	1.417801241	0.847169504	0.178180564	0.912418929	0	0	0	0	0.198695621	0.590924787	0.394088095	0.592959079	0	0	0	0.204491123	1.759161847
C_AM389307	0	0	0	0	0	0	0	0	0	0	0	0	0	0	0	0	0	0	0	0	0	0	0	0	0	0	0	0	0	0	0	0	0	0	0	0	0	0	0	0	0	0	0	0	0	0	0	0	0
C_AM389308	0	0	0	0	0	0	0	0.498337495	0	0	0	0	0	0	0	0	0	0.416127552	0	0	0	0	0	0	0	0	0	0	0	0	0	0	0	0	0	0	0	0	0	0	0	0	0	0	0	0	0	0	0
C_AM389311	3.226221152	2.106396563	2.686369687	2.245036428	3.745985391	2.401285952	1.360347137	4.885558039	3.183442996	3.791584345	3.53262529	2.839014557	2.943667896	4.015459052	2.317277099	3.773873003	4.40363225	3.739629034	3.652552738	2.88472562	2.310680466	4.180898676	4.577439184	2.513332384	4.202901181	2.464674568	3.827025599	3.751487776	1.897771581	6.308906237	3.425632659	2.150750632	2.547182193	2.449697039	5.409930574	3.450181316	3.479488631	2.057447453	3.145032302	1.856418345	3.712498561	2.30021784	2.761229978	1.615695529	1.567795138	0.966061501	3.824242856	3.343185778	6.391154758
C_AM389314	0	0	0	0	0	0	0	0	0	0	0	0	0	0	0	0	0	0	0	0	0	0	0	0	0	0	0	0	0	0	0	0	0	0	0	0	0	0	0	0	0	0	0	0	0	0	0	0	0
C_AM389317	0	0	0	0	0	0	0	0	0	0	0	0	0	0	0	0	0	0	0	0	0	0	0	0	0	0	0	0	0	0	0	0	0	0	0	0	0	0	0	0	0	0	0	0	0	0	0	0	0
C_AM389342	1.090039035	1.539828402	1.402716582	2.246850285	1.858205911	2.507714138	1.826536539	2.76363342	2.849603505	2.227293228	1.185812981	2.753068925	2.601191299	1.630778153	2.419981901	2.408472044	2.129077355	2.307721216	1.121893745	2.875645019	0.689455113	3.561901358	2.172871534	2.187272181	4.226617151	2.171738437	2.164849084	3.29091731	1.387318339	2.312992942	1.987478474	3.144504663	2.128061356	1.377530468	1.738371043	2.64933672	0.519100599	1.504045382	1.642212158	0.969348637	1.776977324	2.882599863	2.403009469	1.084696266	1.520333196	1.008878631	2.396243031	2.16131823	4.76744231
C_AM389343	0	0	0	0	0	0	0	0	0	0	0	0	0	0	0	0	0	0	0	0	0	0	0	0	0	0	0	0	0	0	0	0	0	0	0	0	0	0	0	0	0	0	0	0	0	0	0	0	0
C_AM389350	0	0	0	0	0	0	0	0	0	0	0	0	0	0	0	0	0	0	0	0	0	0	0	0	0	0	0	0	0	0	0	0	0	0	0	0	0	0	0	0	0	0	0	0	0.228208018	0	0	0	0
C_AM389354	2.351283518	3.065427821	1.811332657	1.103780299	1.326043655	1.298661038	1.375857466	0.720600697	1.162683816	1.211695023	2.53080656	0.957128091	0.80156215	2.763901001	2.610027428	1.979134234	3.079198949	1.905460433	0.760570219	0.92833253	1.26588922	0.908771238	1.88224855	2.174812602	3.857226992	2.090296672	2.728277965	1.947720789	2.799138835	3.801350756	1.796506364	1.776472901	2.103916685	0.333526827	2.291530321	1.915814572	5.083232367	3.034654499	1.958604276	2.588791097	2.099052884	0.678546264	2.172109967	1.634117275	1.32139228	1.424902918	1.466558235	5.071955889	0.718225007
C_AM389375	10.27790578	7.605158991	8.374097816	8.459852518	8.272515019	9.890373263	6.948368041	9.740169668	9.006963875	7.476084195	7.16449349	8.42342803	8.096113097	9.6183094	5.870611603	7.386042011	12.43476197	10.7252959	7.456133991	4.688273488	7.116196049	8.561896151	4.886587057	8.281494471	7.611855896	7.613592863	8.971314832	1.578031678	6.984964021	5.505198872	7.104750455	10.74325438	5.982266389	6.836602197	5.324417956	6.402748492	6.185526479	7.139945262	9.738244293	7.098970114	4.636092607	7.861483704	8.065889523	5.946751046	8.596790195	7.11139833	4.725366748	4.269073053	7.041009173
C_AM389383	0	0	0	0	0	0	0	0	0	0	0	0	0	0	0	0	0	0	0	0	0	0	0	0	0	0	0	0	0	0	0	0	0	0	0	0	0	0	0	0	0	0	0	0	0	0	0	0	0
C_AM389384	3.205104268	2.52463195	5.540498835	3.771196187	3.877527942	4.905806379	3.282076174	5.877789931	4.129362818	3.012400978	2.611911122	3.645765907	2.343874293	3.5244873	4.1316454	3.312440073	3.64306057	3.796863241	3.394539194	1.857335821	1.708443867	3.236794008	4.307435218	2.829799188	4.240242307	2.601576199	2.693066484	5.232132778	3.618655494	3.144560294	4.250963713	3.28082712	2.682884674	2.669178566	4.912196113	4.312140079	2.798292295	3.138499323	3.046055691	2.942174319	2.865294229	3.50882941	2.50718618	3.772402235	3.782580878	4.035028553	2.604298332	3.209062649	2.901571946
C_AM389400	0.92516636	0.684578883	0.623621534	0.405353799	0.304361313	1.192305177	0.315794871	0.771850315	0.739013553	0.342295809	0.820073728	0.21968565	0.490611316	1.45002688	1.14108342	0.681393737	0.971789216	1.104890396	1.047423212	1.136407063	0.625809293	0.715153721	0.300538936	0.3630369	0.84317462	0.667516029	0.51824305	0.081282235	0.513979803	0.436254155	0.618517008	0.46599597	0.459907896	0.51035355	0.300551699	0.769525735	0.448743573	0.334335211	0.567853054	0.182829079	0.58652321	0.249190266	1.080203394	1.125216529	1.33449229	0.78492497	0.414292976	0.603630766	0.82425607
C_AM389408	0	0	0	0	0	0	0	0	0	0.465308365	0	0	0	0	0	0.617513074	0	0	0	0	0	0	0	0	0	0	0	0	0	0	0	0	0	0	0	0	0	0	0.514616831	0	0	0	0	0	0	0	0	0	0
C_AM389423	0.862002391	1.06306761	2.033657374	1.416296408	0.850744875	1.918832136	0.980781929	1.130098683	1.530130693	1.674362632	0.764084759	1.432809221	0.799952587	1.913957836	1.382131564	1.798806491	1.234693856	1.544184169	0.97591239	0.529410519	1.499357205	1.887929234	0.910065695	0.84562812	1.021291025	1.321628121	1.046198821	0.302931382	0.478888813	1.964603717	0.960481565	1.302542953	1.199823973	1.046122296	0.980112366	0.102426833	0.250863877	1.24603645	1.587251911	0.766560478	0.858753432	1.276975017	1.78065039	0.698929678	0.904278091	0.893854762	1.15802374	1.044492478	1.305568651
C_AM389431	0	0	0	0	0	0	0	0	0	0	0	0	0	0	0	0	0	0	0	0	0	0	0	0	0	0	0	0	0	0	0	0	0	0	0	0	0	0	0	0	0	0	0	0	0	0	0	0	0
C_AM389446	0	0	0	0	0	0	0	0	0	0	0	0	0	0	0	0	0	0	0	0	0	0	0	0	0	0	0	0	0	0	0	0	0	0	0	0	0	0	0	0	0.253552891	0	0	0	0	0	0	0	0
C_AM389462	0.556779755	0.755315741	0.281478981	0.640364368	0.457923636	0.489237356	0.380100701	0.895844057	0.370625041	0.308998551	0.863683356	0.793261803	1.217937819	0.32724342	0.515041544	0.615110299	0.797506537	0.831175655	0.945533794	0.897628925	0.726342303	0.860781651	0.678259078	1.065096586	1.141730613	1.129842305	0.389858585	2.127886685	1.577538011	0.39381698	0.465291653	0.630998434	0.332135819	0.276424958	0.881774244	0.793907595	0.81018295	0.402416441	0.427178692	0.330088299	0.226915039	0.787324887	0.075009634	0.225724371	0.438064678	0.393650223	0	0.700600911	0.669667967
C_AM389463	0	0	0	0	0	0	0	0	0	0	0	0.093919664	0	0	0.097566838	0.097102793	0	0	0	0	0.07644143	0	0	0	0	0	0	0	0	0.062168897	0	0	0	0	0	0	0	0	0	0	0	0	0	0	0	0	0	0	0
C_AM389512	0.92436949	0.54719139	0.654238612	0.911260479	1.185986719	0.877213957	0.473284303	0.69406695	0.738377021	0.692551986	1.229051065	0.987733931	0.441169866	0.977925105	1.23130862	0.612726151	1.19162314	0.993544853	0.523260519	0.638678388	0.723527023	0.643083966	1.148571284	0.571290625	0.909844241	1.0504322	1.242712016	1.096365032	0.739493422	1.373016952	0.648883476	0.733311488	0.413560589	0.458922572	0.4729612	1.087391847	0.242112812	0.501070859	1.276568882	0.739819996	1.05483244	0.78427324	0.747188991	0.44969894	0.327275065	0.548974225	0.186271261	0.465256936	0.444714903
C_AM389522	1.854539934	1.950069179	1.776428055	2.309355343	1.733987508	1.955481045	2.398834709	4.502033957	1.559355563	3.981465303	2.336035394	2.711754111	2.445694064	2.065249744	3.25045318	1.293997383	1.174390936	2.098236606	2.762644214	1.61856613	1.782660032	2.263515187	2.068921518	1.378846834	1.761349219	1.822236799	2.214375487	0.694613808	1.268892022	2.623476554	2.153418014	2.986697228	2.096125919	3.295226849	1.141522413	2.40081231	1.448713223	2.010572457	1.797297526	2.43040457	1.988989253	1.892894135	2.919235787	3.323968427	2.073486222	2.567157973	3.048698926	2.292643999	2.347949078
C_AM389529	0.111442677	0.412311269	0.788754963	0.659173468	1.099872658	1.292592529	1.255309207	0.358616702	0.623135	0.463858807	1.037227207	0.238163883	0.398908266	1.309993131	0.37111872	0.738707229	0.574651907	0.199637517	0.757016153	0.923994528	0.484605327	0.775306838	0.895999259	0.688752249	0.54845751	0.723662237	0.374555724	0.440595293	0.445769399	0.551773168	0.223513934	0.252595946	0	1.327873161	1.058953181	0.715073313	0.778381376	0.483275819	0.718219128	1.090139745	0.635856938	0.810450585	0.54048998	0.813240606	0.920652285	0.850946696	0.449140049	0.467431033	0.804227418
C_AM389530	0	0	0	0	0	0	0	0	0	0	0	0	0	0	0	0	0	0	0	0	0	0	0	0	0	0	0	0.072343268	0	0	0	0	0	0	0	0	0	0	0	0	0	0	0	0	0	0	0	0	0
C_AM389560	0	0	0	0	0	0	0	0	0	0	0	0	0	0	0	0	0	0	0	0	0	0	0	0	0	0	0	0	0	0	0	0	0	0	0.113440337	0	0	0	0	0	0	0	0	0	0	0	0	0	0
C_AM389561	0.401944935	0.297420039	0.135468348	0	0.661159407	0.706370789	0	0.718576537	0.214046372	0.223069179	0	0	0.479586343	0	0	0.59207246	0.575728034	0.120006822	0	0.555434913	0	0.310703489	0.587570505	0.591464612	0.879175334	0.543763057	0.450308568	0.317822672	0.535925008	0.18953364	0.1343595	0.455524151	0.479544413	0.798215889	0	0.286564961	0	0.290508498	0.740123082	0	0.54604087	0.324787313	0	0.488858117	1.739338265	0.341016092	0.134994341	0.112393529	0.859449026
C_AM389563	0.652396947	1.448227668	1.429211663	1.500671513	2.790132888	1.261161707	1.447473148	2.099379233	1.73709366	2.262897825	0.578289073	1.626608645	1.427097354	1.405953114	1.448378225	1.201241238	0.841017912	0.973915547	1.231014109	1.202035434	1.702157799	1.008605856	1.589476441	2.112014062	1.872924049	1.853422165	2.466773909	0.085976346	1.304790066	1.076712382	1.417513142	1.232268979	1.264816609	2.591168905	1.669021134	1.860494699	1.518908339	1.414573295	1.401509666	2.804120167	0.797651192	0.658952983	1.054694733	1.190198638	1.796531207	1.199257198	0.328664033	1.368194788	2.441200956
C_AM389576	0	0	0	0	0	0	0	0	0	0	0	0	0	0	0	0	0	0	0	0	0	0	0	0	0	0	0	0	0	0	0	0	0	0	0	0	0	0	0	0	0	0	0	0	0	0	0	0	0
C_AM389577	0	0	0	0	0	0	0	0	0	0	0	0	0	0	0	0	0	0	0	0	0	0	0	0	0	0	0	0	0	0	0	0	0	0	0	0	0	0	0	0	0	0	0	0	0	0	0	0	0
C_AM389607	0	0	0	0	0	0	0	0	0	0	0	0	0	0	0	0	0	0	0	0	0	0	0	0	0	0	0	0	0	0	0	0	0	0	0.152023243	0	0	0	0	0	0	0	0	0	0	0	0	0	0
C_AM389629	0	0	0	0	0.131984719	0	0	0	0	0	0	0	0	0	0	0	0	0	0	0	0	0	0	0	0	0	0	0	0	0	0.134108361	0	0	0	0	0	0	0.144982746	0	0	0	0	0	0	0	0	0	0.112183448	0
C_AM389635	0	0	0	0	0	0	0	0	0	0	0	0	0	0	0	0	0	0	0	0	0	0	0	0	0	0	0	0	0	0	0	0	0	0	0	0	0	0	0	0	0	0	0	0	0	0	0	0	0
C_AM389637	0	0	0	0	0	0	0	0	0	0	0	0	0	0	0	0	0	0	0	0	0	0	0	0	0	0	0	0	0	0	0	0	0	0	0	0	0	0	0	0	0	0	0	0	0	0	0	0	0
C_AM389641	0	0	0	0	0	0	0	0	0	0	0	0	0	0	0	0	0	0	0	0	0	0	0	0	0	0	0	0	0	0	0	0	0	0	0	0	0	0	0	0	0	0	0	0	0	0	0	0	0
C_AM389654	0	0	0	0	0	0	0	0	0	0	0	0	0	0	0	0	0	0	0	0	0	0	0	0	0	0	0	0	0	0	0	0	0	0	0	0	0	0	0	0	0	0	0	0	0	0	0	0	0
C_AM389660	29.26889938	29.08603402	20.58690536	34.84760924	19.11822129	20.57465463	16.79579362	24.11520138	21.68552021	34.72340686	22.9361332	32.63504142	23.78786171	23.93404051	34.84408723	30.46072396	44.23229735	37.48766468	26.89352246	15.24043148	25.08608319	33.28150162	13.53850695	14.60613678	18.32455071	16.64172866	43.12683467	20.01277862	24.03718985	21.40231845	25.66478873	21.31240858	15.43545425	19.37487658	11.78210176	20.8671394	16.29524489	21.4608847	21.34947927	24.51933069	20.74523653	21.93662294	22.17290713	22.87199026	15.35217576	24.23236085	16.09847529	23.01090923	16.89301413
C_AM389665	0.437145816	1.186045696	0.589328701	1.436488006	1.006685891	0.460939309	0.298429369	0.312602746	1.163958888	0.849116691	0.581233518	0.778519412	0.869311293	0.513858813	0.970501907	0.32196201	0.500918566	0.261033169	0.329941867	0.805437185	0.633638737	0.675827549	1.065046332	1.15787329	1.314734193	1.064490938	0.857053679	0.691312859	1.020003911	1.133727701	0.584504871	0.825695507	0.391155881	0.578747162	1.384619027	1.246645124	0.63610087	0.789875448	0.804940379	0.907070545	0.23754446	0.353231008	0.588924927	0.708894052	0.687877529	1.236270149	1.174533244	0.733419283	1.51891424
C_AM389671	0	0	0	0	0	0	0	0	0	0	0	0	0	0	0	0	0	0	0	0	0	0	0	0	0	0	0	0	0	0	0	0	0	0	0	0	0	0	0	0	0	0	0	0	0	0	0	0	0
C_AM389689	1.745029231	1.291238218	0.882196317	0.860140989	2.583359438	1.53334147	0.893468416	2.183771624	1.161593118	1.210558349	0	0.932324467	1.04105328	1.367505025	2.259901797	0.321307616	1.749651537	2.08402091	0.98781376	0.803800117	2.529403414	3.03504262	1.488034246	1.540693185	3.339794103	1.416436451	2.443747715	1.149846253	1.454186761	0.617140024	1.166633706	1.318427623	0.260240566	0.86635627	0.637756043	1.244111292	0.507846386	0.315308004	1.338840535	1.034545035	1.659431522	1.410052237	0.940364681	1.768633026	1.029719106	1.233757405	1.172145981	0.975904792	0.699612469
C_AM389692	0	0.093866608	0	0.500223838	0.625991353	0	0.129901436	0.272141752	0.202660927	0	0	0.271101441	0.15135881	0.149116239	0.14081455	0	0.545104202	0.11362348	0	0	0	0	0	0.112000746	0.104051336	0	0.319766988	0.300917211	0	0	0.127212718	0.143764714	0.113509183	0	0.649063774	0.271322144	0.664522398	0.550111837	0.116792472	0	0.103399229	0.615022784	0.205079531	0	0	0.107625646	0.383441371	0	0
C_AM389698	0.499159524	1.723652878	1.177629502	0.656107545	2.134776093	0.877213957	1.533441141	0.713897434	0.664539319	1.246593574	1.769833534	1.600128969	0.992632197	1.95585021	2.031659224	0.551453536	0.714973884	1.043222095	0.941868934	0.689772659	1.012937832	2.315102278	0.72968058	1.909742948	0.955336453	0.675277843	1.258245916	0.526255215	2.163018261	1.059184506	0.667423004	1.50852649	0.893290871	1.817333385	0.729711566	1.779368476	0.726338435	0.901927546	2.144635722	1.479639992	0.542485255	1.008351309	1.882916257	0.607093569	1.178190233	1.129318406	0.838220673	0.977039565	2.668289417
C_AM389711	1.878674796	1.621817806	1.582934311	2.006368259	2.008651466	1.650774624	2.084107945	2.518948825	1.50066647	1.563924834	2.081587581	2.509319681	1.681175757	2.760445045	3.301900907	2.07549252	2.018197615	1.963175059	2.126933786	1.514380528	1.22540463	1.815269839	0	0.967568806	1.02730772	1.270763556	2.8939962	0.742745326	0.782778869	1.43954325	2.668961793	1.596826454	1.540943042	2.020866048	1.144332506	2.176514176	1.093481058	1.527553437	1.729653068	1.113777149	1.403695435	1.518043108	1.518575787	0.952043161	0.739054413	0	0.788697788	1.444638056	1.129789939
C_AM389713	0.813024983	1.052799343	0.411023284	1.402616272	1.604814196	0.642957957	1.248825172	0.872090616	0.81179519	0.338406084	0.540503139	0.86875689	0.242518094	0.716774651	1.579363188	0	1.397448955	1.638502236	1.380694233	0.842620009	1.590937261	1.414053948	1.782742327	1.435645923	1.000311708	0.824913274	1.537061773	1.125020027	1.219533897	0.431296721	1.630635748	1.842802246	0.90936334	0.403643262	0.594272677	1.304196213	0.177457686	0	1.122800358	0.542254429	0	0	0	0	0	1.552010735	0.819170203	0.511518279	1.955734857
C_AM389721	3.068018803	3.72310711	4.466970031	3.26647024	4.481367944	3.23500859	2.76469472	4.738907498	2.450702461	3.473451125	2.284390625	3.409461001	2.48924232	2.452361069	3.26940951	2.169239752	2.531228295	3.957137475	2.084066767	2.543758519	3.201886312	3.984252634	4.305490903	2.275363349	2.214526548	3.984486758	2.57788138	2.134808893	3.681611764	1.562433405	1.969069582	2.781588296	2.306008167	3.777491661	3.408658372	3.937196114	3.642904948	3.459193814	4.858406579	2.40092527	2.800824386	5.503557229	1.98395979	4.328448717	4.779450946	1.66588993	0.98918666	2.985465173	2.85365086
C_AM389723	0	0	0	0	0	0	0	0	0	0	0	0	0	0	0	0	0	0	0	0	0	0	0	0	0	0	0	0	0	0	0	0	0	0	0	0	0	0	0	0	0	0	0	0	0	0	0	0	0
C_AM389731	0	0	0	0	0	0	0	0	0	0	0	0	0	0	0	0	0	0	0	0	0	0	0	0	0	0	0	0	0	0	0	0	0	0	0	0	0	0	0	0	0	0	0	0	0	0	0	0	0
C_AM389733	0	0	0	0	0	0	0	0	0	0	0	0	0	0	0	0	0	0	0	0	0	0	0	0	0	0	0	0	0	0	0	0	0	0	0	0	0	0	0	0	0	0	0	0	0	0	0	0	0
C_AM389734	0.2484243	0.091911054	0	0	0	0	0	0.133236066	0	0.103401859	0.165153737	0	0	0	0.137880913	0.686125638	1.387744448	0	0.703131323	0.171644817	0.648159625	0.144024013	0.090787804	0	0.713185199	0	0.417473568	0	0	0	0.124562453	0	0	0	0	0	0	0.134662793	0.343077887	0.220918471	0	0	0.200807041	0.151070738	0.73295978	0	0.125151003	0	0.099597608
C_AM389736	0	0	0	0	0	0	0	0	0	0	0	0	0	0	0	0	0	0	0	0	0	0	0	0	0	0	0	0	0	0	0	0	0	0	0	0	0	0	0	0	0	0	0	0	0	0	0	0	0
C_AM389760	0	0	0	0	0	0	0	0	0	0	0	0	0	0	0	0	0	0	0	0	0	0	0	0	0	0	0	0	0	0	0	0	0	0	0	0	0	0	0	0	0	0	0	0	0	0	0	0	0
C_AM389761	0	0	0	0	0	0	0	0	0	0	0	0	0	0	0	0	0	0	0	0	0	0	0	0	0	0	0	0	0	0	0	0	0	0	0	0	0	0	0	0	0	0	0	0	0	0	0	0	0
C_AM389764	0	0	0	0	0	0	0	0	0	0	0	0	0	0	0	0	0	0	0	0	0	0	0	0	0	0	0	0	0	0	0	0	0	0	0	0	0	0	0	0	0	0	0	0	0	0	0	0	0
C_AM389775	0	0	0	0	0	8.496700376	0	0	0	0	7.792099859	0	0	0	0	0	0.104927908	0	0.138226499	0	0	0.141566266	0	0	0	0	0	0	0	0	0	0	0	0	0	0	0	0	0	0	0	10.21084755	7.500451397	0	0	0	0	0	0
C_AM389802	0.110752629	0.081951652	0.335944728	0.327545949	0.765143611	0.700684833	0.793886797	0.356396165	0.176936165	0	0.147257821	0.236689184	0.132146082	0.130188172	0	0	0.095182282	0	0	0	0	0.128417696	0.485700696	0.293351798	0.090843581	0.719181356	0.093059124	0	0.110752304	0.078336659	0.555324868	0	0	0	0.404767767	0.355322807	0.09669521	0.2401417	1.121641637	0	0.090274249	0.268477438	0	0.538803374	1.04565903	0	0.223179498	0.092907345	0.177610596
C_AM389810	2.623360611	2.20586529	1.32623513	1.763289028	1.529922867	2.137478009	0.732644101	2.174412602	0.476253178	1.389720984	2.695308986	1.656429803	1.849604661	3.364062361	1.456022444	1.712569592	3.79174483	2.136121433	2.025018209	2.471685361	2.38522742	2.765261054	2.440376163	1.684491216	3.129864188	1.839006659	3.106003345	3.394346139	2.504109602	1.518164458	2.750338961	2.162221302	4.054548011	2.604844518	1.307399889	1.275214075	1.873953163	2.197696788	2.744623097	2.226858187	2.429881871	1.878894605	2.313297115	0.580111633	1.688739334	2.225698358	2.402899261	3.000907234	2.199115195
C_AM389819	0	0	0	0	0	0	0	0	0	0	0	0	0	0	0	0	0	0	0	0	0	0	0	0	0	0	0	0	0	0	0	0	0	0	0	0	0	0	0	0	0	0	0	0	0	0	0	0	0
C_AM389824	0	0	0	0	0	0	0	0	0	0	0	0	0	0	0	0	0	0	0	0	0	0	0	0	0	0	0	0	0	0	0	0	0	0	0	0	0	0	0	0	0	0	0	0	0	0	0	0	0
C_AM389842	0	0	0	0	0	0	0	0	0	0	0	0	0	0	0	0	0	0	0	0	0	0	0	0	0	0	0	0	0	0	0	0	0	0	0	0	0	0	0	0	0	0	0	0	0	0	0	0	0
C_AM389844	1.83451791	1.480860614	0.674499748	1.808501567	2.798137573	0.527555247	1.195456575	1.610013445	1.065741378	1.943665712	1.77395902	1.782065415	1.19393523	0.58812279	1.295887744	0.552738975	1.289952881	1.19503297	1.69931598	0.460920347	2.030597986	0.580124697	0.487587645	0.441737207	2.188716215	1.759814985	2.101964818	1.054963835	1.000643197	0.943691971	1.505202229	1.512042868	0.895373135	2.3183613	0.731412525	1.070109713	1.019244145	1.265641918	1.074817436	0.889853422	0.679687237	3.032105334	1.752497815	0.811344941	2.361873195	0.990456994	2.184453874	1.678829222	0.936078222
C_AM389851	4.402842984	2.606314681	4.34040588	2.604242256	3.693541596	3.830051093	2.705147449	4.014300189	1.582625946	2.657268695	2.487977525	1.646628443	1.70732738	3.752223403	5.864817675	2.67525664	2.175720526	1.57744352	2.492330103	2.737866862	1.723107434	1.786784066	2.574462765	3.207012122	5.146219001	3.216400311	3.237025819	1.305517746	1.981273531	3.659165617	3.311444903	1.621665976	1.477365672	3.606707795	2.976848977	2.707377574	4.132306975	4.17661833	3.85091733	6.460335841	5.562560344	2.00118952	2.046378217	10.30813747	5.066218002	2.241262683	2.328963899	2.216054573	2.912540525
C_AM389860	1.574916319	1.415083394	1.137422925	0.998088129	1.665373222	1.542020761	1.38234736	1.447999513	1.347886354	1.311057532	0.598292783	2.043491049	1.610686207	1.057881246	1.373606079	1.367072969	3.093723472	1.309885785	1.400955994	0.777259548	1.467531226	2.086989475	1.151120832	0.695249912	2.029982669	1.095733859	1.890446345	1.067404446	1.124936928	0.875252046	2.369036841	1.274894636	1.20790904	1.340400267	1.72675457	2.045154648	1.669664768	0.97567005	0.828565463	0.600231317	0.8252429	1.499843299	0.909314904	2.1891005	1.858675368	1.240740937	1.020098743	1.038049672	1.262822507
C_AM389887	0	0.503398735	0.687861471	0.782442041	1.342855619	0.119556894	0.928867323	0.48649112	0.633997892	0.755112149	0.150758403	1.211578547	0.541149724	0.533131911	0.377588301	0.501056567	0	0.203117727	0.128368825	0.470051099	0.098610656	0.262940829	0.16574889	0.400433728	0.744024767	0.644242887	0.381085222	0.089655207	0.113385085	0.40099431	0.454820747	1.156497131	0.202913405	1.23843638	0.082877964	0.727538933	0	0.491700596	1.043913698	0.403325006	0.369680919	0.274859628	0.458260126	0.689514619	0.401443582	0.769583066	0.114242437	0.285347756	0.545498153
C_AM389898	0	0	0	0	0	0	0	0	0	0	0	0	0	0	0	0	0	0	0	0	0	0	0	0	0	0	0	0	0	0	0	0	0	0	0	0	0	0	0	0	0	0	0	0	0	0	0	0	0
C_AM389904	2.664662886	2.957584746	2.694230838	2.101499027	0.657465779	0.42145475	1.773626315	1.857861573	0.532126456	0.443645965	0.531444427	1.993125676	0.476907089	1.56613704	1.922629941	0.441573595	0.458009341	0.358009179	2.715108213	2.209327697	3.128547016	2.935193298	0.389525325	0.823424477	3.059923089	2.271046154	3.582343019	8.111876249	0.39969826	0.376949586	2.672177762	0.603972431	0.476865394	0.396878291	0.194770933	0.14248202	0.232644713	0.577771091	0.735988316	0	0.108598072	0	0.215390793	1.620423555	0.314476599	0.113036991	0.268480364	2.905906447	2.029788132
C_AM389905	1.788654962	0.756296671	3.6170049	4.282273353	3.530591231	3.637305015	4.186537719	5.344669632	2.551356312	3.722466922	2.378213811	1.774746218	1.371959501	3.153808463	2.410946254	1.129166764	1.207795168	2.517571689	2.314306525	2.118587452	1.888922335	2.814640716	2.147780041	1.579210515	2.724658556	4.459245471	1.288204152	1.818399718	2.044171103	2.530274097	1.665577942	1.44791605	1.829119403	4.947513127	3.081728309	6.284983654	2.565531116	1.800633923	3.999307941	1.136152136	2.395169273	2.787371118	2.685077009	8.546287445	6.785113396	1.300732807	1.287267461	1.607628876	3.073297632
C_AM389906	1.347809077	3.324380971	3.747603193	1.993042543	3.768919996	2.250184625	4.14053181	2.650498324	0.628026169	1.495999265	0	1.560216455	1.206118243	2.112441043	3.116931163	1.613095377	4.536773059	3.621681551	2.543193983	2.017702336	2.442045682	2.083713196	2.70909666	2.479137386	2.579558397	2.279195232	1.321235028	0.088810731	2.920244433	4.607720491	2.81585451	1.782050523	1.407014926	1.449820697	0.328389297	3.483316311	1.17673668	2.435345965	4.136323662	1.198578078	2.288742735	1.361353415	0.907887408	0.136603995	4.374285559	0.667042465	2.829159256	0.188440015	5.493660236
C_AM389939	39.36237342	55.06548001	41.85564199	47.06035599	37.90367175	34.8186463	49.37384158	44.91704175	48.07130743	56.57153744	25.4524555	48.32496518	37.6868251	40.22248475	49.9359476	55.77857224	48.32649562	51.43837565	70.02905779	31.90871403	41.20474298	55.76763932	24.66027513	33.90813212	33.85670396	46.32315665	34.58189074	5.959972318	25.00520338	45.69725794	45.11243781	47.32118944	42.82219339	48.3507929	29.64605767	36.33720373	26.636458	52.40229209	39.65475511	49.15472922	40.37342185	42.63403761	36.74970334	32.44938815	38.82970877	37.76040389	40.14207963	55.40136433	48.83014254
C_AM389957	1.896100667	1.403023859	3.06742465	1.619982852	2.994140974	1.866016969	1.812193889	2.711801208	3.130144564	1.473202457	2.184931417	2.431291366	0.754119867	2.37742923	2.946656407	2.094743996	1.629534117	3.283437539	1.001775792	1.397419285	0.659611208	2.784803535	1.570661084	1.897284717	1.969989606	2.052081078	2.761521269	0.199902599	2.148907785	1.430543659	2.154974451	3.294904369	0.904864723	1.757203176	1.940310789	2.703634081	1.765798033	1.918587925	3.142254005	2.248216242	1.030338602	1.991761066	2.452258426	0.614959328	3.282002239	1.501434806	1.910432275	1.484547748	1.925788387
C_AM389987	0	0	0	0	0	0	0	0	0	0	0	0	0	0	0	0	0	0	0	0	0	0.316632945	0	0	0	0	0	0	0	0.386301389	0	0	0	0	0	0	0	0	0	0	0	0	0	0	0	0	0	0	0
C_AM389988	0	0	0	0	0.443170447	0	0	0	0	0	0	0	0	0	0	0	0	0	0.169457591	0.82734238	0	0	0	0	0.491087477	0	0.125766096	0	0	1.1645613	0.300200723	0.678521329	0	0.148621787	0	0.640274849	0	0	0	0.532422759	0	0	0	0	0	0.507957024	0	0	0
C_AM389999	0.784784627	1.354973926	2.115980929	1.031540199	2.452695919	1.517083004	2.678771849	1.54329747	2.298552817	0.87107087	0.869548011	2.096451727	1.092439822	1.845006779	2.032672183	0.867001903	3.597089814	2.108785327	0.888490622	0.722979265	1.365045499	1.061617589	1.625217868	1.501260453	2.14570214	1.274015967	1.318819608	1.551346499	1.046376433	2.220350213	3.016825186	3.261119879	1.755553358	2.33773648	2.103312435	2.937421817	1.027762247	2.127032056	2.288022179	1.861046278	0.852901863	0.951205256	1.37444527	1.431719751	2.006728642	0.887764012	2.503935245	1.865280548	2.51707009
C_AM390008	0	0	0	0	0	0	0	0	0	0	0	0	0	0	0	0	0	0	0	0	0	0	0	0	0	0	0	0	0	0	0	0	0	0	0	0	0	0	0	0	0	0	0	0	0	0	0	0	0
C_AM390013	0.550355373	0.977368005	0	0.651060564	0.217267153	1.160621543	0.112714477	2.2432854	1.055083964	1.007929505	0.292703238	0.823314222	0.787997252	0.258774028	0	0.729615447	0.756772357	0.59154132	0.498466021	1.216829716	0.670097335	0.3828823	0.160903923	0	0.541707263	0.178688906	1.109837424	0.522207098	0.330212255	0.31141835	0.441525987	0.249487073	0.590946269	0.437176702	1.126375289	1.177120684	0.288300487	0	0.810719438	0.783071011	0.269156146	0.533650539	0.088972966	0	0.129903026	0.093385945	0.332709128	0.184671214	0.176517608
C_AM390021	0.119642472	0.265589132	0.725820381	0.353837263	0	0.378463547	0.61257868	0	0.0955692	0.298793332	0.159077847	0.127843823	0.285506251	0.281276117	0	0.793060269	0.102822331	0	0.135452723	0.330660249	0	0.416176413	0.262343352	0.316898431	0.196270748	0.097113536	0.201057504	0	0	0.084624552	0.359939663	0.135590801	0.107055483	0.118798017	0.174902995	0.639739502	0.208913396	0.129708644	0.550760488	0.106395518	0	0	0.193419491	0.436538854	0.282397882	0.101506462	0	0.401459162	0.671534377
C_AM390031	4.252746064	4.905350785	3.16171757	3.452593901	4.197206359	3.82477554	3.84253899	5.098375908	3.496963897	1.87424908	2.328321214	2.806753028	2.537112365	2.793583254	2.638057193	5.112835521	3.332378277	3.473064568	1.557706315	1.728451302	2.501986804	3.625779354	3.108371237	2.760857543	4.514227194	3.655000353	3.258045467	1.186834314	2.251447194	4.865911725	5.39364132	5.386652719	2.798041046	4.595323292	4.754181413	3.745383995	4.149779731	3.118903298	5.412473519	3.559413686	4.791795018	2.728894801	2.527641079	2.890416351	2.21425612	3.289732157	3.276680811	2.413317007	5.315587047
C_AM390035	0	0	0	0	0	0	0	0	0	0	0	0	0	0	0	0	0	0	0	0	0	0	0	0	0	0	0	0	0	0	0	0	0	0	0	0	0	0	0	0	0	0	0	0	0	0	0	0	0
C_AM390068	0	0	0	0	0	0	0	0	0	0	0	0	0	0	0	0	0	0	0	0	0	0	0	0	0	0	0.31474447	0	0	0	0	0	0	0	0	0	0	0	0	0	0	0	0	0	0	0	0	0	0
C_AM390072	0	0	0	0	0	0	0	0	0	0	0	0	0	0	0	0	0	0	0	0	0	0	0	0	0	0	0	0	0	0	0	0	0	0	0	0	0	0	0	0	0	0	0	0	0	0	0	0	0
C_AM390083	0	0	0	0	0	0	0	0	0	0	0	0	0	0	0.262978166	0	0	0	0	0	0	0.274694807	0	0	0	0	0.199060244	0	0	0	0	0	0	0	0.173165548	0	0	0	0	0	0	0	0	0	0	0	0	0	0
C_AM390087	0	0	0	0	0	0	0	0	0	0	0	0	0	0	0	0	0	0	0	0	0	0	0	0	0	0	0	0	0	0	0	0	0	0	0	0	0	0	0	0	0	0	0	0	0	0	0	0	0
C_AM390091	2.895630293	1.517694837	2.439800944	2.854565711	3.215040919	2.162709621	3.088718806	3.494245031	1.445625162	3.013126682	2.406287161	1.289217644	2.447265215	2.694653662	2.142850753	1.866076608	2.799611059	3.890406657	2.048922302	1.500517251	1.993664681	3.35748391	2.292813066	2.023946022	2.474070553	2.448309212	1.41926933	1.431005961	1.206509083	1.877437779	2.78280502	1.640808745	1.187539579	3.234591537	1.851966115	4.515935172	1.790736581	4.185673874	4.109992091	2.682315331	1.278453868	2.193546692	2.730704858	2.64131772	4.129295168	1.535435017	1.337195204	1.821798658	2.612043856
C_AM390102	0.343972108	1.018091672	0.695577865	0.678188088	0.848699815	0.544041348	0.880581852	0.737922829	1.236426521	1.145374438	1.143372025	1.470203967	0.820830471	0.808668837	2.100032371	1.140024136	1.47807101	0.616188875	0.389426579	2.138958486	1.645328279	0.398835729	0.879943328	1.214777319	0.564278399	0.69800354	2.456671381	0.543965727	0.687942198	1.094830138	0.517413266	0.97455888	0.923353545	0.683088597	0.754269166	0.735700428	1.201252028	0.372912351	2.375154603	1.223548455	0.841112955	1.042286209	1.807263371	1.045874338	1.826761299	1.167324314	0.346572009	1.15419509	1.241139428
C_AM390113	0	0	0	0	0	0	0	0	0	0	0	0	0	0	0	0	0	0	0	0	0	0	0	0	0	0	0	0	0	0	0	0	0	0	0	0	0	0	0	0	0	0	0	0	0	0	0	0	0
C_AM390139	17.70827836	14.862109	20.06776805	16.05120245	19.23644392	29.69995826	19.35056678	29.1933058	15.28440433	23.9425115	17.22427278	17.14423895	13.18782777	16.20561602	18.997333	22.45203681	16.3422602	21.29024684	14.39713943	13.95968476	16.53776053	21.91078942	19.45814881	16.26429434	20.08156217	22.28416882	17.07619458	12.40458722	15.21243612	17.73713736	18.3541326	18.99127099	14.88818119	20.7695244	45.95445456	26.69052714	26.2519463	16.62123621	21.44635722	17.64999133	14.43398267	9.507312339	20.46230422	14.88824705	22.86250095	16.33478409	11.85483523	13.85801015	20.86983508
C_AM390146	0	0	0	0	0	0	0	0	0	0	0	0	0	0	0	0	0	0	0	0	0	0	0	0	0	0	0	0	0	0	0	0	0	0	0	0	0	0	0	0	0	0	0	0	0	0	0	0	0
C_AM390196	0.974743849	2.308044336	1.379783886	2.498393173	1.154416751	0	1.597044361	1.882004817	0.77861555	1.460586476	0	0	0.46521182	0	1.298409908	1.076862036	1.675415641	0	1.54497302	2.424541499	0.84772921	2.260431379	1.709878199	1.376968296	1.918854066	0	1.146630399	6.62837802	2.144430177	0	0	0	0	0.774291162	0	0	1.872251116	2.747561299	0	0.173363814	0	3.071762297	1.260652379	0.711308541	1.84058783	0.16539745	0.196422283	1.63537179	1.25053346
C_AM390205	0	0	0	0	0	0	0	0	0	0	0	0	0	0	0	0	0	0	0	0	0	0	0	0	0	0	0	0	0	0	0	0	0	0	0	0	0	0	0	0	0	0	0	0	0	0	0	0	0
C_AM390211	1.50745637	2.574105363	2.110408045	1.7147057	2.059988401	0.97815754	2.13737339	2.238884174	2.5009081	2.220207176	1.541791774	3.097674485	2.213714593	1.908301177	3.475403505	4.739938279	3.089336101	2.804308527	2.756912959	0.640955685	2.622052551	3.495791932	1.779852955	3.071398084	2.472947798	2.635444159	4.092188231	1.008584752	1.855325475	2.37853967	1.860563317	2.234061718	2.905246378	2.878493279	1.779928536	3.844243402	1.316120536	2.01142999	2.028441057	1.54678735	2.079380272	2.670414973	2.343291243	2.115480022	1.779060887	1.67247114	3.855543385	2.626401793	3.068316599
C_AM390245	0	0.249328573	0	0	0.221701176	0	0.345044318	0	0	5.516497291	0	0.240033301	0.268026276	0.132027565	0.249354493	0	0.096527086	0	0	0	0.097681827	0.130232075	0	0.099165495	0.184254171	0.182335619	0	0	0	0.158886913	0.225268361	0	0	0.111524669	0.082097324	0	0	0	0.206816183	0.099881507	0	0.136135342	0	0.27320799	0.132554108	0	0.22633274	0	0
C_AM390247	28.7081925	25.05973608	16.10077416	27.85886113	9.739562018	8.277159909	15.38782281	10.82595247	18.09463486	19.60421451	18.78714359	29.47781998	15.78876417	17.66396381	30.12460228	17.0967883	19.85341274	19.48624881	18.79013761	18.28582273	21.65137606	23.14497497	22.45845506	10.09902649	13.61343749	15.47423521	29.96387088	68.98644975	48.89349692	19.8297343	25.64034141	12.45480139	13.64672157	22.71537254	10.49198657	10.55349579	20.75643002	11.4281854	24.36605834	16.15544229	22.85155364	22.01935805	14.68472307	18.27624423	15.08748308	10.46566626	37.51234584	16.18044026	10.97009897
C_AM390263	0	0.088976079	0.121579997	0	0.118675336	0.507162355	0.369400387	0.773888815	0.096051061	0.200199902	0	0.128488414	0	0	0	0	0	0.64622161	0.136135678	0	0	0.278849854	0.439443487	0.106165413	0	0.195206368	0	0	0	1.445870913	0.602924142	0.272548904	0.430381036	0.238793997	0	0	0.944850334	0.651813185	0.221414973	0.106931966	0.490060209	0	0.097197358	0	0.283821737	0.306054778	0.121154585	0.201741663	0.482085903
C_AM390276	0	0	0	0	0	0	0	0	0	0	0	0	0	0	0	0	0.091092969	0	0	0	0	0	0	0	0	0	0	0	0	0	0	0	0	0	0	0	0	0	0.097586599	0	0	0	0	0	0	0	0	0	0
C_AM390284	3.042121826	3.668336608	2.73411394	1.555026544	2.557593648	1.54444914	1.499901309	1.208566523	1.980013214	1.594505516	2.097322416	1.685525178	2.285398855	2.251537801	3.251818199	2.116076297	3.098595478	2.018382457	2.933884649	2.646844166	2.253758192	1.4370648	2.882334051	1.790600899	4.528445233	1.829099039	3.976189195	6.41451239	4.056150536	2.629891187	2.485756542	2.170733984	1.713899284	1.790014844	1.811829767	1.204926685	1.967404895	1.954413077	2.074675727	1.903725785	1.469408879	1.092512914	1.275045654	2.192547903	1.728630814	2.103022071	3.178638393	3.119053188	1.264811204
C_AM390285	0	0	0	0	0	0	0	0	0	0	0	0	0	0	0	0	0	0	0	0	0	0	0	0	0	0	0	0	0	0	0	0	0	0	0	0	0	0	0	0	0	0	0	0	0	0	0	0	0
C_AM390293	0	0	0	0	0	0	0	0	0	0	0	0	0	0	0	0	0	0	0	0	0	0	0	0	0	0	0	0	0	0	0	0	0	0	0	0	0	0	0	0	0	0	0	0	0	0	0	0	0
C_AM390312	0.348156684	0.386428956	0.704039883	0.514828913	0	0	0	0.560174994	0.278104046	0.289827108	0.231456332	0.186011208	0.415408122	1.023133321	0.386469129	0	0	0	0.394164128	0	0	0.605531618	0.381706386	0.153694454	0.28557155	0.282598027	0.292536223	0.275291658	0.696311325	0.36938308	0.349138554	0	0.467293278	0.691398678	0.76344519	0.558487916	0	0	0.320539924	0.309608368	0.283781824	0.210993218	0.562846013	0.423439148	0	0	0.701576427	0	0.2791641
C_AM390315	10.31494273	6.495799627	4.881847104	6.598811699	5.956518949	7.405192669	6.405017446	4.825924758	7.362932573	6.57711947	4.960691385	7.621609523	4.189760441	6.578496181	6.699489772	5.212871102	7.921735179	7.175009108	5.590541068	4.245839884	6.20324549	5.980089089	4.170669166	6.491233404	6.210524223	6.145856933	7.007409091	3.297166495	5.376922457	3.725556953	5.172016452	5.844961725	5.596768727	5.556904787	6.657312316	4.928741516	4.886074198	4.996567941	8.486441968	4.976764573	4.919392745	7.049179855	5.14460248	4.938066811	6.734236609	4.561874772	5.196453924	5.983403995	5.54324849
C_AM390320	7.985548549	5.908924216	7.092166471	4.680827585	8.839791017	10.01320547	5.856732631	12.03827046	7.326971974	11.22916115	5.165351264	9.801359781	3.991489349	4.820300517	6.348760964	18.71725902	19.5685009	10.34230739	5.375613948	4.026274796	6.663432886	5.255247252	2.760606519	4.287449361	1.947313692	6.219074675	12.51287291	1.962543017	3.884850061	6.869522435	6.925897837	5.625688907	3.57271437	5.46470878	9.307582917	10.84797493	2.166964442	4.913668623	9.935287228	6.045768835	3.430421465	4.316291122	4.710333492	4.856138101	5.985727655	2.563535748	1.6309271	3.711529309	5.710863775
C_AM390334	0.607353128	0.719059653	0.49127401	0.598739908	0.479537009	1.152739563	0.746326758	0.521181489	0.58217706	0.707837513	0.161508578	0.129797294	0.289868825	0.142787027	0.269675402	0	0.10439347	0	0	0.671425565	0.211284632	0.28169043	0.266351995	0.428987576	0	0.591584664	0.20412969	0.288144834	0.485881077	0.429588132	0.121813197	0.41298794	0.326073917	0.3618398	0.443938842	0.519611847	0.424211242	0.526762438	0.671011419	0.108021256	0.693073267	0.441688689	0.196374967	0.738682045	0.43006944	0.309172484	0.244777514	0.305695134	0.681795513
C_AM390381	1.176394893	1.899220339	2.48702878	2.108566849	1.794321403	1.465956957	1.861726415	1.261859068	1.708531581	1.246386533	1.706341748	1.028483493	1.403632375	0.502849381	0.83099528	0.827042921	2.022018816	1.341062783	0.726463931	0.443351634	1.302132341	0.992021903	0.859837854	0.755377227	1.403526542	1.736140344	1.25803694	0.591938789	1.711114825	1.134652061	0.965219366	1.454408947	1.148326083	1.911422802	0.625363175	2.287379506	0.466854301	2.086971363	1.870774487	0.951039158	0.871706501	1.814730905	1.728921611	2.471327583	1.135923319	1.542473383	0.538766651	0.986845428	1.372035216
C_AM390393	1.371492623	1.099408898	1.617829668	0.338010676	1.917573512	1.687165502	1.287393787	0.735565248	0.547767234	0.475714623	1.063737807	0.854878984	0.954576011	0.403042615	1.141812547	0.505058616	1.768018486	0.818960294	1.035153078	0.157935167	0.496991406	0.662602489	0.668291053	1.009080201	1.031205254	0.742158396	1.056354843	0.813341727	0.571453583	0.889233708	1.604587253	0.647630182	0.920403534	0.453937471	0.83539929	0.611124956	0.598707081	0.247813958	0.841801333	0.71145629	0.652108873	0.969692473	0.831456631	0.27800877	1.213950001	0.872696132	0.575774583	1.246383196	1.191352863
C_AM390403	0	0	0	0.113577393	0	0	0	0.123581279	0	0.671362794	0	0	0	0	0	0	0.198028193	0	0.130435955	0.159206787	0.100198589	0.133587491	0	0	0.283502191	0	0.290416395	0	0.115210932	0	0	0	0	0	0.084212553	0	0.100587931	0.12490462	0	0	0	0	0	0.420370748	0	0	0	0	0.184760781
C_AM390423	0.669908226	0.297420039	1.083746787	0	0	0.565096632	0	1.006007152	0	0	0	0.429497788	0.159862114	0.157493556	0.446176438	0.444054345	0	0.360020466	0.303373514	0	0.116523079	0.776758723	0.195856835	0.591464612	0.109896917	0.652515669	0	0	0	0	0	0.911048301	0	0.399107945	0	0.14328248	0	0.435762747	0	0	0	0.162393656	0	0	0.316243321	0	0	0	0
C_AM390427	2.150914195	1.842874799	2.518167968	2.343611999	2.904916836	11.33993359	3.941439783	2.185746101	4.340535296	3.392628081	8.579632103	2.419322984	2.02610053	3.459874264	2.136281491	5.002637561	2.43226875	2.230759725	2.947811317	3.910894559	3.544366556	2.362723053	2.399556128	3.598201173	1.578550965	4.226897385	4.28042519	0.805620128	1.924496529	3.443094499	3.519283481	2.950816254	4.963512305	4.383872391	5.875024816	3.63193882	4.249999262	5.400148474	1.563392903	3.624181499	3.783233799	4.253583211	2.83671719	1.927586121	4.408892249	2.209050442	0.684370043	2.659031727	3.449355148
C_AM390428	0.558082672	0.2477727	0.338565201	0.66020182	0.330476558	0.823842125	0.457188206	1.077528499	0.267474484	0.092916491	0.593625912	0	0	0.656018401	0.247798459	0	0.479623666	0.599846892	0.126366191	0.462718008	0.388289073	0.517677576	0.652652417	0.49273339	0.366208758	0.271796698	0.562710082	0.26476959	0.334848621	0.394738549	0.44772526	0.252990012	0.199747829	0.443314909	0.163170033	0	0	0.6050372	0.308288398	0.099258221	0.636848915	0.811714938	0.360888786	0.814509313	0	0	0.224920368	0	0.805482063
C_AM390432	1.803685676	2.135425894	1.09421997	2.133727899	0.474701342	0.887534121	1.231334623	2.837592323	0.960510612	2.902898575	1.918559041	2.569768279	1.004310223	1.978860212	2.40260388	0.664215743	1.860133735	2.477182839	2.994984914	0.830818609	1.254924181	1.812524052	0.966775671	1.273984953	1.873973306	1.561650945	1.313463057	1.331116133	0.961962872	1.786075833	2.532281397	1.771567873	1.506333626	2.865527965	1.230494013	1.671709207	1.154817075	0.521450548	1.77131978	1.176251624	1.07813246	3.206387691	2.138341871	2.047452821	1.702930421	1.734310409	1.090391261	1.41219164	1.253423348
C_AM390470	0	0	0	0	0	0	0	0	0	0	0	0	0	0	0	0	0	0	0	0	0	0	0	0	0	0	0	0	0	0	0	0	0	0	0	0	0	0	0	0	0	0	0	0	0	0	0	0	0
C_AM390499	2.030526501	1.325728722	3.743811416	2.237228149	3.064953991	2.896709862	3.302402458	2.946763617	2.480650946	2.286924587	1.270498196	2.297347101	1.710177676	1.263629434	2.121386471	1.847384688	3.592773606	4.0654064	1.217039324	1.980649371	2.077573422	2.077408137	0.96031974	1.79275985	2.057402377	2.035979607	3.010827735	0.094444801	0.71665431	1.605182232	1.9164734	1.218279949	1.389397877	1.541795966	3.317609066	3.193357449	0.521411565	1.812889425	3.299046126	1.80570423	2.044508285	3.474519368	2.510255634	3.341210572	3.946970063	2.026740044	1.323800929	0.601183419	3.735159727
C_AM390511	11.56663542	10.14698033	12.53895032	13.04833881	17.65295616	11.31606005	15.75184817	9.465090151	14.66859789	8.040528552	10.93978353	18.34814551	13.80089632	11.49387973	12.17764226	10.67062592	11.58019367	11.53505574	12.42011168	7.744614132	11.30390386	10.64625506	10.37159869	10.00166659	15.25808792	9.001453648	11.62246413	3.677208318	6.081409032	13.24176777	13.39295494	14.45985496	9.602876868	12.78741854	15.2529987	18.36308267	14.88751679	11.37631278	27.55601589	15.16384385	17.78673529	11.56242834	9.5423506	9.42681403	15.62083884	9.712138291	11.65406142	12.90390111	11.28241709
C_AM390515	11.60208624	10.09531142	11.7308267	15.77958349	10.49635231	14.27250817	13.09078799	9.794651362	10.55480017	13.05658068	10.71267482	11.36427931	9.997863034	13.89064789	14.07130617	11.15603199	7.570564307	10.87305054	13.74336682	10.98526827	8.315128882	13.45262134	12.72010741	8.820815488	15.15587388	14.73646872	9.477778299	11.80715999	14.71741808	13.98109411	11.95799548	10.22672237	7.882241273	13.4402297	12.56360253	11.94795169	16.69487803	6.754976879	10.38506037	11.17728048	15.49870599	12.63013006	12.33063778	16.59328319	13.69248109	10.75480779	20.45711533	10.45361079	10.76730902
C_AM390522	7.290545269	5.211785348	6.371925731	7.187153896	7.927061487	5.732949246	6.579877935	9.410746404	5.724908672	10.5952081	7.064814776	6.733991228	5.750066304	5.664871851	6.446825705	5.051022311	6.053198581	5.312633616	6.575188658	7.00097408	4.083741471	7.73699984	2.619204616	6.764148664	6.993543684	7.923726538	5.606691648	1.172485713	3.459909639	6.729917287	5.824101427	7.282092467	6.744680357	8.22065863	5.870880329	6.475180275	2.481342703	4.420846937	5.005737461	7.472309734	4.633142634	9.884977596	7.890780315	9.91900719	6.124961316	6.604757258	6.100625068	6.945104825	7.530198459
C_AM390539	0.362565195	0.268280914	0.366588334	0.119141151	0	0	0.123757449	0.259270183	0.675764645	0.402428856	0.160690122	0.258279075	0.288399895	0.142063444	0.134154402	0.13351634	0.415457797	0.324748191	0.273651109	0	0.420427865	0	0	0	0.297389967	0.392391179	0.101547625	0.191123093	0	0	0.1211959	0.273930064	0.324421516	0.120002051	0.08833783	0.516978679	0.316546142	0.524093034	0.222537008	0.752316955	0.394034898	0	0	0	0	0	0.365305631	0	0
C_AM390551	0.140562276	0	0.852732	0.277137765	0.693632855	0.148212967	0.575751749	0.904644097	1.010517549	0.351038138	0.18689303	0.600790619	0.335427776	0.330457992	0.312060534	0.93172896	0.241602177	0.251802134	0.318273982	0.776954141	0.244492432	0.325963975	0.308214783	0.620514937	0.576473021	0.912752762	0.708638827	0.111144274	0	0.596528274	0.704793447	1.115094483	0.503097675	0.139570165	0.205485248	0.901919581	0.245442457	0.304777088	0.388237452	0.624995281	0.114572033	0.170369769	0.340859103	0.854781384	0.995327702	0.357765409	0	0.707483041	0.90166165
C_AM390594	0	0	0	0	0	0	0	0	0	0	0	0	0	0	0	0	0	0	0	0	0	0	0	0	0	0	0	0	0	0	0	0	0	0	0.393202974	0	0	0	0	0	0	0	0	0	0	0	0.542007352	0	0
C_AM390598	0.123143199	0.273360242	0	0.364190505	0	0.129845784	0.126100534	0.396268369	0.196731089	0.307535994	0.327464897	0.394753561	0.146930067	0.434259341	0.546777322	0.272088377	0.211661804	0.330896608	0	0.340335334	0.214193886	0.713922819	0.180012995	0	0	0	0	0.292112404	0.49257135	0.174201315	0.246980974	0.558232694	0.440751663	0	0.180020639	0	0.322539271	0	0.34012541	0.328525919	1.204485334	0.14925682	0.199078926	0.149770645	0.145330407	1.776101021	0.248147944	0	0
C_AM390602	0.109565388	0.08107315	0	0	0.216268988	0.231057888	0	0.235050457	0.087519726	0	0	0.3512279	0	0	0.121622368	0.12104391	0.094161951	0.196274557	0.124043994	0	0	0.12704109	0.080082351	0	0.359479041	0	0.276184657	0	0.547825334	0.464981457	0.219748768	0.124170442	0	0.108792058	0.160171502	0.117171278	0.095658661	0	0.302623067	0.19486836	0	0	0.354256832	0.133256883	0.129306228	0.185913826	0.441574137	0	0.087853327
C_AM390618	11.12940865	6.38650522	10.56395082	7.612930406	23.7614394	11.01669338	14.18771116	16.07968983	9.615778458	13.802671	8.455871328	7.281010123	4.336069535	5.606770602	4.286126674	13.29907522	8.198367201	15.86833065	9.771516437	12.2407275	9.284115008	3.160298347	6.640479355	10.02673343	13.97260798	11.43041733	12.02323876	4.66947088	7.268163923	4.337612738	8.655311017	10.29629191	11.78765838	10.37427254	6.142704238	15.3025689	4.95754805	8.618418776	17.77470196	14.74472995	5.739149562	4.680030519	10.46491552	15.1933999	17.69155493	16.76500062	4.576950974	9.717223425	16.20879936
C_AM390634	0	0	0	0	0	0	0	0	0	0	0	0	0	0	0	0	0	0	0	0	0	0	0	0	0	0	0	0	0	0	0	0	0	0	0	0	0	0	0	0	0	0	0	0	0	0	0	0	0
C_AM390652	0	0	0	0	0	0	0	0	0	0	0	0	0	0	0	0	0	0	0	0	0	0	0	0	0	0	0	0	0	0	0	0	0	0	0	0	0	0	0	0	0	0	0	0	0	0	0	0	0
C_AM390653	0	0	0	0	0	0	0	0	0	0	0	0	0	0	0	0	0	0	0	0	0	0	0	0	0	0	0	0	0	0	0	0	0	0	0	0	0	0	0	0	0	0	0	0	0	0	0	0	0
C_AM390656	0	0	0	0	0	0	0	0	0	0	0	0	0	0	0	0	0	0	0	0	0	0	0	0	0	0	0	0	0	0	0	0	0	0	0	0	0	0	0	0	0	0	0	0	0	0	0	0	0
C_AM390661	4.088354199	4.235261357	5.580521846	5.037968651	6.859434392	2.802072012	5.442499035	6.139517936	6.204898552	5.105097493	3.533346234	6.989769718	4.146366493	3.844642698	5.899727304	4.516667055	3.864944538	4.943595317	3.702890439	3.107261597	4.800084994	6.399604154	3.735269637	3.970586437	3.688768507	6.471091102	8.759788237	3.394346139	4.701593538	4.048438555	3.689895749	6.023330769	2.377855225	5.886272028	4.183679644	4.590770669	3.390962866	4.875562622	5.269676346	4.544608546	2.332686596	2.973195859	3.469945673	6.961339591	3.377478668	2.774896655	3.089441907	2.400725787	7.375914317
C_AM390662	0	0.137152246	0.18740958	0.365448503	0	0	0	0	0	0	0	0	0	0	0	0	0	0.332039601	0	0	0	0	0	0.163648758	0.152033558	0.150450504	0	0.293121428	0	0	0	0	0	0.184044596	0	0	0	0	0	0.164830362	0	0	0	0	0	0	0	0	0
C_AM390680	2.279924383	2.329715086	1.866133029	1.819478815	2.89304896	2.976404261	0.778225904	1.979738333	2.254795017	1.265299834	1.443528869	1.160100247	2.720324353	1.659059586	1.566695415	0.83959289	1.492874149	2.23660666	1.720804548	1.800317107	1.982837335	3.776532547	4.44378057	2.204664148	2.048185024	2.908100939	2.919147498	5.322444629	3.908430334	1.689409109	1.415362136	2.706877958	1.457189206	1.832626161	2.460054419	2.205984894	1.611391187	1.883235666	3.098633663	1.641300203	2.212335542	0	1.404125715	0	1.537547193	1.105326816	1.093884337	2.003640642	3.395084486
C_AM390689	0	0	0	0	0	0	0	0	0	0	0	0	0	0	0	0	0	0	0	0	0	0	0	0	0	0	0	0	0	0	0	0	0	0	0	0	0	0	0	0	0	0.147731197	0	0	0	0	0	0	0
C_AM390695	3.46191283	11.19535932	7.648863409	3.792019415	7.845758292	6.759892501	4.464139683	3.025748087	3.379861266	1.601061042	4.091550643	4.247255905	2.600767514	5.275187394	7.116434231	12.18205003	17.30031788	5.053190487	8.129105355	9.036269062	7.694281999	3.865418678	1.593179523	4.641407248	5.25850838	6.452654945	17.12988317	0.811074346	6.282712262	2.357961524	9.900705938	9.735808281	1.835675387	2.800908084	7.49763377	7.541588614	4.365840702	7.367357986	9.325816114	5.473076959	3.344353543	6.371768306	3.420197348	4.522375631	4.388301137	1.414177843	1.421069456	7.529157935	4.832090423
C_AM390711	0.504557112	0.373348145	0.918280511	1.392724761	2.091464481	1.702463195	4.546733489	5.953340735	1.612140519	1.42808322	0.53669141	1.1861166	0.722423433	0.237239941	0.672096525	1.337799833	0.953970796	0.72308765	0.228492887	0.418338848	1.404193489	1.053061332	1.180113397	0.534570555	1.158800211	1.802010831	3.730765199	0.319167479	0	0.428255136	0.202392025	0.686177423	0.270885102	1.402788431	0.737602194	4.208746029	0.088103111	0.109401649	1.300695854	0.089738392	0.493516205	0.366931788	0.244707029	2.577364799	2.381860838	0.171229519	0.101674158	0.169303652	2.50834259
C_AM390716	1.762221638	2.173266295	3.088411409	5.44332245	2.318943338	1.610386214	3.368478625	4.158540474	2.815289724	2.444970064	2.186863275	3.891574376	2.663318572	2.347662567	3.260238342	5.451149894	3.937639419	4.6300169	1.729079587	2.92218959	4.393436669	3.269274153	3.091257631	3.526644171	6.167220075	2.670064115	7.304759179	2.136561609	3.759395133	2.99145706	1.413753161	1.997125587	1.471705267	1.1665224	0.772847225	2.512737093	0.512849798	2.16521851	2.920387137	1.253685116	2.106695612	3.275072067	0.759703486	2.714808133	2.772970992	3.089863373	1.183694217	2.562351005	5.08683746
C_AM390723	0.627598232	0.464392693	0.634562263	0	0	0	0.642670264	0	0.501319135	0	0	0	0	0	0.696661456	0	0	1.124274439	0	0	0	0.727700277	1.376151972	0.554108953	0.514780294	0	0	0.496249436	1.255192783	0	0.629368183	0	0	1.24633709	0	2.68466121	0	0	0	0	0	0	0	0	0.740675147	0	0	0	1.509690065
C_AM390744	2.457693841	1.818575964	0.828321733	1.076817727	0.673776953	0.14397023	0.419452729	1.025205762	0.65439368	1.250294233	1.089258234	1.313082933	1.303303343	0.962994951	0.606255008	0.452528665	1.994831714	1.589861372	1.082070799	0.754713087	0.712480809	0.474949418	0.798378243	1.808256315	0.559970931	0.664968258	0	1.079626635	1.911534047	0.772602778	0.410770837	1.392652079	1.710436083	0.271149672	0.299404555	0	0.596041082	1.628289044	1.257079281	1.578470907	1.89196909	1.158449404	1.103672288	0.16606249	0.161139249	1.621778818	0.82542341	2.061691993	0.656888044
C_AM390752	0	0	0	0	0	0	0	0	0	0	0	0	0	0	0	0	0	0	0	0	0	0	0	0	0	0	0	0	0	0	0	0	0	0	0	0	0	0	0.346689233	0	0	0	0	0	0	0	0	0	0
C_AM390779	0	0	0	0.139666458	0	0.149386931	0	0.303936531	0	0	0	0	0	0.166537741	0.157266151	0	0	0.126898303	0	0	0	0.164272934	0	0	0	0	0	0	0	0	0	0.160560988	0.126770652	0	0	0	0	0	0.3913126	0	0	0	0	0.344620772	0.167201914	0	0	0	0.113600441
C_AM390780	1.148414101	0.764794386	0.81281009	1.132127787	0.566708063	0.968737083	1.293593115	1.478214591	0.642139117	1.051611843	0.458082917	0.98170923	0.274049339	0.40498343	0.254957965	0.76123602	0.888266109	0.925766913	0.910120543	0.476087068	0.399507698	1.065269106	0.755447792	0.304181801	0.847776215	0.932165241	0.868452238	0.635645344	0.34452322	0.649829624	0.575826428	0.520599029	0.513797585	1.482400937	0.839422079	0.859694882	0.701855117	0.498014568	0.95158682	1.021260347	0.468035031	0.695972813	1.113947246	2.234779965	1.761927074	0.876898521	1.157094347	0.867035798	1.10500589
C_AM390800	1.235491654	2.493285728	1.249201064	2.3252163	2.438712938	2.131753855	2.415310223	2.530021127	2.15323258	2.05699899	3.136106125	2.640366308	0.938091967	2.508523739	2.86757667	1.489011117	1.544433382	1.50903398	1.271596991	2.793741696	1.465227409	2.865105645	0.656750705	2.578302881	2.395304225	2.370363041	2.548096126	0.444053655	0.786219655	2.065529875	1.464244345	2.03662917	3.417036248	1.784394704	1.724043809	1.561486622	1.07867529	0.487069193	1.551121373	1.498222598	1.64789477	2.178165464	2.088141038	2.322267917	1.723203402	2.858753422	1.810661924	1.695960132	2.521680108
C_AM390823	0	0	0	0	0	0	0	0	0	0	0	0	0	0	0	0	0	0	0	0	0	0	0	0	0	0	0	0	0	0	0	0	0	0	0	0	0	0	0	0	0	0	0	0	0	0	0	0	0
C_AM390828	1.216772083	0.540211908	0.246054755	2.159129422	0.480352548	2.30940001	0.747596021	4.176542813	4.665337257	0.405166468	1.617832525	2.080288607	1.451808996	0.286059725	2.971474375	1.344246147	2.300562225	1.089857874	0.826538044	1.008851168	0.634931877	0.846508486	1.778699827	1.289151441	0.598826056	0.59259076	2.453722195	3.46361851	6.327196272	1.721274896	0.488081448	0.551587067	0.65325693	0.724910348	4.091183325	3.643468785	1.912197105	0.263829146	2.68861038	2.8133291	3.570438667	3.244558973	1.770380445	2.367802582	1.436002835	0.619396575	0.735581407	0	0.975650042
C_AM390841	0	0	0	0	0	0	0	0	0	0	0	0	0	0	0	0	0	0	0	0	0	0	0	0	0	0	0	0	0	0	0	0	0	0	0	0	0	0	0	0	0	0	0	0	0	0	0	0	0
C_AM390861	0	0	0	0	0	0	0	0	0	0	0	0	0	0	0	0	0	0	0	0	0	0	0	0	0	0	0	0	0	0	0	0	0	0	0	0	0	0	0	0	0	0	0	0	0	0	0	0	0
C_AM390891	0	0	0	0.105744469	4.446321791	3.732433599	5.162559631	5.177629444	1.970702807	0	0	3.438558004	5.247407988	5.547928931	0	0	0	0	0	0	0	0	0	0.189410556	0.087983439	0	0.630904582	0	0	0.303481151	3.657317959	4.011617483	0	0	2.430548519	6.07973127	1.311111658	3.837586771	6.02418023	4.674065161	2.360664846	5.720541757	5.722549086	0	4.430725389	0	7.349197141	0	3.956429136
C_AM390906	0	0	0	0	0	0	0	0	0	0	0	0	0	0	0	0	0	0	0	0	0	0	0	0	0	0	0	0	0	0	0	0	0	0	0	0	0	0	0	0	0	0	0	0	0	0	0	0	0
C_AM390927	0.125961617	0.559233454	0.254718655	0.496701135	0.372949778	0.531270425	0.257973275	0.405337892	0.503084343	0.524291116	0.837399229	0.403788414	0.150292903	0.29613225	0.279645796	0.695789379	0.649518528	0.112823315	0.427820748	0.696249398	0.109548106	0.584210082	0.368266021	0.222424016	0.413274321	0	1.164222063	0.69719551	0.50384499	0.356376633	0.126316854	0.42825686	0.338129467	0	0.552422488	0.269411424	0.76981644	0.409678357	0.57984995	0.448059997	0.102671065	0.305345819	0.509088274	0.612793978	0	0.106867719	0.634568467	0.633994486	0.404001567
C_AM390930	0	0	0	0	0	0	0	0	0	0	0	0	0	0	0	0	0	0	0.125582525	0	0	0	0	0	0	0	0.093203401	0	0	0	0	0	0	0	0	0	0	0	0	0	0	0	0	0	0	0	0	0	0.088942981
C_AM390945	0.5840506	0.864339052	0.295265706	1.439419614	0.288211529	0	0.897115226	0.313240711	0	0.486199761	0.776559612	1.872259746	1.393736636	1.029815008	0.648321682	0.967857226	0.752911274	2.092527118	0	0	1.015891004	1.693016972	0.213443979	0.257830288	0.718591268	0.948145216	1.472233317	3.46361851	0.87607333	1.445870913	0.292848869	0.99285672	0	0.869892418	0.426906086	1.561486622	0.764878842	0.949784926	0.537722076	0.259691917	0.476058489	0	0.472101452	0.710340775	0.34464068	0.74327589	0	1.224860096	1.639092071
C_AM390948	2.631296267	2.596044614	9.121693618	4.81739209	10.51139246	4.492072873	7.441919063	6.988943359	5.705029317	6.04982365	2.332398834	5.757226043	5.232614561	2.6511875	3.059942088	2.630108224	2.907476985	6.172680148	3.830157033	1.904626198	4.685819495	6.683117784	5.220219213	4.535735979	5.960993528	7.322802809	3.579598229	2.080597459	4.134882004	3.101912203	3.392636197	6.248100084	1.569647124	7.216095306	5.495200933	9.513856319	2.625503556	3.939417339	10.72854422	3.231367898	2.349027658	5.467347902	3.038481325	6.248137549	5.175645945	3.401799752	1.514962757	3.468649343	7.133351655
C_AM390961	0	0	0	0	0	0	0	0	0	0	0	0	0	0	0	0	0	0	0	0	0	0	0	0	0	0	0	0	0	0	0	0	0	0	0	0	0	0	0	0	0	0	0	0	0	0	0	0	0
C_AM390987	4.07262976	4.235261357	3.895236046	3.146792726	5.757579547	3.249740321	5.297580421	5.313044368	3.868641202	3.11541847	4.244196955	3.881338473	2.889323258	4.399158472	7.575389497	3.648077237	3.405475607	5.02810122	3.61387865	5.627837438	3.063302104	3.701195565	4.585761801	2.721101195	5.326788089	5.539356091	2.959566463	2.17586291	2.751768793	7.78545876	6.070982323	3.867049636	4.235114927	5.683297131	5.068688799	5.532467216	3.267405515	5.011941996	5.269676346	2.642864662	4.306498331	3.201903233	4.181729401	7.496827252	6.884860362	3.455279969	3.548897371	3.508753074	5.295528228
C_AM391002	0	0	0	0	0	0	0	0	0	0	0	0	0	0	0	0	0	0	0	0	0	0	0	0	0	0	0	0	0	0	0	0	0	0	0	0	0	0	0	0	0	0	0	0	0	0	0	0	0
[truncated: 93,397 more rows]
[truncated: 35 more columns]
