# Supplementary material for: Dissecting the complex regulation of lodging resistance in Brassica napus
Source: Mol Breed. 2018 Feb 21;38(3):30. doi: 10.1007/s11032-018-0781-6 (PMC5842258; doi:10.1007/s11032-018-0781-6)
Supplement: Supplementary file 7 — (XLS 15 kb). [file 11032_2018_781_MOESM7_ESM.xls]

## Sheet: Sheet2
				pseudomolecule position						Candidate gene
	Trait	SNP ID	Linkage group	A/C homeologs (kb)	P value		Increasing allele (No.Observations)	Decreasing allele (No.Observations)	effect %	(Pseudomolecule position A/C (kb))	Candidate gene description
	Fmax	JCVI_31359:1657*	A2/C2	10264.1/22158.4	4.45e-05		C (32)	S (37)	30.9	AT5G50030 (10168.1/21818.4)/	Plant invertase/pectin methylesterase inhibitor superfamily /Plant invertase/pectin methylesterase inhibitor superfamily protein
	Fmax	JCVI_39914:1128	A5/C5	20443.6/39615.3	0.000407		C (36)	S (30)	26.9	AT3G12880 (20419.9/39582.9)/	Plant invertase/pectin methylesterase inhibitor superfamily protein
	Fmax	JCVI_38663:382*	A3/C3	7381.8/9829.4	4.16e-05		C (43)	Y (35)	25.2	-
	Stem diameter	JCVI_31359:1651	A2/C2	10264.1/22158.4	0.000101		G (30)	R (33)	25.5	AT5G50030 (10168.1/21818.4)/	Plant invertase/pectin methylesterase inhibitor superfamily /Plant invertase/pectin methylesterase inhibitor superfamily protein
	Parenchyma area	JCVI_36764:445	A1/C1	19485.6/35654.8	0.00023		G (49)	R(28)	21.2	AT2G30810 (19547.7/35739.2)	Gibberellin-regulated family protein
	Parenchyma area	JCVI_31359:1651	A2/C2	10264.1/22158.4	0.000115		G (30)	R (33)	24.8	AT5G50030 (10168.1/21818.4)/	Plant invertase/pectin methylesterase inhibitor superfamily /Plant invertase/pectin methylesterase inhibitor superfamily protein
	Outer cortex thickness	JCVI_335:451	C6	16454.2/1543.5	0.00027		T (12)	W (57)	24.2	-
	Stem weight	JCVI_33733:304*	A4/C4	20092.7/547.2	3.59e-05		G (14)	R (52)	43	-
	Stem weight	JCVI_22620:181*	A9/C9	5004.3/7919.5	5.38e-05		C (5)	Y (69)	45.3	-
	Plant height	JCVI_26003:352	A3/C7	27977.9/47879.2	0.000286		C (24)	T (39)	21.7	AT4G30610.1 (27923.5/27923.9)	BRI1 SUPPRESSOR 1
	Plant height	JCVI_19156:300	A9/C8	36427.9/33160.6	0.000882		G (25)	R (45)	16.8	-
	Trait	GEM ID	linkage group	P value	R2R2	Trend	PSEUDO POS	Candidate gene	Tair gene description
	Fmax	JCVI_19323	A9	7.64e-08	0.32	+	5991.9	AT2G19130	S-locus lectin protein kinase family protein
	Fmax	JCVI_26403	C7	4.34e-08	0.38	-	29074.8	AT4G17810	C2H2 and C2HC zinc fingers superfamily protein;
	Fmax	JCVI_28286	C7	5.41e-08	0.34	-	35061.8	AT4G27710	CYTOCHROME P450, FAMILY 709, SUBFAMILY B, POLYPEPTIDE 3
	Fmax	JCVI_7586	A5 (peak)	1.96e-06	0.3	-	24082.4	AT5G16110	unknown protein
	Second moment of area	JCVI_21955	A5	2.42e-07	0.28	+	145.3	AT2G47600	MAGNESIUM/PROTON EXCHANGER
	Second moment of area	EX071451	C1	3.58e-07	0.21	+	47243.7	AT3G13080	MULTIDRUG RESISTANCE-ASSOCIATED PROTEIN 3
	Second moment of area	EX123229	C7	1.91e-06	0.22	+	43255.7	AT4G18630	Protein of unknown function
	Second moment of area	JCVI_10394	C7	3.21e-06	0.22	+	50855.1	AT5G61140	Encodes a predicted protein with 30% identity with MER3/RCK. Similar to yast Brr2p DEAD/DExH box ATP-dependent RNA helicase.
	Stem diameter	JCVI_21955	A5	4.61e-07	0.26	+	145.3	AT2G47600	MAGNESIUM/PROTON EXCHANGER, MAGNESIUM/PROTON EXCHANGER 1, MHX, MHX1
	Stem diameter	JCVI_7586	A5 (peak)	9.49e-06	0.27	-	24082.4
	Stem diameter	JCVI_19323	A9	1.14e-06	0.25	+	5991.9	AT2G19130	S-locus lectin protein kinase family protein
	Outer cortex thickness	JCVI_25901	A2	4.71e-06	0.26	+	23739.9	AT5G25610	ATRD22, RD22, RESPONSIVE TO DESICCATION 22
	Outer cortex thickness	EV133973	A10	1.35e-05	0.2	+	9862.9	AT5G17860	CALCIUM EXCHANGER 7
	Outer cortex thickness	JCVI_26302	C1	2.97e-05	0.2	-	46708.9	AT3G13750	BETA GALACTOSIDASE 1
	Outer cortex thickness	EV189273	C4	1.45e-05	0.19	+	25555.3	-
	Outer cortex thickness	JCVI_26403	C7	1.12e-05	0.22	-	29074.8	AT4G17810	C2H2 and C2HC zinc fingers superfamily protein
	Plant height	EE440437	A5	2.98e-07	0.26	-	4809.8	AT2G35630	GEM1, MICROTUBULE ORGANIZATION 1, MOR1
	Stem weight	JCVI_40872	A2 (peak)	4.47e-07	0.23	+	8887.9	AT1G66880	Protein kinase superfamily protein
	Stem weight	JCVI_21955	A5	4.09e-06	0.24	+	145.3	AT2G47600	TMHX, ATMHX1, MAGNESIUM/PROTON EXCHANGER, MAGNESIUM/PROTON EXCHANGER 1, MHX, MHX1
	Stem weight	EX058924	A8	1.82e-06	0.18	+	9370.5	AT4G34390	EXTRA-LARGE GTP-BINDING PROTEIN 2, XLG2
	Stem weight	JCVI_20079	A8	4.07e-06	0.17	+	9464.4	AT4G34138	UDP-GLUCOSYL TRANSFERASE 73B1
	Stem weight	jcvi_19323	A9	2.38e-08	0.35	+	5991.9	AT2G19130	S-locus lectin protein kinase family protein
